# Supplementary material for: Possible Synthetic Approaches for Heterobimetallic Complexes by Using nNHC/tzNHC Heteroditopic Carbene Ligands
Source: Molecules. 2019 Jun 21;24(12):2305. doi: 10.3390/molecules24122305 (PMC6631958; doi:10.3390/molecules24122305)
Supplement: Supplementary file 1 [file molecules-24-02305-s001.zip]

Archive with 11 entries (11 files):
- 11.cif
- 11_cifreport.pdf
- 3b.cif
- 3b_cifreport.pdf
- 4.cif
- 4_cifreport.pdf
- 6.cif
- 6_cifreport.pdf
- 7.cif
- 7_cifreport.pdf
- ESI_20_06.pdf
