# Supplementary material for: Possible Synthetic Approaches for Heterobimetallic Complexes by Using nNHC/tzNHC Heteroditopic Carbene Ligands
Source: Molecules. 2019 Jun 21;24(12):2305. doi: 10.3390/molecules24122305 (PMC6631958; doi:10.3390/molecules24122305)
Supplement: Supplementary file 1 [file molecules-24-02305-s001.zip › 11.cif]

data_11
_audit_creation_date               2019-03-07
_audit_creation_method
;
Olex2 1.2
(compiled 2018.05.29 svn.r3508 for OlexSys, GUI svn.r5506)
;
_shelx_SHELXL_version_number       '2018/3'
loop_
  _audit_author_name
  _audit_author_address
 'Marzio Rancan'
;

via Marzolo, 1
Padova
35131
ITALY
;

_audit_contact_author_address
;
via Marzolo, 1
Padova
35131
ITALY
;
_audit_contact_author_email        marzio.rancan@unipd.it
_audit_contact_author_name         'Marzio Rancan'
_audit_contact_author_phone        ?
_publ_contact_author_id_orcid      ?
_publ_section_references
;
Dolomanov, O.V., Bourhis, L.J., Gildea, R.J, Howard, J.A.K. & Puschmann, H.
 (2009), J. Appl. Cryst. 42, 339-341.

Sheldrick, G.M. (2015). Acta Cryst. A71, 3-8.

Sheldrick, G.M. (2015). Acta Cryst. C71, 3-8.
;
_chemical_name_common              ?
_chemical_name_systematic          ?
_chemical_formula_moiety           'C48 H54 Au2 N10, 2(F6 P)'
_chemical_formula_sum              'C48 H54 Au2 F12 N10 P2'
_chemical_formula_weight           1454.88
_chemical_melting_point            ?
loop_
  _atom_type_symbol
  _atom_type_description
  _atom_type_scat_dispersion_real
  _atom_type_scat_dispersion_imag
  _atom_type_scat_source
 'C' 'C' 0.0033 0.0016 'International Tables Vol C Tables 4.2.6.8 and 6.1.1.4'
 'H' 'H' 0.0000 0.0000 'International Tables Vol C Tables 4.2.6.8 and 6.1.1.4'
 'Au' 'Au' -2.0133 8.8022
 'International Tables Vol C Tables 4.2.6.8 and 6.1.1.4'
 'F' 'F' 0.0171 0.0103 'International Tables Vol C Tables 4.2.6.8 and 6.1.1.4'
 'N' 'N' 0.0061 0.0033 'International Tables Vol C Tables 4.2.6.8 and 6.1.1.4'
 'P' 'P' 0.1023 0.0942 'International Tables Vol C Tables 4.2.6.8 and 6.1.1.4'

_shelx_space_group_comment
;
The symmetry employed for this shelxl refinement is uniquely defined
by the following loop, which should always be used as a source of
symmetry information in preference to the above space-group names.
They are only intended as comments.
;
_space_group_crystal_system        'monoclinic'
_space_group_IT_number             14
_space_group_name_H-M_alt          'P 1 21/c 1'
_space_group_name_Hall             '-P 2ybc'
loop_
  _space_group_symop_operation_xyz
 'x, y, z'
 '-x, y+1/2, -z+1/2'
 '-x, -y, -z'
 'x, -y-1/2, z-1/2'

_cell_length_a                     12.7531(6)
_cell_length_b                     8.4120(4)
_cell_length_c                     25.2975(10)
_cell_angle_alpha                  90
_cell_angle_beta                   96.017(4)
_cell_angle_gamma                  90
_cell_volume                       2698.9(2)
_cell_formula_units_Z              2
_cell_measurement_reflns_used      8618
_cell_measurement_temperature      297.3(4)
_cell_measurement_theta_max        28.7750
_cell_measurement_theta_min        2.9000
_shelx_estimated_absorpt_T_max     0.808
_shelx_estimated_absorpt_T_min     0.286
_exptl_absorpt_coefficient_mu      5.574
_exptl_absorpt_correction_T_max    1.00000
_exptl_absorpt_correction_T_min    0.37235
_exptl_absorpt_correction_type     multi-scan
_exptl_absorpt_process_details
;
CrysAlisPro 1.171.38.46 (Rigaku Oxford Diffraction, 2015)
Empirical absorption correction using spherical harmonics,
 implemented in SCALE3 ABSPACK scaling algorithm.
;
_exptl_absorpt_special_details     ?
_exptl_crystal_colour              colourless
_exptl_crystal_colour_primary      colourless
_exptl_crystal_density_diffrn      1.790
_exptl_crystal_density_meas        ?
_exptl_crystal_density_method      ?
_exptl_crystal_description         plate
_exptl_crystal_F_000               1416
_exptl_crystal_size_max            0.3
_exptl_crystal_size_mid            0.15
_exptl_crystal_size_min            0.04
_exptl_transmission_factor_max     ?
_exptl_transmission_factor_min     ?
_diffrn_reflns_av_R_equivalents    0.0279
_diffrn_reflns_av_unetI/netI       0.0189
_diffrn_reflns_Laue_measured_fraction_full  0.999
_diffrn_reflns_Laue_measured_fraction_max  0.999
_diffrn_reflns_limit_h_max         15
_diffrn_reflns_limit_h_min         -15
_diffrn_reflns_limit_k_max         10
_diffrn_reflns_limit_k_min         -10
_diffrn_reflns_limit_l_max         31
_diffrn_reflns_limit_l_min         -31
_diffrn_reflns_number              29048
_diffrn_reflns_point_group_measured_fraction_full  0.999
_diffrn_reflns_point_group_measured_fraction_max  0.999
_diffrn_reflns_theta_full          25.242
_diffrn_reflns_theta_max           26.367
_diffrn_reflns_theta_min           2.397
_diffrn_ambient_environment        air
_diffrn_ambient_temperature        297.3(4)
_diffrn_detector                   'CCD plate'
_diffrn_detector_area_resol_mean   16.1274
_diffrn_detector_type              Eos
_diffrn_measured_fraction_theta_full  0.9990
_diffrn_measured_fraction_theta_max  0.9990
_diffrn_measurement_details
;
List of Runs (angles in degrees, time in seconds):

  # Type    Start    End  Width  t~exp~   \w     \q     \k     \f   Frames
--------------------------------------------------------------------------
  1  \w    -44.00  54.00   0.25   10.00    --  -18.52  38.00-150.00  392
  2  \w    -25.00  23.00   0.25   10.00    --  -18.52 -99.00-120.00  192
  3  \w     -3.00  87.00   0.25   10.00    --   18.52  57.00-120.00  360
  4  \w    -52.00  49.00   0.25   10.00    --   18.52 -77.00 -60.00  404
  5  \w    -25.00  23.00   0.25   10.00    --  -18.52 -99.00  60.00  192
  6  \w    -87.00   3.00   0.25   10.00    --  -18.52 -57.00   0.00  360
  7  \w    -87.00 -62.00   0.25   10.00    --  -18.52 -57.00 -90.00  100
  8  \w    -25.00  60.00   0.25   10.00    --   18.52 -99.00  90.00  340
;
_diffrn_measurement_device         'four-circle diffractometer'
_diffrn_measurement_device_type    'Xcalibur, Eos, Gemini'
_diffrn_measurement_method         '\w scans'
_diffrn_orient_matrix_type        
 'CrysAlisPro convention (1999,Acta A55,543-557)'
_diffrn_orient_matrix_UB_11        -0.0509964000
_diffrn_orient_matrix_UB_12        -0.0073020000
_diffrn_orient_matrix_UB_13        -0.0139910000
_diffrn_orient_matrix_UB_21        0.0226972000
_diffrn_orient_matrix_UB_22        -0.0022648000
_diffrn_orient_matrix_UB_23        -0.0243970000
_diffrn_orient_matrix_UB_31        0.0038299000
_diffrn_orient_matrix_UB_32        -0.0839675000
_diffrn_orient_matrix_UB_33        0.0018702000
_diffrn_radiation_monochromator    graphite
_diffrn_radiation_probe            x-ray
_diffrn_radiation_type             'Mo K\a'
_diffrn_radiation_wavelength       0.71073
_diffrn_source                     'fine-focus sealed X-ray tube'
_diffrn_source_type                'Enhance (Mo) X-ray Source'
_reflns_Friedel_coverage           0.000
_reflns_Friedel_fraction_full      .
_reflns_Friedel_fraction_max       .
_reflns_number_gt                  4847
_reflns_number_total               5514
_reflns_odcompleteness_completeness  99.90
_reflns_odcompleteness_iscentric   1
_reflns_odcompleteness_theta       26.32
_reflns_special_details
;
 Reflections were merged by SHELXL according to the crystal
 class for the calculation of statistics and refinement.
 
 _reflns_Friedel_fraction is defined as the number of unique
 Friedel pairs measured divided by the number that would be
 possible theoretically, ignoring centric projections and
 systematic absences.
;
_reflns_threshold_expression       'I > 2\s(I)'
_computing_cell_refinement         'CrysAlisPro 1.171.38.46 (Rigaku OD, 2015)'
_computing_data_collection         'CrysAlisPro 1.171.38.46 (Rigaku OD, 2015)'
_computing_data_reduction          'CrysAlisPro 1.171.38.46 (Rigaku OD, 2015)'
_computing_molecular_graphics      'Olex2 (Dolomanov et al., 2009)'
_computing_publication_material    'Olex2 (Dolomanov et al., 2009)'
_computing_structure_refinement    'ShelXL (Sheldrick, 2015)'
_computing_structure_solution      'ShelXT (Sheldrick, 2015)'
_refine_diff_density_max           2.282
_refine_diff_density_min           -0.951
_refine_diff_density_rms           0.098
_refine_ls_extinction_coef         .
_refine_ls_extinction_method       none
_refine_ls_goodness_of_fit_ref     1.093
_refine_ls_hydrogen_treatment      constr
_refine_ls_matrix_type             full
_refine_ls_number_parameters       338
_refine_ls_number_reflns           5514
_refine_ls_number_restraints       63
_refine_ls_R_factor_all            0.0392
_refine_ls_R_factor_gt             0.0330
_refine_ls_restrained_S_all        1.091
_refine_ls_shift/su_max            0.004
_refine_ls_shift/su_mean           0.000
_refine_ls_structure_factor_coef   Fsqd
_refine_ls_weighting_details      
 'w=1/[\s^2^(Fo^2^)+(0.0297P)^2^+7.2358P] where P=(Fo^2^+2Fc^2^)/3'
_refine_ls_weighting_scheme        calc
_refine_ls_wR_factor_gt            0.0785
_refine_ls_wR_factor_ref           0.0818
_refine_special_details            ?
_olex2_refinement_description
;
1. Others
 Fixed Uiso: H10A(0.058) H10B(0.058) H11A(0.07) H11B(0.07) H15(0.079)
 H22(0.071) H14(0.081) H19(0.062) H5(0.084) H12A(0.071) H12B(0.071) H3A(0.087)
 H3B(0.087) H3C(0.087) H9(0.089) H7(0.109) H6(0.104) H18A(0.126) H18B(0.126)
 H18C(0.126) H21A(0.11) H21B(0.11) H21C(0.11) H8(0.114) H24A(0.161) H24B(0.161)
 H24C(0.161)
 Fixed X: H10A(0.71111) H10B(0.58774) H11A(0.575909) H11B(0.698964)
 H15(0.952081) H22(0.922076) H14(0.849714) H19(0.857963) H5(0.706295)
 H12A(0.631721) H12B(0.56653) H3A(0.893765) H3B(0.863694) H3C(0.850931)
 H9(0.434478) H7(0.468201) H6(0.636306) H18A(0.834956) H18B(0.798997)
 H18C(0.7205) H21A(0.921198) H21B(0.896857) H21C(1.00843) H8(0.366437)
 H24A(0.808446) H24B(0.904784) H24C(0.923501)
 Fixed Y: H10A(0.422076) H10B(0.435719) H11A(0.159103) H11B(0.146912)
 H15(0.305904) H22(0.903831) H14(0.126018) H19(0.629501) H5(0.541746)
 H12A(0.069169) H12B(0.22684) H3A(0.349142) H3B(0.39549) H3C(0.219317)
 H9(0.344744) H7(0.489545) H6(0.569832) H18A(0.278243) H18B(0.365095)
 H18C(0.347426) H21A(1.016767) H21B(0.906867) H21C(0.902348) H8(0.380536)
 H24A(0.702625) H24B(0.817058) H24C(0.634534)
 Fixed Z: H10A(0.537939) H10B(0.532596) H11A(0.544245) H11B(0.548023)
 H15(0.429596) H22(0.375778) H14(0.479925) H19(0.249153) H5(0.777727)
 H12A(0.463792) H12B(0.455352) H3A(0.662233) H3B(0.602545) H3C(0.62104)
 H9(0.716184) H7(0.867074) H6(0.858274) H18A(0.308848) H18B(0.255168)
 H18C(0.298527) H21A(0.286857) H21B(0.237034) H21C(0.269558) H8(0.796254)
 H24A(0.465042) H24B(0.46242) H24C(0.471685)
;
_atom_sites_solution_hydrogens     geom
_atom_sites_solution_primary       dual
_atom_sites_solution_secondary     ?
loop_
  _atom_site_label
  _atom_site_type_symbol
  _atom_site_fract_x
  _atom_site_fract_y
  _atom_site_fract_z
  _atom_site_U_iso_or_equiv
  _atom_site_adp_type
  _atom_site_occupancy
  _atom_site_site_symmetry_order
  _atom_site_calc_flag
  _atom_site_refinement_flags_posn
  _atom_site_refinement_flags_adp
  _atom_site_refinement_flags_occupancy
  _atom_site_disorder_assembly
  _atom_site_disorder_group
 Au1 Au 0.42564(2) 0.51170(2) 0.61354(2) 0.04532(8) Uani 1 1 d . . . . .
 P1 P 0.81074(13) 0.82256(17) 0.60566(6) 0.0570(4) Uani 1 1 d . U . . .
 N1 N 0.6194(3) 0.4162(5) 0.68975(15) 0.0441(9) Uani 1 1 d . . . . .
 N5 N 0.8094(3) 0.4158(5) 0.40502(16) 0.0489(10) Uani 1 1 d . . . . .
 F6 F 0.8484(4) 0.6722(4) 0.57511(15) 0.0890(12) Uani 1 1 d . U . . .
 F4 F 0.7653(4) 0.7125(4) 0.64835(17) 0.0954(13) Uani 1 1 d . U . . .
 N3 N 0.7384(3) 0.3633(5) 0.64243(16) 0.0447(9) Uani 1 1 d . . . . .
 N4 N 0.7202(3) 0.2569(5) 0.44860(16) 0.0520(10) Uani 1 1 d . . . . .
 C1 C 0.5707(4) 0.4250(6) 0.63873(18) 0.0432(10) Uani 1 1 d . . . . .
 F3 F 0.7743(5) 0.9728(4) 0.6356(2) 0.1162(18) Uani 1 1 d . U . . .
 N2 N 0.7213(3) 0.3783(5) 0.69246(16) 0.0488(10) Uani 1 1 d . . . . .
 F1 F 0.8583(4) 0.9346(5) 0.56429(17) 0.1116(16) Uani 1 1 d . U . . .
 C2 C 0.6503(4) 0.3905(6) 0.60872(18) 0.0428(10) Uani 1 1 d . . . . .
 C10 C 0.6474(4) 0.3762(6) 0.54932(19) 0.0481(11) Uani 1 1 d . . . . .
 H10A H 0.711110 0.422076 0.537939 0.058 Uiso 1 1 calc R . . . .
 H10B H 0.587740 0.435719 0.532596 0.058 Uiso 1 1 calc R . . . .
 C13 C 0.7113(4) 0.3829(6) 0.41571(17) 0.0446(11) Uani 1 1 d . . . . .
 C16 C 0.8379(4) 0.5435(6) 0.37148(19) 0.0439(11) Uani 1 1 d . . . . .
 C4 C 0.5759(4) 0.4402(6) 0.73949(19) 0.0499(12) Uani 1 1 d . . . . .
 C11 C 0.6384(5) 0.2050(6) 0.5316(2) 0.0585(14) Uani 1 1 d . . . . .
 H11A H 0.575909 0.159103 0.544245 0.070 Uiso 1 1 calc R . . . .
 H11B H 0.698964 0.146912 0.548023 0.070 Uiso 1 1 calc R . . . .
 C15 C 0.8795(5) 0.3085(8) 0.4310(2) 0.0662(16) Uani 1 1 d . . . . .
 H15 H 0.952081 0.305904 0.429596 0.079 Uiso 1 1 calc R . . . .
 F2 F 0.9195(4) 0.8233(7) 0.64088(19) 0.1221(17) Uani 1 1 d . U . . .
 C17 C 0.8310(4) 0.5191(6) 0.3169(2) 0.0503(12) Uani 1 1 d . . . . .
 C22 C 0.9002(4) 0.8064(7) 0.3611(2) 0.0591(14) Uani 1 1 d . . . . .
 H22 H 0.922076 0.903831 0.375778 0.071 Uiso 1 1 calc R . . . .
 C23 C 0.8722(4) 0.6871(7) 0.3943(2) 0.0564(13) Uani 1 1 d . . . . .
 C14 C 0.8238(5) 0.2099(8) 0.4584(2) 0.0678(16) Uani 1 1 d . . . . .
 H14 H 0.849714 0.126018 0.479925 0.081 Uiso 1 1 calc R . . . .
 C20 C 0.8969(4) 0.7860(6) 0.3069(2) 0.0496(12) Uani 1 1 d . . . . .
 F5 F 0.7042(4) 0.8199(7) 0.5708(2) 0.142(2) Uani 1 1 d . U . . .
 C19 C 0.8616(4) 0.6436(7) 0.28576(19) 0.0519(12) Uani 1 1 d . . . . .
 H19 H 0.857963 0.629501 0.249153 0.062 Uiso 1 1 calc R . . . .
 C5 C 0.6380(5) 0.5082(8) 0.7815(3) 0.0697(17) Uani 1 1 d . . . . .
 H5 H 0.706295 0.541746 0.777727 0.084 Uiso 1 1 calc R . . . .
 C12 C 0.6322(5) 0.1820(7) 0.4717(2) 0.0588(14) Uani 1 1 d . . . . .
 H12A H 0.631721 0.069169 0.463792 0.071 Uiso 1 1 calc R . . . .
 H12B H 0.566530 0.226840 0.455352 0.071 Uiso 1 1 calc R . . . .
 C3 C 0.8459(4) 0.3289(7) 0.6311(2) 0.0580(14) Uani 1 1 d . . . . .
 H3A H 0.893765 0.349142 0.662233 0.087 Uiso 1 1 calc GR . . . .
 H3B H 0.863694 0.395490 0.602545 0.087 Uiso 1 1 calc GR . . . .
 H3C H 0.850931 0.219317 0.621040 0.087 Uiso 1 1 calc GR . . . .
 C9 C 0.4753(5) 0.3913(9) 0.7447(2) 0.0740(18) Uani 1 1 d . . . . .
 H9 H 0.434478 0.344744 0.716184 0.089 Uiso 1 1 calc R . . . .
 C7 C 0.4956(7) 0.4774(10) 0.8347(3) 0.090(2) Uani 1 1 d . . . . .
 H7 H 0.468201 0.489545 0.867074 0.109 Uiso 1 1 calc R . . . .
 C6 C 0.5957(7) 0.5252(9) 0.8294(3) 0.087(2) Uani 1 1 d . . . . .
 H6 H 0.636306 0.569832 0.858274 0.104 Uiso 1 1 calc R . . . .
 C18 C 0.7929(6) 0.3634(8) 0.2927(3) 0.084(2) Uani 1 1 d . . . . .
 H18A H 0.834956 0.278243 0.308848 0.126 Uiso 1 1 calc GR . . . .
 H18B H 0.798997 0.365095 0.255168 0.126 Uiso 1 1 calc GR . . . .
 H18C H 0.720500 0.347426 0.298527 0.126 Uiso 1 1 calc GR . . . .
 C21 C 0.9342(5) 0.9147(8) 0.2719(3) 0.0733(17) Uani 1 1 d . . . . .
 H21A H 0.921198 1.016767 0.286857 0.110 Uiso 1 1 calc GR . . . .
 H21B H 0.896857 0.906867 0.237034 0.110 Uiso 1 1 calc GR . . . .
 H21C H 1.008430 0.902348 0.269558 0.110 Uiso 1 1 calc GR . . . .
 C8 C 0.4352(6) 0.4117(11) 0.7925(3) 0.095(2) Uani 1 1 d . . . . .
 H8 H 0.366437 0.380536 0.796254 0.114 Uiso 1 1 calc R . . . .
 C24 C 0.8777(8) 0.7127(10) 0.4538(2) 0.108(3) Uani 1 1 d . . . . .
 H24A H 0.808446 0.702625 0.465042 0.161 Uiso 1 1 calc GR . . . .
 H24B H 0.904784 0.817058 0.462420 0.161 Uiso 1 1 calc GR . . . .
 H24C H 0.923501 0.634534 0.471685 0.161 Uiso 1 1 calc GR . . . .

loop_
  _atom_site_aniso_label
  _atom_site_aniso_U_11
  _atom_site_aniso_U_22
  _atom_site_aniso_U_33
  _atom_site_aniso_U_23
  _atom_site_aniso_U_13
  _atom_site_aniso_U_12
 Au1 0.03575(11) 0.06096(13) 0.03995(11) 0.00459(8) 0.00716(7) 0.00394(8)
 P1 0.0748(10) 0.0471(7) 0.0511(8) 0.0017(6) 0.0159(7) 0.0025(7)
 N1 0.042(2) 0.052(2) 0.039(2) 0.0066(17) 0.0053(16) 0.0025(18)
 N5 0.039(2) 0.066(3) 0.042(2) 0.004(2) 0.0097(17) 0.010(2)
 F6 0.137(4) 0.064(2) 0.070(2) -0.0054(17) 0.032(2) 0.016(2)
 F4 0.133(4) 0.065(2) 0.098(3) 0.009(2) 0.056(3) -0.007(2)
 N3 0.038(2) 0.049(2) 0.048(2) 0.0096(18) 0.0070(17) 0.0047(17)
 N4 0.054(3) 0.064(3) 0.040(2) 0.0047(19) 0.0109(19) 0.007(2)
 C1 0.038(2) 0.052(3) 0.040(2) 0.005(2) 0.0027(19) 0.001(2)
 F3 0.191(5) 0.056(2) 0.118(4) -0.007(2) 0.093(4) 0.002(2)
 N2 0.047(2) 0.055(2) 0.044(2) 0.0105(19) 0.0034(18) 0.0095(19)
 F1 0.184(5) 0.077(2) 0.086(3) 0.015(2) 0.072(3) 0.000(3)
 C2 0.041(3) 0.045(2) 0.043(3) 0.006(2) 0.006(2) 0.003(2)
 C10 0.049(3) 0.053(3) 0.044(3) 0.012(2) 0.014(2) 0.008(2)
 C13 0.042(3) 0.061(3) 0.031(2) 0.000(2) 0.0048(19) 0.005(2)
 C16 0.035(2) 0.058(3) 0.040(2) -0.004(2) 0.0065(19) 0.006(2)
 C4 0.052(3) 0.059(3) 0.039(3) 0.005(2) 0.008(2) 0.005(2)
 C11 0.073(4) 0.058(3) 0.045(3) 0.011(2) 0.012(3) -0.001(3)
 C15 0.045(3) 0.094(4) 0.059(3) 0.011(3) 0.008(3) 0.025(3)
 F2 0.096(3) 0.175(5) 0.091(3) -0.013(3) -0.010(2) -0.019(3)
 C17 0.050(3) 0.060(3) 0.042(3) -0.012(2) 0.012(2) -0.001(2)
 C22 0.055(3) 0.058(3) 0.064(4) -0.014(3) 0.004(3) -0.003(3)
 C23 0.054(3) 0.075(4) 0.040(3) -0.011(3) 0.003(2) 0.005(3)
 C14 0.068(4) 0.077(4) 0.059(4) 0.016(3) 0.010(3) 0.027(3)
 C20 0.036(3) 0.057(3) 0.056(3) 0.005(2) 0.008(2) 0.006(2)
 F5 0.105(3) 0.162(5) 0.149(5) 0.001(4) -0.038(3) 0.021(3)
 C19 0.050(3) 0.071(3) 0.036(2) -0.002(2) 0.010(2) 0.004(3)
 C5 0.062(4) 0.090(5) 0.056(3) -0.010(3) 0.002(3) 0.003(3)
 C12 0.068(4) 0.062(3) 0.048(3) 0.002(2) 0.013(3) -0.007(3)
 C3 0.041(3) 0.063(3) 0.071(4) 0.010(3) 0.009(2) 0.013(2)
 C9 0.074(4) 0.102(5) 0.049(3) -0.001(3) 0.019(3) -0.022(4)
 C7 0.104(6) 0.122(6) 0.049(4) 0.006(4) 0.024(4) 0.019(5)
 C6 0.098(6) 0.106(6) 0.056(4) -0.017(4) 0.005(4) 0.008(4)
 C18 0.120(6) 0.075(4) 0.061(4) -0.026(3) 0.030(4) -0.025(4)
 C21 0.060(4) 0.073(4) 0.088(5) 0.017(3) 0.013(3) -0.002(3)
 C8 0.085(5) 0.148(7) 0.058(4) 0.003(4) 0.028(4) -0.023(5)
 C24 0.164(8) 0.116(6) 0.042(4) -0.023(4) 0.006(4) -0.024(6)

_geom_special_details
;
 All esds (except the esd in the dihedral angle between two l.s. planes)
 are estimated using the full covariance matrix.  The cell esds are taken
 into account individually in the estimation of esds in distances, angles
 and torsion angles; correlations between esds in cell parameters are only
 used when they are defined by crystal symmetry.  An approximate (isotropic)
 treatment of cell esds is used for estimating esds involving l.s. planes.
;
loop_
  _geom_bond_atom_site_label_1
  _geom_bond_atom_site_label_2
  _geom_bond_distance
  _geom_bond_site_symmetry_2
  _geom_bond_publ_flag
 Au1 C1 2.028(5) . ?
 Au1 C13 2.027(5) 3_666 ?
 P1 F6 1.582(4) . ?
 P1 F4 1.578(4) . ?
 P1 F3 1.569(4) . ?
 P1 F1 1.576(4) . ?
 P1 F2 1.568(5) . ?
 P1 F5 1.540(5) . ?
 N1 C1 1.374(6) . ?
 N1 N2 1.334(5) . ?
 N1 C4 1.441(6) . ?
 N5 C13 1.336(6) . ?
 N5 C16 1.439(7) . ?
 N5 C15 1.387(7) . ?
 N3 N2 1.313(5) . ?
 N3 C2 1.357(6) . ?
 N3 C3 1.459(6) . ?
 N4 C13 1.345(6) . ?
 N4 C14 1.376(7) . ?
 N4 C12 1.462(7) . ?
 C1 C2 1.361(6) . ?
 C2 C10 1.504(6) . ?
 C10 C11 1.510(7) . ?
 C16 C17 1.389(7) . ?
 C16 C23 1.390(7) . ?
 C4 C5 1.382(8) . ?
 C4 C9 1.367(8) . ?
 C11 C12 1.521(7) . ?
 C15 C14 1.334(8) . ?
 C17 C19 1.391(7) . ?
 C17 C18 1.506(8) . ?
 C22 C23 1.380(8) . ?
 C22 C20 1.379(7) . ?
 C23 C24 1.515(7) . ?
 C20 C19 1.368(7) . ?
 C20 C21 1.506(8) . ?
 C5 C6 1.383(9) . ?
 C9 C8 1.373(8) . ?
 C7 C6 1.358(11) . ?
 C7 C8 1.365(11) . ?

loop_
  _geom_angle_atom_site_label_1
  _geom_angle_atom_site_label_2
  _geom_angle_atom_site_label_3
  _geom_angle
  _geom_angle_site_symmetry_1
  _geom_angle_site_symmetry_3
  _geom_angle_publ_flag
 C13 Au1 C1 173.78(19) 3_666 . ?
 F4 P1 F6 91.0(2) . . ?
 F3 P1 F6 179.3(3) . . ?
 F3 P1 F4 89.7(2) . . ?
 F3 P1 F1 89.6(2) . . ?
 F3 P1 F2 90.7(3) . . ?
 F1 P1 F6 89.8(2) . . ?
 F1 P1 F4 178.4(3) . . ?
 F2 P1 F6 89.1(3) . . ?
 F2 P1 F4 88.9(3) . . ?
 F2 P1 F1 89.8(3) . . ?
 F5 P1 F6 90.2(3) . . ?
 F5 P1 F4 91.0(3) . . ?
 F5 P1 F3 90.0(3) . . ?
 F5 P1 F1 90.4(3) . . ?
 F5 P1 F2 179.3(3) . . ?
 C1 N1 C4 129.4(4) . . ?
 N2 N1 C1 113.8(4) . . ?
 N2 N1 C4 116.8(4) . . ?
 C13 N5 C16 125.0(4) . . ?
 C13 N5 C15 109.9(5) . . ?
 C15 N5 C16 125.1(4) . . ?
 N2 N3 C2 112.3(4) . . ?
 N2 N3 C3 117.6(4) . . ?
 C2 N3 C3 130.0(4) . . ?
 C13 N4 C14 110.9(4) . . ?
 C13 N4 C12 124.6(4) . . ?
 C14 N4 C12 124.6(5) . . ?
 N1 C1 Au1 128.4(3) . . ?
 C2 C1 Au1 127.6(4) . . ?
 C2 C1 N1 102.9(4) . . ?
 N3 N2 N1 103.5(4) . . ?
 N3 C2 C1 107.6(4) . . ?
 N3 C2 C10 123.2(4) . . ?
 C1 C2 C10 129.2(4) . . ?
 C2 C10 C11 111.5(4) . . ?
 N5 C13 Au1 128.7(4) . 3_666 ?
 N5 C13 N4 105.5(4) . . ?
 N4 C13 Au1 125.8(4) . 3_666 ?
 C17 C16 N5 118.8(5) . . ?
 C17 C16 C23 121.7(5) . . ?
 C23 C16 N5 119.5(4) . . ?
 C5 C4 N1 119.2(5) . . ?
 C9 C4 N1 119.5(5) . . ?
 C9 C4 C5 121.3(5) . . ?
 C10 C11 C12 114.3(4) . . ?
 C14 C15 N5 107.4(5) . . ?
 C16 C17 C19 117.4(5) . . ?
 C16 C17 C18 121.1(5) . . ?
 C19 C17 C18 121.5(5) . . ?
 C20 C22 C23 122.1(5) . . ?
 C16 C23 C24 121.1(6) . . ?
 C22 C23 C16 118.0(5) . . ?
 C22 C23 C24 120.9(6) . . ?
 C15 C14 N4 106.3(5) . . ?
 C22 C20 C21 121.0(5) . . ?
 C19 C20 C22 118.2(5) . . ?
 C19 C20 C21 120.8(5) . . ?
 C20 C19 C17 122.6(5) . . ?
 C4 C5 C6 118.1(7) . . ?
 N4 C12 C11 112.4(5) . . ?
 C4 C9 C8 119.1(6) . . ?
 C6 C7 C8 120.1(7) . . ?
 C7 C6 C5 120.9(7) . . ?
 C7 C8 C9 120.5(7) . . ?

loop_
  _refln_index_h
  _refln_index_k
  _refln_index_l
  _refln_F_squared_meas
  _refln_F_squared_sigma
 -2 0 0 64.81 3.18
 -2 0 0 76.66 3.19
 -2 0 0 66.14 2.32
 2 0 0 71.63 2.49
 -3 0 0 2453 32.94
 3 0 0 2442.21 29.31
 -3 0 0 2502.23 29.05
 -3 0 0 2562.7 32.1
 -3 0 0 2446.1 27.25
 -4 0 0 2937.11 39.85
 4 0 0 2973.78 35.33
 -4 0 0 2898.89 34.69
 -4 0 0 2874.27 32.72
 -4 0 0 3036.04 38.84
 -5 0 0 1305.93 17.8
 -5 0 0 1366.16 20.06
 5 0 0 1421 20.79
 -5 0 0 1423.39 23.89
 5 0 0 1286.5 23.22
 6 0 0 2001.15 32.51
 -6 0 0 2036.08 27.99
 -6 0 0 1994.14 25.41
 6 0 0 2126.57 28.68
 -7 0 0 2512.13 34
 7 0 0 2441 39.07
 -7 0 0 2445.7 30.76
 8 0 0 930.31 21.93
 -8 0 0 963.34 15.33
 -8 0 0 927.54 17.55
 -9 0 0 86.67 3.98
 9 0 0 81.03 6.38
 -9 0 0 81.04 4.82
 -10 0 0 0.97 1.08
 -10 0 0 1.49 0.72
 -11 0 0 13.34 2.21
 11 0 0 18.1 3.69
 12 0 0 292.66 13.75
 -12 0 0 303.62 10.55
 13 0 0 511.47 19.13
 14 0 0 334.53 15.91
 15 0 0 129.99 10.23
 0 -1 0 1.37 0.43
 0 -1 0 1.58 0.37
 -1 -1 0 15.05 0.9
 -1 -1 0 15.29 1.13
 -1 -1 0 15.45 0.88
 -1 -1 0 17.69 0.91
 1 -1 0 15.47 1.2
 -1 1 0 14.4 1.16
 1 -1 0 14.29 0.85
 -2 -1 0 2893.93 32.01
 -2 1 0 2895.12 30.19
 -2 -1 0 2911.93 30.36
 -2 -1 0 2915.06 33.38
 2 -1 0 2878.88 30.29
 2 1 0 2848.28 31.63
 2 -1 0 2914.66 32.92
 -2 1 0 2870.26 34.58
 -2 -1 0 2909.87 31.32
 3 -1 0 146.5 3.41
 3 1 0 146.72 4.81
 -3 -1 0 155.78 4.76
 3 -1 0 154.63 4.67
 -3 -1 0 156.4 5.22
 3 1 0 158.57 5.02
 -3 1 0 148.92 4.76
 -3 -1 0 157.19 4.95
 -3 1 0 151.37 5.86
 -4 -1 0 1.39 0.94
 -4 -1 0 2.23 0.89
 4 1 0 2.94 0.93
 -4 1 0 3.01 0.99
 -4 -1 0 -0.76 1.09
 -4 1 0 4.29 0.97
 4 1 0 2.71 1.15
 -4 1 0 4.1 1.27
 -4 1 0 2.36 0.61
 -5 -1 0 0.48 1.16
 5 1 0 16.37 2.35
 -5 1 0 5.03 1
 -5 1 0 20.53 1.96
 -5 -1 0 1.31 1.07
 5 1 0 4.57 1.11
 6 1 0 18.12 2.25
 -6 -1 0 16.49 2.3
 -6 -1 0 14.19 1.1
 -6 1 0 21.13 1.89
 -6 1 0 21.03 2.11
 6 1 0 18.62 2.44
 -7 -1 0 1.38 0.47
 -7 1 0 2.03 0.84
 -7 1 0 3.38 1.08
 7 1 0 2.35 1.65
 -7 -1 0 -1.38 1.53
 -8 -1 0 57.57 2.38
 -8 1 0 63.62 3.94
 -8 -1 0 63.1 4.52
 8 1 0 69.38 6.29
 8 -1 0 60.04 5.41
 8 1 0 62.98 5.17
 -8 1 0 66.98 3.75
 9 1 0 10.02 2.61
 9 1 0 14.07 3.47
 -9 1 0 13.29 1.94
 9 -1 0 11.88 2.91
 -9 -1 0 12.99 2.31
 -10 1 0 2.46 1.08
 10 -1 0 -0.64 2.17
 10 1 0 -1.27 2.49
 -10 -1 0 1.3 1.48
 11 1 0 14.16 3.37
 -11 1 0 12.75 2.06
 -11 -1 0 13.11 2.58
 11 -1 0 8.74 2.83
 12 1 0 14.38 3.42
 12 -1 0 14.06 3.59
 -12 -1 0 16.04 2.9
 -13 -1 0 11.84 2.58
 13 -1 0 8.38 3.28
 13 1 0 8.36 2.77
 14 -1 0 -1.12 2.86
 14 1 0 -1.69 2.76
 15 -1 0 2.7 2.71
 15 1 0 0.97 2.3
 0 2 0 2102.73 23.43
 0 -2 0 2113 22.79
 0 -2 0 2132.81 25.34
 0 -2 0 2103.35 26.2
 1 -2 0 6322.76 69.06
 -1 -2 0 6335.48 68.27
 -1 -2 0 6409.47 67.59
 1 2 0 6323.48 65.71
 -1 2 0 6372.56 67.55
 1 2 0 6324.83 66.91
 1 2 0 6383.69 64.26
 1 -2 0 6436.88 66.62
 1 2 0 6466.45 66.27
 1 -2 0 6468.78 66.19
 -1 -2 0 6517.26 65.83
 -1 2 0 6418.22 66.55
 2 2 0 2576.86 27.71
 -2 2 0 2813.33 29.97
 2 -2 0 2667.73 32.47
 -2 -2 0 2709.77 30
 2 2 0 2610.65 29.36
 -2 -2 0 2680.55 30.19
 2 2 0 2597.86 29.26
 -2 2 0 2632.98 29.35
 -2 -2 0 2596.25 30.12
 2 -2 0 2639.96 29.86
 2 -2 0 2612.86 32.9
 -2 2 0 2644.23 33.2
 -2 -2 0 2614.53 32.97
 2 2 0 2625.39 30.18
 -3 -2 0 32.33 2.68
 -3 -2 0 34.88 1.78
 3 2 0 37.18 1.59
 -3 -2 0 37.99 2.24
 -3 2 0 37.7 1.83
 3 -2 0 34.45 2.98
 3 -2 0 34 1.85
 -3 2 0 38.21 2.81
 -3 -2 0 35.61 1.88
 -3 2 0 37.06 3.06
 3 2 0 37.62 1.81
 3 -2 0 38.08 2.82
 3 2 0 33.27 1.89
 3 2 0 34.35 2.24
 -4 -2 0 123.99 4.14
 -4 -2 0 123.26 3.76
 -4 -2 0 112.75 5.47
 -4 2 0 113.77 5.21
 4 -2 0 137.38 5.43
 -4 2 0 116.66 6.04
 4 -2 0 119.1 3.64
 4 2 0 115.05 4.91
 -4 2 0 117.24 3.47
 -4 -2 0 120.45 3.23
 -4 -2 0 128.3 4.79
 4 2 0 126.96 5.36
 4 2 0 128.69 4.76
 -5 -2 0 2129.24 24.65
 5 -2 0 2260.93 27.06
 -5 -2 0 2271.82 27.23
 5 2 0 2228.95 32.14
 -5 2 0 2211.88 31.69
 5 2 0 2259.69 31.11
 -5 -2 0 2194.14 32.75
 -5 -2 0 2372.49 30.22
 -6 2 0 1486.15 18.8
 -6 -2 0 1559.08 24.24
 6 2 0 1525.32 26.55
 -6 -2 0 1575.52 20.99
 -6 -2 0 1511.75 25.97
 6 -2 0 1566.06 20.82
 6 2 0 1547.17 24.93
 7 2 0 1394.33 24.89
 7 2 0 1336.31 27.06
 -7 2 0 1355.96 19
 7 -2 0 1404.1 21.14
 -7 -2 0 1350.98 25.28
 8 -2 0 909.67 22.98
 -8 -2 0 950.07 21.03
 8 2 0 907.44 23.04
 -8 2 0 926.85 15.42
 8 2 0 941.01 20.65
 -9 -2 0 160.77 8.27
 9 -2 0 157.36 9.37
 -9 2 0 156.55 5.54
 9 2 0 158.88 9.72
 9 2 0 155.39 8.24
 10 2 0 5.64 2.53
 -10 -2 0 10.77 2.46
 10 2 0 12.5 2.9
 10 -2 0 4.11 2.15
 -10 2 0 8.82 1.49
 -11 -2 0 130.25 7.87
 11 2 0 150.96 10.36
 -11 2 0 130.6 5.36
 11 2 0 137.85 8.52
 11 -2 0 138.46 9.61
 12 -2 0 331.01 15.5
 -12 -2 0 327.83 12.84
 12 2 0 330.9 13.89
 13 -2 0 272.57 14.53
 13 2 0 281.12 13.37
 -13 -2 0 259.1 11.48
 14 2 0 227.05 12.4
 -14 -2 0 228.85 11.01
 14 -2 0 239.51 14.07
 15 2 0 95.31 8.4
 15 -2 0 94.15 9.12
 0 -3 0 -0.62 1
 0 3 0 -0.17 0.52
 0 -3 0 0.43 0.49
 0 3 0 0.61 0.57
 0 3 0 -0.77 0.87
 0 -3 0 -0.62 1.16
 -1 3 0 218.79 6.16
 1 -3 0 210.46 7.1
 -1 3 0 219.81 6.19
 1 -3 0 222.02 5.48
 1 3 0 206.84 4.06
 1 -3 0 222.62 6.03
 1 3 0 205.94 4.72
 1 3 0 218.24 5.44
 1 3 0 221.7 5.92
 -1 -3 0 212.3 6.63
 1 3 0 221.87 6.25
 -1 -3 0 212.35 6.62
 2 -3 0 319.72 9.22
 -2 -3 0 332.79 7.24
 2 3 0 322.47 7.28
 2 3 0 322.07 7.1
 -2 3 0 333.8 7.52
 -2 3 0 316.73 8.76
 -2 3 0 321.72 7
 -2 -3 0 327.7 7.45
 -2 -3 0 314.04 7.98
 -2 -3 0 303.85 8.75
 2 3 0 313.54 4.81
 2 3 0 317.23 7.02
 2 -3 0 324.2 7.91
 -3 3 0 23.24 2.61
 3 3 0 21.48 1.31
 -3 -3 0 24.07 2.1
 -3 -3 0 23.27 1.92
 3 -3 0 20.12 2.42
 3 -3 0 22.81 2.47
 -3 3 0 22.36 1.72
 -3 3 0 22.36 1.77
 3 3 0 22.44 1.94
 -3 -3 0 25.67 2.77
 3 3 0 22.23 1.75
 -3 -3 0 25.54 2.02
 3 3 0 22.48 1.67
 -4 -3 0 35.71 2.36
 -4 3 0 39.36 2.27
 4 3 0 36.49 2.19
 -4 3 0 35.91 2.17
 4 3 0 36.17 1.9
 4 3 0 36.41 2.19
 -4 -3 0 37.56 2.4
 4 -3 0 34.15 3.19
 4 -3 0 32.43 3.28
 4 3 0 39.8 2.9
 -4 -3 0 34.45 3.36
 4 -3 0 36.61 2.37
 5 -3 0 88.07 5.16
 -5 -3 0 96.94 3.99
 5 -3 0 91.47 3.81
 -5 -3 0 96.28 5.91
 5 3 0 99.29 4.5
 5 3 0 100.15 5.16
 5 -3 0 84.03 5.52
 -5 -3 0 93.73 3.6
 5 3 0 93.57 2.76
 -5 3 0 91.86 3.57
 6 -3 0 2.49 0.92
 -6 -3 0 -0.16 1.62
 -6 -3 0 0.57 0.31
 6 -3 0 -3 2.61
 6 3 0 4.47 1.53
 6 3 0 0.66 1.58
 -6 -3 0 3.26 0.83
 -7 3 0 25.51 1.77
 -7 -3 0 22.49 1.44
 7 3 0 25.73 3.49
 7 -3 0 19.43 3.34
 7 3 0 26.38 2.95
 -7 -3 0 19.98 3.14
 -7 -3 0 22.78 2.45
 8 -3 0 0.67 2.15
 -8 -3 0 0.25 1.76
 8 3 0 -3.04 2.52
 8 3 0 1.4 1.47
 -8 3 0 0.04 0.71
 9 3 0 61.54 5.04
 9 3 0 51.1 5.39
 -9 3 0 59.34 3.16
 -9 -3 0 61.69 5.6
 9 -3 0 55.9 6.06
 -10 3 0 46.04 2.85
 10 3 0 52.6 6.07
 10 -3 0 42.44 5.53
 -10 -3 0 45.34 4.98
 10 3 0 47 4.67
 11 3 0 15.16 4.15
 11 3 0 13.75 3.14
 11 -3 0 9.13 3.13
 -11 -3 0 8.41 2.59
 12 3 0 47.81 5.37
 -12 -3 0 51.14 5.57
 12 3 0 61.21 7.44
 12 -3 0 49.96 6.56
 13 3 0 4.85 3.29
 13 -3 0 2.7 2.63
 13 3 0 3.24 2.22
 -13 -3 0 6.18 2.42
 14 3 0 0.27 2.2
 -14 -3 0 2.51 2.11
 14 -3 0 -2.74 3.25
 15 -3 0 3.9 3.32
 0 4 0 974.74 15.02
 0 -4 0 933.18 16.79
 0 -4 0 934.33 18.47
 0 4 0 943.67 16.54
 0 4 0 933.78 14.87
 -1 -4 0 1200.38 20.44
 1 4 0 1135.04 16.52
 1 -4 0 1240.28 22.04
 1 4 0 1189.7 18.85
 1 4 0 1196.34 17.69
 1 -4 0 1154.04 16.85
 1 -4 0 1207.17 19.04
 -1 4 0 1209.51 19.95
 -1 4 0 1199.43 19.28
 -1 -4 0 1160.12 20.81
 1 4 0 1165.87 15.49
 2 -4 0 713.83 16.11
 -2 -4 0 665.9 14.38
 -2 4 0 678.64 12.51
 -2 -4 0 677.96 12.27
 -2 4 0 715.6 13.87
 -2 -4 0 699.79 15.27
 -2 4 0 703.45 15.07
 2 -4 0 683.57 12.94
 2 4 0 618.15 8.9
 2 4 0 687.95 12.75
 2 4 0 685.15 13.17
 2 4 0 701.56 9.91
 2 4 0 683.72 12.33
 3 4 0 77.28 2.32
 3 4 0 94.95 4.17
 -3 -4 0 100.28 5.83
 3 4 0 96.99 4.35
 -3 4 0 103.73 4.66
 -3 4 0 98.51 4.09
 3 -4 0 96.29 4.94
 3 -4 0 92.34 5.56
 -3 -4 0 89.48 4.68
 3 4 0 97.12 4.14
 4 -4 0 105.12 5.8
 -4 -4 0 111.94 6.43
 4 4 0 119.64 4.55
 4 -4 0 109.21 6.21
 4 4 0 120.92 4.38
 4 4 0 126.16 5.33
 -4 4 0 94.07 2.28
 4 4 0 112.21 3.56
 -4 4 0 109.52 4.31
 -4 4 0 120.86 4.99
 -4 -4 0 115.33 5.17
 -5 -4 0 626.65 12.8
 -5 4 0 663.34 12.79
 -5 4 0 643.45 11.91
 5 -4 0 622.84 16.46
 5 4 0 663.36 14.41
 -5 -4 0 607.87 16.74
 5 -4 0 637.79 16.12
 5 4 0 627.3 10.65
 5 4 0 649.54 11.85
 5 4 0 620.63 11.61
 -6 4 0 912.24 15.78
 6 4 0 912.32 19.04
 6 4 0 937.87 16.46
 -6 4 0 883.53 14.73
 -6 -4 0 933.86 15.63
 -6 -4 0 840.14 21.11
 6 -4 0 873.94 19.91
 6 -4 0 853.57 21.35
 6 4 0 881.56 12.71
 7 4 0 765.36 15.87
 -7 4 0 771.98 14.42
 -7 -4 0 688.31 19.58
 7 -4 0 721.62 20.54
 -7 -4 0 763.68 12.9
 7 4 0 744.97 18.38
 8 4 0 379.72 13.88
 -8 -4 0 381.47 14.47
 8 -4 0 355.76 14.76
 8 4 0 387.09 11.59
 -8 4 0 404.97 8.19
 -8 -4 0 375.53 7.35
 -9 4 0 126.9 4.43
 9 -4 0 128.57 9.17
 9 4 0 125.33 8.54
 9 4 0 129.67 7.01
 -9 -4 0 130.35 8.56
 10 4 0 -2.05 1.81
 10 4 0 -4.57 3.48
 10 -4 0 -7.08 3.66
 -10 -4 0 1.89 1.93
 11 4 0 77.28 7.75
 11 4 0 83.56 6.26
 -11 -4 0 77.66 7.02
 11 -4 0 70.5 7.45
 12 4 0 186.98 12.55
 12 -4 0 172.29 11.75
 -12 -4 0 171.91 10.51
 -13 -4 0 132.15 9.55
 13 4 0 154.69 11.91
 13 -4 0 131.95 10.95
 14 4 0 100.98 9.74
 -14 -4 0 83.48 7.84
 14 -4 0 95.95 9.48
 0 5 0 0.37 1.31
 0 -5 0 1.77 1.18
 0 -5 0 -2.86 2.03
 0 5 0 0.77 0.99
 0 5 0 -0.87 1.02
 1 5 0 1.96 0.9
 1 -5 0 -0.74 1.86
 1 -5 0 1.75 1.13
 1 -5 0 1.2 0.91
 -1 -5 0 -0.34 1.48
 1 5 0 3.21 1.26
 1 5 0 1.35 0.67
 1 5 0 -0.53 1.53
 -1 5 0 0.85 0.94
 -1 -5 0 0.74 1.41
 -2 5 0 71.42 4.14
 2 5 0 74.77 4.33
 2 5 0 70.68 3.95
 2 5 0 66.05 2.59
 2 -5 0 64.99 3.65
 2 -5 0 73.92 5.57
 2 5 0 69.21 2.91
 -2 -5 0 82.3 5.61
 -2 -5 0 76.94 5.29
 3 5 0 194.42 3.93
 -3 -5 0 212.21 8.57
 -3 5 0 205.02 6.83
 3 5 0 221.45 7.22
 -3 -5 0 219.84 9.22
 3 -5 0 197.22 9.09
 3 5 0 211.56 7.11
 3 -5 0 198.27 7.35
 4 5 0 189.97 6.52
 -4 -5 0 185.75 7.78
 4 -5 0 195.39 9.26
 4 -5 0 176.43 7.74
 -4 5 0 186.33 6.41
 -4 -5 0 192.67 9.22
 4 5 0 194.5 7.14
 5 5 0 58.3 4.19
 5 5 0 58.42 3.56
 -5 5 0 53.34 3.42
 -5 -5 0 58.41 5.51
 5 5 0 53.49 2.52
 5 -5 0 51.72 4.64
 -5 -5 0 56.2 4.18
 5 -5 0 57.8 5.21
 6 5 0 24.14 3.23
 6 5 0 21.78 1.95
 6 5 0 15.99 1.6
 6 -5 0 19.67 3.54
 -6 5 0 17.44 2.2
 6 -5 0 16.13 3.11
 -6 -5 0 16.08 2.24
 -6 -5 0 14.97 3.14
 -6 5 0 17.01 2.26
 7 5 0 6.84 1.41
 -7 -5 0 5.8 1.35
 -7 -5 0 3.68 2.42
 7 5 0 5.55 1.89
 -7 5 0 10.22 1.94
 7 -5 0 3.27 2.18
 -8 -5 0 23.4 4.14
 8 5 0 20.84 2.45
 -8 -5 0 21.07 2.05
 8 -5 0 21.51 4.25
 8 5 0 28.79 4.33
 9 5 0 78.52 7
 9 -5 0 66.34 6.89
 -9 -5 0 71.75 7.16
 -10 -5 0 52.8 6.34
 10 -5 0 39.99 5.75
 10 5 0 47.96 5.93
 -11 -5 0 22.39 4.47
 11 -5 0 19.56 4.74
 11 5 0 18.69 4.19
 12 5 0 18.36 4.54
 -12 -5 0 21.54 4.68
 12 -5 0 20.73 4.77
 13 -5 0 6.55 3.58
 13 5 0 5.19 2.87
 -13 -5 0 6.2 2.89
 0 6 0 764.12 15.98
 0 6 0 813.29 17.87
 0 6 0 789.63 15.62
 0 -6 0 841.69 20.92
 0 6 0 774.55 16.52
 -1 6 0 225.03 8.41
 1 6 0 218.94 7.06
 -1 6 0 223.15 9.03
 -1 -6 0 223.68 10.19
 1 6 0 227.77 7.66
 1 -6 0 238.59 10.76
 -1 6 0 238.05 9.33
 1 6 0 231.62 8.69
 -1 -6 0 229.6 9.29
 -1 6 0 212.58 7.33
 1 6 0 229.79 7.22
 2 6 0 80.22 3.61
 -2 -6 0 73.04 5.74
 -2 6 0 74.18 4.64
 2 -6 0 71.68 5.99
 -2 -6 0 76.05 5.61
 2 6 0 64.09 2.97
 2 6 0 73.43 4.72
 2 6 0 72.54 4.32
 2 -6 0 67.55 4.01
 3 6 0 93.33 5.18
 -3 6 0 93.95 5.07
 3 -6 0 86.19 4.98
 -3 -6 0 87.27 6.23
 3 -6 0 94.87 6.83
 -3 -6 0 87.66 6.18
 3 6 0 102.07 5.35
 3 6 0 93.18 3
 -4 -6 0 69.19 6.07
 4 -6 0 56.99 5.46
 4 6 0 68.96 4.39
 -4 -6 0 67.32 5.38
 4 -6 0 59.78 4.61
 4 6 0 74.52 4.81
 -4 6 0 66.74 4.22
 -5 -6 0 231.94 11.37
 5 6 0 243.85 9.1
 5 -6 0 226.46 11
 5 -6 0 220.45 9.65
 5 6 0 242.23 8.16
 -5 6 0 239.79 8.09
 -5 -6 0 257.27 10.18
 6 -6 0 156.84 8.9
 -6 -6 0 179.22 8.07
 -6 -6 0 160.23 9.94
 6 6 0 168.09 6.64
 -6 6 0 162.65 6.5
 6 6 0 181.32 8.53
 6 -6 0 155.18 9.23
 7 -6 0 219.99 11.31
 7 6 0 245.76 10.66
 -7 -6 0 230.56 12.33
 -7 -6 0 261.8 9.17
 -7 6 0 238.79 7.92
 -8 -6 0 121.19 9.28
 8 6 0 145.89 8.71
 -8 6 0 150.58 6.25
 8 -6 0 129.83 9.3
 9 -6 0 26.43 4.65
 9 6 0 33 4.85
 -9 -6 0 33.77 5.38
 10 6 0 -0.29 2.23
 -10 -6 0 0.08 2.34
 -11 -6 0 17.58 4.14
 11 -6 0 15.57 4.1
 11 6 0 20.38 4.35
 -12 -6 0 55.95 7.04
 12 6 0 65.87 7.87
 12 -6 0 57.07 7.55
 13 -6 0 62.95 8.01
 -13 -6 0 71.04 7.85
 13 6 0 73.94 8.93
 0 -7 0 3.57 2.15
 0 -7 0 -2.96 2.62
 0 7 0 2.17 1.52
 0 7 0 -0.16 2.15
 0 7 0 -2.96 1.72
 -1 7 0 46.05 3.8
 1 -7 0 45.17 5.22
 -1 7 0 44.65 4.25
 1 7 0 51.97 3.93
 1 7 0 44.05 4.24
 -1 -7 0 53.71 5.28
 -1 7 0 40.98 3.99
 -1 7 0 49.35 4.73
 -1 -7 0 49 5.43
 1 7 0 44.73 3.32
 -2 7 0 121.35 6.6
 -2 -7 0 124.11 8.4
 2 -7 0 114.04 5.44
 -2 -7 0 130.37 7.92
 2 7 0 121.69 4.89
 2 -7 0 132.71 9.03
 -2 7 0 117.2 7.39
 2 7 0 128.91 6.28
 2 7 0 127.45 6.85
 -2 7 0 138.04 7.99
 -3 -7 0 173.47 9.78
 -3 -7 0 167.4 9.42
 3 -7 0 164.69 7.18
 3 -7 0 184.98 10.54
 -3 7 0 178.01 7.8
 3 7 0 176.52 7.63
 3 7 0 182.97 7.99
 -4 7 0 41.4 3.87
 4 7 0 44.74 3.98
 4 7 0 44.48 4.1
 -4 -7 0 48.54 5.47
 -4 -7 0 39.76 4.69
 4 -7 0 45.18 5.48
 4 -7 0 32.81 3.58
 5 -7 0 58.16 6.04
 5 -7 0 70.76 5.54
 -5 -7 0 80.26 6.31
 5 7 0 78.6 5.49
 -5 7 0 75.24 4.98
 5 7 0 71.71 4.88
 -5 -7 0 79.95 7.24
 -6 7 0 15.87 2.52
 -6 -7 0 22.02 4.39
 6 7 0 22.65 3.58
 6 7 0 18.39 2.62
 -6 -7 0 17.67 2.96
 6 -7 0 13.42 2.99
 7 7 0 4.91 2.4
 -7 -7 0 2.55 2.75
 7 -7 0 1.34 1.98
 -7 7 0 2.05 1.64
 -8 7 0 7.36 2.07
 -8 -7 0 5.68 3.5
 8 7 0 4.2 2.26
 8 -7 0 3.8 2.56
 -9 -7 0 16.12 4.08
 9 7 0 19.85 4.09
 9 -7 0 13.73 3.91
 10 -7 0 49.11 6.44
 -10 -7 0 56.56 7.34
 10 7 0 58.55 6.8
 11 7 0 30.5 5.46
 11 -7 0 24.66 4.89
 -11 -7 0 25.29 5.18
 0 8 0 56.98 4.36
 0 -8 0 67.67 7.12
 0 8 0 61.59 5.62
 0 8 0 57.02 4.42
 0 8 0 57.22 5.32
 1 8 0 181.65 9.16
 -1 8 0 175.64 7.83
 1 -8 0 173.18 11.05
 1 8 0 164.41 7.5
 -1 -8 0 174.5 11.08
 -1 8 0 176.17 8.94
 -1 8 0 160 8
 -1 -8 0 168.3 9.21
 -1 8 0 178.05 9.64
 2 -8 0 30.26 5.09
 -2 -8 0 35.47 5.29
 -2 -8 0 35.85 5.04
 -2 8 0 33.96 3.57
 -2 8 0 25.62 3.73
 -2 8 0 32.86 4.03
 -2 8 0 37.59 4.77
 2 8 0 33.55 3.7
 2 8 0 29.51 3.83
 -3 -8 0 7.09 2.56
 3 8 0 10.84 2.32
 -3 -8 0 8.78 2.75
 -3 8 0 6.8 2.16
 3 8 0 9.2 2.45
 3 -8 0 4.74 2.55
 -3 8 0 4.22 2.14
 -3 8 0 5.76 2.11
 4 -8 0 -2.3 3.07
 4 8 0 -2.67 1.93
 -4 8 0 -1.17 1.7
 -4 -8 0 -2.08 2.78
 4 8 0 4.63 2.08
 4 -8 0 0.05 1.52
 -4 -8 0 1.31 2.17
 -5 8 0 16.57 2.85
 -5 -8 0 18.75 4.32
 5 8 0 15.9 2.84
 5 8 0 19.14 3.23
 -5 -8 0 19.08 3.74
 5 -8 0 13.14 2.7
 6 8 0 106.75 7.25
 6 8 0 94.55 5.91
 6 -8 0 84.42 6.58
 -6 -8 0 98.73 7.32
 -6 -8 0 97.29 8.74
 -7 -8 0 74.55 8.07
 7 8 0 79.19 6.7
 7 -8 0 78.21 6.97
 -7 8 0 84.19 5.64
 8 -8 0 27.68 4.86
 8 8 0 18.05 3.49
 -8 8 0 25.33 3.21
 -8 -8 0 20.14 4.7
 9 8 0 11.81 3.71
 -9 -8 0 3.78 2.76
 9 -8 0 11.11 3.57
 10 -8 0 -2.66 2.35
 10 8 0 1.08 2.32
 -10 -8 0 3.36 2.96
 0 -9 0 -2.63 3.05
 0 9 0 -0.87 1.5
 0 9 0 2.22 2.26
 0 9 0 -1.44 2.28
 -1 9 0 15.56 2.74
 1 -9 0 10.25 3.59
 -1 9 0 12.13 3.15
 1 9 0 14.27 3.49
 -1 -9 0 5.01 2.84
 1 9 0 9.51 2.81
 -1 9 0 15.57 3.63
 1 9 0 12.61 2.47
 -2 9 0 15.64 3.09
 -2 9 0 11.7 2.57
 -2 9 0 14.6 3.53
 2 9 0 11.5 2.44
 -2 -9 0 14.36 3.9
 2 9 0 7.66 2.41
 2 -9 0 5.16 2.58
 -2 9 0 15.4 3.07
 -3 9 0 22.72 3.33
 3 9 0 24.26 3.4
 -3 -9 0 26.33 4.6
 -3 -9 0 18.91 4.52
 -3 9 0 24.66 4.36
 3 9 0 26.14 3.77
 -3 9 0 27.39 4.45
 3 -9 0 26.21 5.07
 -3 9 0 27.1 4.01
 -4 -9 0 25.95 4.85
 -4 9 0 26.76 4.72
 4 9 0 21.59 3.36
 -4 -9 0 29.64 5.11
 -4 9 0 21.89 4.38
 -4 9 0 20.31 3.51
 4 9 0 18.6 3.11
 5 9 0 36.49 4.19
 -5 9 0 35 4.3
 -5 -9 0 40.45 5.58
 -5 9 0 43.9 6.63
 5 9 0 34.88 4.19
 -5 -9 0 44.35 6.13
 -5 9 0 38.02 5.36
 6 9 0 12.83 2.72
 6 9 0 11.13 2.99
 -6 9 0 6.78 3.77
 -6 9 0 11.48 2.76
 -6 -9 0 11.85 3.69
 -7 9 0 -2.45 3.79
 7 -9 0 -0.09 2.02
 7 9 0 -0.72 1.91
 -7 -9 0 -1.81 2.69
 8 -9 0 -0.59 2.27
 -8 -9 0 3.13 2.67
 -8 9 0 -3.73 3.86
 0 10 0 43.36 5.63
 0 10 0 44.21 5.44
 -1 10 0 18.92 4.28
 1 10 0 22.98 4.49
 -1 10 0 25.15 4.21
 -2 10 0 5.86 2.54
 2 10 0 9.2 3.39
 -2 10 0 6.07 3.13
 3 10 0 0.18 1.96
 -3 10 0 1.41 2.4
 -4 10 0 7.25 3.04
 -4 10 0 4.77 2.98
 4 10 0 2.5 1.96
 15 0 -1 -1.53 2.5
 14 0 -1 -0.45 2.41
 -13 0 1 -1.07 1.57
 13 0 -1 0.22 2.26
 -12 0 1 -0.09 1.26
 12 0 -1 -0.34 2.68
 11 0 -1 2.27 2.01
 -11 0 1 -0.25 1.42
 10 0 -1 -0.14 2.19
 -10 0 1 2.33 1.47
 -10 0 1 -0.79 0.85
 -9 0 1 2.47 1.41
 9 0 -1 2.51 2.32
 -9 0 1 -2.51 1.08
 8 0 -1 1.43 1.81
 -8 0 1 -0.72 0.79
 -8 0 1 0.91 1.14
 -7 0 1 -0.06 1.02
 -7 0 1 -0.58 0.69
 7 0 -1 1.25 0.97
 7 0 -1 -0.21 1.92
 6 0 -1 -1.62 1.69
 -6 0 1 0.47 0.83
 6 0 -1 -0.07 0.7
 -6 0 1 1.98 0.73
 5 0 -1 2.98 0.93
 -5 0 1 3.23 0.99
 -5 0 1 0.99 0.84
 5 0 -1 1.22 1.25
 -5 0 1 1.55 0.55
 4 0 -1 1.92 0.8
 -4 0 1 0.23 1.08
 -4 0 1 3.42 1.01
 -4 0 1 1.53 0.45
 -4 0 1 4.18 1.24
 -3 0 1 2.9 0.97
 -3 0 1 1.75 0.45
 3 0 -1 2.18 0.72
 -3 0 1 1.86 0.85
 -3 0 1 2.75 0.8
 -2 0 1 3.28 0.69
 -2 0 1 5.8 0.78
 -2 0 1 3.71 0.91
 -2 0 -1 1.08 0.52
 -2 0 -1 1.44 0.38
 2 0 1 1.62 0.4
 -3 0 -1 1.06 0.77
 -3 0 -1 1.45 0.82
 -3 0 -1 0.82 0.48
 3 0 1 2.15 0.63
 -4 0 -1 0.97 0.65
 -4 0 -1 0.6 0.73
 -4 0 -1 1.86 0.9
 4 0 1 1.01 0.62
 -5 0 -1 0.7 1
 5 0 1 1.13 0.77
 5 0 1 0.69 1.29
 -5 0 -1 0.04 0.67
 6 0 1 2.59 1.71
 -6 0 -1 2.2 0.97
 6 0 1 1.34 0.7
 -6 0 -1 1.91 0.65
 7 0 1 4.03 1.72
 -7 0 -1 3.48 0.94
 7 0 1 2.36 0.95
 -7 0 -1 2.75 1.16
 8 0 1 2.79 1.02
 8 0 1 1.52 2.01
 -8 0 -1 -0.34 1.17
 -8 0 -1 0.4 0.66
 9 0 1 1.15 1.89
 -9 0 -1 -0.88 0.91
 -9 0 -1 -0.39 1.03
 10 0 1 0.03 1.96
 -10 0 -1 1.01 0.79
 -10 0 -1 -0.71 1.34
 11 0 1 -0.71 2.24
 -11 0 -1 -0.16 1.16
 -12 0 -1 1.04 1.22
 12 0 1 1.85 2.51
 13 0 1 1.54 2.33
 14 0 1 3.07 2.69
 -15 0 -1 0.6 1.97
 15 0 1 0.9 2.3
 15 1 -1 2.73 2.22
 15 -1 -1 -4.52 3.53
 14 -1 -1 103.15 9.11
 14 1 -1 98.93 8.47
 -13 -1 1 266.74 11.1
 13 -1 -1 261.48 13.93
 13 1 -1 275.3 13.53
 12 -1 -1 461.7 17.95
 -12 1 1 475.58 12.87
 -12 -1 1 457.7 14.46
 12 1 -1 464.99 17.15
 11 -1 -1 454.99 17.12
 -11 -1 1 443.65 13.77
 11 1 -1 452.13 16.21
 -11 1 1 450.82 11.89
 -10 -1 1 261.82 10.1
 10 -1 -1 264.23 12.36
 -10 1 1 249.4 8.39
 10 1 -1 260.02 11.56
 9 -1 -1 94.38 7.08
 -9 -1 1 104.18 6.28
 -9 1 1 95.43 4.83
 -9 1 1 96.58 4.93
 9 1 -1 102.78 6.82
 -8 -1 1 111.31 6.11
 -8 1 1 118.73 5.24
 8 1 -1 113.48 7.7
 8 -1 -1 107.38 7.12
 8 1 -1 104.45 6.54
 -8 1 1 109.04 4.99
 -7 1 1 1959.25 27.57
 -7 1 1 2042.38 28.11
 -7 -1 1 1979.09 30.53
 7 1 -1 1984.78 32.4
 6 1 -1 2083.55 31.93
 -6 -1 1 2061.25 30.76
 -6 1 1 2088.3 28.36
 -6 1 1 2061.08 27.34
 6 1 -1 2206.09 31.83
 -6 -1 1 2157.89 32.4
 -5 -1 1 2641.29 35.14
 -5 1 1 2479.66 31.71
 5 1 -1 2649.06 35.06
 -5 -1 1 2517.94 34.44
 -5 1 1 2403.65 29.71
 5 1 -1 2494.05 34.48
 4 1 -1 4649.66 54.75
 -4 -1 1 4920.36 55.28
 -4 1 1 4621 50.32
 -4 -1 1 4649.5 55.63
 -4 -1 1 4764.72 56.55
 -4 1 1 4754.24 53.14
 4 -1 -1 4732.25 52.64
 -4 1 1 4867.99 57.07
 4 1 -1 5003.13 56.4
 4 -1 -1 4853.49 50.12
 3 -1 -1 312.99 6.73
 3 1 -1 331.29 8.05
 -3 -1 1 342.16 7.92
 -3 1 1 318.79 6.99
 3 1 -1 324.35 7.17
 -3 -1 1 339.93 7.52
 -3 1 1 311.69 7.97
 3 -1 -1 317.47 5.08
 -3 -1 1 312.68 7.99
 2 1 -1 309.72 5.5
 -2 -1 1 313.46 6.03
 2 -1 -1 295.21 6.02
 -2 1 1 315.37 4.44
 2 -1 -1 305.52 4.51
 -2 1 1 294.65 6.53
 -2 -1 1 313.18 7.12
 -2 -1 1 303.01 5.72
 -2 -1 1 306.29 4.53
 -1 -1 1 448.78 5.98
 -1 -1 1 453.8 6.1
 -1 -1 1 451.51 7.74
 -1 -1 1 454.85 6.53
 -1 1 1 430.55 6.96
 1 -1 -1 445.14 7.23
 0 -1 -1 3233.04 34.22
 0 -1 1 3263.6 35.15
 0 -1 -1 3268.35 34.55
 0 -1 -1 3237.99 34.1
 0 -1 1 3286.42 34.32
 -1 -1 -1 4649.74 47.18
 -1 -1 -1 4718.59 47.69
 -1 -1 -1 4756.39 47.36
 1 -1 1 4635.88 49.54
 1 -1 1 4736.78 47.29
 -1 -1 -1 4622.44 48.47
 -1 1 -1 4512.9 49.66
 -2 -1 -1 660.19 9.79
 -2 -1 -1 643.09 8.72
 2 -1 1 646.88 8.72
 -2 1 -1 627.45 11.91
 -2 -1 -1 644.85 9.02
 -2 -1 -1 639.21 8.07
 2 1 1 622.52 9.1
 -2 -1 -1 639.27 10.25
 -3 1 -1 1020.74 16.68
 3 1 1 1000.2 14.99
 3 1 1 1050.47 15.09
 -3 -1 -1 1054.52 15.6
 -3 1 -1 1001.39 15.74
 3 -1 1 1049.99 13.46
 -3 1 -1 1027 17.95
 -3 -1 -1 1064.61 14.97
 -3 1 -1 965.39 11.64
 -3 -1 -1 1028.82 15.12
 -4 1 -1 1200.86 15.03
 4 1 1 1218.26 18.13
 -4 1 -1 1181.93 20.77
 -4 -1 -1 1222.9 18.82
 -4 1 -1 1206.42 21.47
 -4 -1 -1 1189.76 18.52
 -4 -1 -1 1235.17 19.28
 4 1 1 1139.18 18.75
 -4 1 -1 1181.05 18.24
 -5 1 -1 56.29 3.32
 -5 -1 -1 59.89 3.87
 -5 -1 -1 56.96 3.62
 5 1 1 57.01 3.41
 -5 1 -1 54.68 2.5
 5 1 1 59.82 4.1
 -6 -1 -1 276.93 8.72
 -6 1 -1 283.35 6.74
 6 1 1 292.56 8.72
 -6 1 -1 293.18 8.26
 6 1 1 288.97 9.93
 -7 1 -1 937.81 17.05
 7 1 1 928.66 20.3
 -7 1 -1 938.25 15.11
 -7 -1 -1 934.54 18.44
 -8 1 -1 1214.38 20.66
 8 1 1 1203.81 24.88
 8 -1 1 1193.03 26.31
 -8 1 -1 1206.89 18.77
 -8 -1 -1 1209.25 16.7
 -8 -1 -1 1242.07 22.52
 8 1 1 1226.16 27.45
 -9 -1 -1 930.97 14.18
 9 1 1 1002.11 25.43
 9 1 1 946.66 22.5
 -9 1 -1 981.84 16.94
 9 -1 1 960 23.93
 -9 -1 -1 979.99 20.23
 -10 -1 -1 476.64 13.7
 10 1 1 470.97 17.32
 10 1 1 462.2 15.77
 10 -1 1 463.43 16.59
 -10 1 -1 478.91 11.33
 11 1 1 36.84 4.92
 -11 -1 -1 32.57 3.7
 -11 1 -1 40.1 3.27
 11 -1 1 36.01 4.87
 -12 -1 -1 30.29 3.67
 12 1 1 25.42 4.19
 12 -1 1 18.85 4.18
 13 -1 1 167.29 11.14
 -13 -1 -1 183.92 8.87
 13 1 1 171.59 10.66
 14 -1 1 210.24 12.87
 -14 -1 -1 222.45 10.91
 14 1 1 215.76 12.41
 15 -1 1 161.02 11.69
 15 1 1 169.79 11.46
 15 2 -1 4.63 2.75
 15 -2 -1 5.42 3.39
 14 2 -1 2.47 2.14
 14 -2 -1 0.63 2.54
 -14 -2 1 6.27 2.26
 13 2 -1 1.39 1.95
 -13 -2 1 -1.61 1.84
 13 -2 -1 -0.97 3.14
 12 -2 -1 23.18 4.55
 12 2 -1 22.56 3.72
 -12 -2 1 28.21 3.88
 11 2 -1 4.11 2.43
 -11 2 1 4.43 1.29
 11 -2 -1 1.89 2.38
 11 2 -1 3.74 3.18
 -11 -2 1 -0.21 1.57
 10 2 -1 4.93 2.07
 10 2 -1 14.21 3.93
 10 -2 -1 4.95 2.83
 -10 -2 1 6.04 2.31
 -10 2 1 10.03 1.73
 9 2 -1 153.5 9.44
 -9 -2 1 155.83 8.21
 9 2 -1 140.19 7.82
 9 -2 -1 148.91 9.29
 -9 2 1 145.69 5.81
 8 2 -1 23.35 3.04
 -8 2 1 25.62 2.3
 8 -2 -1 28.81 2.59
 -8 -2 1 28.86 3.57
 8 2 -1 33.02 4.52
 8 -2 -1 23.63 3.76
 -7 2 1 22.34 1.94
 -7 -2 1 25.68 2.17
 -7 -2 1 25.19 3.32
 7 -2 -1 23.73 2.07
 7 2 -1 24.8 3.71
 7 2 -1 19.72 2.73
 -6 -2 1 4.78 1.69
 -6 -2 1 1.93 0.84
 6 2 -1 2.86 1.21
 -6 -2 1 4.73 0.97
 6 -2 -1 4.2 1.38
 6 -2 -1 3.82 0.84
 -6 2 1 4.37 0.93
 6 2 -1 2.54 1.81
 -5 -2 1 44.19 3.01
 5 2 -1 44.27 3.19
 5 -2 -1 39.18 3.02
 -5 2 1 38.17 3.09
 5 2 -1 44.13 3.65
 5 -2 -1 44.49 2.23
 -5 -2 1 39.15 3.49
 -5 -2 1 45.37 2.3
 -4 -2 1 22.15 1.81
 -4 2 1 22.14 1.42
 4 -2 -1 20.39 1.42
 4 2 -1 20.07 0.96
 -4 -2 1 18.92 1.2
 -4 -2 1 22.36 2.48
 -4 2 1 21.35 2.22
 -4 2 1 22.44 2.54
 -4 -2 1 22.44 1.48
 4 2 -1 21.22 2.14
 4 2 -1 19.62 1.77
 4 2 -1 22.93 2.39
 -4 -2 1 21.75 1.97
 4 -2 -1 18.59 1.92
 -4 -2 1 18.45 1.02
 -3 2 1 14.59 1.77
 -3 -2 1 13.79 1.97
 3 -2 -1 14.84 1.19
 -3 2 1 14.05 1.8
 3 2 -1 15.11 1.12
 -3 -2 1 12.62 1.09
 3 2 -1 17.18 1.36
 -3 2 1 14.78 1.11
 3 2 -1 14.88 1.53
 -3 -2 1 14.97 1.39
 3 -2 -1 16 2.03
 -3 -2 1 17.37 1.27
 3 2 -1 16.78 1.07
 -3 -2 1 13.68 1.06
 3 -2 -1 12.34 1.62
 2 2 -1 86.73 2.83
 2 2 -1 92.97 2.79
 2 2 -1 91.36 3.05
 -2 -2 1 93.31 2.92
 2 -2 -1 90.11 3.65
 2 -2 -1 83.59 3.74
 -2 -2 1 95.89 3.26
 -2 -2 1 96.02 3.03
 -2 2 1 89.32 2.73
 -2 2 1 85.92 3.69
 -2 -2 1 93.31 4.16
 1 -2 -1 305.63 7.25
 -1 2 1 302.77 6.34
 -1 2 1 309.13 6.2
 -1 -2 1 314.19 5.48
 1 2 -1 319.24 5.08
 -1 -2 1 309.97 6.78
 1 2 -1 302.75 5.36
 1 -2 -1 296.6 5.94
 -1 -2 1 309.6 7.21
 1 2 -1 309.18 6.5
 1 2 -1 306.39 5.83
 0 -2 -1 763.52 12.24
 0 -2 1 764.05 12.63
 0 -2 -1 769.17 11.73
 0 2 -1 789.78 12.04
 0 2 -1 749.29 10.75
 0 -2 1 748.74 11.49
 0 2 1 752.67 10.12
 0 2 -1 746.54 11.09
 0 -2 1 767.39 9.71
 1 2 1 1686.58 20.93
 -1 2 -1 1721.8 20.78
 -1 -2 -1 1666.18 21.43
 1 -2 1 1719.36 20.3
 1 -2 1 1760.45 21.65
 -1 -2 -1 1721.97 20.54
 1 2 1 1676.7 20.51
 -1 2 -1 1724.85 22.81
 -1 -2 -1 1637.67 22.08
 -1 -2 -1 1738.85 21.03
 1 -2 1 1728.36 23.36
 -2 -2 -1 2.91 0.88
 2 2 1 4.46 0.88
 2 -2 1 3.45 0.72
 -2 2 -1 3.16 0.68
 -2 -2 -1 4.25 0.81
 2 2 1 2.9 0.55
 -2 -2 -1 3.02 0.63
 -2 2 -1 4.81 0.69
 2 -2 1 2.59 1.08
 2 -2 1 3.23 1.08
 -2 2 -1 4.13 1.01
 2 2 1 3.48 0.74
 -2 -2 -1 2.25 0.76
 3 -2 1 50.66 3.29
 -3 2 -1 46.16 3.19
 3 2 1 45.44 2.19
 -3 2 -1 49.32 2.29
 -3 -2 -1 46.79 2.3
 -3 2 -1 46.29 1.78
 -3 -2 -1 47.03 3.16
 -3 2 -1 49.06 3.7
 3 -2 1 43.31 3.44
 -3 -2 -1 46.81 2.15
 3 2 1 43.79 2.58
 3 -2 1 44.79 2.19
 -3 -2 -1 46.43 2.57
 3 2 1 45.49 1.82
 -4 -2 -1 23.73 1.82
 4 -2 1 22.26 1.71
 4 2 1 25.77 2.42
 -4 -2 -1 19.6 1.14
 4 2 1 23.6 2.19
 -4 -2 -1 21.58 1.98
 -4 2 -1 20.77 2.7
 -4 -2 -1 25.06 1.81
 4 2 1 22.24 1.99
 -4 -2 -1 22.53 1.49
 -4 2 -1 22.18 2.33
 -4 -2 -1 24.22 2.61
 5 -2 1 110.7 4.07
 -5 -2 -1 114.03 5.7
 -5 -2 -1 116.27 3.33
 -5 2 -1 110.06 5.47
 5 2 1 110.55 5.02
 -5 2 -1 100.85 2.82
 5 2 1 111.01 5.38
 -5 -2 -1 119.43 4.26
 -5 -2 -1 115.57 4.78
 -6 -2 -1 79.25 4.51
 6 2 1 77.22 5.15
 -6 -2 -1 73.19 4.87
 -6 2 -1 70.22 2.69
 -6 -2 -1 78.31 3.78
 -6 -2 -1 70.87 2.61
 6 2 1 77.34 4.83
 6 -2 1 76.72 3.75
 -7 2 -1 8.96 1.17
 7 2 1 7.48 2.04
 -7 -2 -1 3.4 1.49
 7 2 1 8.31 2.47
 -7 -2 -1 2.59 0.63
 8 2 1 20.42 3.23
 -8 2 -1 12.26 1.42
 8 -2 1 15.42 3.27
 8 2 1 9.97 2.55
 -8 -2 -1 12.66 1.1
 -8 -2 -1 12.31 2.43
 9 -2 1 1.69 2.44
 9 2 1 2.51 1.73
 -9 -2 -1 1.74 1.49
 -9 2 -1 4.12 1.04
 -9 -2 -1 3.15 0.59
 10 2 1 7.28 2.4
 -10 2 -1 5.53 1.13
 10 -2 1 8.68 3.14
 10 2 1 6.87 2.88
 -10 -2 -1 5.85 2.03
 11 2 1 10.95 2.73
 -11 -2 -1 13.05 2.91
 11 2 1 16.19 3.92
 11 -2 1 8.76 2.96
 -12 -2 -1 36.92 4.46
 12 2 1 43.02 5.2
 12 2 1 35.6 5.62
 12 -2 1 26.59 4.84
 -12 -2 -1 41.53 4.12
 -13 -2 -1 7.2 2.52
 13 2 1 5.5 2.42
 13 -2 1 5.47 3.33
 14 2 1 2.2 2.24
 14 -2 1 2.76 2.96
 15 -2 1 -2.01 3.05
 15 2 1 -2.98 2.51
 15 -3 -1 6.27 3.4
 -15 -3 1 3.12 1.83
 -14 -3 1 55.19 5.9
 14 -3 -1 52.69 7.01
 14 3 -1 56.05 6.01
 -13 -3 1 133.29 8.91
 13 3 -1 136.47 9.04
 13 -3 -1 126.01 10.19
 12 -3 -1 379.63 17.11
 12 3 -1 387.81 17.25
 -12 -3 1 370.73 14.83
 12 3 -1 384.61 14.75
 11 -3 -1 312.59 15.1
 11 3 -1 331.73 15.61
 11 3 -1 334.56 13.04
 -11 -3 1 315.81 13.33
 10 -3 -1 303.42 14.24
 -10 3 1 315.37 8.61
 -10 -3 1 305.45 12.77
 10 3 -1 312.49 14.57
 10 3 -1 312.45 11.95
 -9 -3 1 23.53 3.7
 9 3 -1 23.32 3.06
 9 -3 -1 18.28 3.69
 9 3 -1 26.43 4.15
 -9 3 1 22.49 2.14
 8 3 -1 204.88 10.13
 8 -3 -1 196.1 10.36
 -8 3 1 211.48 6.09
 8 3 -1 215.89 8.66
 -8 -3 1 210.07 10.04
 7 3 -1 216.55 8.06
 -7 3 1 223.9 5.82
 7 -3 -1 200.03 9.98
 -7 -3 1 198.3 4.79
 -7 -3 1 223.28 10
 7 3 -1 208.84 9.41
 7 -3 -1 206.74 6.29
 -7 -3 1 198.09 7.34
 6 -3 -1 1204.63 17.55
 6 -3 -1 1195.77 21.81
 -6 -3 1 1211.46 18.86
 -6 -3 1 1166.87 15.33
 6 3 -1 1246.54 20.31
 -6 -3 1 1178.83 24.23
 6 3 -1 1208.55 22.58
 -6 -3 1 1104.51 14.24
 6 -3 -1 1180.81 24.61
 -6 -3 1 1187.54 17.72
 -5 -3 1 2271.62 27.04
 5 -3 -1 2233.38 32.55
 5 -3 -1 2274.54 34.94
 5 3 -1 2303.82 31.93
 -5 -3 1 2241.6 35.33
 5 3 -1 2311.33 29.24
 -5 -3 1 2266.7 26.85
 5 3 -1 2262.75 24.68
 -5 3 1 2293.92 26.75
 5 -3 -1 2196.67 27.61
 -5 -3 1 2221.71 27.84
 -4 -3 1 1414.68 25.01
 4 3 -1 1441.99 17.89
 4 -3 -1 1382.65 23.16
 -4 3 1 1417.34 18.57
 -4 -3 1 1457.16 20.83
 -4 -3 1 1414.86 19.59
 4 3 -1 1394.44 18.79
 4 3 -1 1429.63 21.38
 4 -3 -1 1435.6 24.03
 -4 -3 1 1374.76 19.55
 4 3 -1 1432.26 18.65
 -3 3 1 392.74 7.65
 3 -3 -1 393.44 10.45
 -3 3 1 405.21 8.41
 3 3 -1 355.99 6.21
 -3 -3 1 404.72 8.92
 -3 3 1 400.26 10.62
 3 3 -1 418.07 8.68
 3 3 -1 410.68 7.85
 -3 -3 1 414.96 8.41
 3 3 -1 412.4 7.82
 3 -3 -1 416.25 10.16
 -3 -3 1 415.81 11.26
 -3 -3 1 418.08 8.53
 -2 3 1 25.03 1.94
 -2 3 1 22.57 1.77
 2 3 -1 21.71 1.73
 2 3 -1 20.72 1.13
 2 -3 -1 21.6 2.32
 -2 -3 1 21.19 2.32
 2 -3 -1 23.64 2.06
 2 3 -1 21.33 1.78
 2 3 -1 20.75 1.65
 -2 -3 1 21.53 1.64
 -2 3 1 21.77 2.11
 -2 -3 1 26.82 2.34
 1 3 -1 397.61 8.88
 1 3 -1 406.89 9.64
 -1 3 1 384.79 8.18
 1 3 -1 386.35 8
 1 -3 -1 370.58 7.39
 1 -3 -1 391.4 9.73
 1 3 -1 382.52 6.96
 -1 3 1 392.72 8.6
 -1 -3 1 366.46 9.05
 1 3 -1 341.07 5.91
 -1 -3 1 374.77 9.24
 1 3 -1 386.89 7.25
 0 3 1 1050.29 16.84
 0 3 1 1049.59 16.58
 0 -3 -1 1042.25 16.34
 0 -3 1 993.86 15.86
 0 3 -1 1052.34 17.43
 0 -3 -1 998.12 17.28
 0 3 -1 1023.75 14.86
 0 3 -1 1056.35 16.81
 0 -3 1 1006.57 17.55
 0 -3 1 998.06 12.93
 0 3 -1 1008.95 15.26
 0 3 1 1028.29 14.13
 1 3 1 2824.69 33.2
 1 -3 1 2820.31 37.17
 1 -3 1 2808.42 33.01
 1 -3 1 2832.42 33.48
 1 3 1 2844.67 33.78
 -1 -3 -1 2736.28 35.33
 1 3 1 2810.42 30.67
 -1 -3 -1 2840.25 35.82
 -1 3 -1 2884.76 34.59
 -1 3 -1 2843.31 35.59
 -1 3 -1 2826.68 33.58
 1 3 1 2808.65 34.28
 2 3 1 1915.43 21.6
 -2 3 -1 2059.41 25.83
 2 -3 1 2090.77 27.7
 -2 -3 -1 2099.01 26.24
 -2 -3 -1 2015.08 26.96
 2 3 1 2059.85 25.63
 2 -3 1 2048.47 29.75
 2 3 1 2022.07 25.57
 -2 -3 -1 2121.04 26.04
 -2 3 -1 2040.26 25.31
 2 3 1 2054.42 25.5
 -2 3 -1 2087.05 29.86
 -2 -3 -1 1985.51 28.43
 3 -3 1 507.36 12.61
 3 3 1 519.77 8.25
 3 3 1 521.06 10.43
 3 -3 1 539.02 12.62
 -3 3 -1 544.51 13.86
 3 3 1 522.81 9.28
 -3 -3 -1 530.48 10.5
 -3 -3 -1 516.29 12.59
 -3 -3 -1 531.39 10.28
 -3 3 -1 524.71 9.57
 -3 -3 -1 514.28 10.44
 3 -3 1 525.16 10.15
 3 3 1 526.47 9.6
 -3 3 -1 532.21 9.52
 -4 -3 -1 224.71 8.4
 -4 3 -1 247.27 6.12
 4 -3 1 238.67 8.92
 -4 -3 -1 230.82 6.39
 4 3 1 233.85 5.92
 4 3 1 232.5 7.08
 -4 -3 -1 227.08 6.27
 4 3 1 222.09 5.75
 4 -3 1 233.44 8.48
 4 3 1 238.15 5.27
 -4 3 -1 251.49 5.8
 4 -3 1 237.66 6.4
 5 3 1 52.65 3.75
 -5 -3 -1 43.44 3.86
 -5 3 -1 47.32 2.69
 -5 -3 -1 49.83 2.72
 5 3 1 47.96 3.05
 5 -3 1 42 4.19
 -5 3 -1 56.3 2.67
 6 3 1 219.08 8.41
 -6 -3 -1 175.89 3.89
 6 3 1 211.66 7.61
 6 -3 1 200.06 9.53
 -6 -3 -1 200.95 8.88
 -6 -3 -1 210.86 5.52
 -7 -3 -1 590.91 10.07
 -7 3 -1 596.26 9.62
 -7 -3 -1 575.14 16.23
 -7 -3 -1 621.98 10.2
 7 3 1 618.63 14.91
 7 -3 1 602.93 18.12
 7 3 1 630.46 16.49
 8 3 1 1550.23 30.37
 8 3 1 1529.88 27.15
 8 -3 1 1527.68 31.8
 -8 3 -1 1452.86 19.34
 -8 -3 -1 1463.96 20.77
 -8 -3 -1 1438.91 18.25
 -8 -3 -1 1449.29 28.75
 9 3 1 407.86 15.48
 -9 3 -1 376.21 7.8
 -9 -3 -1 387.36 9.58
 9 -3 1 418.91 16.1
 -9 -3 -1 393.44 14.03
 9 3 1 394.15 13.15
 10 3 1 127.31 7.68
 10 -3 1 121.48 9.01
 10 3 1 115.05 8.84
 -10 -3 -1 125.98 8.1
 -10 -3 -1 121.68 5.54
 11 3 1 124.13 7.86
 11 -3 1 133.41 9.84
 -11 -3 -1 134.41 8.52
 11 3 1 131.75 10.18
 -12 -3 -1 16.29 3.35
 12 3 1 19.71 4.51
 12 3 1 18.02 3.56
 12 -3 1 13.66 3.82
 13 -3 1 107.27 9.44
 13 3 1 112.77 8.15
 -13 -3 -1 109.22 7.98
 13 3 1 116.78 10.11
 -14 -3 -1 85.53 7.26
 14 -3 1 81.4 8.51
 14 3 1 91.19 7.74
 15 -3 1 155.99 11.95
 -14 -4 1 10.36 3.23
 14 -4 -1 6.25 3.46
 13 4 -1 1.87 3.12
 -13 -4 1 1.81 2.17
 13 -4 -1 -2.01 3.24
 12 -4 -1 0.16 3.07
 -12 -4 1 3.25 2.44
 12 4 -1 7.75 3.43
 11 -4 -1 21.55 4.65
 -11 -4 1 17.66 3.77
 11 4 -1 23.9 3.46
 11 4 -1 20.22 4.53
 10 4 -1 41.16 5.51
 -10 -4 1 43 5.25
 10 4 -1 38.83 4.15
 10 -4 -1 43.22 5.77
 9 -4 -1 -1.47 2.65
 9 4 -1 -0.99 2.58
 -9 4 1 3.85 1.05
 -9 -4 1 2.56 1.99
 9 4 -1 5.43 1.89
 8 -4 -1 97.81 7.57
 8 4 -1 104.78 5.62
 -8 -4 1 98.14 7.4
 8 4 -1 105.77 7.25
 7 -4 -1 29.69 4.24
 7 4 -1 39.22 4.33
 -7 -4 1 32.9 2.12
 7 4 -1 29.08 2.62
 -7 -4 1 29.07 4.22
 7 -4 -1 34.24 3.88
 6 -4 -1 4.42 2.3
 6 4 -1 -0.18 1.06
 6 4 -1 0.66 0.47
 6 4 -1 0.28 1.56
 -6 4 1 1.21 1.11
 -6 -4 1 1.18 0.85
 6 -4 -1 -1.88 1.93
 -6 4 1 0.67 0.86
 -6 -4 1 1.9 1.92
 5 4 -1 0.89 0.6
 5 4 -1 0.71 0.82
 5 4 -1 1.43 1.38
 -5 -4 1 -0.42 1.77
 5 -4 -1 -1.36 1.83
 -5 -4 1 -0.73 1.06
 5 4 -1 1.42 0.7
 -5 4 1 1.87 0.9
 -5 4 1 0.56 0.65
 5 -4 -1 1.27 1.68
 4 4 -1 119.18 3.13
 4 4 -1 148.73 4.87
 -4 4 1 140.93 4.82
 -4 -4 1 150.33 7.57
 -4 4 1 132.77 3.11
 -4 4 1 149.88 5.65
 4 4 -1 149.44 5.68
 4 -4 -1 137.95 6.54
 -4 -4 1 151.63 5.97
 4 4 -1 145.67 4.9
 4 -4 -1 134.12 6.77
 -3 -4 1 119.93 6.33
 3 4 -1 123.81 4.75
 3 4 -1 116.08 2.68
 -3 4 1 122.28 4.61
 -3 -4 1 113.19 5.42
 3 4 -1 129.12 4.9
 -3 4 1 128.44 5.33
 3 -4 -1 124.39 5.52
 3 4 -1 125.02 4.7
 3 -4 -1 115.45 6.22
 -2 -4 1 191.99 7.58
 2 4 -1 193.49 5.75
 -2 -4 1 190.26 5.62
 2 4 -1 185.94 5.94
 2 -4 -1 178.06 5.87
 2 4 -1 178.86 6.2
 -2 4 1 185.48 6.92
 2 4 -1 192.13 4.47
 2 -4 -1 179.33 7.62
 -2 -4 1 176.72 7
 -2 4 1 193.27 6.6
 -2 4 1 183.46 5.87
 1 4 -1 110.79 3.61
 1 4 -1 117.63 4.28
 1 -4 -1 118.85 5.92
 -1 -4 1 111.29 5.38
 1 -4 -1 112.23 4.08
 -1 -4 1 118.37 5.77
 1 4 -1 115.55 4.07
 -1 4 1 115.94 4.76
 1 4 -1 116 4.79
 0 4 1 2.69 0.8
 0 -4 -1 1.15 1.32
 0 4 -1 4.19 1.08
 0 4 1 1.52 1.08
 0 -4 1 0.09 1.52
 0 -4 1 0.95 0.57
 0 4 1 5.11 1.69
 0 -4 -1 1.27 1.08
 0 4 -1 2.87 1
 0 4 -1 1.3 0.96
 0 -4 1 2.1 1.12
 1 4 1 119.44 4.69
 -1 -4 -1 119.11 5.54
 1 -4 1 123.9 6.23
 1 -4 1 118.96 4.89
 -1 4 -1 117.02 4.85
 -1 4 -1 121.4 5.43
 -1 -4 -1 108.18 5.43
 -1 4 -1 123.55 5.43
 1 -4 1 115.59 4.18
 1 4 1 119.5 3.67
 1 4 1 117.58 4.91
 -2 -4 -1 76.25 4.79
 2 4 1 74.2 2.52
 2 4 1 74.53 3.82
 2 -4 1 76.13 3.95
 -2 4 -1 77.56 4.83
 2 4 1 73.49 2.48
 -2 -4 -1 69.27 4.3
 -2 4 -1 72.02 3.66
 2 4 1 79.87 3.89
 -2 4 -1 78.07 4.16
 2 -4 1 70 4.95
 3 4 1 151.72 5.38
 3 4 1 155.66 5.32
 3 -4 1 145.59 6.37
 3 4 1 151.8 5.6
 -3 4 -1 156.83 5.76
 -3 4 -1 154.55 5.35
 -3 -4 -1 147.95 6.19
 -3 -4 -1 152.39 7.07
 3 4 1 149.62 3.74
 3 -4 1 150.86 7.36
 4 4 1 125.73 4.76
 -4 -4 -1 112.12 5.26
 4 4 1 118.76 5.37
 4 -4 1 114.65 6.39
 4 4 1 123.23 4.44
 4 -4 1 121.53 6.73
 -4 4 -1 124.64 4.81
 4 4 1 115.7 3.78
 -4 -4 -1 111.68 6.52
 -4 4 -1 129.36 5.11
 -5 -4 -1 36.9 2.95
 -5 4 -1 37.86 2.61
 5 4 1 37.3 2.46
 5 -4 1 25.84 3.33
 5 4 1 36.19 2.2
 5 4 1 33.19 3.02
 -5 -4 -1 31.27 3.7
 5 -4 1 32.46 3.6
 -5 4 -1 37.62 2.79
 -6 -4 -1 11.18 2.59
 -6 4 -1 12.24 1.56
 -6 4 -1 11.49 1.73
 6 -4 1 4.99 1.97
 6 4 1 10.98 1.77
 -6 -4 -1 8.83 1.55
 6 4 1 9.67 2.04
 -7 -4 -1 1.85 1.73
 -7 -4 -1 3.15 1.09
 -7 4 -1 2.59 0.86
 7 4 1 4.77 1.61
 7 -4 1 0.77 2.61
 7 4 1 2.41 1.62
 -8 -4 -1 31.53 4.29
 8 4 1 35.76 3.49
 8 -4 1 25.9 4.35
 -8 -4 -1 32.69 2.17
 8 4 1 39.89 4.81
 -8 4 -1 29.9 1.92
 9 4 1 1.97 1.41
 9 -4 1 -0.73 2.44
 -9 -4 -1 -0.89 2.19
 9 4 1 -0.87 2.1
 10 4 1 27.45 3.47
 -10 -4 -1 32.24 4.71
 10 -4 1 25.52 4.45
 10 4 1 29.76 4.62
 11 4 1 30.53 4.07
 -11 -4 -1 29.06 4.62
 11 -4 1 24.21 4.59
 11 4 1 29.41 5.33
 12 4 1 18.66 3.29
 12 -4 1 11.48 4
 -12 -4 -1 14 3.59
 13 -4 1 22.94 4.81
 -13 -4 -1 26.99 4.47
 13 4 1 29.08 5.45
 14 -4 1 0.23 3.17
 -14 -4 -1 3.72 2.21
 14 4 1 6.73 3.4
 -13 -5 1 79.3 7.98
 13 5 -1 77 8.68
 13 -5 -1 72.95 8.53
 12 5 -1 171.62 12.49
 -12 -5 1 182.24 11.65
 12 -5 -1 168.3 12.31
 11 -5 -1 311.36 16.12
 -11 -5 1 305.09 14.79
 11 5 -1 319.72 15.99
 10 5 -1 53.7 6.17
 -10 -5 1 53.79 6.23
 10 -5 -1 46.02 6.15
 9 -5 -1 7.42 2.74
 9 5 -1 14.98 3.41
 -9 -5 1 10.45 3.2
 8 -5 -1 -3.73 3.49
 -8 -5 1 -2.58 2.8
 8 5 -1 2.94 1.32
 8 5 -1 5.27 2.62
 -7 -5 1 427.15 15.97
 7 5 -1 453.22 14.11
 7 -5 -1 429.91 15.53
 7 -5 -1 436.08 14.73
 -7 -5 1 459.43 10.55
 -7 5 1 436.4 10.04
 7 5 -1 444.21 9.73
 -6 -5 1 456.06 16.02
 6 5 -1 456.7 8.29
 -6 -5 1 501.98 11.99
 6 -5 -1 453.78 14.71
 6 5 -1 454.15 9.27
 6 -5 -1 464.54 15.03
 6 5 -1 489.27 13.57
 -6 5 1 479.37 10.54
 -5 -5 1 472.35 12.15
 -5 5 1 473.9 10.34
 5 -5 -1 450.06 14.3
 5 -5 -1 459.94 13.66
 5 5 -1 495.6 12.38
 5 5 -1 467.63 10.21
 -5 -5 1 455.86 15.12
 4 5 -1 527.18 11.46
 4 5 -1 548.04 12.44
 -4 -5 1 533.63 15.99
 -4 -5 1 543.16 13.73
 4 -5 -1 521.11 15.32
 -4 5 1 519.47 11.33
 4 -5 -1 510.79 13.43
 3 -5 -1 90.04 4.83
 3 5 -1 101.64 2.96
 -3 -5 1 102.44 6.42
 -3 -5 1 101.51 5.83
 3 5 -1 100.53 4.75
 3 -5 -1 94.15 6.14
 -3 5 1 95.34 4.55
 3 5 -1 101.95 4.78
 -2 -5 1 -0.96 1.81
 2 5 -1 0.19 1.16
 2 5 -1 0.93 1
 -2 -5 1 -0.38 1.49
 2 -5 -1 0.41 1.86
 2 5 -1 -0.04 0.84
 2 -5 -1 0.25 1.03
 -2 5 1 1.32 1.32
 -1 5 1 5.89 1.45
 -1 -5 1 8.12 2.03
 1 -5 -1 11.27 2.45
 1 -5 -1 7.71 1.23
 -1 5 1 8.02 1.54
 1 5 -1 6.74 1.57
 1 5 -1 4.22 0.99
 1 5 -1 6.45 1.3
 -1 -5 1 5.34 1.56
 1 5 -1 7.04 1.17
 0 5 -1 170.46 5.75
 0 -5 -1 181.44 8.21
 0 -5 1 176.23 7.12
 0 -5 -1 197.31 7.73
 0 5 -1 169.4 6.24
 0 5 1 173.51 5.94
 0 -5 1 174.03 8.2
 0 5 -1 171.63 6.38
 0 5 1 177.84 7.07
 0 5 1 173.15 6.12
 0 5 -1 173.36 6.96
 1 5 1 703.77 13.88
 -1 -5 -1 728.5 17.21
 -1 5 -1 703.39 15.83
 1 -5 1 702.06 12.44
 1 5 1 698.22 14.72
 1 -5 1 773.78 15.55
 1 -5 1 738.27 18.08
 -1 5 -1 700.8 14.53
 1 5 1 720.76 12.17
 -1 -5 -1 736.25 16.31
 2 -5 1 1288.98 25.38
 -2 5 -1 1245.91 24.02
 -2 -5 -1 1251.87 23.57
 2 -5 1 1193.65 19.58
 2 5 1 1226.77 16.63
 -2 5 -1 1235.18 20.31
 -2 -5 -1 1243.86 23.34
 2 5 1 1212.88 16.27
 2 5 1 1238.07 20.08
 2 5 1 1217.18 20.45
 3 5 1 663.51 8.86
 3 -5 1 724.85 18.36
 3 5 1 660.88 9.88
 3 -5 1 723.23 15.43
 3 5 1 684.64 9.75
 -3 -5 -1 730.46 16.66
 3 5 1 718.45 14.16
 -3 5 -1 711.11 13.91
 -3 -5 -1 792.74 18.66
 3 5 1 740.67 14.61
 -4 -5 -1 92.85 5.45
 4 5 1 107.95 5.44
 4 -5 1 103.98 6.07
 4 5 1 98.84 4.72
 -4 5 -1 99.37 4.71
 4 5 1 88.94 3.08
 4 -5 1 97.3 6.64
 -4 -5 -1 103.44 6.69
 -5 -5 -1 4.45 1.77
 5 -5 1 3.94 1.75
 -5 5 -1 2.73 1.14
 -5 -5 -1 3.74 1.26
 -5 5 -1 4.38 1.41
 5 5 1 2.77 1.25
 5 -5 1 -0.79 2.23
 5 5 1 2.89 1.34
 5 5 1 2.32 0.77
 6 -5 1 255.15 11.44
 -6 5 -1 260.52 7.87
 6 5 1 284.96 10.24
 6 5 1 281.54 7.78
 -6 -5 -1 268.72 8.96
 -6 -5 -1 259.15 11.79
 -6 5 -1 263.59 8.3
 -7 -5 -1 531.18 12.37
 7 5 1 512.2 15.19
 7 -5 1 472.99 16.87
 -7 -5 -1 466.53 16.69
 -7 5 -1 495.21 11.42
 7 5 1 525.01 12.14
 -8 -5 -1 390.52 9.51
 -8 -5 -1 347.46 14.79
 8 -5 1 345.85 15.12
 8 5 1 364.11 13.57
 8 5 1 394.28 11.22
 9 -5 1 317.58 15.08
 9 5 1 322.07 13.88
 9 5 1 331.41 10.91
 -9 -5 -1 308.4 14.44
 -10 -5 -1 117.71 9.06
 10 5 1 134.48 9.62
 10 -5 1 117.92 9.48
 11 5 1 -4.28 3.4
 11 -5 1 -2.43 3.38
 -11 -5 -1 1.6 2.1
 12 -5 1 1.52 2.88
 12 5 1 4.23 3.35
 -12 -5 -1 4.09 2.45
 -13 -5 -1 19.75 4.25
 13 -5 1 19.09 5.01
 13 5 1 17.62 4.6
 13 -6 -1 5.3 3.15
 -13 -6 1 7.14 3.26
 13 6 -1 4.56 3.13
 12 -6 -1 -6.08 3.91
 -12 -6 1 -1.26 2.27
 11 6 -1 6.31 2.75
 -11 -6 1 7.99 3.26
 11 -6 -1 8.53 3.24
 -10 -6 1 54.48 6.85
 10 -6 -1 47.32 6.54
 10 6 -1 62.49 6.88
 9 6 -1 106.78 8.19
 9 -6 -1 92.3 8.22
 -9 -6 1 105.13 9.02
 -8 -6 1 3.95 2.61
 8 -6 -1 9.94 3.13
 8 6 -1 15.01 3.35
 -8 6 1 10.07 1.93
 -7 6 1 27.09 2.7
 -7 -6 1 26.12 4.62
 7 6 -1 29.46 3.81
 7 -6 -1 25.57 3.93
 7 -6 -1 23.88 3.86
 -7 -6 1 24.6 2.71
 -6 -6 1 16.73 3.58
 6 6 -1 19.42 2.42
 6 6 -1 19.75 3.04
 6 -6 -1 15.41 2.92
 -6 -6 1 14.83 2.36
 6 -6 -1 12.56 2.77
 -6 6 1 16.45 2.22
 5 6 -1 64.57 4.62
 5 -6 -1 54.43 4.72
 5 -6 -1 59.2 5.64
 -5 -6 1 65.2 5.06
 5 6 -1 68.73 4.3
 -5 6 1 63.51 4.08
 -5 -6 1 56.74 5.76
 -4 -6 1 60.96 5.64
 4 -6 -1 52.63 5.34
 4 6 -1 59.94 4.04
 -4 6 1 53.31 3.81
 -4 -6 1 59.84 5.01
 4 6 -1 65.21 4.45
 4 -6 -1 53.09 4.41
 -3 -6 1 53.26 5.18
 3 6 -1 49.21 3.85
 3 -6 -1 46.53 4.85
 3 6 -1 52.94 3.85
 3 -6 -1 38.99 3.36
 -3 6 1 53.24 3.89
 -3 -6 1 49.7 4.57
 3 6 -1 49.47 2.28
 -2 6 1 48.01 3.8
 -2 -6 1 49.62 4.64
 2 -6 -1 45.73 3.34
 2 6 -1 46.89 2.82
 -2 -6 1 45.36 4.75
 2 -6 -1 47.91 4.99
 2 6 -1 48.09 3.47
 2 6 -1 56.18 4.12
 1 -6 -1 55.46 5.3
 1 6 -1 50 2.87
 -1 6 1 51.16 3.7
 -1 6 1 53.54 4.28
 -1 -6 1 56.23 4.63
 -1 6 1 60.61 4.83
 1 6 -1 59.92 4.52
 -1 -6 1 55.91 5.23
 1 6 -1 50.77 3.43
 1 6 -1 56.28 3.66
 0 6 -1 55.4 3.83
 0 6 -1 69.59 4.9
 0 -6 1 74.04 5.11
 0 -6 1 71.17 5.97
 0 -6 -1 67.12 4.85
 0 6 1 71.93 5.02
 0 -6 -1 65.07 5.67
 0 6 1 74.64 4.54
 0 6 -1 68.14 4.07
 0 6 1 70.56 4.37
 0 6 -1 65.21 4.11
 1 6 1 55.2 3.38
 -1 6 -1 52.48 4.2
 1 6 1 43.65 3.01
 1 -6 1 52.78 5.29
 -1 6 -1 54.03 3.57
 -1 -6 -1 55.58 4.82
 1 6 1 51.45 3.74
 -1 -6 -1 49.59 4.83
 1 6 1 49.27 4.01
 1 -6 1 53.38 4.14
 1 -6 1 51.79 3.11
 -1 6 -1 49.28 3.95
 -1 6 -1 47.26 3.99
 2 -6 1 1.3 2.07
 2 6 1 6.05 1.86
 2 6 1 3.43 0.96
 -2 -6 -1 3.39 1.95
 2 6 1 4.36 0.96
 2 6 1 8.62 2.23
 2 -6 1 2.71 1.18
 -2 -6 -1 5.75 2.11
 -2 6 -1 -1.96 2.73
 -2 6 -1 6.55 2.09
 -3 -6 -1 116.65 7.27
 3 6 1 100.05 3.28
 -3 -6 -1 119.73 7.23
 -3 6 -1 130.93 6.09
 3 6 1 110.6 3.14
 3 6 1 119.96 5.88
 3 -6 1 110.98 5.68
 3 6 1 128.14 6.15
 3 -6 1 122.95 8.01
 -4 -6 -1 122.75 7.26
 -4 6 -1 117.46 5.68
 4 6 1 124.16 6.22
 4 -6 1 108.07 7.6
 4 -6 1 102.91 6.09
 -4 -6 -1 119.6 7.77
 4 6 1 122.13 5.8
 5 6 1 52.04 4.3
 -5 6 -1 48.62 3.78
 -5 -6 -1 42.86 4.35
 -5 -6 -1 45.3 5.29
 5 6 1 50.05 3.7
 5 -6 1 34.74 3.93
 5 -6 1 38.6 4.63
 6 -6 1 112.88 7.68
 6 6 1 128.85 5.91
 -6 -6 -1 132.91 7.04
 6 6 1 129.61 7.2
 -6 6 -1 128.05 5.95
 -6 -6 -1 135.68 9.11
 -7 6 -1 27.94 2.92
 -7 -6 -1 30.64 3.3
 -7 -6 -1 27.12 4.56
 7 6 1 31.44 4.11
 7 -6 1 16.88 3.47
 -8 -6 -1 1.03 2.18
 8 -6 1 -0.57 2.49
 8 6 1 2.86 2.28
 9 6 1 9.95 3.2
 -9 -6 -1 6.85 2.96
 9 -6 1 4.86 2.6
 10 -6 1 14.03 4.02
 -10 -6 -1 16.29 3.85
 10 6 1 20.27 4.48
 -11 -6 -1 11.08 3.55
 11 6 1 2.4 2.72
 11 -6 1 6.76 3.4
 12 -6 1 15.89 4.3
 -12 -6 -1 13.14 4.06
 12 6 1 16.62 4.3
 -11 -7 1 44.63 6.55
 11 7 -1 41.06 5.93
 11 -7 -1 37.49 6.06
 -10 -7 1 33.95 5.67
 10 7 -1 40.78 5.98
 10 -7 -1 35.56 5.53
 9 -7 -1 17.81 3.97
 -9 -7 1 16.82 4.05
 9 7 -1 18.96 3.78
 8 -7 -1 5.72 2.59
 -8 7 1 10.71 2.04
 -8 -7 1 10.07 3.49
 8 7 -1 4.93 1.95
 7 -7 -1 47.55 5.42
 -7 7 1 57.39 4.32
 7 7 -1 48.24 5.05
 -7 -7 1 49.85 6.32
 -6 -7 1 117.67 7.18
 -6 -7 1 109.69 8.87
 6 -7 -1 108.03 7.43
 6 7 -1 117.35 7.17
 6 7 -1 108.56 5.73
 6 -7 -1 101.76 8.29
 -6 7 1 111.63 5.9
 5 7 -1 210.14 8.18
 -5 -7 1 225.84 10.48
 -5 7 1 214.96 8.3
 5 7 -1 209.05 8.81
 5 -7 -1 201.86 11.24
 5 -7 -1 202.99 9.26
 -5 -7 1 222.98 11.97
 -4 7 1 268.34 9.42
 -4 -7 1 281.63 12.24
 4 7 -1 277.57 9.81
 -4 -7 1 275.72 12.92
 4 -7 -1 245.39 9.56
 4 -7 -1 259.84 12.77
 4 7 -1 260.25 9.35
 3 -7 -1 119.61 8.45
 -3 -7 1 117.77 7.91
 -3 -7 1 123.99 8.3
 3 7 -1 124.61 6.23
 3 -7 -1 97.75 5.51
 3 7 -1 117.47 6.39
 -3 7 1 117.98 6.29
 -2 -7 1 -1.46 2.16
 -2 7 1 -0.63 2.31
 2 7 -1 0.44 0.95
 -2 -7 1 -1.5 2.72
 2 7 -1 0.67 1.25
 2 -7 -1 -3.53 2.71
 -2 7 1 -0.91 1.92
 2 7 -1 0.45 1.56
 -1 7 1 16.49 2.39
 -1 7 1 8.65 1.95
 -1 7 1 12.68 2.77
 1 7 -1 12 2.4
 1 7 -1 15.27 2.26
 -1 7 1 12.15 2.1
 -1 -7 1 12.3 3.39
 1 7 -1 8.97 1.67
 -1 -7 1 14.46 2.79
 1 -7 -1 15.39 3.38
 0 7 -1 207.13 9.28
 0 7 -1 199.12 8.93
 0 7 -1 191.71 7.35
 0 7 -1 184.77 7.53
 0 -7 1 221.32 9.69
 0 7 1 217.03 9.64
 0 -7 -1 201 10.73
 0 -7 1 214.19 11.26
 0 7 1 198.47 7.87
 0 7 1 195.64 7.77
 1 -7 1 293.83 13.27
 -1 -7 -1 313.6 13.41
 1 7 1 281.04 9.51
 1 7 1 278.93 8.57
 -1 7 -1 272.28 10.19
 -1 -7 -1 300.95 11.65
 1 7 1 306.43 10.96
 -1 7 -1 311.1 10.91
 -1 7 -1 307.85 11.69
 -1 7 -1 278.97 9.01
 2 7 1 198.42 6.13
 -2 7 -1 204.28 8.52
 2 7 1 215.15 8.91
 -2 -7 -1 225.7 10.61
 2 7 1 199.09 8.05
 2 -7 1 195.08 7.1
 2 -7 1 212.7 11.36
 -2 7 -1 212.1 9.83
 -2 -7 -1 201.38 10.67
 3 -7 1 173.49 10.39
 3 7 1 167.61 7.67
 -3 -7 -1 177.12 9.89
 -3 7 -1 181.5 10.05
 -3 -7 -1 170.96 9.5
 3 -7 1 161.24 6.97
 -3 7 -1 173.2 7.7
 3 7 1 185.35 7.95
 4 7 1 29.82 3.28
 4 -7 1 24.76 4.21
 4 7 1 32.35 3.57
 -4 -7 -1 24.18 3.9
 -4 7 -1 24.71 2.98
 -4 -7 -1 28.78 4.19
 4 -7 1 26.84 3.32
 5 7 1 -0.48 1.48
 5 -7 1 -1.02 1.98
 5 7 1 1.54 1.46
 -5 -7 -1 -1.07 1.81
 -5 7 -1 1.67 1.47
 -5 -7 -1 -2.98 3
 6 -7 1 33.65 4.31
 -6 -7 -1 44.77 4.75
 6 7 1 39.75 3.74
 6 7 1 43.3 4.45
 -6 7 -1 37.68 3.57
 -6 -7 -1 33.6 4.82
 7 7 1 127.4 8.1
 -7 7 -1 122.66 6.3
 -7 -7 -1 113.13 9.18
 7 -7 1 109.68 8.19
 -7 -7 -1 120.86 7.04
 -8 -7 -1 95.29 8.88
 8 -7 1 98.66 8.46
 -8 7 -1 102.31 5.74
 8 7 1 112.19 8.13
 -9 -7 -1 96.07 9.13
 9 -7 1 99.24 8.88
 9 7 1 109.14 8.58
 10 -7 1 45.66 6.39
 10 7 1 52.48 6.59
 -10 -7 -1 52.2 7.14
 -11 -7 -1 10.32 3.84
 11 7 1 1.56 2.48
 11 -7 1 8.01 3.6
 10 8 -1 25.72 4.92
 -10 -8 1 14.89 4.13
 10 -8 -1 23.18 4.87
 9 8 -1 44.49 5.84
 9 -8 -1 40.64 5.79
 -9 -8 1 33.41 6.03
 -8 -8 1 27.97 5.44
 8 8 -1 22.83 3.92
 8 -8 -1 26.27 4.49
 7 -8 -1 14.66 3.13
 -7 8 1 25.4 3.3
 7 8 -1 18.4 3.58
 7 8 -1 20.56 2.88
 -7 -8 1 12.17 3.42
 6 8 -1 11.59 2.86
 6 -8 -1 5.55 2.08
 6 -8 -1 8.66 3.28
 6 8 -1 7.37 2.13
 -6 -8 1 5.17 2.63
 -6 8 1 2.41 1.52
 5 8 -1 3.75 1.8
 5 -8 -1 0.66 1.65
 5 -8 -1 1.05 2.31
 -5 8 1 5.67 2.17
 -5 -8 1 3.59 2.33
 5 8 -1 3.72 1.9
 -5 -8 1 -3.47 3.45
 -4 -8 1 15.53 3.56
 4 8 -1 20.93 3.15
 4 -8 -1 13.18 3.78
 4 8 -1 18.44 2.95
 -4 -8 1 15.39 3.3
 -4 8 1 16.63 3.46
 4 -8 -1 14.47 2.62
 -4 8 1 20.52 3.29
 3 8 -1 11.16 2.53
 3 8 -1 8.33 2.06
 3 -8 -1 7.18 2.94
 -3 -8 1 10.24 2.88
 -3 8 1 8.55 2.85
 -3 -8 1 12.35 3.42
 -3 8 1 11.56 2.63
 2 8 -1 95.35 5.67
 -2 8 1 92.49 6.94
 2 -8 -1 110.39 8.94
 -2 8 1 87.96 5.77
 -2 -8 1 95.13 8.24
 -2 -8 1 101.7 7.56
 2 8 -1 99.69 6.56
 -2 8 1 105.88 7.59
 -2 8 1 97.99 6.53
 1 8 -1 124.61 6.37
 1 8 -1 132.33 7.86
 -1 8 1 118.27 6.9
 -1 -8 1 121.84 8.1
 -1 8 1 151.05 8.96
 -1 -8 1 125.04 9.33
 -1 8 1 118.23 6.56
 1 -8 -1 126.46 9.36
 1 8 -1 116.56 5.74
 -1 8 1 127.07 7.57
 0 8 -1 2.85 2.04
 0 8 1 5.12 1.49
 0 -8 1 3.92 2.67
 0 8 -1 4.86 1.57
 0 -8 -1 6.23 2.78
 0 8 -1 3.41 2.24
 0 8 -1 5.68 1.83
 0 8 1 9.98 2.15
 0 8 1 3.05 1.93
 -1 8 -1 14.13 2.56
 -1 8 -1 19.32 3.48
 -1 -8 -1 16.23 3.8
 -1 8 -1 20.69 2.79
 1 8 1 19.52 2.93
 1 8 1 24.12 3.77
 1 -8 1 11.53 3.07
 -1 8 -1 18.85 3.38
 -2 8 -1 -0.2 2.07
 -2 8 -1 1.55 1.82
 2 8 1 3.17 1.72
 2 -8 1 -4.04 3.21
 2 8 1 -0.51 1.82
 -2 -8 -1 -4.29 3.25
 -2 8 -1 -0.86 2.28
 -2 8 -1 1.14 1.36
 -2 -8 -1 2.48 2.24
 3 8 1 34.81 3.93
 -3 8 -1 30.21 3.7
 -3 -8 -1 30.51 4.78
 3 -8 1 30 3.18
 -3 8 -1 31.33 4.45
 3 8 1 29.08 3.53
 3 -8 1 31.42 5.1
 -3 -8 -1 29.24 4.54
 -4 -8 -1 70.47 6.92
 -4 8 -1 66.46 6.97
 4 8 1 69.02 5.27
 -4 8 -1 74.79 5.53
 4 8 1 70.14 5.44
 -4 -8 -1 71.88 6.95
 4 -8 1 58.73 4.81
 -5 8 -1 74.05 7.91
 -5 8 -1 65.36 5.17
 5 8 1 70.86 5.7
 -5 -8 -1 69.02 7.1
 -5 -8 -1 74.5 6.81
 5 8 1 69.94 5.29
 5 -8 1 58.25 5.14
 6 -8 1 30.25 4.28
 -6 8 -1 34.57 5.91
 -6 -8 -1 28.53 4.85
 6 8 1 36.04 3.78
 -6 8 -1 33.01 3.86
 -6 -8 -1 36.08 4.68
 6 8 1 34.34 4.23
 7 8 1 18.84 3.57
 -7 8 -1 18.89 3.14
 -7 8 -1 12.65 4.31
 -7 -8 -1 16.76 4.25
 7 -8 1 18.01 3.91
 -8 8 -1 -3.58 3.99
 8 -8 1 3.13 2.55
 8 8 1 1.35 1.99
 -8 8 -1 -0.31 1.55
 -8 -8 -1 0.58 2.54
 -9 8 -1 -3.77 3.7
 9 -8 1 1.81 2.55
 9 8 1 -1.61 2.22
 -9 -8 -1 -3 3.2
 10 8 1 8.8 3.48
 10 -8 1 2.55 2.32
 -10 8 -1 8.14 3.85
 -10 -8 -1 9.04 3.64
 8 -9 -1 0.04 1.92
 -8 -9 1 0.58 2.52
 -8 9 1 0.72 3.11
 -7 9 1 9.17 2.55
 -7 9 1 0.51 3.91
 7 -9 -1 6.09 2.44
 -7 -9 1 5.55 3.04
 7 9 -1 12.8 2.54
 -6 9 1 32.41 5.1
 -6 -9 1 43.71 6.32
 -6 9 1 42.08 6.93
 6 9 -1 39.07 4.18
 -6 9 1 42.21 4.53
 6 -9 -1 35.68 4.42
 -5 9 1 66.09 5.53
 -5 -9 1 57.45 6.8
 5 9 -1 56.73 5.05
 -5 9 1 59.94 7.56
 -5 9 1 64.36 6.8
 -4 9 1 33.67 5.41
 -4 -9 1 33.93 5.14
 -4 9 1 30.51 4.68
 4 -9 -1 31.83 5.6
 4 9 -1 34.53 4.08
 -4 9 1 38.11 4.39
 3 9 -1 27.09 3.48
 -3 9 1 29.86 3.8
 3 -9 -1 30.93 5.33
 -3 -9 1 35.28 5.57
 -3 9 1 31.3 4.74
 3 9 -1 26.7 3.81
 -3 9 1 35.99 5.16
 -3 -9 1 33.1 5.26
 -3 9 1 31.34 4.16
 2 9 -1 11.86 2.54
 2 -9 -1 10.09 3.55
 -2 -9 1 13.05 3.75
 -2 9 1 11.08 2.94
 -2 9 1 11.09 2.54
 -2 9 1 9.8 3.4
 -2 -9 1 11.48 3.32
 -2 9 1 13.83 3.03
 2 9 -1 11.88 3.05
 -1 9 1 21.31 3.73
 1 9 -1 28.17 4.41
 -1 9 1 21.42 3.18
 1 -9 -1 29.05 5.31
 1 9 -1 29.48 4.34
 -1 9 1 22.35 3.93
 1 9 -1 21.35 3.01
 -1 -9 1 28.67 5.21
 0 9 -1 56.74 4.58
 0 -9 -1 64.68 7.6
 0 9 -1 63.65 6.06
 0 -9 1 57.61 7.13
 0 9 1 58.4 4.89
 0 9 1 63.05 6.16
 0 9 -1 58.14 5.94
 0 9 1 66.86 6.36
 -1 -9 -1 32.06 5.5
 -1 9 -1 42.59 4.95
 1 9 1 38.38 4.1
 1 9 1 45.6 5.08
 -1 9 -1 50.38 6.01
 -1 9 -1 38.98 3.86
 -2 9 -1 42.34 4.79
 -2 9 -1 46.63 5.51
 2 9 1 45.01 4.95
 -2 -9 -1 41.96 6.21
 -2 9 -1 42.79 4.12
 2 9 1 43.73 4.35
 -2 9 -1 39.12 4.65
 -3 9 -1 28.88 4.58
 -3 9 -1 34.01 3.92
 3 9 1 35.38 4.1
 -3 -9 -1 35.68 5.1
 -3 9 -1 33.93 4.2
 -3 -9 -1 27.78 5.02
 3 9 1 29.79 4
 -3 9 -1 40.67 5.26
 -4 -9 -1 10.21 3.28
 -4 -9 -1 13.67 3.64
 -4 9 -1 18.21 3.26
 -4 9 -1 17.62 4.16
 -4 9 -1 5.58 2.43
 4 9 1 17.74 3.29
 4 9 1 15.01 2.95
 -5 -9 -1 0.17 2.1
 5 9 1 -1.94 1.96
 5 9 1 -0.39 1.81
 -5 9 -1 1.55 1.99
 -5 9 -1 1.47 2.5
 -5 -9 -1 6.25 3.6
 6 9 1 5.1 2.18
 -6 -9 -1 6.88 3.48
 -6 9 -1 6.88 2.52
 6 9 1 6.51 2.53
 -6 9 -1 6.13 3.34
 -7 9 -1 11.03 4.06
 7 9 1 20.22 3.96
 7 -9 1 16.08 3.35
 -7 -9 -1 22.27 5.02
 -8 -9 -1 38.98 6.39
 8 9 1 42.97 5.64
 -8 9 -1 33.39 6.77
 8 -9 1 27.36 4.58
 4 10 -1 2.53 2.01
 -4 -10 1 4.47 3.12
 -4 10 1 5.1 3.21
 -4 10 1 2.3 2.16
 -3 10 1 23.86 4.6
 -3 10 1 18.58 3.72
 3 10 -1 21.38 3.71
 2 10 -1 50.13 6.15
 2 -10 -1 46.59 7.05
 -2 10 1 43.07 5.18
 -2 10 1 44.36 5.83
 2 10 -1 46.08 5.27
 1 10 -1 22.57 4.49
 1 -10 -1 27.06 5.7
 1 10 -1 21.76 4.2
 0 10 1 24.16 4.29
 0 10 -1 20.66 4.09
 0 10 1 23.3 4.33
 0 -10 -1 12.38 4.21
 0 10 -1 17.89 3.98
 1 10 1 9.13 3.08
 -1 10 -1 3.86 2.46
 -1 -10 -1 5.12 3.05
 -1 10 -1 3.26 2.12
 1 10 1 2.84 2.63
 2 10 1 2.18 2.08
 -2 10 -1 4.59 2.77
 -2 -10 -1 9.62 4
 -2 10 -1 6.87 2.68
 -3 -10 -1 6.32 3.45
 -3 10 -1 6.5 2.8
 3 10 1 5.67 2.34
 -3 10 -1 8.61 3.4
 -4 10 -1 10.81 3.48
 -4 -10 -1 10.14 3.6
 -4 10 -1 14.08 3.64
 4 10 1 10.21 2.86
 15 0 -2 43.83 6.24
 14 0 -2 -0.32 2.26
 13 0 -2 43.11 5.61
 -13 0 2 51.69 4.58
 12 0 -2 190.28 11.13
 -12 0 2 208.96 9.07
 -11 0 2 374.14 11.77
 11 0 -2 375.03 15.11
 -10 0 2 1001.17 20.26
 -10 0 2 954.17 15.15
 10 0 -2 998.37 24.57
 -9 0 2 930.62 18.99
 -9 0 2 993.57 15.37
 9 0 -2 938.14 22.85
 -8 0 2 385.15 8.11
 8 0 -2 379.43 13.04
 -8 0 2 373.79 10.72
 -7 0 2 3.29 0.79
 -7 0 2 2.39 0.98
 7 0 -2 6.59 1.61
 7 0 -2 1.34 1.76
 -6 0 2 212.34 5.12
 6 0 -2 205.85 8.24
 6 0 -2 236.59 7.93
 -6 0 2 214.75 7.28
 -5 0 2 972.2 18
 5 0 -2 965.77 17.03
 -5 0 2 951.85 16.51
 -5 0 2 942.75 19.33
 -5 0 2 918.81 12.6
 5 0 -2 908.96 17.63
 4 0 -2 3916.27 47.56
 -4 0 2 4093.17 47.56
 4 0 -2 3985.41 41.95
 4 0 -2 3912.62 46.92
 -4 0 2 4036.89 42.02
 -4 0 2 4098.8 49.86
 -4 0 2 3994.05 46.23
 3 0 -2 6958.93 70.2
 -3 0 2 7031.91 73.79
 -3 0 2 7005.53 74.19
 -3 0 2 6994.67 70.23
 3 0 -2 7113.45 74.67
 -3 0 2 7069.15 75.93
 2 0 -2 3359.28 33.88
 -2 0 2 3314.13 36.07
 -2 0 2 3309.61 36.14
 -2 0 2 3300.54 33.82
 -1 0 -2 24.95 1.16
 -2 0 -2 333.5 6.69
 -2 0 -2 332.83 5.07
 -2 0 -2 340.11 6.83
 2 0 2 343.29 5.1
 -2 0 -2 343.89 6.3
 -3 0 -2 4884.98 56.42
 3 0 2 5034.23 52.37
 -3 0 -2 5145.02 56.56
 -3 0 -2 5006.65 52.31
 -4 0 -2 1484 19.06
 -4 0 -2 1515.61 23.37
 -4 0 -2 1388.01 22.86
 4 0 2 1462.52 19.07
 5 0 2 668.68 15.62
 -5 0 -2 672.75 11.8
 -5 0 -2 695.99 15.62
 5 0 2 723.16 12.47
 -6 0 -2 672.07 12.69
 6 0 2 645.13 16.46
 6 0 2 722.63 13.24
 7 0 2 224.54 9.77
 -7 0 -2 237.82 6.82
 7 0 2 253.79 7.55
 -7 0 -2 229.1 7.21
 -8 0 -2 734.14 13.9
 8 0 2 770.76 15.01
 -8 0 -2 751.2 15.09
 8 0 2 740.53 20.48
 8 0 2 736.76 19.36
 -9 0 -2 1054.49 19.24
 -9 0 -2 1050.99 17.72
 9 0 2 1037.91 24.44
 -10 0 -2 856.91 15.99
 -10 0 -2 895.38 17.86
 10 0 2 888.53 23.26
 -11 0 -2 356.14 10.92
 11 0 2 354.27 14.73
 -12 0 -2 142.22 6.86
 12 0 2 130.08 9.17
 -13 0 -2 -0.81 2.32
 13 0 2 1.54 2.31
 -14 0 -2 27.29 4.34
 14 0 2 23.51 4.67
 15 0 2 90.03 8.69
 -15 0 -2 88.54 7.63
 15 -1 -2 0.19 2.53
 15 1 -2 3.05 2.58
 -14 -1 2 4.44 2.13
 14 1 -2 -0.84 2.77
 14 -1 -2 -1.45 3.1
 13 -1 -2 -0.56 2.94
 -13 -1 2 1.98 1.64
 13 1 -2 -1.63 2.68
 12 1 -2 0.73 2.27
 12 -1 -2 2.12 2.51
 -12 1 2 2.18 1.11
 -12 -1 2 3.4 1.58
 11 -1 -2 -1.39 2.53
 -11 -1 2 3.21 1.83
 11 1 -2 -0.89 2.4
 -11 1 2 1.41 1.28
 10 1 -2 29.46 4.16
 -10 1 2 36.19 3.3
 -10 -1 2 26.25 3.41
 10 -1 -2 28.08 4.34
 9 -1 -2 8.92 2.69
 -9 -1 2 12.63 2.49
 -9 1 2 18.45 2.42
 9 1 -2 11.13 2.55
 -9 1 2 12.17 1.79
 -8 -1 2 63.15 4.78
 -8 1 2 58.3 3.57
 -8 1 2 56.36 3.8
 8 1 -2 55.46 4.7
 8 -1 -2 58.59 5.37
 7 1 -2 0.22 1.72
 7 -1 -2 -3.49 2.86
 -7 1 2 0.35 0.82
 7 1 -2 1.59 1.72
 -7 -1 2 0.03 1.44
 -7 1 2 2.55 1.12
 -6 -1 2 0.36 1.1
 6 1 -2 -1.81 1.75
 -6 -1 2 2.55 1.34
 -6 1 2 0.27 0.7
 -6 1 2 0.11 0.65
 6 1 -2 0.95 1.63
 6 -1 -2 0.59 0.73
 5 -1 -2 113.32 4.18
 5 1 -2 111.63 6.32
 -5 -1 2 114.54 5.99
 -5 -1 2 117.33 5.4
 -5 1 2 112.36 3.98
 -5 -1 2 112.52 5.46
 -5 1 2 112.59 4.35
 5 1 -2 114.68 5.54
 5 1 -2 101.5 4.88
 4 -1 -2 138.17 3.17
 4 1 -2 127.75 6.18
 -4 1 2 132.4 4.45
 -4 1 2 131.51 3.84
 -4 1 2 132.61 5.43
 4 1 -2 128.7 4.79
 -4 -1 2 133.45 5.08
 4 1 -2 142.61 5.86
 4 -1 -2 129.01 4.24
 -4 -1 2 132.67 5.6
 -4 -1 2 128.16 5.75
 -3 -1 2 671.43 10.76
 3 1 -2 643.02 10.28
 -3 1 2 651.43 10.65
 3 -1 -2 639.55 7.91
 -3 1 2 611.09 11.48
 3 -1 -2 631.65 10.36
 -3 -1 2 638.86 12.6
 -3 -1 2 653.67 12.41
 3 1 -2 635.35 12.87
 -3 -1 2 650.68 8.06
 -2 -1 2 102.6 2.03
 2 -1 -2 104.19 2.37
 -2 1 2 102.99 3.34
 -2 1 2 90.83 3.32
 -2 -1 2 97.39 2.54
 2 -1 -2 101.37 3.21
 -2 -1 2 99.31 2.34
 -2 1 2 99.35 1.88
 2 1 -2 103.07 3.68
 -2 -1 2 93.15 3.95
 2 -1 -2 91.71 1.97
 2 1 -2 98.48 2.44
 2 1 -2 103.68 1.9
 -2 -1 2 102.52 3.37
 1 1 -2 26.91 1.09
 -1 -1 2 27.85 1.16
 1 -1 -2 24.74 1.47
 -1 1 2 28.47 1.47
 -1 -1 2 24.95 0.98
 1 1 -2 26.01 1.1
 -1 -1 2 25.87 1.8
 0 -1 -2 345.45 5.62
 0 -1 -2 356.92 5.89
 0 -1 2 353.31 5.7
 0 1 -2 345.81 5.68
 0 -1 2 352.36 5.06
 0 -1 2 358.78 6.2
 1 -1 2 165.4 3.47
 -1 -1 -2 165.38 3.73
 -1 -1 -2 164.34 3.95
 -1 -1 -2 166.17 3.44
 -1 1 -2 165.98 4.19
 -1 1 -2 169.78 4.21
 -1 -1 -2 167.45 3.51
 -2 -1 -2 651.91 10.05
 2 1 2 662.13 9.62
 -2 -1 -2 637.29 10.17
 -2 -1 -2 646.27 8.64
 2 -1 2 669.97 9.37
 2 1 2 659.3 8.24
 -2 1 -2 655.23 11.76
 -2 1 -2 651.7 11.4
 -2 -1 -2 637.46 8
 3 1 2 5.24 0.96
 3 -1 2 5.47 0.82
 -3 -1 -2 4.6 0.7
 -3 -1 -2 4.53 0.87
 3 1 2 4.44 0.83
 -3 1 -2 6.75 1.35
 -3 1 -2 4.06 1.09
 -3 -1 -2 4.08 0.84
 -3 -1 -2 5.1 0.95
 4 1 2 395.89 8.44
 -4 -1 -2 392.2 8.8
 -4 1 -2 350.88 5.86
 -4 1 -2 382.54 10.86
 -4 1 -2 379.95 10.85
 -4 -1 -2 408.08 9.19
 4 1 2 378.96 9.11
 -4 -1 -2 399.3 9.21
 -4 1 -2 373.85 9.01
 -5 -1 -2 58.88 3.88
 -5 1 -2 56.35 3.46
 -5 1 -2 49.37 2.17
 5 1 2 57.72 3.31
 -5 -1 -2 53.46 3.4
 5 1 2 49.67 3.54
 -6 1 -2 4.58 1.13
 6 1 2 1.3 0.72
 -6 -1 -2 0.59 0.99
 6 1 2 1.88 1.66
 -6 1 -2 3.15 0.8
 7 1 2 3.48 1.54
 -7 1 -2 2.54 1.03
 -7 1 -2 4.27 1.04
 -7 -1 -2 0.81 1.23
 8 1 2 225.46 9.95
 -8 1 -2 226.58 6.53
 -8 -1 -2 225.64 8.46
 8 1 2 217.49 10.86
 8 -1 2 222.62 10.58
 -9 -1 -2 3.32 1.44
 9 -1 2 4.8 2.34
 9 1 2 6.74 2.63
 9 1 2 6.55 2.87
 -9 1 -2 4.68 1.23
 -9 -1 -2 6.67 1.15
 -10 -1 -2 6.62 1.84
 10 1 2 9.22 2.81
 10 1 2 12.3 3.68
 10 -1 2 7.05 2.53
 -10 1 -2 10.16 1.65
 11 -1 2 1.49 2.6
 11 1 2 -0.32 2.21
 11 1 2 -1.43 2.42
 -11 1 -2 1.54 1
 -11 -1 -2 0.96 1.25
 12 1 2 3.7 2.75
 -12 -1 -2 -1.6 1.64
 12 -1 2 0.12 2.26
 -12 -1 -2 -2.38 2.08
 13 -1 2 5.09 3.09
 13 1 2 2.84 2.24
 -13 -1 -2 4.32 2.12
 -14 1 -2 4.29 2.51
 14 -1 2 -1.35 2.71
 14 1 2 5.44 2.8
 15 -1 2 -3.04 2.89
 15 1 2 -1.56 2.29
 -15 1 -2 4.27 2.66
 15 2 -2 57.27 6.58
 15 -2 -2 57.15 7.32
 -14 -2 2 3.68 1.95
 14 2 -2 0.29 2.7
 14 -2 -2 -0.73 3.19
 -13 -2 2 22.31 3.72
 13 -2 -2 17.79 4.15
 13 2 -2 18.53 3.7
 -12 -2 2 217.87 10.57
 12 -2 -2 218.3 12.65
 12 2 -2 230.08 11.6
 -11 2 2 717.56 15.3
 -11 -2 2 711.76 19.41
 11 2 -2 733.35 20.52
 11 -2 -2 709.23 22.46
 -10 -2 2 551.8 16.32
 10 -2 -2 537.42 18.63
 10 2 -2 564.73 17.01
 -10 2 2 543.23 12.82
 10 2 -2 568.72 19.07
 -9 -2 2 563.67 16.16
 9 -2 -2 538.2 17.9
 9 2 -2 578.99 18.53
 -9 2 2 545.97 12.45
 9 2 -2 561.78 16.08
 8 2 -2 372.33 12.03
 -8 -2 2 377.7 12.84
 -8 2 2 359.58 9.09
 8 2 -2 375.35 14.05
 8 -2 -2 365.31 13.82
 8 -2 -2 363.09 8.87
 7 -2 -2 50.24 3.61
 7 2 -2 49.02 3.94
 -7 2 2 54.55 3.1
 -7 -2 2 54.82 2.94
 7 -2 -2 56.18 2.94
 7 2 -2 43.94 4.58
 -7 -2 2 51.7 4.53
 -6 -2 2 196.67 7.31
 -6 2 2 196.24 5.56
 6 2 -2 187.22 8.58
 -6 -2 2 194.67 5.13
 6 2 -2 189.55 7.09
 -6 -2 2 191.39 8.33
 6 -2 -2 200.23 5.12
 6 -2 -2 191.51 6.85
 5 2 -2 969.79 19.17
 5 -2 -2 946.08 12.88
 5 2 -2 938.07 16.01
 -5 -2 2 933.68 13.06
 -5 -2 2 971.95 16.71
 5 -2 -2 915.81 16.29
 -5 -2 2 921.73 19.02
 -5 2 2 944.43 17.28
 5 -2 -2 936.58 12.09
 -4 -2 2 2461.66 27.53
 4 -2 -2 2489.84 31.84
 4 -2 -2 2409.99 26.32
 -4 -2 2 2441.29 30.2
 4 2 -2 2496.99 29.49
 -4 2 2 2477.03 33.94
 -4 -2 2 2514.84 31.24
 -4 -2 2 2423.83 26.62
 4 2 -2 2326.89 25.58
 -4 2 2 2498.77 26.91
 -4 2 2 2551.11 32.79
 4 2 -2 2490.07 32.74
 4 -2 -2 2481.01 27.34
 -4 -2 2 2389.58 34.66
 3 2 -2 1678.19 22.23
 -3 -2 2 1662.78 20.09
 -3 2 2 1715.65 23.86
 -3 -2 2 1674.49 25.43
 3 2 -2 1678.3 19.19
 3 2 -2 1625.03 19.15
 3 -2 -2 1619.77 22.99
 -3 -2 2 1705.19 21.37
 -3 -2 2 1721.16 19.78
 3 2 -2 1694.48 19.33
 -3 2 2 1645.96 19.09
 -3 -2 2 1658.9 18.54
 -3 2 2 1637.38 23.74
 -3 -2 2 1633.99 20.05
 2 2 -2 1408.46 17.59
 -2 2 2 1398.51 19.77
 2 2 -2 1438.18 18
 2 -2 -2 1408.93 20.11
 -2 -2 2 1559.51 22.42
 2 2 -2 1417.19 15.91
 -2 -2 2 1463.26 17.49
 -2 -2 2 1420.1 16.23
 2 -2 -2 1426.56 19.35
 -2 -2 2 1394.2 18.57
 -2 2 2 1412 17.01
 2 2 -2 1444.38 17.05
 -1 2 2 1462.22 19.04
 1 2 -2 1497.99 17.11
 1 -2 -2 1455.69 20.28
 1 2 -2 1512.07 19.82
 1 2 -2 1513.92 17.48
 1 -2 -2 1466.23 18.6
 -1 -2 2 1476.66 20.16
 -1 -2 2 1516.73 20.78
 -1 -2 2 1514.13 17.16
 -1 -2 2 1516.35 18
 0 -2 -2 713.48 10.98
 0 -2 2 695.27 12.37
 0 2 2 679.53 9.81
 0 2 -2 714.85 11.6
 0 2 -2 688.13 9.53
 0 -2 -2 686.5 11.52
 0 2 -2 693.85 10.67
 0 -2 2 720.28 10.15
 0 -2 2 711.15 11.17
 -1 2 -2 895.61 12.83
 1 2 2 911.3 13.01
 -1 2 -2 889.51 14
 -1 2 -2 893.78 14.11
 -1 -2 -2 907.99 14.02
 -1 -2 -2 935 13.17
 -1 -2 -2 898.47 13.42
 1 -2 2 899.11 14.38
 1 -2 2 882.22 12.19
 1 -2 2 943.72 13.21
 -1 -2 -2 905.46 12.8
 2 -2 2 2629.38 34.65
 -2 -2 -2 2687.79 31.33
 -2 2 -2 2787.58 30.63
 -2 -2 -2 2699.86 30.77
 2 -2 2 2681.01 30.56
 -2 2 -2 2611.06 29.24
 -2 -2 -2 2628.71 30.76
 -2 -2 -2 2612.37 32.83
 2 -2 2 2677.66 28.58
 2 2 2 2643.37 29.77
 -2 2 -2 2614.8 34.45
 2 2 2 2638.91 30.24
 -3 2 -2 2341.18 33.58
 3 2 2 2352.63 27.69
 3 2 2 2446 30.75
 -3 -2 -2 2357.64 27.92
 -3 2 -2 2272.16 25.37
 -3 -2 -2 2357.91 31.06
 -3 2 -2 2289.52 32.12
 3 -2 2 2359.66 33.71
 3 -2 2 2333.54 27.71
 -3 -2 -2 2437.93 29.35
 -3 2 -2 2388.68 27.53
 -3 -2 -2 2380.11 27.62
 -4 2 -2 2974.62 33.16
 -4 -2 -2 3147.34 33.56
 4 -2 2 3318.01 37
 -4 2 -2 3207.04 40.84
 -4 -2 -2 3240.95 35.66
 4 2 2 3549.76 41.02
 -4 -2 -2 3281.45 40.94
 -4 -2 -2 3306.21 36.95
 4 2 2 3268.52 38.09
 -4 2 -2 3289.85 41.82
 -5 -2 -2 761.96 11.25
 -5 -2 -2 785.04 13.94
 5 -2 2 826.78 13.34
 -5 -2 -2 794.24 13.21
 5 2 2 737.55 14.34
 -5 -2 -2 761.7 11.31
 -5 -2 -2 770.83 15.8
 -6 -2 -2 9.72 1.97
 -6 2 -2 7.14 0.83
 -6 -2 -2 9.17 1.35
 6 2 2 8.24 1.64
 -6 -2 -2 10.17 1.16
 7 2 2 2.11 1.42
 -7 -2 -2 4.9 0.92
 -7 2 -2 3.27 0.7
 7 2 2 2.57 1.75
 -7 -2 -2 2.69 0.96
 -7 -2 -2 3.75 1.52
 -8 -2 -2 620.99 10.34
 -8 2 -2 636.61 10.48
 -8 -2 -2 660.47 16.62
 8 2 2 673.03 17.37
 8 -2 2 673.96 19.53
 -8 -2 -2 647.49 13.96
 8 2 2 685.11 19.17
 9 2 2 1139.82 27.58
 9 -2 2 1123.47 27.03
 -9 -2 -2 1122.73 23.39
 -9 -2 -2 1122.77 20.78
 -9 2 -2 1103.53 16.2
 -9 -2 -2 1097.1 15.31
 9 2 2 1112.96 24.34
 10 -2 2 434.26 16.62
 10 2 2 443.59 15.08
 -10 2 -2 445.21 9.17
 10 2 2 454.1 17.65
 -10 -2 -2 474.43 13.07
 -10 -2 -2 415.75 7.57
 -10 -2 -2 452.94 14.34
 -11 -2 -2 389.18 13.61
 11 2 2 408.71 17.3
 11 -2 2 383.21 16.2
 -11 -2 -2 432.43 13.03
 11 2 2 366.46 14.4
 12 2 2 66.21 6.31
 -12 -2 -2 71.21 5.4
 -12 -2 -2 66.81 5.74
 12 2 2 64.23 7.34
 12 -2 2 68.92 7.26
 -13 -2 -2 0.61 1.57
 13 -2 2 -2.25 3.03
 13 2 2 0.83 1.95
 14 2 2 10.95 3.22
 14 -2 2 12.71 3.82
 15 2 2 77.55 7.67
 15 -2 2 77.26 8.44
 -15 2 -2 93.96 8.75
 -15 -3 2 13.63 3.34
 15 -3 -2 12.09 4.16
 -14 -3 2 5.24 2.21
 14 -3 -2 9.18 3.85
 14 3 -2 5.91 2.49
 13 3 -2 5.5 2.3
 13 -3 -2 5.03 3.18
 -13 -3 2 11.06 2.94
 -12 -3 2 4.37 2.21
 12 3 -2 3.25 2.44
 12 3 -2 0.97 2.08
 12 -3 -2 -0.46 3.26
 -11 -3 2 -1.04 2.03
 11 3 -2 2.77 2.87
 11 -3 -2 -1.16 3.09
 11 3 -2 -0.18 1.87
 -10 3 2 4.02 1.36
 10 -3 -2 -1.86 2.7
 -10 -3 2 1.27 2.17
 10 3 -2 0.04 1.72
 10 3 -2 3.32 2.69
 -9 -3 2 48.97 5.16
 9 3 -2 57.16 5.99
 9 3 -2 52.32 4.53
 -9 3 2 45.33 3.14
 9 -3 -2 41.28 5.04
 -8 -3 2 14.18 1.38
 -8 3 2 21.85 2.16
 8 3 -2 16.2 2.39
 8 -3 -2 16.62 1.89
 8 3 -2 25.57 3.99
 8 -3 -2 12.72 3.1
 -8 -3 2 24.21 3.8
 7 -3 -2 1.25 0.75
 -7 -3 2 1.25 0.53
 -7 -3 2 1.25 1.64
 7 3 -2 0.85 2.14
 7 -3 -2 0.66 1.88
 7 -3 -2 1.4 1.25
 -7 -3 2 1.78 0.76
 7 3 -2 -0.02 1.5
 -7 -3 2 -0.05 1.04
 6 -3 -2 20.42 3.44
 6 -3 -2 16.6 2.43
 6 -3 -2 17.66 1.67
 6 3 -2 17.57 2
 -6 -3 2 19.03 2.07
 6 3 -2 22.26 3
 -6 -3 2 20.45 1.8
 -6 -3 2 21.24 3.23
 -6 -3 2 18.88 1.25
 -5 -3 2 -0.44 2.09
 5 3 -2 2.39 0.89
 -5 -3 2 2.64 0.83
 -5 -3 2 6.98 0.94
 -5 -3 2 4.23 0.65
 -5 -3 2 0.64 0.72
 5 -3 -2 0.96 0.64
 -5 3 2 2.4 0.81
 5 3 -2 4.67 1.8
 5 -3 -2 0.77 1.59
 5 3 -2 1.72 0.5
 5 -3 -2 1.43 1.23
 -4 -3 2 2.62 0.81
 4 3 -2 1.99 0.99
 4 3 -2 1.95 0.53
 -4 3 2 2.25 0.71
 4 3 -2 2.26 0.73
 -4 -3 2 2.51 0.48
 -4 -3 2 1.96 0.73
 4 -3 -2 0.41 1.57
 -4 -3 2 2.19 0.76
 4 3 -2 2.3 0.61
 4 -3 -2 2 1.23
 -4 -3 2 -0.18 1.96
 3 -3 -2 238.16 7.8
 3 3 -2 248.26 5.68
 3 3 -2 243.6 5.93
 -3 -3 2 258.06 6.24
 -3 3 2 233.82 5.54
 -3 -3 2 231.74 4.51
 3 3 -2 240.77 4.16
 -3 -3 2 250.44 6.81
 3 -3 -2 243.84 7.44
 -3 -3 2 243.26 8.65
 -3 3 2 239.02 7.71
 3 3 -2 254.91 6.39
 -2 -3 2 90.03 3.23
 2 3 -2 91.78 3.3
 -2 3 2 76.66 3.85
 2 3 -2 90.16 3.42
 -2 3 2 92.43 4.01
 2 3 -2 86.18 2.53
 2 -3 -2 79.45 4.31
 -2 -3 2 93.71 4.88
 -2 -3 2 80.29 2.82
 -2 -3 2 83.52 4.03
 2 3 -2 87.58 3.69
 2 -3 -2 81.23 3.7
 -1 -3 2 24.87 2.36
 1 3 -2 28.98 1.85
 1 3 -2 28.39 2.33
 -1 3 2 27.64 2.07
 1 -3 -2 26.74 2.54
 1 3 -2 26.19 1.61
 -1 -3 2 22.83 2.32
 1 -3 -2 23.27 1.73
 -1 3 2 25.64 2.02
 1 3 -2 27.72 2.47
 0 3 2 8.43 1.25
 0 3 -2 7.78 1.06
 0 3 2 7.84 1.01
 0 -3 2 6.52 1.16
 0 3 -2 7.29 1.17
 0 -3 2 8 0.93
 0 3 -2 8.18 1.36
 0 -3 -2 6.77 1.29
 0 3 -2 6.87 1.34
 0 -3 -2 6.66 1.27
 0 -3 2 6.26 1.47
 1 -3 2 27.02 1.99
 1 3 2 31.49 2.28
 -1 3 -2 29.62 2.52
 -1 3 -2 24.07 2.01
 -1 -3 -2 28.93 2.22
 1 3 2 28.35 2.23
 1 -3 2 26.78 2.11
 1 -3 2 27.03 2.68
 -1 -3 -2 28.64 2.5
 -1 -3 -2 28.5 2.42
 -1 3 -2 25.55 2.2
 2 -3 2 141.43 5.7
 -2 -3 -2 147.41 5.03
 -2 -3 -2 142.68 5.82
 2 3 2 140.42 4.8
 -2 3 -2 134.18 5.87
 -2 -3 -2 151.13 5
 2 3 2 143.9 4.68
 2 -3 2 152.41 4.53
 2 3 2 134.85 4.55
 -2 3 -2 136.89 4.58
 -2 -3 -2 137.9 5.14
 -2 3 -2 141.1 4.66
 2 -3 2 132.35 6.08
 -3 -3 -2 57.7 3.1
 -3 3 -2 50.86 2.53
 3 3 2 52.36 2.56
 -3 -3 -2 51.68 3.08
 -3 3 -2 54 2.86
 3 3 2 50.5 2.67
 3 -3 2 54.99 4.13
 3 3 2 53.01 2.39
 3 3 2 51.68 3.08
 -3 3 -2 47.35 3.82
 -3 -3 -2 47.63 3.59
 3 -3 2 51.2 2.88
 4 3 2 4.44 0.88
 4 3 2 4 1.07
 -4 -3 -2 5.55 1.31
 4 3 2 2.71 1.31
 -4 3 -2 4.7 0.83
 -4 3 -2 4.84 1.23
 4 -3 2 3.73 1.55
 -4 -3 -2 3.6 1.58
 5 3 2 5.4 1.26
 -5 3 -2 4.81 1.17
 5 3 2 6.67 1.9
 -5 -3 -2 8.41 1.35
 5 -3 2 4.45 2.05
 -5 -3 -2 4.61 1.51
 -5 3 -2 5.09 0.76
 -6 3 -2 29.68 1.48
 -6 -3 -2 26.8 3.23
 -6 -3 -2 28.59 2.14
 -6 -3 -2 23.63 1.22
 -6 3 -2 26.03 1.61
 6 -3 2 27.13 3.66
 6 3 2 27.84 3.14
 6 3 2 27.15 2.59
 -7 -3 -2 126.34 4.45
 7 3 2 133.62 7.29
 -7 3 -2 103.8 3.06
 -7 -3 -2 118.24 3.67
 7 3 2 121.61 6.29
 7 -3 2 121.15 7.97
 -7 -3 -2 121.86 7.11
 8 3 2 85.93 5.87
 -8 3 -2 66.17 2.49
 -8 -3 -2 83.92 3.51
 8 -3 2 74.43 6.67
 -8 -3 -2 82.37 3.63
 8 3 2 94.31 6.85
 -8 -3 -2 79.77 6.13
 9 3 2 38.96 4.25
 9 3 2 39.55 4.94
 -9 -3 -2 41.1 4.54
 9 -3 2 41.34 5.49
 -9 -3 -2 34.08 2.04
 -9 3 -2 25.43 1.55
 -9 -3 -2 36.29 2.75
 10 3 2 12.36 2.78
 10 3 2 5.09 2.34
 -10 -3 -2 10.08 2.62
 -10 -3 -2 6.13 1.3
 10 -3 2 11.13 3.26
 11 3 2 5.9 3.09
 11 -3 2 5.74 3.26
 -11 -3 -2 6.11 2.37
 11 3 2 5.29 2.12
 12 3 2 2.87 2.15
 12 3 2 2.74 2.79
 12 -3 2 -2.24 3.25
 -12 -3 -2 0.03 1.69
 13 3 2 14.06 4.65
 -13 -3 -2 15.03 3.33
 13 3 2 7.95 2.87
 13 -3 2 14.55 4.3
 14 3 2 3.97 3.43
 14 3 2 4.48 2.29
 -14 -3 -2 4.25 2.09
 14 -3 2 2.28 2.75
 15 -3 2 7.65 3.66
 -15 3 -2 1.46 2.77
 -14 -4 2 3.46 2.18
 14 -4 -2 -2.3 3.53
 13 4 -2 8.39 3.75
 13 -4 -2 12.85 3.99
 -13 -4 2 6.58 2.66
 12 -4 -2 162.81 11.72
 12 4 -2 154.75 11.17
 -12 -4 2 165.28 10.38
 11 -4 -2 375.97 17.26
 -11 -4 2 381.84 15.8
 11 4 -2 409.1 17.49
 11 4 -2 416.75 14.04
 10 -4 -2 287.01 14.3
 -10 -4 2 291.22 13.39
 10 4 -2 294.84 11
 10 4 -2 275.79 13.84
 -9 4 2 358.55 8.9
 9 4 -2 342.44 14.37
 9 4 -2 366.37 11.55
 9 -4 -2 333.94 14.75
 -9 -4 2 335.31 14.21
 -8 -4 2 189.26 4.42
 8 -4 -2 201.02 9.14
 8 -4 -2 193.93 10.55
 8 4 -2 233.24 10.98
 -8 -4 2 208.9 10.83
 8 4 -2 213.96 7.92
 7 4 -2 10.86 1.69
 7 -4 -2 6.98 1.92
 -7 -4 2 6.51 0.68
 7 -4 -2 4.14 2.15
 -7 -4 2 7.97 2.44
 7 4 -2 13.54 2.72
 6 4 -2 349.55 11.14
 6 4 -2 361.64 8.06
 -6 4 2 355.88 7.88
 6 4 -2 350.33 6.63
 6 -4 -2 351.07 12.54
 6 -4 -2 343.17 11.5
 -6 -4 2 346.66 13.23
 5 4 -2 395.31 8.42
 5 4 -2 407.75 10.97
 5 4 -2 390.62 7.91
 5 4 -2 369.74 6.7
 5 -4 -2 366.29 11.81
 -5 -4 2 408.44 9.54
 -5 4 2 391.88 8.32
 5 -4 -2 395.69 12.09
 -5 -4 2 380.67 13.27
 -4 4 2 878.45 14.16
 4 4 -2 878.65 14.35
 4 4 -2 892.13 14.28
 -4 4 2 887.94 11.92
 4 -4 -2 874.54 18.78
 4 -4 -2 878.35 17.86
 4 4 -2 912.54 16.04
 -4 4 2 1023.09 17.77
 -4 -4 2 911.23 16.72
 -4 -4 2 906.45 20.44
 3 4 -2 1597.82 21.99
 3 -4 -2 1547.44 23.67
 -3 4 2 1526.83 21.36
 3 -4 -2 1528.8 26.23
 3 4 -2 1536.62 21.44
 -3 4 2 1557.13 23.46
 3 4 -2 1487.21 17.85
 -3 -4 2 1622.24 21.96
 -3 -4 2 1560.16 24.41
 3 4 -2 1549.91 22.29
 -3 -4 2 1641.46 27.6
 2 4 -2 953.91 15.65
 -2 4 2 899.07 16.75
 -2 -4 2 900.9 17.71
 2 4 -2 925.96 16.43
 -2 -4 2 918.24 14.27
 2 -4 -2 926.33 18.6
 2 4 -2 924.33 14.35
 2 4 -2 924.11 12.97
 -2 -4 2 949.71 18.56
 2 -4 -2 879.6 15.23
 1 4 -2 494.02 10.52
 1 4 -2 496.13 9.14
 -1 -4 2 479.17 11.67
 1 4 -2 468.37 9.12
 -1 4 2 480.35 10.35
 1 -4 -2 479.24 12.44
 -1 -4 2 475.89 12.43
 1 4 -2 431.04 7.09
 0 4 -2 77.13 3.21
 0 4 2 83.65 3.93
 0 -4 -2 84.94 4.94
 0 -4 2 74.82 4.08
 0 4 -2 75.21 3.83
 0 -4 -2 82.41 4.41
 0 -4 2 77.36 5.06
 0 4 2 80.7 3.51
 0 -4 2 80.25 2.82
 0 4 -2 78.28 3.51
 1 -4 2 979.55 16.47
 -1 4 -2 967.03 17.44
 1 4 2 978.33 16.72
 1 4 2 1006.78 16.55
 1 -4 2 1058.95 20.55
 1 -4 2 977.34 15.29
 -1 -4 -2 1038.7 18.62
 -1 4 -2 958.85 17.55
 -1 4 -2 1023.97 18.12
 1 4 2 1013.34 14.34
 -1 4 -2 973.28 16.51
 -1 -4 -2 995.36 18.7
 2 -4 2 1429.56 20.36
 2 4 2 1373.94 20.64
 2 -4 2 1430.63 25.34
 -2 4 -2 1398.51 21.73
 -2 4 -2 1335.42 20.29
 2 -4 2 1372.73 21.54
 -2 -4 -2 1333.62 22.6
 2 4 2 1339.03 20.48
 -2 -4 -2 1377.26 23.39
 -2 4 -2 1305.7 23.37
 3 -4 2 1959.09 32.13
 -3 -4 -2 2001.6 31.57
 -3 4 -2 2035.11 27.46
 3 4 2 1939.91 26.4
 -3 4 -2 1936.01 26.32
 3 4 2 1949.93 26.25
 3 4 2 1953.28 27.34
 -3 -4 -2 1902.27 28.72
 3 -4 2 2007.43 30.21
 -4 4 -2 1204.88 18.32
 -4 -4 -2 1113.79 19.65
 4 4 2 1128.89 17.8
 4 -4 2 1118.98 22.62
 4 4 2 1152.79 16.34
 4 4 2 1155.43 17.2
 -4 4 -2 1164.26 18.06
 -4 -4 -2 1143.85 22.68
 4 4 2 1164.58 19.68
 5 4 2 294.23 9.19
 -5 4 -2 305.53 7.49
 5 4 2 302.42 6.89
 -5 -4 -2 291.98 10.96
 -5 4 -2 314.15 8.06
 -5 -4 -2 284.9 8.58
 5 -4 2 279.27 11.12
 5 4 2 291.9 7.52
 6 4 2 23.43 2.39
 6 -4 2 23.68 3.52
 -6 -4 -2 27.81 2.58
 -6 -4 -2 27.61 3.65
 -6 4 -2 27.63 2.03
 6 4 2 29.65 3.34
 -6 4 -2 30.1 2.54
 -7 -4 -2 135.79 5.3
 7 4 2 126.72 6.24
 -7 -4 -2 116.8 7.68
 7 -4 2 115.94 7.98
 -7 4 -2 105.4 3.83
 7 4 2 134.59 7.34
 8 4 2 360.19 11.44
 -8 -4 -2 344.16 13.75
 -8 -4 -2 386.65 8.63
 8 4 2 389.88 13.74
 8 -4 2 358.92 14.76
 9 4 2 302.59 11.11
 9 -4 2 294.15 14.06
 9 4 2 303.09 13.17
 -9 -4 -2 298.34 13.13
 10 4 2 285.25 13.95
 -10 -4 -2 287 13.22
 10 4 2 284.39 11.34
 10 -4 2 293.29 14.52
 11 4 2 251.77 11.13
 11 -4 2 238.01 13.58
 -11 -4 -2 241.06 12.26
 11 4 2 227.11 13.25
 -12 -4 -2 102.86 8.16
 12 -4 2 101.7 9.29
 12 4 2 93.08 9.03
 12 4 2 103.66 7.4
 -13 -4 -2 0.3 1.86
 13 -4 2 -0.35 2.81
 13 4 2 -5.14 3.36
 14 4 2 27.52 5.76
 14 -4 2 24.73 5.38
 -14 -4 -2 22.41 4.19
 -14 4 -2 25.86 5.19
 14 5 -2 25.7 5.43
 14 -5 -2 25.92 5.46
 -14 -5 2 22.57 4.59
 -13 -5 2 23.66 4.71
 13 -5 -2 16.58 4.41
 13 5 -2 27.85 5.43
 12 5 -2 6.18 3.07
 -12 -5 2 8.74 3.28
 12 -5 -2 -0.71 3.37
 11 5 -2 5.39 3.36
 11 -5 -2 0.95 2.62
 -11 -5 2 3.65 2.48
 10 -5 -2 5.63 2.95
 10 5 -2 5.59 2.79
 -10 -5 2 7.02 2.97
 -9 -5 2 41.45 5.45
 9 5 -2 54.74 5.92
 9 -5 -2 46.91 5.73
 8 5 -2 17.37 1.93
 8 -5 -2 14.96 3.05
 -8 -5 2 16.28 3.61
 8 -5 -2 18.05 3.64
 8 5 -2 21.01 3.67
 7 5 -2 68.24 3.03
 7 -5 -2 55.91 5.42
 7 5 -2 75.18 5.87
 -7 -5 2 57.98 5.89
 -7 5 2 69.74 3.7
 7 -5 -2 63.42 5.5
 6 5 -2 98.39 4.38
 -6 -5 2 86.62 6.98
 -6 -5 2 86.66 4.58
 6 5 -2 92.58 5.71
 6 -5 -2 88.82 6.4
 6 5 -2 86.63 3.72
 6 -5 -2 88.6 6.38
 -6 5 2 97.1 4.36
 5 5 -2 7.2 1.93
 5 -5 -2 -0.32 2.05
 -5 5 2 3.34 1.15
 5 5 -2 3.2 1.19
 -5 5 2 2.9 0.51
 5 -5 -2 1.83 1.55
 -5 -5 2 1.85 1.1
 -5 -5 2 2.61 1.89
 4 5 -2 13.06 0.89
 4 5 -2 15.89 2.12
 4 -5 -2 11.45 2.04
 -4 5 2 12.52 1.84
 4 -5 -2 8.06 2.19
 -4 -5 2 10.66 2.18
 4 5 -2 14.13 1.92
 -4 -5 2 12.25 2.06
 -3 5 2 24.09 2.43
 3 -5 -2 24.18 3.35
 -3 -5 2 24.04 3.39
 3 5 -2 21.34 2.27
 -3 -5 2 22.68 2.86
 3 5 -2 25.58 2.47
 3 -5 -2 20.23 2.27
 3 5 -2 24.72 1.58
 2 -5 -2 5.99 2.18
 -2 -5 2 6.4 2.11
 2 5 -2 6.9 1.43
 2 -5 -2 5.61 1.42
 -2 -5 2 6.6 1.93
 2 5 -2 8.79 1.8
 2 5 -2 6.92 1.19
 1 5 -2 264.38 7.11
 -1 5 2 252.4 8.01
 1 5 -2 257.91 8.22
 -1 -5 2 250.31 8.93
 1 -5 -2 271.58 10.13
 -1 5 2 256.97 8.82
 1 5 -2 236.58 6.86
 1 5 -2 232.15 5.16
 -1 -5 2 267.84 10.27
 0 5 -2 124.6 4.89
 0 5 2 127.05 6.11
 0 -5 2 130.96 6.13
 0 -5 -2 131.62 6.95
 0 5 -2 122.85 5.4
 0 -5 2 121.91 3.81
 0 5 -2 122.47 4.7
 0 -5 2 131.9 7.27
 0 5 2 123.09 4.97
 0 5 2 121.56 5.27
 -1 5 -2 42.17 3.39
 1 -5 2 43.57 2.69
 -1 5 -2 40.31 3.47
 1 -5 2 41.37 3.21
 1 -5 2 43.42 4.41
 1 5 2 45.29 3.31
 -1 -5 -2 49.67 4.16
 -1 5 -2 42.06 3.33
 1 5 2 46.01 2.68
 -1 -5 -2 41.97 4
 1 5 2 48.54 3.62
 -2 5 -2 25.17 2.67
 -2 5 -2 30.16 3.45
 2 5 2 29.86 1.93
 2 5 2 29.3 2.86
 -2 5 -2 22.16 2.82
 2 -5 2 20.16 2.08
 2 -5 2 19.5 2.96
 2 5 2 27.03 2.79
 2 -5 2 30.37 2.78
 -2 -5 -2 29.63 3.42
 -2 -5 -2 26.12 3.22
 2 5 2 26.07 1.73
 3 -5 2 20.93 2.66
 3 5 2 20.79 1.04
 -3 -5 -2 22.45 3.1
 -3 5 -2 23.25 2.52
 3 5 2 26.05 2.65
 3 5 2 29.2 2.86
 3 -5 2 20.53 3.27
 3 5 2 25.83 1.65
 3 5 2 18.02 0.92
 -3 -5 -2 19.82 2.69
 4 5 2 1.8 1.47
 -4 -5 -2 1.1 1.35
 4 5 2 3.2 0.9
 -4 -5 -2 -1.69 2.35
 -4 5 -2 0.02 0.73
 -4 5 -2 1.4 1.3
 4 5 2 1.31 1.18
 4 -5 2 0.6 1.48
 5 5 2 24.78 3.03
 -5 5 -2 23.3 2.45
 5 5 2 26.41 2.1
 -5 -5 -2 22.31 2.73
 5 -5 2 22.01 3.31
 5 5 2 26.74 2.64
 -5 5 -2 27.86 2.75
 -5 -5 -2 29.78 4.19
 -6 -5 -2 109.79 7.64
 -6 5 -2 110.24 4.96
 -6 -5 -2 116.32 6.09
 6 5 2 118.15 6.54
 6 -5 2 104.08 7.36
 -6 5 -2 110.59 5.11
 6 5 2 108.97 4.78
 7 5 2 122.71 5.77
 -7 5 -2 118.31 5.32
 -7 -5 -2 113.43 8.03
 -7 -5 -2 124.42 5.91
 7 -5 2 101.43 7.77
 7 5 2 120.63 7.25
 8 -5 2 -0.28 2.47
 -8 -5 -2 1.13 1.03
 8 5 2 1.88 1.86
 8 5 2 6.45 1.92
 -8 -5 -2 2.08 1.88
 -9 -5 -2 6.57 2.76
 9 5 2 13.24 3.48
 9 5 2 7.81 1.93
 9 -5 2 8.72 3.22
 -10 -5 -2 14.58 3.43
 10 -5 2 11.94 3.51
 10 5 2 20.69 4.32
 11 -5 2 4.3 2.8
 -11 -5 -2 3.63 2.55
 11 5 2 7.07 3.1
 -12 -5 -2 20.45 4.45
 12 5 2 12.5 3.64
 12 -5 2 10.87 3.87
 13 5 2 17.81 4.79
 13 -5 2 16.19 4.53
 -13 -5 -2 13.33 3.61
 -13 -6 2 7.35 2.94
 13 -6 -2 1.36 2.73
 13 6 -2 11.81 4.06
 12 6 -2 36.61 6.06
 12 -6 -2 36.87 5.96
 -12 -6 2 41.37 6.27
 -11 -6 2 123.82 10.26
 11 -6 -2 125.12 10.38
 11 6 -2 122.73 10.11
 10 -6 -2 209.39 12.79
 -10 -6 2 213.7 13.23
 10 6 -2 216.15 12.53
 9 -6 -2 75.81 7.32
 -9 -6 2 81.6 8.02
 9 6 -2 88.01 7.49
 8 6 -2 32.23 4.42
 -8 -6 2 19.58 4.15
 8 -6 -2 27.24 4.2
 -8 6 2 30.47 2.78
 8 -6 -2 23.64 3.9
 7 -6 -2 15.82 3.43
 7 6 -2 21.23 3.23
 7 -6 -2 19.03 3.42
 -7 6 2 21.79 2.42
 -7 -6 2 20.77 4.15
 6 -6 -2 120.71 7.52
 6 6 -2 137.89 7.25
 -6 -6 2 129.54 9.05
 6 -6 -2 128.54 8.48
 6 6 -2 128.56 5.67
 -6 6 2 136.38 5.73
 5 6 -2 277.55 8.56
 -5 -6 2 304.88 13.39
 5 -6 -2 282.81 12.23
 5 6 -2 300.3 10
 -5 6 2 281.33 8.59
 5 -6 -2 277.57 10.7
 -5 -6 2 303.17 10.9
 4 6 -2 361.98 10.31
 -4 -6 2 377.64 14.06
 -4 6 2 355.2 9.91
 -4 -6 2 386.03 12.75
 4 6 -2 322.83 5.63
 4 6 -2 355.87 9.97
 4 -6 -2 341.74 10.9
 4 -6 -2 361.3 13.5
 3 6 -2 785.13 16.21
 -3 6 2 795.72 16.22
 3 -6 -2 815.02 20.99
 3 -6 -2 746.09 16.19
 3 6 -2 821.66 15.95
 3 6 -2 795.89 12.3
 -3 -6 2 794.51 20.12
 -3 -6 2 842.74 20.3
 2 6 -2 428.05 10.5
 -2 -6 2 402.8 13.25
 -2 6 2 436.38 13.17
 2 6 -2 412.18 9.25
 2 6 -2 406.85 11.39
 2 -6 -2 407.39 14.21
 -2 -6 2 399.21 13.87
 -2 6 2 405.68 11.23
 1 -6 -2 -0.09 1.84
 -1 -6 2 1.38 1.93
 1 6 -2 5.13 1.88
 1 6 -2 3.13 1.14
 -1 6 2 3.74 1.5
 1 6 -2 1.69 0.52
 -1 6 2 1.12 1.59
 -1 -6 2 -2.26 2.3
 1 6 -2 2.61 1.23
 0 -6 2 25.91 3.17
 0 6 -2 24.49 2.85
 0 -6 -2 26.01 3.49
 0 6 2 26.38 2.6
 0 6 -2 24.69 3.04
 0 6 -2 26.55 2.5
 0 -6 2 23.67 3.54
 0 6 -2 28.14 2.43
 0 6 -2 25.76 2.65
 0 6 2 28.53 3.21
 0 6 2 29.27 2.99
 -1 6 -2 91.39 5.36
 1 6 2 92.99 5.08
 -1 6 -2 83.3 4.32
 -1 -6 -2 100.84 6.27
 1 -6 2 88.66 6.72
 1 6 2 96.8 5.59
 -1 -6 -2 92.63 6.54
 1 -6 2 91.49 5.43
 -1 6 -2 89.26 5.23
 1 6 2 91.12 4.28
 -1 6 -2 87.56 5.34
 1 -6 2 87.58 4.02
 2 -6 2 752.67 14.95
 2 6 2 780.95 13.26
 2 -6 2 797.7 21.22
 2 6 2 798.4 16.89
 -2 -6 -2 793.03 19.27
 2 6 2 800.87 16.51
 -2 6 -2 796.35 19
 2 6 2 779.09 12.86
 -2 6 -2 764.1 16.23
 -2 -6 -2 804.06 19.86
 3 -6 2 702.46 15.92
 3 6 2 712.48 11.64
 3 6 2 718.1 10.18
 -3 6 -2 796.53 20.47
 -3 6 -2 746.9 15.77
 -3 -6 -2 770.51 19.53
 -3 -6 -2 739.73 18.84
 3 6 2 765.86 16.43
 3 6 2 743.98 15.96
 3 -6 2 762.6 20.87
 -4 -6 -2 210.51 9.48
 4 6 2 189.68 4.81
 4 6 2 187.07 4.76
 -4 -6 -2 212.15 10.33
 4 6 2 221.7 8.53
 4 6 2 211.57 7.77
 4 -6 2 206.93 8.92
 -4 6 -2 216.16 7.86
 5 6 2 100.01 5.96
 -5 6 -2 97.18 5.23
 5 6 2 80.77 3.4
 -5 -6 -2 97.42 6.33
 5 6 2 92.3 5.06
 5 -6 2 94.12 6.6
 -5 -6 -2 94.82 7.21
 6 6 2 8.95 2.41
 -6 6 -2 8.95 1.93
 -6 -6 -2 6.4 2.42
 -6 -6 -2 7.49 2.05
 6 -6 2 6.89 2.62
 -7 -6 -2 45.61 5.47
 -7 -6 -2 67.7 4.93
 7 -6 2 56.91 6.12
 -7 6 -2 53.35 3.94
 7 6 2 60 5.31
 8 6 2 84.02 6.85
 8 -6 2 80.87 7.61
 -8 -6 -2 89.68 8.11
 -9 -6 -2 116.76 9.61
 9 6 2 128.93 8.99
 9 -6 2 119.03 9.66
 -10 -6 -2 197.29 12.75
 10 -6 2 182.11 12.45
 10 6 2 212.59 12.25
 11 -6 2 84.61 8.7
 11 6 2 83.19 8.45
 -11 -6 -2 85.49 8.49
 12 6 2 12.51 3.57
 12 -6 2 21.72 4.78
 -12 -6 -2 28.3 5.27
 -12 6 -2 22.93 5.65
 11 7 -2 -5.68 3.67
 -11 -7 2 -1.28 2.52
 11 -7 -2 -2.46 2.77
 -10 -7 2 2.6 2.59
 10 -7 -2 3.93 2.86
 10 7 -2 1.06 2.27
 -9 -7 2 17.38 4.57
 9 -7 -2 19.74 4.25
 9 7 -2 27.42 4.67
 -8 -7 2 36.48 5.66
 -8 7 2 43.31 3.55
 8 -7 -2 43.57 5.58
 8 7 -2 50.55 5.57
 7 -7 -2 33.59 4.77
 7 -7 -2 35.35 4.75
 7 7 -2 34.52 4.22
 -7 -7 2 35.6 5.47
 -7 7 2 41.04 3.58
 6 -7 -2 48.06 5.78
 -6 7 2 52.34 4.06
 6 -7 -2 43.09 4.67
 -6 -7 2 52.38 6.16
 6 7 -2 57.18 4.99
 6 7 -2 54.6 4.09
 5 -7 -2 49.82 4.58
 5 -7 -2 51.02 5.92
 -5 -7 2 59.67 5.43
 5 7 -2 50.39 4.38
 -5 -7 2 59.99 6.48
 -5 7 2 51.91 4.14
 5 7 -2 58.1 4.3
 4 -7 -2 -1.47 2.49
 -4 -7 2 2.3 2.26
 -4 -7 2 0.6 2.08
 4 7 -2 -1.66 1.71
 4 -7 -2 -1.24 1.58
 -4 7 2 -2.35 1.87
 4 7 -2 1 1.54
 -3 -7 2 15.48 3.25
 3 7 -2 21.41 2.74
 3 7 -2 20.68 1.78
 -3 7 2 14.29 2.91
 3 7 -2 17.56 2.71
 -3 -7 2 25.14 4
 -3 7 2 16.58 2.63
 3 -7 -2 18.79 3.68
 -2 7 2 23.44 3.06
 -2 7 2 26.7 3.71
 2 7 -2 27 2.87
 2 -7 -2 26.59 4.23
 2 7 -2 26.42 2.41
 2 7 -2 26.18 3.17
 -2 -7 2 23.26 3.68
 -2 -7 2 26.59 4.05
 1 -7 -2 64.77 6.2
 -1 -7 2 68.19 6.42
 -1 7 2 65.15 4.6
 1 7 -2 61.49 4.06
 -1 7 2 65.07 5.54
 1 7 -2 73.92 5.48
 -1 -7 2 71.08 5.67
 1 7 -2 66.15 4.19
 0 7 2 219.88 9.53
 0 7 -2 225.78 9.63
 0 7 -2 224.32 9.42
 0 -7 2 225.19 11.59
 0 7 -2 202.79 7.97
 0 7 -2 208.54 7.47
 0 7 2 209.32 8.29
 0 -7 -2 209.7 10.99
 0 7 2 200.82 8.02
 0 -7 2 222.37 9.61
 -1 7 -2 79.78 5.54
 -1 7 -2 83.87 5.69
 1 7 2 82.83 5.22
 -1 7 -2 81.87 4.65
 1 7 2 88.08 5.87
 1 -7 2 85.72 5.65
 1 -7 2 76.1 6.83
 1 7 2 75.33 4.2
 -1 7 -2 84.06 6.08
 -1 -7 -2 83.5 7.05
 -2 7 -2 -1.12 2.02
 2 -7 2 -0.98 1.33
 -2 -7 -2 -2.05 2.48
 -2 7 -2 1.56 1.63
 2 7 2 0.44 1.57
 2 7 2 4.1 1.84
 -2 -7 -2 0.86 1.77
 2 -7 2 1.13 2.27
 2 7 2 -1 1.27
 -3 7 -2 -1.31 1.92
 3 -7 2 0.97 1.26
 -3 -7 -2 0.95 2.28
 -3 7 -2 -1.98 2.73
 3 7 2 3.33 1.59
 3 7 2 6.52 2.03
 -3 -7 -2 4.13 2.32
 -4 -7 -2 1.06 2.12
 4 -7 2 1.76 1.35
 4 7 2 2.7 1.7
 4 7 2 3.35 1.71
 -4 -7 -2 2.88 1.77
 -4 7 -2 1.87 2.4
 -4 7 -2 2.53 1.5
 5 -7 2 63.18 5.43
 5 7 2 69.3 4.86
 -5 7 -2 66.89 7.19
 5 7 2 68.21 5.39
 -5 7 -2 74.87 5.04
 -5 -7 -2 81.37 7.11
 -5 -7 -2 81.22 6.53
 6 7 2 26.61 3.7
 6 7 2 33.42 3.53
 6 -7 2 17.61 3.3
 -6 7 -2 31.63 3.48
 -6 -7 -2 30.8 4.01
 -6 -7 -2 23.42 4.2
 -6 7 -2 23.31 4.65
 -7 -7 -2 10.87 2.58
 -7 7 -2 9.17 2.22
 7 -7 2 5.17 2.17
 -7 7 -2 4.22 3.35
 -7 -7 -2 3.53 2.34
 -8 7 -2 49.52 7.35
 8 7 2 50.21 5.63
 -8 7 -2 44.4 4.06
 8 -7 2 39.33 5.53
 -8 -7 -2 38.13 5.62
 9 -7 2 16.2 4.09
 -9 -7 -2 19.38 4.36
 -9 7 -2 16.13 4.62
 9 7 2 17.8 3.81
 10 7 2 1.24 2.75
 -10 -7 -2 -0.44 2.24
 10 -7 2 -4.37 3.38
 -10 7 -2 5.25 3.66
 11 -7 2 -4.1 3.32
 -11 -7 -2 1.11 2.47
 11 7 2 4.38 2.98
 -11 7 -2 -0.59 3.02
 10 -8 -2 32.92 5.5
 10 8 -2 37.21 5.74
 -10 -8 2 43.68 6.98
 9 8 -2 60.16 6.76
 9 -8 -2 50.66 6.33
 -9 -8 2 51.64 7.33
 8 -8 -2 16.29 3.58
 8 8 -2 15.13 3.55
 -8 -8 2 22.63 5.06
 -7 -8 2 10.81 4.04
 7 8 -2 3.8 2.15
 7 -8 -2 3.61 2.5
 7 8 -2 4.53 1.72
 7 -8 -2 2.45 2.12
 -7 8 2 6.03 1.98
 6 -8 -2 16.65 3.95
 -6 8 2 29.64 3.62
 6 -8 -2 21.75 3.56
 -6 -8 2 21.52 4.85
 6 8 -2 25.32 3.73
 6 8 -2 22.83 2.96
 5 -8 -2 55.02 6.43
 -5 8 2 53.17 5.79
 5 -8 -2 49.96 4.72
 5 8 -2 49.19 4.53
 -5 8 2 58.98 4.78
 -5 -8 2 45.95 5.94
 5 8 -2 56.59 4.6
 -4 -8 2 172.95 10.66
 4 -8 -2 186.97 11.65
 4 8 -2 181.22 8.17
 -4 8 2 180.49 8.3
 4 8 -2 177.24 8.18
 -4 8 2 181.16 10.26
 3 8 -2 138.13 6.86
 -3 8 2 139.03 7.44
 -3 8 2 146.89 8.99
 3 8 -2 143.86 7.61
 3 -8 -2 151.79 10.37
 -3 -8 2 134.97 9.03
 2 -8 -2 28.51 4.99
 -2 8 2 33.85 4.06
 -2 -8 2 28.35 4.66
 -2 8 2 30.16 3.6
 2 8 -2 32.35 3.31
 2 8 -2 32.66 3.91
 -2 -8 2 29.07 4.2
 -2 8 2 27.97 4.18
 -1 8 2 16.3 3.12
 -1 8 2 19.41 3.48
 1 -8 -2 17.09 3.87
 1 8 -2 17.6 3.15
 -1 -8 2 18.26 3.57
 1 8 -2 21.31 2.8
 1 8 -2 20.25 2.5
 -1 8 2 18.28 2.86
 -1 -8 2 21.03 3.69
 1 8 -2 16.62 2.94
 -1 8 2 13.08 2.22
 0 8 -2 -0.32 2.15
 0 8 -2 -0.2 1.18
 0 8 2 -0.58 1.86
 0 8 -2 -2.23 2.34
 0 -8 -2 2.46 2.39
 0 8 2 -1.02 1.34
 0 -8 2 -2.3 2.2
 0 -8 2 -1.97 2.99
 0 8 2 -0.67 1.63
 0 8 -2 1.36 1.2
 -1 8 -2 104.98 6.83
 1 8 2 105.13 7.01
 -1 -8 -2 101.3 8.41
 -1 8 -2 102.72 7.28
 -1 8 -2 89.7 6
 -1 8 -2 86.98 5.18
 1 8 2 92.33 5.9
 2 8 2 112.16 6.54
 -2 8 -2 120 7.77
 2 8 2 111.29 7.01
 -2 8 -2 102.79 5.71
 -2 8 -2 110.35 7.73
 -2 -8 -2 104.75 8.53
 -2 8 -2 113.79 6.98
 -3 -8 -2 73.52 7.13
 3 8 2 70.64 5.53
 -3 8 -2 69.02 5.45
 -3 8 -2 66.67 6.31
 3 8 2 66.57 5.17
 3 -8 2 64.93 4.55
 -3 -8 -2 70.22 6.63
 -4 -8 -2 179.78 10.88
 -4 8 -2 179.2 8.49
 -4 8 -2 175.08 10.94
 4 8 2 186.13 8.98
 4 8 2 176.05 8.42
 4 -8 2 155.19 7.76
 -4 -8 -2 194.43 11.88
 -5 8 -2 40.05 4.28
 5 8 2 35.7 3.93
 -5 -8 -2 34.55 5.48
 5 -8 2 32 4.03
 -5 -8 -2 35.25 4.94
 5 8 2 42.48 4.57
 -5 8 -2 29.49 5.14
 6 8 2 0.79 1.79
 -6 8 -2 1.41 1.64
 -6 -8 -2 -0.68 2.1
 6 -8 2 0.12 1.64
 -6 -8 -2 0.93 2.33
 -6 8 -2 -2.78 3.66
 6 8 2 -1.4 1.75
 -7 8 -2 -4.18 4.01
 7 -8 2 -1.69 2.19
 -7 8 -2 3.26 1.82
 -7 -8 -2 0.06 2.42
 7 8 2 3.44 2.43
 -8 8 -2 56.56 4.68
 -8 -8 -2 51.64 6.94
 8 -8 2 45.62 5.99
 -8 8 -2 63.21 8.58
 8 8 2 58.96 6.35
 -9 8 -2 84.05 9.81
 -9 -8 -2 68.41 7.98
 9 8 2 74.45 7.46
 9 -8 2 70.83 7.67
 -10 8 -2 41.43 7.45
 -10 -8 -2 34.9 6.12
 10 -8 2 27.3 5.42
 10 8 2 41.97 6.28
 8 -9 -2 19.5 3.94
 -8 -9 2 24.14 5.1
 -7 9 2 27.84 5.07
 7 -9 -2 25.44 4.05
 -7 -9 2 25.8 5.37
 6 9 -2 29.87 3.58
 -6 9 2 35.19 4.26
 6 -9 -2 29.95 5.48
 -6 9 2 35.98 5.3
 -6 -9 2 29.12 5.23
 -5 9 2 8.86 2.61
 -5 9 2 5.71 2.85
 5 -9 -2 3.65 2.72
 5 9 -2 7.8 2.37
 -5 -9 2 5.62 2.73
 4 9 -2 1.06 1.87
 -4 9 2 -1.17 2.28
 -4 9 2 -5.65 3.48
 -4 -9 2 0.69 2.33
 4 -9 -2 -3.02 3.25
 -3 9 2 -1.08 1.89
 3 9 -2 1.73 2.02
 -3 -9 2 -2.23 2.3
 -3 9 2 -2.12 2.28
 3 -9 -2 -3.18 3.33
 -3 9 2 2.78 2.68
 -3 9 2 -1.87 2.71
 -2 9 2 45.63 5.08
 -2 9 2 44.74 4.63
 2 9 -2 46.22 5.05
 -2 9 2 34.99 4.48
 2 9 -2 41.3 5.22
 -2 9 2 38.71 5.2
 2 -9 -2 42.96 6.26
 -2 -9 2 46.42 5.96
 -1 9 2 61.77 6.23
 -1 9 2 71.18 6.3
 1 -9 -2 54.33 6.92
 1 9 -2 56.09 5.63
 1 9 -2 59.95 6.13
 -1 -9 2 55.74 5.86
 -1 9 2 55.87 5
 0 9 2 33.22 4.61
 0 9 -2 37.97 4.81
 0 9 2 30.21 3.74
 0 -9 -2 31.4 5.35
 0 9 -2 30.13 4.48
 0 9 2 32 4.53
 -1 9 -2 47.96 5.56
 1 9 2 36.32 3.93
 -1 9 -2 32.96 4.44
 1 9 2 41.44 4.91
 -1 9 -2 38.31 4.12
 -1 -9 -2 35.69 5.92
 -2 9 -2 20.88 3.42
 -2 -9 -2 19.26 4.22
 -2 9 -2 26.84 4.44
 2 9 2 22.48 3.34
 2 9 2 24.76 3.84
 -2 9 -2 22.66 3.81
 -3 9 -2 0.02 1.87
 -3 9 -2 -2.65 2.12
 3 9 2 1.24 1.87
 -3 9 -2 0.1 2.34
 -3 -9 -2 -1.47 2.8
 3 9 2 2.44 2.16
 4 9 2 12.41 2.76
 -4 9 -2 15.62 4.09
 -4 9 -2 6.22 2.27
 -4 -9 -2 8.85 3.23
 -4 -9 -2 7.85 3.07
 4 9 2 10.68 2.73
 -5 9 -2 5.28 2.9
 5 9 2 5.88 2.16
 5 9 2 6.84 2.33
 -5 9 -2 5.97 2.53
 -5 -9 -2 11.24 3.65
 -5 -9 -2 6.88 2.93
 6 9 2 59.23 5.77
 -6 9 -2 46.42 4.85
 -6 -9 -2 55.88 7.28
 6 9 2 49.6 4.86
 -6 9 -2 57.98 7.69
 7 9 2 29.58 4.53
 -7 9 -2 19.94 4.94
 -7 9 -2 30.28 4.17
 7 -9 2 22.06 3.91
 -7 -9 -2 31.13 5.87
 8 9 2 7.05 3.14
 8 -9 2 6.55 2.73
 -8 -9 -2 4.99 3.61
 -8 9 -2 9.18 4.21
 4 10 -2 24.9 3.89
 -4 -10 2 32.98 5.59
 -4 10 2 28.12 4.99
 4 -10 -2 26.77 5.58
 -3 10 2 24.57 3.91
 3 10 -2 24.74 4.8
 3 10 -2 21.03 3.63
 -3 10 2 26.84 4.7
 3 -10 -2 24.93 5.47
 -3 -10 2 29.4 4.96
 2 -10 -2 6.29 3.52
 -2 10 2 2.53 2.45
 -2 10 2 8.74 2.88
 2 10 -2 13.65 3.35
 -1 10 2 -1.75 2.39
 1 10 -2 1.88 2.4
 1 10 -2 3.58 2.28
 -1 10 2 0.68 2.22
 1 -10 -2 1.07 2.76
 0 10 -2 1.2 2.39
 0 10 2 1.61 2.57
 0 -10 -2 0.61 2.58
 0 10 2 0.64 2.33
 0 10 -2 2.08 2.23
 -1 10 -2 7.23 2.98
 1 10 2 7.43 3.18
 1 10 2 8.97 2.94
 -1 10 -2 6.73 2.98
 -1 -10 -2 6.73 3.12
 -2 -10 -2 13.1 4.39
 2 10 2 12.45 3.31
 -2 10 -2 10.94 3.07
 -2 10 -2 16.67 4.13
 -3 -10 -2 37.21 6.25
 -3 10 -2 31.46 5
 -3 10 -2 29.74 4.34
 -4 10 -2 10.24 3
 -4 10 -2 12.26 3.8
 4 10 2 7.48 2.46
 -4 -10 -2 13.02 4.14
 -4 10 -2 6 2.7
 15 0 -3 -0.46 2.41
 14 0 -3 -1.55 2.75
 -13 0 3 -1.26 1.63
 13 0 -3 2.56 2.3
 12 0 -3 -3.9 2.63
 -12 0 3 1.77 1.53
 -11 0 3 -0.68 1.53
 11 0 -3 -2.83 2.74
 10 0 -3 -0.7 2.2
 -10 0 3 0.99 1.26
 -9 0 3 -0.57 0.72
 9 0 -3 -2.24 2.55
 -9 0 3 0.05 1.51
 -8 0 3 1.98 0.74
 -8 0 3 2.31 1.53
 8 0 -3 -1.52 2.24
 -7 0 3 2.37 0.75
 -7 0 3 0.15 1.32
 7 0 -3 4.34 2.21
 -6 0 3 0.98 0.52
 6 0 -3 0.66 0.66
 -6 0 3 0.09 0.96
 6 0 -3 0.43 1.26
 5 0 -3 0.77 0.45
 -5 0 3 1.46 1.14
 -5 0 3 0.21 0.37
 5 0 -3 1.91 0.9
 -5 0 3 -0.43 0.67
 5 0 -3 0.34 1.15
 -4 0 3 -0.14 0.9
 4 0 -3 -1.14 1.26
 -4 0 3 0.09 0.57
 -4 0 3 0.45 0.76
 4 0 -3 -0.26 0.65
 4 0 -3 0.1 0.35
 -4 0 3 0.09 0.32
 -3 0 3 0.77 0.56
 -3 0 3 0.6 0.29
 -3 0 3 0.95 0.58
 3 0 -3 0.78 0.33
 3 0 -3 1.64 0.73
 -2 0 3 3.26 0.7
 -2 0 3 2.96 0.63
 2 0 -3 2.23 0.39
 1 0 -3 2.32 0.5
 0 0 3 2.88 0.46
 0 0 -3 2.06 0.46
 -1 0 -3 2.7 0.46
 -1 0 -3 3.7 0.6
 -2 0 -3 3.71 0.66
 2 0 3 1.33 0.35
 -2 0 -3 1.6 0.6
 -2 0 -3 2.26 0.62
 3 0 3 1.58 0.45
 -3 0 -3 2.69 0.94
 -3 0 -3 1.44 0.46
 -3 0 -3 5.46 0.96
 -3 0 -3 2.54 0.89
 4 0 3 2.42 0.65
 -4 0 -3 4.94 1.28
 -4 0 -3 2.7 0.71
 -4 0 -3 2.51 0.93
 -4 0 -3 3.85 1.23
 -5 0 -3 -0.43 0.8
 5 0 3 0.93 0.51
 -6 0 -3 0.74 0.76
 6 0 3 2.42 1.83
 6 0 3 0.49 0.62
 7 0 3 -2.7 2.17
 7 0 3 -0.87 0.85
 -8 0 -3 3.28 1.04
 8 0 3 2.7 0.96
 8 0 3 1.65 2.15
 8 0 3 1.85 1.82
 -8 0 -3 -0.02 0.94
 9 0 3 6.56 2.58
 -9 0 -3 3.17 1.12
 9 0 3 7.65 3.12
 9 0 3 3.57 1.1
 -9 0 -3 0.09 1.18
 10 0 3 4.15 2.55
 -10 0 -3 6.23 1.71
 11 0 3 0.56 2.12
 -11 0 -3 4.94 2.7
 -11 0 -3 0.88 1.14
 -12 0 -3 -3.49 2.73
 12 0 3 1 2.5
 -13 0 -3 0.98 2.15
 13 0 3 0.36 2.4
 -14 0 -3 -0.11 1.96
 14 0 3 5.72 3.34
 -15 0 -3 -1.01 2.02
 15 0 3 -0.58 2.31
 15 -1 -3 177.65 12.38
 15 1 -3 173.33 11.69
 14 1 -3 175.67 11.21
 14 -1 -3 159.36 11.26
 -14 -1 3 162.57 9.05
 -13 -1 3 37.43 4.18
 13 1 -3 36.47 5.21
 13 -1 -3 25.81 4.59
 12 1 -3 4.69 2.01
 -12 1 3 6.2 1.79
 -12 -1 3 7.35 2.19
 12 -1 -3 9.14 3
 11 1 -3 158.37 9.48
 11 -1 -3 150.23 9.77
 -11 1 3 152.89 7.16
 -11 -1 3 158.17 8.23
 10 -1 -3 681.8 20.42
 -10 -1 3 690.73 17.39
 -10 1 3 678.17 14.03
 10 1 -3 677.82 19.28
 -10 1 3 691.2 15.78
 -9 -1 3 1263.01 24.61
 -9 1 3 1238.09 22.38
 -9 1 3 1263.25 20.62
 9 1 -3 1281.16 26.48
 9 -1 -3 1255.18 27.75
 -8 -1 3 1465.32 26.17
 8 -1 -3 1387.03 28.42
 -8 1 3 1531.93 22.94
 -8 1 3 1420.28 23.44
 8 1 -3 1430.65 27.1
 -7 -1 3 1456.43 25.27
 -7 1 3 1382.89 21.8
 7 -1 -3 1392.97 26.87
 -7 1 3 1428.85 21.54
 7 1 -3 1415.25 25.32
 7 -1 -3 1426.47 20.96
 -6 1 3 77.52 3.78
 -6 -1 3 75.36 4.79
 -6 -1 3 78.85 4.78
 -6 1 3 71.36 3.62
 6 -1 -3 73.46 3.49
 6 1 -3 72.11 4.51
 5 -1 -3 61.51 3
 -5 -1 3 62.96 3.73
 5 1 -3 69.25 4.42
 -5 1 3 64.78 3.27
 5 1 -3 67.2 3.84
 -5 1 3 61.13 3.03
 5 1 -3 57.4 4.48
 -5 -1 3 65.79 4.31
 -5 -1 3 63.63 4.58
 4 -1 -3 835 10.04
 -4 1 3 843.99 15.09
 -4 -1 3 845.12 16.9
 -4 1 3 847.41 13.24
 4 -1 -3 818.2 12.81
 4 1 -3 820.96 16.75
 4 1 -3 885.05 16.58
 4 1 -3 827.68 13.62
 -4 -1 3 822.69 16.09
 -4 -1 3 846.14 13.88
 -3 1 3 3393.77 39.44
 -3 -1 3 3299.31 33.9
 -3 -1 3 3308.24 36.05
 3 -1 -3 3331.6 37.42
 -3 -1 3 3395.61 41.92
 -3 -1 3 3311.11 41.29
 3 1 -3 3388.16 36.8
 -3 -1 3 3385.08 37.02
 -3 1 3 3459.77 37.81
 3 1 -3 3340.27 41.46
 -2 -1 3 1281.77 14.87
 -2 -1 3 1215.6 17.55
 -2 1 3 1290.71 17.18
 2 1 -3 1207.49 17.5
 -2 -1 3 1280.14 19.51
 2 -1 -3 1300.89 15.26
 2 -1 -3 1260.08 16.38
 -2 -1 3 1257.88 15.13
 2 1 -3 1277.51 14.81
 -2 1 3 1273.66 16.48
 2 1 -3 1299.73 15
 -1 1 3 5210.58 54.05
 -1 -1 3 5090.6 57.7
 -1 -1 3 5448.07 54.04
 1 -1 -3 5211.01 54.16
 -1 1 3 5276.75 54.86
 1 1 -3 5322.24 53.66
 1 -1 -3 5273.09 54.88
 0 -1 -3 1811.43 20.54
 0 -1 -3 1777.51 20.25
 0 -1 3 1672.39 21.76
 0 -1 3 1780.75 20.26
 0 1 -3 1825.73 20.54
 -1 1 -3 241.13 5.16
 -1 1 -3 256.85 5.4
 -1 -1 -3 272.39 4.28
 1 1 3 287.69 4.44
 -1 1 -3 271.59 4.43
 -1 1 -3 262.53 5.67
 -1 -1 -3 254.86 5.16
 -1 -1 -3 273.45 5.04
 -1 -1 -3 272.43 4.97
 -1 1 -3 269.67 4.33
 1 -1 3 265.98 4.95
 1 -1 3 250.98 4.74
 -2 -1 -3 869.63 10.68
 -2 1 -3 823.18 14.01
 -2 1 -3 861.31 13.64
 2 -1 3 868.46 10.57
 -2 -1 -3 859.28 12.57
 -2 1 -3 869.03 13.86
 -2 -1 -3 872.6 12.67
 2 -1 3 861.22 11.89
 2 1 3 874.97 12.52
 2 1 3 873.74 10.82
 2 -1 3 843.35 14.14
 -3 1 -3 1558.6 23.4
 -3 -1 -3 1540.33 18.68
 -3 1 -3 1574.48 22.76
 3 1 3 1590.37 20.5
 3 -1 3 1502.98 23.81
 3 1 3 1546.42 20.83
 -3 -1 -3 1551.95 20.93
 -3 -1 -3 1555.05 20.69
 3 -1 3 1597.75 20.18
 -3 1 -3 1542.96 23.5
 -4 -1 -3 2958.49 35.97
 -4 1 -3 2988.17 40.24
 -4 -1 -3 3041.44 36.69
 4 1 3 3009.9 35.41
 -4 -1 -3 2896.49 36.58
 4 -1 3 2950.93 40.96
 -4 1 -3 2949.27 40.11
 4 1 3 2904.46 36.81
 -4 -1 -3 2937.66 34.27
 5 1 3 2975.6 34.87
 -5 1 -3 2703.03 29.97
 -5 -1 -3 2862.09 34.46
 -5 -1 -3 3014.35 37.52
 5 1 3 2802.46 37.2
 -5 -1 -3 2927.01 35.65
 -6 1 -3 881.95 16.41
 -6 1 -3 817.32 12.15
 6 1 3 847.66 17.94
 6 -1 3 855.16 13.06
 -6 -1 -3 855.99 15.83
 6 1 3 896.94 15.8
 -6 -1 -3 836.29 15.95
 -7 -1 -3 537.65 13.17
 7 -1 3 601.63 10.94
 7 1 3 559.03 15.38
 -7 -1 -3 553.35 13.12
 -7 1 -3 559.97 10.03
 -8 -1 -3 32.67 3.21
 -8 -1 -3 30.9 3.32
 8 -1 3 29.6 4.24
 8 1 3 28.28 3.74
 8 1 3 28.12 4.15
 -8 1 -3 31.38 2.24
 -9 1 -3 578.97 11.47
 9 1 3 578.83 17.35
 -9 -1 -3 568.78 14.42
 9 -1 3 574.16 18.2
 -9 -1 -3 597.47 15.55
 9 1 3 568.85 18.8
 10 1 3 314.18 14.4
 10 -1 3 312.81 13.71
 10 1 3 307.64 12.93
 -10 -1 -3 304.39 10.58
 -10 1 -3 315.32 8.42
 -10 -1 -3 327.75 11.8
 11 1 3 397.92 15.47
 11 1 3 434.43 17.51
 11 -1 3 398.94 16.21
 -11 -1 -3 423.9 13.11
 -11 -1 -3 422.57 14.11
 -12 -1 -3 437.74 13.67
 12 1 3 416.19 16.46
 12 -1 3 438.36 17.58
 -12 -1 -3 450.04 15.09
 13 -1 3 161.4 10.93
 13 1 3 163.37 10.61
 -13 1 -3 171.7 10.65
 -13 -1 -3 178.56 9.6
 -14 1 -3 21.2 4.36
 14 1 3 21.92 4.48
 14 -1 3 17.68 4.06
 -15 1 -3 -4.23 2.81
 15 -1 3 -1.79 2.44
 15 1 3 3.58 2.53
 15 2 -3 -1.27 2.11
 15 -2 -3 2.19 3.09
 -14 -2 3 3.24 2.24
 14 2 -3 5.49 2.52
 14 -2 -3 2.3 2.53
 13 2 -3 3.61 2.17
 13 -2 -3 2.86 2.73
 -13 -2 3 6.35 2.46
 12 2 -3 12.54 3.06
 12 -2 -3 7.12 2.7
 -11 2 3 12.21 2.1
 -11 -2 3 14.33 3.08
 11 -2 -3 11.01 3.33
 11 2 -3 13.16 2.92
 10 2 -3 0.71 2.04
 -10 -2 3 1.66 1.75
 10 -2 -3 -0.82 2.78
 -10 2 3 1.02 1.21
 9 -2 -3 1.12 2.46
 9 -2 -3 8.1 1.38
 -9 -2 3 6.75 2.27
 9 2 -3 8.72 2.91
 9 2 -3 6.89 1.84
 -9 2 3 8.37 1.79
 -8 -2 3 0.48 1.55
 -8 2 3 1.82 1.1
 8 2 -3 2.78 1.95
 -8 -2 3 0.43 0.66
 8 -2 -3 0.07 2.11
 8 2 -3 -1.18 1.75
 8 -2 -3 0.34 0.63
 8 -2 -3 -0.48 1.33
 -7 2 3 62.48 3.45
 -7 -2 3 74.41 5.39
 7 2 -3 68.28 4.58
 7 -2 -3 70.04 3.04
 7 2 -3 71.51 5.82
 7 -2 -3 67.6 4.17
 -7 -2 3 70.06 3.13
 6 -2 -3 31.67 1.79
 -6 -2 3 32.02 2.88
 -6 -2 3 32.47 3.59
 6 2 -3 36.25 3.96
 -6 2 3 33.88 2.36
 -6 -2 3 35.66 2
 6 -2 -3 30.19 2.62
 6 2 -3 33.89 2.92
 -5 -2 3 53.84 4.32
 -5 -2 3 58.68 3.49
 5 -2 -3 54.21 2.22
 -5 2 3 55.31 3.56
 -5 -2 3 52.93 2.32
 5 2 -3 55.67 4.33
 5 2 -3 55.65 3.11
 5 -2 -3 55.59 2.13
 -5 -2 3 56.56 2.27
 5 -2 -3 49.03 3.23
 -4 2 3 3.41 0.56
 -4 -2 3 2.52 0.97
 4 2 -3 1.79 0.71
 -4 -2 3 0.54 1.5
 4 -2 -3 0.72 0.82
 -4 -2 3 1.09 0.62
 4 -2 -3 0.9 0.42
 4 2 -3 0.46 0.27
 -4 2 3 -0.59 0.92
 4 2 -3 -1.14 1.55
 4 -2 -3 4.19 1.08
 -4 -2 3 0.9 0.47
 -4 -2 3 1.05 0.47
 -3 2 3 57.09 3.24
 -3 2 3 56.07 2.06
 -3 -2 3 54.91 2.61
 3 2 -3 55.41 1.87
 -3 -2 3 58.02 2.1
 -3 -2 3 52.1 3.76
 3 2 -3 53.96 2.14
 3 2 -3 52.37 2.94
 -3 -2 3 57.75 2.29
 -3 2 3 58.19 1.92
 -3 -2 3 58.71 2.12
 3 -2 -3 56.85 3.21
 3 2 -3 57.07 1.9
 -3 2 3 57.57 3.34
 -2 -2 3 39.46 3.03
 2 -2 -3 34.25 2.4
 -2 -2 3 38.9 1.75
 -2 -2 3 37.58 1.7
 2 2 -3 39.27 2.12
 2 2 -3 38.21 1.69
 2 2 -3 54.76 2.12
 2 2 -3 40.03 1.98
 -2 2 3 35.45 2.33
 2 -2 -3 35.48 2.27
 -1 -2 3 124.01 3.46
 1 2 -3 125.48 2.7
 -1 -2 3 126.49 2.68
 -1 -2 3 118.61 4.57
 1 -2 -3 126.29 4.47
 -1 2 3 128.01 3.93
 1 2 -3 129.31 4.46
 1 2 -3 120.69 3.31
 0 -2 -3 43.16 2.44
 0 -2 3 40.46 2.22
 0 -2 3 45.28 2.06
 0 2 -3 41.99 2.3
 0 -2 3 46.56 2.55
 0 -2 -3 43.78 2.27
 0 2 -3 42.57 1.71
 0 2 -3 42.86 2.57
 -1 -2 -3 2036.76 24.28
 1 -2 3 1957.23 23.06
 1 -2 3 2056.22 24.25
 -1 -2 -3 2009.31 24.28
 -1 2 -3 1941.92 24.13
 -1 -2 -3 1957.18 25.13
 1 2 3 1983.79 23.86
 -1 2 -3 1927.82 24.33
 1 2 3 1947.62 21.38
 1 -2 3 2017.56 25.74
 -1 2 -3 1935.61 25.28
 -1 -2 -3 1978.13 24.57
 2 2 3 430.88 7.47
 2 -2 3 421.62 6.32
 2 -2 3 427.47 10.36
 -2 2 -3 411.98 9.69
 -2 2 -3 415.13 7.07
 -2 2 -3 433.24 9.86
 -2 -2 -3 423.22 9.18
 2 2 3 413.52 5.63
 -2 -2 -3 440.68 8.18
 -2 -2 -3 448.34 8.66
 -2 -2 -3 439.38 8.24
 2 -2 3 434.99 8.03
 -3 -2 -3 288.1 7.92
 3 -2 3 273.1 6.3
 3 -2 3 282.81 9.28
 -3 -2 -3 274.83 6.17
 3 2 3 273.41 6.25
 -3 -2 -3 283.5 7.14
 3 2 3 284.77 7.51
 -3 2 -3 252.72 7.27
 -3 2 -3 271.41 6.14
 -3 -2 -3 267.42 4.17
 -3 -2 -3 291.21 6.54
 -3 2 -3 267.9 8.59
 -4 -2 -3 67.78 3.2
 4 -2 3 66.49 3.17
 -4 -2 -3 63.97 2.8
 -4 2 -3 59.21 4
 4 2 3 66.52 3.75
 4 2 3 65.43 3.36
 -4 -2 -3 60.41 2
 4 -2 3 64.95 4.92
 -4 -2 -3 60.92 3.76
 -4 2 -3 57.02 3.94
 5 -2 3 38.8 1.57
 -5 -2 -3 50.53 2.29
 -5 -2 -3 47.84 2.48
 5 2 3 45.95 3.29
 -5 -2 -3 45.91 3.58
 -6 -2 -3 68.17 3.17
 -6 -2 -3 73.22 3.17
 6 2 3 69.59 4.45
 -6 -2 -3 64.51 4.47
 -7 -2 -3 162.84 4.91
 -7 -2 -3 174.14 7.66
 7 -2 3 177.14 9.44
 -7 -2 -3 175.95 6.07
 7 2 3 179.76 7.92
 7 2 3 178.75 8.56
 -8 -2 -3 4.15 1.58
 -8 -2 -3 2.41 1.17
 -8 -2 -3 6.54 1.12
 8 -2 3 1.58 2.17
 8 2 3 4.3 1.88
 8 2 3 6.55 2.08
 -8 2 -3 5.41 0.79
 9 2 3 44.48 4.82
 -9 2 -3 34.99 1.99
 9 -2 3 44.73 5.42
 9 2 3 39.23 5.01
 -9 -2 -3 38.12 3.37
 -9 -2 -3 46.48 2.6
 -9 -2 -3 47.31 4.57
 10 2 3 8.3 3.01
 -10 -2 -3 5.26 1.93
 -10 -2 -3 8.04 1.16
 10 2 3 11.54 2.96
 -10 -2 -3 3.94 1.7
 10 -2 3 7.11 2.96
 -11 -2 -3 1.24 1.53
 11 -2 3 2.91 2.57
 -11 -2 -3 0.65 1.6
 11 2 3 3.29 2.24
 11 2 3 1.45 2.7
 12 2 3 12.56 3.16
 12 2 3 20.17 4.54
 12 -2 3 13.41 3.68
 -12 -2 -3 16.23 2.86
 -12 -2 -3 18.92 3.29
 -13 2 -3 -1.59 2.51
 13 -2 3 0.26 2.51
 13 2 3 0.55 2.08
 13 2 3 3.52 2.68
 -13 -2 -3 2.79 1.78
 -14 2 -3 0.29 2.38
 14 -2 3 2.59 2.49
 14 2 3 7.66 2.95
 15 2 3 4.03 2.56
 15 -2 3 2.54 2.79
 -15 2 -3 1.6 2.4
 15 -3 -3 199.14 13.56
 -15 -3 3 173.55 10.59
 14 3 -3 62.51 6.47
 14 -3 -3 59.11 7.43
 -14 -3 3 54.27 6.02
 -13 -3 3 35.42 4.89
 13 -3 -3 35.45 5.76
 13 3 -3 43.45 5.36
 -12 -3 3 1.24 1.81
 12 3 -3 0.62 2.4
 12 -3 -3 1.48 2.81
 11 -3 -3 287.73 14.46
 11 3 -3 292.27 14.22
 -11 -3 3 290.8 12.84
 -11 3 3 298.78 9.56
 11 3 -3 317.8 12.74
 10 -3 -3 354.28 15.31
 -10 3 3 364.69 10.11
 10 3 -3 349.21 12.64
 -10 -3 3 369.56 14.37
 10 3 -3 367.38 15.47
 9 3 -3 486.72 14.03
 9 3 -3 496.31 17.23
 -9 3 3 499.27 11.32
 -9 -3 3 439.36 10.11
 9 -3 -3 474.27 10.43
 -9 -3 3 498.2 16.25
 9 -3 -3 497.13 17.4
 -8 3 3 1171.49 18.4
 8 -3 -3 1137.23 17.4
 8 -3 -3 1184.33 26.81
 -8 -3 3 1105.21 17.69
 8 3 -3 1179.53 26.8
 8 -3 -3 1194.62 22.43
 -8 -3 3 1089.73 16.94
 8 3 -3 1192.31 21.92
 -8 -3 3 1196.87 25.95
 7 -3 -3 517.17 13.37
 -7 -3 3 542.42 12.93
 7 -3 -3 546.46 16.32
 -7 -3 3 513.13 10.09
 7 -3 -3 513.81 9.94
 7 3 -3 550.37 12.55
 -7 -3 3 529.15 16.08
 7 3 -3 525.83 15.85
 -7 -3 3 509.73 9.21
 6 -3 -3 96.48 3.69
 -6 -3 3 103.12 3.84
 6 -3 -3 89.85 5.88
 6 -3 -3 93.06 5.24
 6 3 -3 106.6 6.25
 6 3 -3 85.91 2.07
 -6 -3 3 104.01 3.22
 -6 -3 3 103.95 4.68
 -6 -3 3 100.83 6.59
 6 3 -3 106.74 4.55
 -5 -3 3 51.31 2.74
 5 3 -3 46.47 3.75
 -5 3 3 53.87 2.39
 -5 -3 3 47.21 4.46
 5 3 -3 51.85 1.99
 5 -3 -3 48.31 3.75
 5 3 -3 51.39 2.53
 -5 -3 3 52.4 2.67
 -5 -3 3 54.54 2.2
 5 -3 -3 48.98 4.06
 4 3 -3 721.19 10.75
 4 -3 -3 710.84 14.75
 -4 3 3 699 10.57
 -4 -3 3 715.44 12.48
 -4 -3 3 675.36 9.77
 -4 -3 3 702.48 16.79
 -4 -3 3 682.94 9.85
 -4 -3 3 720.44 11.44
 4 -3 -3 689.24 14.73
 4 3 -3 705.29 13.51
 4 3 -3 716.51 10.86
 4 3 -3 686.54 9.4
 3 3 -3 2565.31 28
 -3 -3 3 2563.53 36.89
 -3 -3 3 2625.14 30.52
 -3 -3 3 2534.05 28.7
 -3 3 3 2514.43 29.65
 3 -3 -3 2557.21 34.95
 -3 3 3 2607.49 29.09
 3 3 -3 2583.4 30.9
 3 3 -3 2583.41 31.2
 3 -3 -3 2584.05 33.52
 3 3 -3 2562.33 29.66
 -3 3 3 2609.44 34.55
 2 -3 -3 3678.12 43.18
 -2 3 3 3653.08 44.08
 2 3 -3 3674.59 40.61
 -2 -3 3 3728.48 47.06
 -2 -3 3 3776.43 40.5
 2 3 -3 3709.03 43.4
 2 3 -3 3775.08 40.13
 2 3 -3 3675.05 41.37
 -2 -3 3 3742.21 41
 2 -3 -3 3637.74 45.68
 -1 -3 3 1094.13 18.38
 -1 -3 3 1049.03 15.67
 1 3 -3 1138.81 19.09
 -1 3 3 1091.88 16.29
 1 -3 -3 1067.89 18.2
 1 3 -3 1075.75 13.87
 1 3 -3 1112.44 17.96
 1 3 -3 1090.73 15.13
 -1 3 3 1055.36 16.75
 0 3 -3 170.23 3.88
 0 3 -3 159.39 4.09
 0 3 -3 176.48 6.16
 0 -3 -3 149.68 5.69
 0 -3 3 166.47 4.52
 0 3 -3 167.22 6.35
 0 3 -3 167.2 5.19
 0 3 3 170.27 4.75
 0 -3 3 159.68 5.4
 -1 -3 -3 205.81 6.7
 1 -3 3 183.41 5.24
 -1 -3 -3 200.04 5.93
 1 3 3 197.89 5.85
 -1 -3 -3 195.53 6.33
 1 -3 3 184.4 6.01
 -1 3 -3 195.47 6.04
 -1 3 -3 183.9 6.12
 1 3 3 191.72 5.78
 -1 3 -3 192.65 5.85
 -2 3 -3 82.92 3.64
 -2 -3 -3 85.94 3.81
 2 3 3 78.35 3.41
 -2 3 -3 76.68 3.45
 2 -3 3 74.7 2.94
 2 3 3 74.31 1.93
 -2 3 -3 74.65 4.25
 2 3 3 79.51 3.49
 -2 -3 -3 81.49 4.34
 -2 -3 -3 80.76 3.69
 -2 -3 -3 82.31 4.02
 2 -3 3 75.46 3.59
 2 -3 3 72.19 4.27
 2 3 3 80.77 3.7
 -2 3 -3 78.04 4.36
 3 3 3 1047.96 15.03
 -3 3 -3 1037.06 20.13
 3 -3 3 1006.94 20.04
 -3 -3 -3 1003.13 16.53
 -3 3 -3 1049.71 15.85
 3 3 3 1024.85 16.69
 3 3 3 1018.29 15.55
 -3 -3 -3 1039.92 18.86
 -3 3 -3 1026.53 14.79
 -4 3 -3 2909.2 33.55
 4 -3 3 3040.12 43.96
 4 3 3 3028.53 38.44
 -4 3 -3 3105.75 36.23
 -4 -3 -3 3058.38 41.24
 4 3 3 3058.48 36.06
 -4 -3 -3 3018.32 37.17
 -5 -3 -3 927.4 18.88
 5 3 3 929.54 17.17
 5 3 3 921.18 15.61
 5 -3 3 921.67 21
 -5 -3 -3 923.76 15.1
 6 3 3 608.04 13.4
 6 -3 3 622.61 17.79
 6 3 3 622.98 14.92
 -6 -3 -3 605.75 15.67
 -6 -3 -3 608.31 11.66
 7 -3 3 121.4 8.1
 7 3 3 117.24 6.74
 -7 -3 -3 118.18 7.04
 7 3 3 116.9 6.14
 -7 -3 -3 118.94 4.68
 -7 -3 -3 116.91 3.6
 -8 -3 -3 20.2 1.91
 8 3 3 17.95 3.35
 8 -3 3 13.05 2.93
 -8 -3 -3 14.26 2.79
 8 3 3 17.99 2.91
 -8 -3 -3 16.85 1.64
 -9 -3 -3 21.89 3.45
 9 3 3 23.5 4.05
 -9 -3 -3 26.47 2.1
 9 3 3 23.77 3.46
 9 -3 3 21.5 3.91
 -9 -3 -3 23.21 2.21
 10 3 3 430.85 14.74
 10 3 3 437.87 17.2
 10 -3 3 438.77 17.2
 -10 -3 -3 431.51 10.8
 -10 -3 -3 423.57 15.01
 11 3 3 487.15 19.57
 11 3 3 466.98 16.05
 11 -3 3 468.2 18.53
 -11 -3 -3 489.97 16.45
 12 3 3 256.41 12.14
 -12 -3 -3 240.89 11.56
 12 3 3 260.72 14.86
 12 -3 3 266.67 14.32
 13 -3 3 103.7 9.38
 -13 3 -3 106.61 9.44
 13 3 3 94.82 7.69
 -13 -3 -3 106.15 7.87
 13 3 3 108.72 10.01
 -14 3 -3 10.46 3.32
 14 3 3 11.27 3.29
 14 -3 3 9 3.54
 14 3 3 15.36 4.65
 -14 -3 -3 10.67 2.87
 -14 -4 3 2.53 2.28
 14 -4 -3 4.42 3.36
 13 -4 -3 44.48 6.67
 -13 -4 3 47.71 5.81
 -12 -4 3 5.9 2.69
 12 -4 -3 8.04 3.14
 12 4 -3 14.35 3.92
 -11 -4 3 -1.75 2.06
 11 4 -3 2.76 1.81
 11 -4 -3 -2.8 3.05
 11 4 -3 1.93 2.33
 10 4 -3 91.44 6.02
 -10 4 3 96.78 4.81
 10 -4 -3 78.46 7.51
 10 4 -3 102.27 8.42
 -10 -4 3 86.26 7.39
 9 -4 -3 -1.39 1.91
 9 -4 -3 -4.57 3.12
 -9 4 3 2.47 1.13
 -9 -4 3 1.07 1.97
 9 4 -3 0.95 1.99
 9 4 -3 -2.94 1.91
 8 -4 -3 86.98 7.04
 8 -4 -3 82.8 5.81
 -8 -4 3 88.36 3.21
 8 4 -3 88.05 4.76
 -8 -4 3 80.4 4.44
 -8 -4 3 86.17 7.15
 8 4 -3 82.3 6.54
 -7 -4 3 6.31 2.62
 -7 -4 3 3.95 0.68
 7 4 -3 3.62 1.75
 -7 -4 3 4.73 0.94
 7 4 -3 3.56 0.96
 7 -4 -3 1.19 2.33
 7 -4 -3 4.68 1.98
 -6 -4 3 39.62 4.61
 6 4 -3 42.28 2.29
 6 -4 -3 32.03 3.47
 -6 4 3 39.74 2.41
 6 4 -3 44.64 4.12
 -6 -4 3 33.68 1.65
 6 -4 -3 39.03 4.09
 6 4 -3 39.08 1.98
 -5 4 3 542.07 9.83
 5 4 -3 531.41 9.57
 -5 -4 3 525.71 15.98
 5 4 -3 464.71 7.04
 5 4 -3 523.9 12.53
 5 -4 -3 516.04 13.83
 5 -4 -3 517.45 13.95
 5 4 -3 535.86 9.65
 -5 -4 3 460.14 7.69
 4 4 -3 29.86 2.61
 -4 -4 3 25.88 3.46
 -4 -4 3 25.79 1.65
 -4 4 3 26.96 2.07
 4 4 -3 26.23 1.39
 4 -4 -3 22.95 2.94
 4 4 -3 28.5 2.19
 4 4 -3 33.24 2.33
 4 -4 -3 25.79 2.8
 -4 4 3 29.8 1.73
 3 -4 -3 3.23 1.27
 -3 -4 3 0.86 1.49
 -3 -4 3 2.75 1.75
 3 4 -3 9.39 1.27
 -3 -4 3 4.04 0.91
 3 -4 -3 0.62 1.46
 -3 4 3 2.35 0.92
 3 4 -3 3.85 1.05
 3 4 -3 3.54 0.79
 3 4 -3 4.08 1.1
 -2 -4 3 226.8 8.48
 2 4 -3 227.08 6.53
 2 -4 -3 217.78 6.6
 -2 -4 3 210.49 7.89
 2 4 -3 227.72 5.83
 2 4 -3 222.47 7.28
 2 -4 -3 232.63 8.68
 -2 4 3 233.89 7.58
 2 4 -3 225.07 5.46
 -1 4 3 168.21 5.8
 1 -4 -3 164.45 7
 1 4 -3 177.7 5.43
 1 4 -3 166.38 4.65
 -1 -4 3 163.23 7.12
 -1 -4 3 164.63 6.67
 1 4 -3 150.21 3.15
 -1 -4 3 144.05 3
 0 4 3 173.01 5.34
 0 -4 3 169.15 7.52
 0 4 3 168.76 5.99
 0 4 -3 154.54 5.56
 0 -4 -3 165.23 6.98
 0 4 -3 164.85 4.71
 0 4 -3 164.05 4.55
 0 -4 3 163.68 4.33
 0 -4 3 159.45 6.08
 -1 4 -3 130.95 5.77
 1 -4 3 111.64 4.42
 -1 4 -3 120.48 5.02
 -1 -4 -3 133.64 6.01
 -1 4 -3 122.82 5.45
 1 -4 3 116.32 4.8
 -1 -4 -3 123.12 5.87
 -1 4 -3 124.7 5.06
 1 4 3 126.53 5.22
 1 4 3 128.23 4.22
 1 4 3 131.06 5.28
 -2 4 -3 376.2 9.76
 -2 -4 -3 342.15 9.93
 2 4 3 352.32 8.98
 -2 -4 -3 362.28 10.49
 2 -4 3 350.51 9.68
 -2 4 -3 337.01 8.58
 2 -4 3 338.5 8.03
 2 4 3 339.68 8.7
 -2 4 -3 352.14 10.32
 -2 4 -3 333.75 10.37
 -3 -4 -3 61.81 4.15
 3 4 3 62.79 3.84
 3 4 3 65.87 3.66
 -3 4 -3 61.01 3.55
 3 -4 3 63.37 4.64
 -3 4 -3 64.18 3.58
 -3 4 -3 63.99 4.98
 -3 -4 -3 64.86 4.75
 -4 -4 -3 60.17 4.02
 4 4 3 61.45 4.02
 -4 4 -3 54.86 3.32
 4 4 3 60.51 3.04
 4 -4 3 51.75 4.63
 -4 -4 -3 58.02 4.71
 -4 4 -3 59.32 3.21
 4 4 3 62.35 3.54
 -5 -4 -3 4.35 2.06
 5 4 3 0.77 1.22
 5 4 3 1.98 0.9
 -5 4 -3 0.94 1.18
 5 -4 3 0.45 1.9
 -5 4 -3 1.23 0.64
 -5 -4 -3 0.99 1.02
 -6 4 -3 12.9 1.27
 6 -4 3 3.19 1.92
 -6 4 -3 7.66 1.72
 6 4 3 5.43 1.48
 -6 -4 -3 8.03 1.6
 6 4 3 10.24 2.46
 -6 -4 -3 7.98 2.34
 7 -4 3 66.16 6.28
 -7 -4 -3 72.16 4.14
 7 4 3 66.23 4.41
 -7 4 -3 56.19 1.9
 -7 -4 -3 70.72 5.98
 7 4 3 76.63 5.73
 8 -4 3 176.46 10.44
 -8 -4 -3 188 6.39
 8 4 3 160.71 7.77
 8 4 3 169.07 8.95
 -8 -4 -3 162.74 9.25
 -9 -4 -3 16.33 1.83
 9 4 3 19.16 3.84
 -9 -4 -3 12.03 3.06
 9 -4 3 10.34 3.17
 9 4 3 16.46 2.86
 10 4 3 16.6 3.9
 10 -4 3 15.33 4.02
 -10 -4 -3 15.22 3.36
 10 4 3 16.98 3.06
 -11 -4 -3 7.74 2.2
 11 4 3 18.18 3.12
 11 -4 3 16.68 4.15
 11 4 3 11.17 3.37
 12 4 3 -1.38 3.01
 12 4 3 3.15 1.94
 12 -4 3 -2.21 3.2
 -12 -4 -3 1.99 2.25
 -13 4 -3 5.07 3.16
 13 4 3 -4.44 3.62
 13 -4 3 1.6 2.64
 -13 -4 -3 2.8 2.51
 14 -4 3 12.28 4.37
 14 4 3 11.18 4.24
 -14 4 -3 11.87 4.1
 -14 -4 -3 9.52 3.22
 14 -5 -3 68.57 8.34
 -14 -5 3 69 7.6
 13 5 -3 8.35 3.35
 13 -5 -3 0.95 2.73
 -13 -5 3 6.68 2.74
 -12 -5 3 1.28 2.24
 12 -5 -3 0.69 2.85
 12 5 -3 3.45 3.15
 -11 -5 3 42.6 5.78
 11 5 -3 47.47 6.3
 11 -5 -3 37.61 5.75
 10 -5 -3 310.6 15.18
 -10 -5 3 321.54 15.11
 10 5 -3 315.35 15
 9 -5 -3 253.5 11.41
 9 5 -3 251.29 12.39
 -9 -5 3 267.63 13.52
 9 -5 -3 259.89 13.11
 8 -5 -3 235.66 10.72
 8 5 -3 249.34 11.38
 -8 -5 3 252.39 12.82
 8 -5 -3 245.21 12.02
 -7 -5 3 177.96 10.44
 7 -5 -3 191.19 9.81
 -7 5 3 199.44 6.09
 7 5 -3 200.45 9.31
 7 -5 -3 188.39 9.43
 6 5 -3 6.74 1.8
 -6 -5 3 12.36 3.12
 6 5 -3 10.95 1.6
 6 -5 -3 5.88 1.83
 -6 5 3 8.52 1.35
 6 -5 -3 7.93 2.05
 6 5 -3 5.99 0.97
 5 5 -3 6.08 1.74
 -5 -5 3 6.33 2.57
 -5 5 3 5.11 1.16
 5 5 -3 3.3 1.03
 5 -5 -3 4.02 1.78
 5 -5 -3 4.08 1.84
 -5 5 3 5.41 0.75
 4 5 -3 342.91 6
 4 5 -3 351.6 9.42
 -4 5 3 364.9 8.95
 4 -5 -3 357.53 12.38
 4 5 -3 349.52 8.84
 -4 -5 3 351.74 12.91
 4 -5 -3 327.18 10.35
 3 5 -3 726.36 11.05
 3 5 -3 715.97 13.43
 -3 -5 3 737.43 17.02
 3 -5 -3 721.9 17.84
 -3 -5 3 714.46 18.06
 3 5 -3 710.44 13.89
 -3 5 3 712.98 13.89
 3 -5 -3 683.75 14.73
 2 5 -3 1031.99 16.34
 2 5 -3 1015.66 15.65
 -2 -5 3 1027.12 21.45
 2 -5 -3 1019.11 21.63
 2 5 -3 1029.55 18.09
 -2 -5 3 1005.23 20.97
 -1 -5 3 947.09 19.08
 1 5 -3 846.31 11.52
 1 -5 -3 920.85 20.18
 1 5 -3 947.67 17.41
 -1 -5 3 952.28 20.77
 1 5 -3 932.49 15.92
 -1 5 3 930.49 17.11
 1 5 -3 958.68 14.98
 0 -5 3 94.46 3.34
 0 5 -3 100.77 4.08
 0 5 -3 99.53 3.9
 0 5 -3 100.18 5.26
 0 -5 3 101.78 6.56
 0 5 3 93.93 4.76
 0 -5 3 98.31 5.25
 0 5 3 91.7 4.34
 0 5 3 91.73 5.06
 0 5 -3 96.48 4.72
 0 -5 -3 100.89 6.16
 1 -5 3 -1.6 1.44
 1 5 3 0.86 0.63
 1 -5 3 -2.88 2.45
 1 5 3 0.39 1.21
 1 5 3 1.68 1.22
 -1 5 -3 1.81 0.97
 -1 5 -3 -0.04 1.45
 -1 5 -3 2.41 1.41
 1 -5 3 -0.75 1.08
 -1 -5 -3 -0.35 1.55
 -1 -5 -3 -0.39 1.53
 -2 5 -3 175.06 6.69
 -2 -5 -3 200.08 8.47
 2 -5 3 184.08 6.65
 -2 5 -3 189.19 7.92
 2 -5 3 179.6 6.75
 -2 5 -3 188.76 8.13
 2 5 3 201.05 5.51
 2 5 3 199.81 7.18
 2 5 3 189.63 6.93
 -2 -5 -3 199.65 8.56
 -3 5 -3 594.82 16.12
 3 5 3 588.06 13.07
 -3 5 -3 560.45 12.18
 3 -5 3 540.1 13.74
 3 5 3 559.58 12.2
 -3 -5 -3 570.48 15.2
 -3 -5 -3 574.12 14.6
 3 5 3 506.61 7.05
 -4 5 -3 690.32 14.7
 -4 5 -3 757.5 20.19
 4 5 3 723.23 15.62
 4 5 3 676.12 13.94
 -4 -5 -3 673.79 17.83
 -4 -5 -3 698.07 16.69
 4 -5 3 667.4 17.26
 -4 5 -3 717.82 14.52
 4 5 3 719.63 12.03
 -5 5 -3 565.65 12.47
 -5 -5 -3 603.75 15.15
 5 5 3 610.16 12.96
 -5 5 -3 624.4 13.28
 -5 -5 -3 585.53 17.2
 5 -5 3 568.28 16.99
 5 5 3 600.36 11.6
 5 5 3 617.25 14.87
 -6 5 -3 195.82 6.98
 6 5 3 186.91 6.54
 6 5 3 199 8.47
 6 -5 3 168.74 9.56
 -6 -5 -3 191.51 10.03
 -6 5 -3 183.43 6.07
 -6 -5 -3 188.61 7.84
 7 5 3 85.52 4.95
 7 -5 3 80.18 6.95
 7 5 3 96.55 6.46
 -7 -5 -3 103.73 7.86
 -7 -5 -3 100.99 5.51
 8 5 3 10.73 2.11
 8 5 3 8.98 2.55
 8 -5 3 7.72 2.91
 -8 -5 -3 12.58 1.98
 -8 -5 -3 11.46 2.98
 9 5 3 73.7 6.76
 9 5 3 59.27 4.81
 -9 -5 -3 54.53 6.2
 9 -5 3 47.95 6.01
 10 -5 3 132.96 10.26
 10 5 3 146.21 9.98
 -10 -5 -3 132.88 9.63
 11 5 3 206.21 12.72
 -11 -5 -3 190.59 11.86
 11 -5 3 202.25 12.98
 -12 5 -3 189 13.4
 -12 -5 -3 161.32 11.03
 12 -5 3 169.48 12.28
 12 5 3 160.42 12.03
 -13 5 -3 44.73 6.99
 13 -5 3 43.97 6.79
 -13 -5 -3 32.92 5.32
 13 5 3 33.21 6.08
 -13 -6 3 27.23 5.38
 13 -6 -3 25.52 5.26
 13 6 -3 30.46 5.74
 12 -6 -3 39.48 6.37
 -12 -6 3 38.33 5.91
 12 6 -3 33.32 5.72
 11 -6 -3 11.01 3.8
 11 6 -3 9.43 3.42
 -11 -6 3 12.72 3.76
 10 -6 -3 -0.53 2.89
 10 6 -3 -1.07 2.51
 -10 -6 3 1.04 2.67
 9 -6 -3 3.29 2.81
 -9 -6 3 -2.24 2.83
 9 6 -3 1.04 2.12
 9 -6 -3 0.89 2.01
 -8 -6 3 22.13 4.41
 -8 6 3 17.81 2.15
 8 -6 -3 25.21 4.32
 8 6 -3 21.43 3.65
 8 -6 -3 14.08 3.16
 7 -6 -3 28.29 4.34
 7 6 -3 29.5 4.01
 -7 6 3 21.86 2.53
 -7 -6 3 15.69 3.6
 7 -6 -3 18.05 3.6
 6 6 -3 83.54 5.68
 6 6 -3 82.41 4.43
 -6 6 3 82.15 4.41
 6 -6 -3 80.24 6.09
 6 -6 -3 81.29 6.67
 -6 -6 3 76.15 7.1
 5 6 -3 57.63 3.82
 5 6 -3 57.46 4.42
 5 -6 -3 44.53 4.91
 -5 6 3 52.47 3.62
 -5 -6 3 47.54 5.39
 5 -6 -3 47.08 4.4
 4 -6 -3 64.24 5.87
 4 6 -3 63.01 4.06
 4 6 -3 63.33 2.48
 -4 6 3 67.82 4.23
 4 6 -3 68.38 4.2
 4 -6 -3 65.96 4.81
 -4 -6 3 70.36 6.11
 -3 6 3 214.06 9.3
 -3 -6 3 201.33 9.81
 -3 -6 3 202.68 9.49
 3 -6 -3 200.54 9.96
 -3 6 3 202.98 7.56
 3 6 -3 204.94 5.53
 3 6 -3 205.78 7.63
 3 6 -3 208.05 7.15
 3 -6 -3 183.94 7.39
 -2 -6 3 2.78 1.85
 -2 -6 3 5.65 2.07
 2 6 -3 4.08 1.42
 2 -6 -3 -0.27 2.43
 2 6 -3 6.52 1.47
 2 6 -3 4.16 1.2
 -2 6 3 2.62 1.68
 1 6 -3 69.13 3.77
 1 -6 -3 66.58 5.66
 -1 6 3 71.16 5.15
 -1 -6 3 64.29 5.62
 1 6 -3 67.96 4.67
 -1 6 3 63.88 4.34
 1 6 -3 61.48 2.25
 1 6 -3 73.19 4.2
 -1 -6 3 66.46 5.02
 0 6 -3 31.63 2.6
 0 -6 -3 32.56 4.05
 0 6 -3 29.37 2.9
 0 -6 3 32.68 4.35
 0 6 -3 34.89 3.6
 0 6 3 31.07 3.4
 0 6 3 39.54 3.71
 0 -6 3 35.73 3.63
 0 6 -3 30.49 2.25
 0 -6 3 27.19 1.85
 0 6 3 29.77 2.74
 -1 6 -3 167.93 7.33
 1 -6 3 146.75 5.3
 1 -6 3 155.57 6.92
 1 6 3 158.33 6.83
 1 6 3 163.01 7.34
 -1 -6 -3 157.53 8.51
 1 6 3 153.08 5.76
 -1 6 -3 150.67 6.37
 -1 6 -3 151.97 5.66
 -1 6 -3 159.63 7.27
 -2 -6 -3 164.94 8.66
 2 6 3 144.1 4.67
 -2 6 -3 159.9 6.96
 2 6 3 158.77 5.36
 2 -6 3 144.72 6.02
 -2 6 -3 154.35 7.81
 2 -6 3 164.67 6.84
 2 6 3 157.44 6.89
 2 6 3 160.78 7.08
 -2 -6 -3 150.1 8.04
 3 6 3 76.8 4.84
 3 6 3 72.78 2.47
 3 6 3 80.59 5.11
 -3 6 -3 73.22 6
 3 6 3 77.75 3.37
 -3 6 -3 73.18 4.6
 -3 -6 -3 77.65 6.11
 -3 -6 -3 75.2 5.96
 3 -6 3 70.76 4.7
 3 6 3 66.78 2.13
 -4 6 -3 11.01 2.18
 -4 6 -3 7.76 2.63
 -4 -6 -3 14.53 2.83
 4 6 3 13.44 2.53
 -4 -6 -3 14.12 2.85
 4 6 3 12.98 2.22
 4 -6 3 13.41 2.66
 4 6 3 13.22 1.45
 5 6 3 8.6 1.28
 -5 6 -3 12 2.18
 5 -6 3 8.14 2.27
 -5 6 -3 8.74 2.82
 5 6 3 14.64 2.73
 -5 -6 -3 8.46 2.22
 5 6 3 12.47 2.31
 -5 -6 -3 6.9 2.19
 -6 6 -3 54.97 6.38
 -6 -6 -3 64.82 5.14
 6 -6 3 59.52 5.84
 -6 -6 -3 60.19 6.09
 6 6 3 56.71 4.89
 -6 6 -3 61.64 4.35
 7 6 3 27.17 3.92
 -7 -6 -3 26.98 3.32
 -7 6 -3 26.33 2.94
 -7 6 -3 13.98 3.8
 7 -6 3 17.28 3.91
 -7 -6 -3 17.87 3.53
 8 -6 3 12.13 3.55
 8 6 3 16.02 3.5
 -8 6 -3 9.77 3.35
 -8 -6 -3 7.22 2.86
 -9 6 -3 101.25 9.88
 9 -6 3 82.32 8.3
 9 6 3 77.86 7.04
 -9 -6 -3 82.14 7.92
 -10 -6 -3 35.7 5.65
 -10 6 -3 47.34 7.21
 10 6 3 52.56 6.36
 10 -6 3 30.22 5.33
 -11 6 -3 0 3.03
 11 -6 3 -2.38 3.4
 -11 -6 -3 3.49 2.9
 11 6 3 -1.88 2.5
 -12 6 -3 5.23 3.84
 12 -6 3 3.25 2.95
 12 6 3 -2.37 3.05
 -12 -6 -3 0.02 2.11
 11 -7 -3 15.89 4.38
 11 7 -3 15.34 4.15
 -11 -7 3 23.74 5.01
 -10 -7 3 60.18 7.66
 10 7 -3 53.53 6.56
 10 -7 -3 60.6 7.29
 -9 -7 3 122.42 10.44
 9 7 -3 122.35 9.03
 9 -7 -3 118.37 9.3
 8 -7 -3 103.89 8.14
 8 -7 -3 116.2 8.78
 8 7 -3 112.95 8.12
 -8 -7 3 97.6 9.15
 -8 7 3 103.78 5.34
 7 7 -3 90.61 4.99
 7 -7 -3 82.76 7.38
 7 7 -3 90.6 6.6
 -7 -7 3 84.59 8.34
 7 -7 -3 79.61 6.63
 -7 7 3 98.49 5.31
 -6 -7 3 18.03 3.94
 6 7 -3 15.95 2.35
 -6 7 3 14.64 2.43
 6 -7 -3 15.8 3.62
 6 -7 -3 15.06 3.19
 6 7 -3 18.55 3.03
 5 7 -3 84.54 5.58
 -5 7 3 83.93 5.04
 5 -7 -3 66.45 6.51
 5 7 -3 74.95 4.74
 -5 -7 3 74.6 7.02
 5 -7 -3 70.74 5.52
 -4 7 3 92.88 5.42
 -4 -7 3 94.37 7.59
 4 7 -3 83.88 5.17
 -4 7 3 100.48 7.09
 4 7 -3 88.43 5.21
 4 -7 -3 81.71 5.49
 4 -7 -3 86.88 7.3
 3 7 -3 184.21 7.22
 3 7 -3 171.98 7.7
 -3 7 3 169.63 8.96
 3 -7 -3 185.26 10.45
 -3 7 3 188.22 8
 3 7 -3 182.09 5.63
 -3 -7 3 173.37 9.66
 2 -7 -3 366.48 14.65
 -2 -7 3 355.11 13.5
 2 7 -3 344.5 11.38
 2 7 -3 348.26 9.87
 -2 7 3 351.74 12.82
 -2 7 3 347.4 11.32
 2 7 -3 349.22 9.2
 1 7 -3 71.94 5.34
 1 7 -3 71.39 5.58
 -1 7 3 64.52 4.71
 1 -7 -3 65.78 6.31
 -1 7 3 70.51 5.63
 -1 -7 3 63.25 5.32
 1 7 -3 70.09 4.18
 1 7 -3 74.83 4.53
 0 7 3 52.02 4.72
 0 7 -3 54.87 4.97
 0 -7 -3 49.09 5.45
 0 7 3 58.02 4.55
 0 7 -3 54.18 4.74
 0 -7 3 47.76 4.47
 0 7 -3 51.81 4.09
 0 7 -3 58.21 3.82
 1 7 3 -0.4 2.07
 -1 -7 -3 2.62 2.17
 -1 7 -3 -1.49 2.01
 1 7 3 1.48 1.4
 -1 7 -3 0.4 1.03
 1 7 3 -0.64 1.34
 -1 7 -3 -1.06 1.81
 1 -7 3 1.24 0.94
 1 -7 3 2.06 1.71
 2 7 3 78.64 5.24
 -2 -7 -3 75.26 6.56
 -2 7 -3 74.57 5.28
 2 -7 3 68.49 4.21
 2 7 3 79.73 5.44
 2 7 3 73.47 3.64
 -2 7 -3 73.62 5.79
 -3 -7 -3 87.28 6.92
 -3 7 -3 81.75 6.69
 3 -7 3 79.8 5.02
 3 7 3 88.53 5.69
 -3 -7 -3 79.62 6.69
 3 7 3 85.22 5.64
 -3 7 -3 83.6 5.46
 -4 -7 -3 152.93 9.1
 4 7 3 159.84 7.89
 -4 -7 -3 162.45 9.79
 -4 7 -3 166.83 10.13
 -4 7 -3 151.98 7.24
 4 -7 3 145.9 7.67
 4 7 3 151.19 7.28
 -5 7 -3 164.16 10.85
 5 7 3 157.8 8.1
 -5 7 -3 162.16 7.46
 -5 -7 -3 160.34 9.23
 5 7 3 149.02 7.12
 -5 -7 -3 162.19 10.09
 5 -7 3 139.66 8.19
 -6 7 -3 121.13 9.96
 -6 7 -3 120.8 6.49
 -6 -7 -3 115.52 8.88
 -6 -7 -3 124.64 7.87
 6 7 3 120.97 6.46
 6 7 3 118.84 7.39
 6 -7 3 105.8 7.88
 -7 7 -3 38.21 6.14
 7 7 3 51.32 5.39
 -7 7 -3 42.76 3.96
 7 -7 3 31.06 4.79
 -7 -7 -3 47.18 4.7
 -7 -7 -3 36.15 5.37
 8 7 3 -1.36 2.21
 -8 7 -3 0.03 1.35
 -8 7 -3 -5.8 4.38
 -8 -7 -3 0.96 2.21
 8 -7 3 -3.24 2.97
 -9 7 -3 42.4 7.01
 9 7 3 36.18 5.1
 9 -7 3 33.28 5.46
 -9 -7 -3 34.03 5.49
 10 7 3 64.04 7.21
 10 -7 3 53.98 7.09
 -10 7 -3 70.64 8.78
 -10 -7 -3 49.49 6.65
 -11 7 -3 65.27 8.85
 11 -7 3 56.06 7.71
 -11 -7 -3 55.23 7.38
 11 7 3 55.49 7.21
 -10 -8 3 4.73 3.09
 10 -8 -3 1.44 2.44
 9 -8 -3 -4.07 3.13
 -9 -8 3 -2.44 2.87
 9 8 -3 0.85 1.97
 -8 -8 3 13.66 4.53
 8 -8 -3 7.04 3.01
 8 8 -3 13.32 3.34
 8 -8 -3 7.31 2.58
 -7 -8 3 34.2 5.93
 7 -8 -3 28.76 4.28
 7 8 -3 33.92 3.46
 7 -8 -3 25.75 4.77
 -7 8 3 31.7 3.49
 -6 -8 3 49.33 6.44
 -6 8 3 47.52 4.31
 6 8 -3 44.98 4.68
 6 8 -3 45.42 4.09
 6 -8 -3 38.66 4.59
 6 -8 -3 46.44 6.09
 5 8 -3 55.43 4.82
 5 8 -3 54.96 4.54
 -5 8 3 51.56 5.79
 5 -8 -3 57.51 6.77
 -5 -8 3 55.01 6.55
 -5 8 3 57.43 4.71
 -4 -8 3 55.66 6.18
 4 8 -3 58.46 4.6
 4 -8 -3 57.4 6.56
 -4 8 3 60.96 4.96
 4 8 -3 56.73 4.73
 -4 8 3 56.81 6
 -3 8 3 0.09 1.76
 -3 -8 3 -4.94 2.96
 3 -8 -3 -0.86 2.54
 3 8 -3 0.61 1.48
 -3 8 3 0.06 2.37
 3 8 -3 2.99 1.5
 -2 -8 3 8.49 2.47
 -2 8 3 9.49 2.36
 2 8 -3 11.19 2.17
 -2 8 3 5.03 2.23
 -2 8 3 10.26 2.49
 2 -8 -3 4.18 2.3
 2 8 -3 11.43 2.8
 -1 8 3 9.85 2.57
 1 8 -3 11.36 2.85
 1 8 -3 10.59 1.93
 1 -8 -3 6.74 3.06
 -1 8 3 7.18 2.37
 1 8 -3 5.59 1.57
 1 8 -3 8.42 2.67
 -1 -8 3 9.28 2.59
 0 8 3 18.39 2.85
 0 -8 -3 27.1 4.44
 0 8 3 23.85 3.73
 0 8 -3 26.9 3.2
 0 8 -3 27.88 4.02
 0 8 -3 20.99 3.55
 0 8 3 21.22 2.83
 0 8 -3 23 2.63
 0 -8 3 29.37 4.21
 -1 8 -3 65.37 5.48
 -1 8 -3 75.33 6.35
 -1 8 -3 64.84 4.4
 -1 -8 -3 66.57 6.99
 1 8 3 81.5 6.28
 1 8 3 68.21 5.18
 -1 8 -3 67.09 5.19
 -2 8 -3 95.57 6.43
 -2 8 -3 86.23 5.09
 -2 -8 -3 99.14 8.23
 2 8 3 97.11 6.47
 -2 8 -3 91.5 6.59
 2 8 3 92.09 6.09
 3 8 3 5.47 2.06
 3 -8 3 1.22 1.24
 3 8 3 6.18 2.19
 -3 8 -3 8.27 2.92
 -3 8 -3 6.84 2.38
 -3 -8 -3 6.07 2.72
 -4 -8 -3 5.46 2.76
 -4 8 -3 -0.61 2.67
 4 8 3 5.02 2.07
 4 -8 3 3.67 1.8
 4 8 3 5.73 2.28
 -4 -8 -3 1.69 2.11
 -4 8 -3 1.25 1.66
 -5 8 -3 5.56 3.13
 -5 -8 -3 4.7 3.01
 5 -8 3 3.29 2
 -5 -8 -3 4.91 2.23
 -5 8 -3 1.26 1.74
 5 8 3 5.03 2.07
 5 8 3 7.67 2.54
 6 -8 3 14.65 3.25
 6 8 3 16.35 3.25
 -6 -8 -3 17 3.43
 -6 8 -3 21.72 3.44
 -6 8 -3 18.31 4.75
 6 8 3 21.27 3.24
 -6 -8 -3 13.13 3.91
 -7 8 -3 27.8 5.72
 -7 -8 -3 40.11 6.18
 7 8 3 39.74 5.16
 -7 8 -3 29.65 3.7
 7 -8 3 30.36 4.74
 8 -8 3 26.24 4.69
 -8 8 -3 28.45 3.59
 -8 -8 -3 30.57 5.84
 8 8 3 36.32 5.2
 -8 8 -3 36.25 6.5
 9 8 3 32.17 5.1
 -9 8 -3 43.06 7.3
 9 -8 3 28.51 5.23
 -9 -8 -3 32.44 5.86
 -10 8 -3 17.27 5.26
 -10 -8 -3 13.55 4.23
 10 -8 3 14.37 3.94
 10 8 3 26.11 5.19
 8 -9 -3 34.29 4.94
 -8 9 3 33.32 5.56
 -8 -9 3 32.45 5.88
 -7 -9 3 20.94 4.62
 7 -9 -3 17.8 3.61
 -7 9 3 23.18 4.65
 7 -9 -3 20.08 4.6
 -6 9 3 0.51 1.67
 6 -9 -3 3.04 2.47
 -6 -9 3 -3.2 3.32
 6 9 -3 -1.33 1.67
 -6 9 3 -4.11 3.19
 5 9 -3 1.83 1.7
 5 -9 -3 0.66 2.66
 -5 9 3 2.14 2.27
 -5 -9 3 0.79 2.49
 -4 -9 3 18.45 3.98
 4 -9 -3 17.61 3.95
 4 9 -3 18.78 3.08
 -4 9 3 14.2 3.7
 -4 9 3 22.6 3.56
 3 9 -3 49.53 4.91
 -3 9 3 48.71 5.1
 -3 9 3 48.12 4.86
 -3 9 3 52.14 6.1
 -3 -9 3 41.47 5.5
 3 -9 -3 41.43 6.17
 -2 9 3 41.37 4.59
 2 9 -3 52.65 5.88
 -2 -9 3 51.19 5.88
 2 9 -3 47.28 5.09
 -2 9 3 41.66 4.94
 -2 9 3 45.56 4.99
 2 -9 -3 52.12 6.83
 -2 9 3 40.57 5.24
 -1 9 3 25.01 3.64
 -1 9 3 28.32 4.22
 1 9 -3 31.83 4.68
 1 9 -3 28.51 4.24
 1 -9 -3 26.72 5.13
 -1 -9 3 29.57 4.5
 -1 9 3 27.23 4.26
 0 -9 -3 21.76 4.74
 0 9 -3 24.57 4.13
 0 9 -3 25.04 4.27
 0 9 3 22.41 3.89
 0 9 3 20.66 3.34
 -1 9 -3 1.71 1.49
 -1 9 -3 0.4 2.14
 -1 9 -3 2.87 2.39
 1 9 3 -2.11 2.47
 1 9 3 2.38 1.73
 -1 -9 -3 0.95 2.78
 2 9 3 19.08 3.04
 2 9 3 19.15 3.48
 -2 -9 -3 21.31 4.57
 -2 9 -3 19.78 3.82
 -2 9 -3 18.46 3.36
 -2 9 -3 13.85 2.89
 -3 9 -3 27.21 4.06
 -3 9 -3 28.05 4.51
 3 9 3 26.89 3.69
 -3 9 -3 31.61 4.23
 3 9 3 26.51 3.92
 -3 -9 -3 33.96 5.66
 4 9 3 21.07 3.45
 -4 9 -3 15.4 3.01
 -4 -9 -3 17.13 4.25
 4 9 3 19.15 3.35
 -4 9 -3 13.19 3.44
 -5 9 -3 69.63 7.88
 5 9 3 56.72 5.49
 5 9 3 57.88 5.15
 -5 -9 -3 54.9 6.6
 -5 9 -3 58.51 5.43
 -6 9 -3 30.96 4.14
 -6 9 -3 35.03 6.29
 6 9 3 36.98 4.26
 -6 -9 -3 33.5 5.49
 -7 9 -3 2.28 2
 -7 -9 -3 -1.49 2.42
 7 9 3 2.28 2.28
 4 -10 -3 6.24 3.54
 -4 10 3 -2.68 3.08
 -4 10 3 -0.4 1.74
 4 10 -3 4.69 2.15
 -4 10 3 5.16 2.46
 4 10 -3 6.35 3.12
 -4 -10 3 7.03 3.28
 3 10 -3 3.17 2.41
 -3 -10 3 3.17 2.73
 3 10 -3 0.13 2.83
 -3 10 3 1.13 2.03
 3 -10 -3 -0.66 3.13
 -3 10 3 2.63 2.14
 -3 10 3 -0.1 2.51
 2 -10 -3 -3.42 2.93
 2 10 -3 -3.49 3.12
 -2 10 3 2.07 2.29
 -2 10 3 0.75 1.62
 -2 -10 3 4.22 2.86
 -2 10 3 0.73 2.25
 1 -10 -3 3.97 2.97
 -1 10 3 6.42 2.24
 -1 10 3 3.37 2.5
 1 10 -3 7.79 2.83
 -1 10 3 8.76 3.06
 1 10 -3 8.7 2.85
 0 -10 -3 25.55 5.57
 0 10 -3 24.18 4.28
 0 10 3 24.86 3.77
 0 10 3 21.8 4.15
 0 10 3 31.21 4.84
 0 10 -3 33.5 4.96
 -1 10 -3 19.43 3.98
 1 10 3 16.73 3.12
 -1 10 -3 17.02 3.89
 1 10 3 21.28 4.02
 -1 -10 -3 11.79 3.89
 2 10 3 21.06 3.94
 -2 10 -3 25.58 4.29
 -2 10 -3 17.99 3.98
 -2 -10 -3 17.13 4.54
 2 10 3 14.25 2.96
 -3 10 -3 19.22 4.14
 -3 10 -3 13.37 3.27
 -3 -10 -3 19.95 5.26
 3 10 3 13.5 3.09
 -4 10 -3 -1.83 2.63
 -4 10 -3 2.93 2.17
 4 10 3 -0.06 1.93
 -4 10 -3 2.09 2.42
 -4 -10 -3 -3.26 3.27
 15 0 -4 142.43 10.81
 14 0 -4 282.89 14.64
 -13 0 4 301.23 11.58
 13 0 -4 310.28 14.97
 -12 0 4 241.28 10.19
 12 0 -4 228.27 12.33
 11 0 -4 20.9 3.73
 -11 0 4 25.4 3.33
 10 0 -4 37.67 4.64
 -10 0 4 43.11 4.05
 -9 0 4 573.29 14.67
 -9 0 4 575.58 10.12
 9 0 -4 579.24 17.3
 -8 0 4 1918.59 23.93
 -8 0 4 1941.09 30.62
 8 0 -4 1952.18 33.66
 7 0 -4 2659.53 39.34
 -7 0 4 2682.47 37.33
 -7 0 4 2587.63 30.2
 6 0 -4 1218.74 22.07
 6 0 -4 1305.4 22.64
 6 0 -4 1272.96 16.22
 -6 0 4 1264.05 21.27
 -6 0 4 1246.7 16.24
 5 0 -4 43.63 3.27
 -5 0 4 42.38 1.91
 5 0 -4 50.3 3.5
 5 0 -4 45.18 1.94
 -5 0 4 49.23 3.28
 -5 0 4 43.41 3.05
 4 0 -4 4.86 1.28
 -4 0 4 3.89 1.09
 -4 0 4 6.52 0.73
 4 0 -4 4.7 0.68
 4 0 -4 5.19 1.17
 -4 0 4 3.24 0.88
 -3 0 4 1890.11 24.31
 -3 0 4 1939 24.09
 3 0 -4 1921.5 21.31
 2 0 -4 1362.05 15.4
 -2 0 4 1281.85 17.24
 -2 0 4 1380.27 17.07
 1 0 -4 1410.19 16.33
 1 0 -4 1369.46 14.72
 -1 0 4 1332.4 14.64
 1 0 -4 1343.18 14.62
 0 0 4 9999 97.55
 0 0 4 9737.29 98.76
 0 0 -4 9658.83 98.56
 1 0 4 807.64 10.3
 -1 0 -4 769.88 10.27
 -1 0 -4 791.95 10.89
 -2 0 -4 293.58 6.13
 2 0 4 293.27 6.02
 -2 0 -4 277.47 5.78
 -3 0 -4 523.68 9.98
 -3 0 -4 552.51 10.72
 -3 0 -4 526.66 9.92
 3 0 4 547.02 8.06
 4 0 4 675.89 10.19
 -4 0 -4 677.84 13.37
 -4 0 -4 690.61 10.41
 -4 0 -4 700.11 13.82
 -4 0 -4 657.15 12.68
 5 0 4 3798.67 42.65
 -5 0 -4 3898.47 43.09
 -5 0 -4 3775.91 47.21
 6 0 4 2404.9 29.75
 6 0 4 2300.29 36.2
 -6 0 -4 2378.48 29.89
 -6 0 -4 2406.08 34.64
 7 0 4 941.99 22.64
 7 0 4 890.9 21.03
 -7 0 -4 939.5 19.74
 -7 0 -4 921.73 15.86
 7 0 4 963.78 16.23
 8 0 4 472.65 10.86
 8 0 4 469.22 16.13
 -8 0 -4 474.3 14.11
 8 0 4 457.79 15.28
 -8 0 -4 469.95 11.03
 -9 0 -4 31.22 3.92
 9 0 4 31.32 2.73
 9 0 4 29.38 4.39
 9 0 4 27.11 4.07
 -9 0 -4 30.35 2.81
 10 0 4 57.82 5.96
 10 0 4 51.89 5.92
 -10 0 -4 54.14 5.2
 -10 0 -4 52.69 3.83
 11 0 4 151.52 9.72
 -11 0 -4 152.75 9.04
 -11 0 -4 133.62 6.27
 -12 0 -4 548.66 17.93
 12 0 4 503.68 18.89
 13 0 4 398.09 17.22
 -13 0 -4 439.64 16.38
 14 0 4 129.46 9.96
 -14 0 -4 138.64 9.4
 15 0 4 60.35 7.33
 -15 0 -4 57.59 6.22
 15 1 -4 1.61 2.37
 15 -1 -4 -2.7 3.01
 14 -1 -4 0.44 2.48
 14 1 -4 1.87 2.39
 -14 -1 4 1.22 1.65
 -13 -1 4 7.2 2.47
 13 -1 -4 12.38 4.13
 13 1 -4 6.39 2.89
 -13 1 4 6.53 2.02
 12 -1 -4 3.41 2.8
 12 1 -4 5.08 2.49
 -12 1 4 7.36 1.95
 -12 -1 4 4.89 2.21
 -11 1 4 3.47 1.77
 11 -1 -4 2.07 2.33
 -11 -1 4 2.3 1.67
 -10 1 4 51.29 3.45
 -10 -1 4 53.12 4.74
 10 -1 -4 46.83 5.08
 -10 1 4 58.79 4.5
 10 1 -4 44.07 4.79
 -9 1 4 11.19 1.66
 9 1 -4 11.74 2.55
 9 -1 -4 10.67 2.47
 -9 -1 4 14.51 2.76
 -9 1 4 13.24 2.25
 8 1 -4 6.37 1.8
 -8 -1 4 7.03 1.86
 -8 1 4 9.88 1.49
 -8 1 4 10.22 1.97
 8 -1 -4 7.81 1.33
 8 -1 -4 5.72 2.35
 7 -1 -4 196.1 8.84
 -7 1 4 185.41 6.68
 -7 -1 4 201.68 8.35
 7 1 -4 190.37 7.94
 7 -1 -4 188.35 5.95
 -7 1 4 189.87 6.25
 -6 -1 4 78.68 5.04
 6 1 -4 80.88 4.67
 6 -1 -4 72.41 3.42
 -6 1 4 82.96 3.87
 -6 -1 4 83.5 4.68
 -6 1 4 72.02 3.74
 -5 -1 4 9.27 1.4
 -5 1 4 9.69 1.29
 -5 1 4 10.22 1.44
 -5 -1 4 11.21 2.19
 -5 -1 4 9.4 1.82
 5 1 -4 11.69 1.86
 5 1 -4 6.99 1.17
 5 -1 -4 8.88 0.74
 5 -1 -4 8.44 1.2
 -4 -1 4 25.79 1.93
 -4 -1 4 26.95 2.8
 4 1 -4 24.21 1.92
 4 -1 -4 24.36 1.8
 -4 1 4 26.33 1.92
 4 1 -4 26.6 2.59
 -4 1 4 25.54 2.28
 -4 -1 4 30.17 2.93
 -3 1 4 6.88 1.14
 3 -1 -4 5.19 0.93
 -3 -1 4 5.64 0.8
 -3 -1 4 5.16 1.14
 -3 1 4 8.76 1.08
 3 1 -4 6.61 0.92
 -3 -1 4 4.28 1.26
 -3 -1 4 5.23 0.77
 -2 -1 4 727.98 10.44
 -2 -1 4 737.6 9.95
 -2 -1 4 735.87 12.28
 -2 -1 4 760.48 14.07
 -2 1 4 753.22 11.16
 2 -1 -4 767.18 10.69
 -2 1 4 736.7 10.39
 -2 1 4 736.11 11.7
 2 1 -4 743.73 10.31
 2 -1 -4 746.04 11.14
 1 1 -4 69 2.38
 -1 -1 4 66.59 2.32
 -1 1 4 70.23 2.51
 -1 -1 4 66.67 3.34
 1 -1 -4 66.01 2.33
 -1 -1 4 72.62 2.58
 1 -1 -4 66.77 2.54
 0 1 -4 1355.24 16.79
 0 -1 4 1351.79 17.9
 0 -1 -4 1318.08 15.67
 0 -1 4 1317.95 15.98
 0 -1 -4 1283.41 16.22
 0 1 -4 1326.91 16.55
 0 -1 -4 1284.93 15.95
 1 -1 4 660.48 9.84
 -1 -1 -4 726.92 9.4
 1 1 4 709.25 9.38
 -1 -1 -4 675.39 10.3
 1 -1 4 719.29 10.37
 1 -1 4 687.13 9.97
 -1 -1 -4 683.99 9.9
 -1 1 -4 702.91 11.06
 -1 1 -4 676.2 8.97
 -1 1 -4 706.64 9.57
 2 -1 4 22.98 2.07
 -2 1 -4 19.47 1.61
 -2 -1 -4 25.07 1.42
 2 1 4 23.49 1.62
 -2 -1 -4 21.8 1.62
 -2 1 -4 25.54 1.98
 2 1 4 23.82 1.35
 2 -1 4 23.37 1.61
 -2 1 -4 23.33 1.88
 2 -1 4 24.42 1.33
 -3 1 -4 107.27 4.66
 3 -1 4 116.39 5.46
 -3 -1 -4 111.38 4.12
 -3 -1 -4 115.41 4.06
 3 1 4 105.31 4.13
 -3 1 -4 108.7 4.75
 -3 -1 -4 107.61 3.3
 -3 1 -4 106.91 4.6
 3 -1 4 113.05 4.06
 3 1 4 117.95 3.97
 3 1 4 111.95 3.48
 -4 -1 -4 3.79 0.93
 4 1 4 5.12 1.39
 4 -1 4 4.06 1.64
 4 1 4 7.42 1.17
 -4 1 -4 5.48 1.61
 -4 -1 -4 3.75 0.98
 -4 1 -4 6.5 1.45
 -4 -1 -4 4.15 1.06
 -4 1 -4 8.26 1.61
 -5 1 -4 137.62 6.61
 5 -1 4 125.7 3.32
 -5 1 -4 112.48 2.74
 -5 -1 -4 135.1 4.93
 5 -1 4 149.54 7.61
 5 1 4 151.49 5.32
 5 1 4 138.77 5.98
 -5 -1 -4 136.38 5.24
 6 -1 4 80.96 3.01
 6 1 4 72.87 4.83
 -6 1 -4 68.53 2.53
 6 1 4 85.24 4.19
 6 -1 4 89.16 6.32
 -6 -1 -4 78.84 4.27
 -6 -1 -4 75.93 4.21
 7 -1 4 118.6 4.03
 -7 -1 -4 95.16 5.07
 7 1 4 92.86 6.01
 -7 -1 -4 93.64 5.19
 -7 1 -4 100.13 3.46
 -8 -1 -4 32.43 3.35
 8 1 4 38.1 4.31
 8 -1 4 38.44 2.45
 8 -1 4 33.32 4.34
 8 1 4 30.09 3.77
 -8 1 -4 34.97 2.27
 -8 -1 -4 37.71 3.42
 9 -1 4 60.06 6.06
 9 1 4 54.93 6
 9 1 4 50.98 5.13
 -9 1 -4 57.27 3.12
 -9 -1 -4 54.62 4.26
 -9 -1 -4 52.62 4.43
 -10 -1 -4 0.24 1.2
 10 -1 4 -1.09 2.81
 -10 1 -4 1.81 0.9
 -10 -1 -4 -0.38 1.83
 -10 1 -4 1.75 2.11
 10 1 4 4.44 3
 10 1 4 2.19 2.42
 -11 -1 -4 40.03 4.43
 -11 1 -4 38.23 5.07
 -11 -1 -4 32.05 3.54
 11 -1 4 37.06 5.18
 11 1 4 40.9 5.89
 11 1 4 35.13 4.91
 -12 -1 -4 4.48 2.21
 12 1 4 6.33 3.85
 -12 -1 -4 3.37 1.62
 12 1 4 2.87 2.53
 12 -1 4 3.96 2.81
 -12 1 -4 1.58 2.58
 13 1 4 1.44 2.5
 -13 -1 -4 0.16 2.05
 -13 1 -4 1.59 2.61
 13 -1 4 4.26 2.8
 14 -1 4 -1.6 2.44
 14 1 4 -1.37 2.42
 -14 1 -4 -1.86 2.59
 -15 1 -4 3.12 2.5
 15 -1 4 2.61 2.89
 15 1 4 3.2 2.64
 15 2 -4 151.35 10.62
 15 -2 -4 166.72 12.18
 -15 -2 4 149.36 9.52
 -14 -2 4 230.95 11.51
 14 -2 -4 233.27 14
 14 2 -4 242.22 12.94
 -13 -2 4 268.79 12.2
 13 2 -4 279.19 13.5
 13 -2 -4 274.17 14.7
 12 2 -4 137.26 9.07
 -12 -2 4 131.76 8.37
 12 -2 -4 137.98 10.1
 -12 2 4 133.38 6.85
 11 -2 -4 26.07 4.6
 -11 2 4 28.56 3.27
 11 2 -4 18.74 3.32
 -11 -2 4 24.94 3.8
 10 2 -4 94.01 6.67
 -10 2 4 103.69 5.75
 -10 -2 4 106.58 7.13
 10 -2 -4 102.32 7.82
 -9 -2 4 496.79 10.73
 9 2 -4 542.4 15.5
 -9 2 4 564.71 13.12
 -9 -2 4 556.36 16.1
 9 -2 -4 545.52 17.76
 9 -2 -4 544.32 10.67
 8 2 -4 841.38 21.54
 -8 2 4 783.73 15.22
 -8 -2 4 801.71 13.33
 8 -2 -4 801.45 20.9
 8 2 -4 813.45 18.26
 8 -2 -4 807.23 16.3
 -8 -2 4 856.11 20.24
 8 -2 -4 822.21 12.93
 -7 -2 4 1445.03 27.12
 7 2 -4 1455.15 28.41
 7 -2 -4 1346.16 22.05
 7 -2 -4 1394.56 17.74
 -7 2 4 1377.85 20.81
 -7 -2 4 1363.91 18.11
 7 2 -4 1429.1 23.79
 -6 -2 4 1057.68 15.81
 -6 -2 4 1139.78 22.72
 6 -2 -4 1050.71 18.22
 -6 -2 4 1123.16 19.6
 6 2 -4 1123.19 23.3
 6 2 -4 1127.22 18.6
 6 -2 -4 1087.37 13.83
 -6 -2 4 1055.5 14.08
 5 2 -4 572.92 14.72
 -5 -2 4 574.2 11.67
 5 2 -4 574.35 10.7
 -5 2 4 578.13 12.43
 5 -2 -4 543.2 9.26
 -5 -2 4 552.03 9.46
 -5 -2 4 589.92 13.7
 5 -2 -4 535.43 11.57
 -5 -2 4 562.87 8.34
 -5 -2 4 591.92 15.09
 5 -2 -4 568.41 8.18
 -4 -2 4 6.68 0.95
 4 2 -4 5.77 1.58
 -4 2 4 7.84 1.32
 -4 -2 4 11.24 2.29
 -4 2 4 9.64 0.74
 -4 -2 4 7.22 0.93
 -4 -2 4 7.35 0.74
 -4 -2 4 9.98 1.55
 4 2 -4 8.67 1.01
 4 -2 -4 8.45 1.53
 4 -2 -4 9.63 1.1
 4 2 -4 7.26 0.76
 -3 2 4 490.65 10.53
 -3 -2 4 484.75 8.88
 3 2 -4 482.73 8.32
 3 -2 -4 457.72 9.9
 3 2 -4 464.87 6.69
 -3 -2 4 471.52 7.9
 3 2 -4 458.66 10.22
 -3 2 4 471.88 6.71
 -3 2 4 506.8 10.51
 -3 -2 4 468.7 7.32
 -3 2 4 480.4 7.88
 3 2 -4 474.34 7.59
 -3 -2 4 455.1 12.14
 -2 -2 4 2358.38 33.8
 -2 -2 4 2487.88 26.17
 2 2 -4 2483.92 30.17
 -2 2 4 2525.57 28.55
 -2 2 4 2551.5 30.98
 -2 -2 4 2521.4 28.43
 2 -2 -4 2474.9 30.29
 -2 -2 4 2481.33 27.38
 2 -2 -4 2523.94 31.33
 -2 2 4 2555.23 30.12
 2 2 -4 2501.28 29.03
 2 2 -4 2485.89 27.86
 -1 -2 4 3420.06 35.31
 1 2 -4 3518 43.21
 1 -2 -4 3475.96 40.28
 1 2 -4 3471.97 35.62
 -1 2 4 3568.08 39.39
 -1 -2 4 3466.22 42.2
 1 2 -4 3496.87 37.99
 -1 -2 4 3469.73 38.35
 0 2 -4 2555.13 33.33
 0 -2 -4 2736.01 31.7
 0 -2 4 2648.12 31.58
 0 -2 -4 2648.73 32.07
 0 -2 4 2698.36 31.4
 0 -2 4 2706.74 32.64
 0 -2 4 2699.41 30
 0 2 -4 2720.28 31.4
 1 -2 4 3447.65 39.69
 1 -2 4 3472.52 37.94
 -1 2 -4 3302.28 39.26
 -1 -2 -4 3475.35 39.03
 -1 2 -4 3384.8 38.54
 1 2 4 3405.23 36.12
 -1 -2 -4 3522.98 38.85
 -1 -2 -4 3384.67 39.1
 -1 2 -4 3379.81 39.96
 1 2 4 3463.9 38.34
 1 -2 4 3471.44 38.62
 1 -2 4 3397.47 40.21
 2 2 4 120.3 2.81
 -2 2 -4 129.3 3.55
 -2 -2 -4 125.33 4.35
 -2 -2 -4 122.37 2.75
 2 -2 4 131.91 5.34
 2 -2 4 126.87 4.04
 -2 -2 -4 123.59 4.08
 -2 -2 -4 119.99 4.07
 -2 2 -4 133.19 4.54
 -2 2 -4 132.44 3.12
 2 -2 4 125.2 2.97
 -2 2 -4 119.66 4.73
 -2 2 -4 126.1 5.12
 -2 -2 -4 123.43 4.75
 3 -2 4 30.37 2.97
 -3 -2 -4 31.54 2.34
 3 2 4 33.45 1.5
 -3 2 -4 31.51 2.11
 -3 -2 -4 29.12 2.44
 -3 -2 -4 32.48 2.1
 3 -2 4 29.54 2.06
 -3 2 -4 29.8 2.92
 -3 2 -4 31.55 2.82
 -3 2 -4 24.82 2.43
 3 2 4 32.7 2.45
 -3 -2 -4 31.52 1.37
 -3 -2 -4 33.62 2.21
 -4 2 -4 723.04 16.07
 4 2 4 716.82 12.9
 -4 -2 -4 696 9.8
 4 -2 4 674.86 9.18
 4 -2 4 716.71 16.78
 4 -2 4 717.73 12.53
 -4 -2 -4 717.35 14.25
 -4 2 -4 675.59 15.39
 -4 -2 -4 701.24 11.71
 4 2 4 743.76 13.93
 5 -2 4 1836.04 21.48
 -5 -2 -4 1852.05 24.15
 -5 -2 -4 1853.86 22.69
 5 2 4 1927.45 27.35
 -5 -2 -4 1925.82 28.51
 6 2 4 1175.43 21.13
 -6 -2 -4 1110.53 17.11
 -6 -2 -4 1183.44 17.24
 -6 -2 -4 1172.82 21.32
 -7 -2 -4 1199.57 18.74
 7 -2 4 1200.97 26.39
 -7 -2 -4 1182.03 22.35
 7 2 4 1222.96 24.19
 7 2 4 1178.96 22.66
 8 -2 4 491 16.55
 -8 -2 -4 408.65 9.37
 8 2 4 460.24 14.23
 -8 -2 -4 454.57 11.28
 -8 -2 -4 459.02 13.4
 8 2 4 490.71 15.63
 -9 -2 -4 6.63 1.28
 -9 -2 -4 1.02 1.4
 9 2 4 5.95 2.34
 9 2 4 1.62 2.57
 -9 -2 -4 4.23 1.66
 9 -2 4 -1.11 2.96
 -9 2 -4 4.31 0.6
 -10 -2 -4 33.81 3.48
 10 -2 4 32.24 4.86
 -10 -2 -4 39.77 2.61
 10 2 4 32.41 4.87
 10 2 4 36.24 4.6
 -10 -2 -4 40.6 4.26
 11 -2 4 164.8 10.77
 -11 2 -4 175.11 10.73
 -11 -2 -4 178.12 8.32
 -11 -2 -4 171.78 8.81
 11 2 4 170.29 9.95
 11 2 4 179.81 11.63
 12 2 4 344.92 14.79
 -12 -2 -4 365.05 12.58
 12 -2 4 339.31 15.87
 12 2 4 358.01 17.06
 -12 -2 -4 343.55 12.99
 -12 2 -4 380.13 16.32
 -13 2 -4 280.04 14.27
 13 2 4 249.01 12.97
 13 2 4 251.02 14.7
 13 -2 4 246.33 13.89
 -13 -2 -4 257.81 11.47
 14 2 4 150.3 10.41
 14 -2 4 145.84 11.21
 -14 2 -4 156.13 11.02
 15 2 4 54.46 6.66
 15 -2 4 53.9 7.25
 -15 2 -4 57.29 7.05
 -15 -3 4 2.36 2.09
 15 -3 -4 -4.49 3.35
 -14 -3 4 1.74 2.18
 14 -3 -4 -0.79 3.03
 13 -3 -4 2.99 3.41
 13 3 -4 5.79 2.38
 -13 -3 4 8.15 3.09
 12 -3 -4 23.35 4.88
 -12 -3 4 23.36 3.97
 12 3 -4 19.21 3.48
 -11 -3 4 26.74 4.17
 11 3 -4 24.43 3.73
 11 -3 -4 19.25 4.14
 -11 3 4 25.62 3
 -10 3 4 7.43 1.81
 -10 -3 4 7.37 2.61
 10 -3 -4 6.54 1.31
 10 -3 -4 4.15 2.47
 10 3 -4 9.89 3.05
 10 3 -4 6.8 1.95
 -9 -3 4 55.2 5.56
 9 -3 -4 45.1 4.06
 -9 3 4 49.47 3.53
 9 -3 -4 42.95 5.25
 9 3 -4 47.63 4.25
 9 3 -4 49.08 5.58
 -9 -3 4 43.83 3.04
 9 -3 -4 51.2 2.94
 -9 -3 4 51.16 3.1
 9 -3 -4 50.7 3.05
 8 -3 -4 -1.02 2.37
 8 -3 -4 4.1 1.31
 8 -3 -4 1.41 0.78
 -8 3 4 1.49 1.2
 -8 -3 4 0.95 0.72
 8 3 -4 -0.01 1.47
 -8 -3 4 -0.26 0.84
 8 -3 -4 -3.48 2
 -8 -3 4 -1.25 2.27
 8 3 -4 -1.64 2.12
 7 3 -4 18.41 2.14
 7 -3 -4 20.07 1.72
 -7 -3 4 17.85 3.15
 7 -3 -4 18.05 1.57
 -7 -3 4 19.49 2.28
 -7 -3 4 18.38 1.66
 7 -3 -4 10.46 2.26
 7 3 -4 17.45 3.07
 7 -3 -4 19.19 2.6
 -7 -3 4 18.51 1.62
 6 3 -4 32.82 1.28
 6 -3 -4 37.76 3.94
 6 -3 -4 43 3.66
 6 3 -4 41.64 4.09
 6 3 -4 47.61 2.85
 -6 -3 4 45.34 2.26
 -6 -3 4 45.31 4.69
 -6 -3 4 45.15 2.42
 -6 -3 4 38.29 2.77
 -5 -3 4 214.36 9.48
 5 3 -4 213.87 8.17
 -5 3 4 213.51 4.78
 5 -3 -4 203.62 8.13
 -5 -3 4 220.3 5.27
 5 3 -4 214.59 4.62
 5 3 -4 210.11 5.08
 5 -3 -4 208.34 7.68
 -5 -3 4 215.43 5.36
 -5 -3 4 205.48 5.94
 -4 -3 4 94.06 5.99
 -4 -3 4 97.49 3.95
 -4 3 4 92.66 3.02
 -4 3 4 95.04 3.06
 4 3 -4 93.71 3.4
 4 3 -4 100.92 4.8
 4 -3 -4 90.51 4.96
 -4 -3 4 92.36 3.09
 4 3 -4 98.66 3.11
 4 -3 -4 94.89 5.11
 -4 -3 4 84.4 3.02
 -3 -3 4 53.79 4.34
 -3 3 4 50.26 2.36
 3 3 -4 53.95 2.45
 3 -3 -4 50.83 3.55
 -3 -3 4 56.99 2.6
 3 3 -4 50.89 2.16
 -3 3 4 55.46 2.48
 3 3 -4 54.42 2.87
 -3 -3 4 51.8 2.34
 3 -3 -4 51.96 3.38
 3 3 -4 51.16 2.8
 2 3 -4 78.25 2.78
 -2 -3 4 88.98 2.87
 -2 -3 4 82.96 3.18
 2 3 -4 81.73 3.13
 -2 -3 4 93.22 5.39
 2 3 -4 80.78 2.96
 2 -3 -4 78.9 3.65
 -2 3 4 85.44 4.09
 2 -3 -4 87.5 4.57
 2 3 -4 88.84 4.08
 -1 -3 4 260.34 7.95
 1 3 -4 254.55 7.7
 1 3 -4 266.34 8.46
 1 3 -4 256.89 4.75
 1 -3 -4 251.74 7.7
 -1 3 4 253.27 6.92
 1 3 -4 253.5 6.06
 -1 3 4 261.21 6.76
 -1 -3 4 234.36 5.03
 -1 -3 4 250.74 6.38
 0 -3 4 135.11 5.08
 0 3 4 135.36 4.91
 0 -3 4 130.72 4.6
 0 3 -4 136 3.68
 0 -3 -4 137.21 5.5
 0 3 -4 140.12 3.22
 0 3 -4 136.84 5.9
 0 3 -4 141 4.89
 0 3 -4 142.03 5.7
 0 -3 -4 135.12 4.9
 0 3 4 138.3 4.45
 -1 3 -4 204.11 6.47
 -1 3 -4 200.14 6.41
 1 -3 4 200.72 6.78
 1 3 4 208.25 6.07
 -1 -3 -4 193.02 6.37
 -1 3 -4 196.53 5.67
 1 3 4 218.77 6.68
 1 -3 4 190.65 5.46
 -2 3 -4 51.24 2.86
 -2 3 -4 38.04 2.93
 2 3 4 39.86 1.54
 -2 -3 -4 36.07 2.73
 2 3 4 39.84 2.42
 -2 3 -4 37.59 3.2
 -2 3 -4 38.56 2.55
 2 3 4 35.84 2.59
 2 -3 4 41.36 3.53
 2 3 4 38.79 2.58
 -2 -3 -4 43.73 3.37
 2 -3 4 38.46 2.1
 -3 3 -4 150.49 5.07
 3 3 4 158.12 4.73
 -3 3 -4 146.11 4.41
 -3 3 -4 139.55 3.16
 3 -3 4 153.79 3.77
 3 3 4 148.98 5.49
 -3 -3 -4 149.28 5.46
 3 3 4 137.04 2.72
 3 3 4 156.67 5.1
 3 -3 4 151.17 7.22
 -3 3 -4 155.73 6.76
 -3 -3 -4 151.93 6.34
 -3 3 -4 152.34 6.93
 -4 3 -4 14.83 1.22
 -4 -3 -4 17.48 2.53
 -4 3 -4 20.01 2.12
 4 3 4 21.69 2.53
 4 -3 4 15.86 2.9
 -4 3 -4 17.62 2.3
 4 3 4 21.58 2.09
 -4 3 -4 18.31 3.18
 -4 -3 -4 14.33 1.66
 5 3 4 21.82 2.25
 -5 -3 -4 19.12 2.02
 -5 -3 -4 17.09 0.94
 5 3 4 18.97 2.45
 -5 -3 -4 17.68 2.62
 5 -3 4 19.38 3.25
 -6 -3 -4 0.45 0.45
 -6 -3 -4 2.55 1.73
 6 3 4 4.09 1.58
 -6 -3 -4 -0.16 0.89
 6 -3 4 0.03 2.04
 6 3 4 4.94 1.98
 -7 -3 -4 2.38 1.7
 -7 -3 -4 4.03 0.86
 -7 -3 -4 2.66 1.05
 7 -3 4 1.72 2.21
 7 3 4 1.46 1.9
 7 3 4 4.61 1.59
 -8 -3 -4 0.36 1.58
 8 3 4 1.99 1.55
 8 -3 4 1.13 2.39
 8 3 4 2.94 2.39
 -8 -3 -4 1.18 1.1
 -8 -3 -4 0.49 0.78
 -9 -3 -4 0.77 1.57
 -9 -3 -4 5.45 1.27
 -9 -3 -4 1.81 0.92
 9 -3 4 2.3 2.33
 9 3 4 3.21 2.46
 9 3 4 5.33 2.05
 10 -3 4 18.58 4.03
 -10 -3 -4 16.18 2.14
 10 3 4 22.17 4.03
 -10 -3 -4 17.1 3.23
 10 3 4 20.87 3.57
 11 3 4 17.57 4.15
 -11 3 -4 19.81 4.7
 -11 -3 -4 18.62 3.63
 11 -3 4 18.19 4.49
 11 3 4 19.76 3.67
 -12 3 -4 24.79 4.92
 12 3 4 24.9 5.13
 12 -3 4 24.03 4.88
 12 3 4 18.77 3.69
 -12 -3 -4 15.12 3.26
 -13 -3 -4 5.76 2.4
 -13 3 -4 2 2.85
 13 3 4 9.73 3.95
 13 -3 4 5.69 3.4
 13 3 4 3.49 2.11
 14 3 4 5.83 2.81
 -14 3 -4 4.25 3.24
 14 -3 4 4.59 3.26
 14 3 4 4.53 3.76
 14 -4 -4 148.52 11.74
 -14 -4 4 145.18 10.27
 -13 -4 4 110.37 8.81
 13 -4 -4 95.84 9.28
 -12 -4 4 98.32 8.18
 12 -4 -4 95.27 8.87
 11 4 -4 13.76 3.52
 -11 -4 4 11.77 3.14
 11 -4 -4 8.37 3.32
 11 4 -4 13.07 2.61
 -10 -4 4 63.28 6.52
 -10 4 4 71.04 4.27
 10 4 -4 58.51 4.63
 10 4 -4 63.16 6.7
 10 -4 -4 55.27 6.21
 9 4 -4 247.33 8.79
 9 -4 -4 230.45 12.08
 9 4 -4 238.02 12.13
 9 -4 -4 235.58 10.07
 -9 -4 4 239.19 12.08
 -9 4 4 255.08 7.97
 -8 -4 4 472.35 16.87
 8 -4 -4 452.06 13.85
 -8 -4 4 443.2 8.77
 8 -4 -4 467.69 16.26
 8 4 -4 489.15 11.28
 8 4 -4 453.39 15.88
 -8 -4 4 432.05 11.05
 -7 -4 4 583.52 18.28
 -7 -4 4 576.52 11.39
 7 4 -4 517.7 7.74
 7 -4 -4 570.06 15.3
 -7 -4 4 553.73 11.23
 -7 -4 4 570.39 9.74
 7 -4 -4 575.69 16.94
 7 4 -4 613.9 11.18
 7 4 -4 576.84 16.6
 6 4 -4 710.03 16.95
 6 4 -4 686.13 10.6
 6 -4 -4 688.53 16.77
 -6 -4 4 680.23 19.41
 6 -4 -4 694.53 17.55
 -6 -4 4 681.29 10.9
 -6 -4 4 662.74 10.46
 -6 4 4 689.25 11.31
 6 4 -4 713.04 10.77
 -5 -4 4 277.1 11.54
 5 4 -4 309.91 7.04
 -5 4 4 284.63 6.6
 5 4 -4 305.9 9.48
 5 4 -4 287.21 6.61
 5 -4 -4 272.93 9.77
 5 -4 -4 284.35 10.11
 -5 -4 4 288.11 6.08
 -4 4 4 24.78 1.71
 4 4 -4 23.31 1.9
 -4 -4 4 24.41 2.1
 4 4 -4 23.24 2.01
 4 -4 -4 22.14 2.84
 -4 -4 4 22.18 1.62
 4 4 -4 23.25 2.29
 -4 4 4 23.04 1.89
 4 -4 -4 20.74 2.5
 -4 -4 4 19.96 2.92
 4 4 -4 24.06 1.5
 -3 -4 4 373.81 11.98
 -3 4 4 364.19 8.2
 3 -4 -4 351.97 9.58
 3 4 -4 352.48 6.8
 3 4 -4 363.85 8.15
 3 4 -4 368.06 8.2
 3 -4 -4 376.18 11.34
 -3 -4 4 382.94 8.06
 3 4 -4 368.28 9.29
 -3 -4 4 353.97 7.7
 -2 -4 4 850.94 18.15
 2 -4 -4 838.66 17.63
 2 4 -4 827.97 13.03
 2 4 -4 831.81 14.23
 2 4 -4 848.33 12.79
 1 4 -4 1595.33 19.4
 -1 4 4 1576.32 22.73
 -1 -4 4 1538.23 24.8
 1 4 -4 1577.77 21.57
 1 -4 -4 1599.82 25.73
 0 4 -4 1503.58 18.85
 0 4 4 1508.53 21.17
 0 -4 4 1513.82 19.8
 0 4 4 1483.67 22.35
 0 -4 -4 1512.58 24.89
 0 -4 4 1474.41 22.9
 0 4 -4 1454.47 21.98
 0 4 -4 1478.98 19.09
 -1 4 -4 707.81 14.93
 -1 -4 -4 677.8 14.95
 -1 4 -4 668.07 14.05
 -1 4 -4 665.75 12.56
 1 4 4 665.98 13.36
 1 -4 4 684.21 13.34
 1 -4 4 689.93 13.16
 -2 4 -4 394.53 10.64
 2 -4 4 400.47 11.1
 -2 4 -4 415.61 10.38
 -2 4 -4 392.28 9.45
 2 4 4 398.29 9.92
 2 4 4 391.28 6.38
 -2 -4 -4 388.04 10.74
 -2 -4 -4 428.51 11.75
 2 4 4 392.39 9.59
 2 -4 4 412.29 8.96
 -2 4 -4 392.65 11.22
 -3 4 -4 8.02 2.02
 3 4 4 8.46 1.65
 -3 4 -4 9.7 1.69
 -3 -4 -4 16.86 2.39
 -3 4 -4 12.88 1.65
 3 4 4 8.78 0.62
 -3 -4 -4 11.97 2.2
 3 -4 4 15.91 1.56
 3 -4 4 10.69 2.15
 3 4 4 9.75 1.63
 -4 4 -4 300.31 11.46
 4 4 4 318.02 7.73
 -4 4 -4 311.68 8.41
 -4 4 -4 292.75 7.41
 4 4 4 305.8 9.15
 4 -4 4 284.39 11.1
 -4 -4 -4 289.12 10.39
 4 4 4 307.44 8.18
 -4 -4 -4 313.68 9.58
 -5 4 -4 732.28 19.81
 -5 -4 -4 687.1 14.9
 5 4 4 683.09 15.16
 5 4 4 701.07 13.45
 -5 4 -4 686.26 13.34
 5 -4 4 657.68 18.44
 -5 4 -4 643.96 11.02
 -5 -4 -4 663.49 17.22
 -6 -4 -4 809.49 20.12
 6 4 4 821.98 17.92
 6 -4 4 818.29 21.88
 6 4 4 842.39 16.37
 -6 -4 -4 791.55 16.36
 7 -4 4 625.27 19.72
 7 4 4 641.7 16.81
 -7 -4 -4 624.49 13.93
 7 4 4 598.71 14.59
 -7 -4 -4 642.4 18.52
 8 4 4 230.61 9.4
 -8 -4 -4 272.58 8.39
 8 4 4 241.76 10.77
 8 -4 4 238.16 12.43
 -8 -4 -4 249.16 11.76
 9 -4 4 33.8 5.02
 -9 -4 -4 39.93 2.95
 9 4 4 33.15 3.89
 9 4 4 39.62 4.95
 -9 -4 -4 33.81 4.6
 10 4 4 43.79 4.66
 10 -4 4 33.95 5.24
 -10 4 -4 47.82 6.51
 10 4 4 44.66 5.69
 -10 -4 -4 40.94 5.13
 -11 4 -4 215.91 13.31
 11 -4 4 185.58 12.1
 11 4 4 192.61 9.96
 11 4 4 194.4 12.42
 -11 -4 -4 201.19 11.3
 -12 4 -4 182.62 12.45
 12 4 4 154.99 11.63
 12 4 4 152.93 9.22
 12 -4 4 147.79 11.04
 -12 -4 -4 144.92 9.72
 13 -4 4 136.81 11.09
 13 4 4 123.37 11.12
 -13 -4 -4 129.86 9.39
 -13 4 -4 151.5 11.53
 14 4 4 65.52 8.36
 14 -4 4 69.45 8.24
 -14 -4 -4 68.32 6.9
 -14 4 -4 73.75 8.57
 -14 -5 4 2.41 2.63
 14 -5 -4 -0.2 2.61
 13 -5 -4 8.97 3.7
 -13 -5 4 9.85 3.32
 -12 -5 4 45.72 6.07
 12 -5 -4 44.7 6.69
 12 5 -4 55.37 6.9
 -11 -5 4 15.77 4.06
 11 5 -4 22.72 4.66
 11 -5 -4 11.82 3.37
 -10 -5 4 26.87 4.79
 10 5 -4 29.53 4.98
 10 -5 -4 26.58 4.79
 9 -5 -4 54.56 6.19
 9 5 -4 48.81 5.69
 -9 -5 4 51.81 6.04
 9 -5 -4 48.72 5.08
 -8 -5 4 3.49 2.51
 8 -5 -4 2.51 2.23
 8 -5 -4 1.84 1.89
 8 5 -4 1.5 2.21
 -7 -5 4 11.02 2.88
 7 -5 -4 11.4 2.96
 7 -5 -4 11.91 2.7
 -7 5 4 14.5 1.78
 7 5 -4 15.14 2.92
 -6 -5 4 8.33 3.1
 -6 5 4 8.8 1.46
 6 5 -4 9.35 1.52
 6 -5 -4 10.6 2.72
 6 -5 -4 11.35 2.7
 6 5 -4 8.42 1.24
 6 5 -4 12.78 2.5
 -5 5 4 71.78 3.63
 -5 5 4 73.7 2.89
 5 5 -4 72.97 4.62
 5 -5 -4 63.58 4.74
 5 5 -4 77.49 3.79
 5 -5 -4 73.39 5.77
 -5 -5 4 74.13 6.37
 -4 5 4 214.26 6.66
 4 5 -4 217.96 6.78
 4 5 -4 216.38 7.24
 -4 5 4 233.59 6.3
 4 -5 -4 209.58 9.36
 4 -5 -4 192.6 7.83
 4 5 -4 215.72 4.92
 -4 -5 4 208.99 10.08
 3 -5 -4 190.16 8.82
 -3 5 4 201.62 6.69
 3 5 -4 200.1 6.63
 -3 -5 4 197.79 6.03
 -3 5 4 195.79 8.1
 3 5 -4 195.28 5.2
 -3 -5 4 214.71 9.57
 3 -5 -4 182.43 7.02
 3 5 -4 198.71 6.24
 2 5 -4 6.91 1.25
 -2 -5 4 7.38 2.26
 2 -5 -4 5.81 2.06
 2 5 -4 8.65 1.42
 -2 5 4 7.58 1.85
 2 5 -4 7.27 1.58
 1 5 -4 3.22 0.99
 1 5 -4 3.67 1.34
 -1 -5 4 0.98 0.41
 1 -5 -4 0.96 1.83
 -1 -5 4 -0.25 1.54
 -1 5 4 0.27 1.49
 0 5 -4 11.04 1.85
 0 -5 4 10.23 2.03
 0 5 -4 11.88 2.22
 0 5 -4 12.57 1.51
 0 5 4 8.47 1.9
 0 -5 4 12.72 1.33
 0 -5 -4 10.89 2.35
 0 5 4 16.9 2.58
 0 5 4 11.06 1.64
 0 5 -4 9.9 1.12
 -1 5 -4 29.65 2.56
 -1 -5 -4 34.67 3.75
 -1 5 -4 28.81 2.85
 1 5 4 37.47 3.52
 1 5 4 34.86 3.38
 -1 5 -4 28.15 2.98
 1 -5 4 30.28 2.43
 1 -5 4 32.21 3
 1 5 4 31.57 2.39
 -2 5 -4 113.53 5.4
 -2 -5 -4 119.61 6.6
 2 -5 4 111.06 5.47
 2 5 4 119.85 5.71
 2 -5 4 113.83 5.05
 2 5 4 113.16 4.31
 2 5 4 118.09 5.56
 -2 -5 -4 124.78 6.63
 -2 5 -4 112.6 6.31
 -3 5 -4 123.36 5.88
 -3 -5 -4 135.29 6.99
 3 5 4 135.24 6.18
 -3 -5 -4 148.96 7.78
 3 5 4 139.37 5.91
 -3 5 -4 136.48 5.78
 3 -5 4 115.32 6.25
 -3 5 -4 130.57 7.4
 -4 5 -4 46.02 5.03
 4 -5 4 38.32 4.22
 4 5 4 43.85 3.8
 -4 5 -4 36.93 3.22
 -4 -5 -4 36.01 3.67
 4 5 4 40.98 2.7
 4 5 4 41.97 3.27
 -4 5 -4 37 3
 -4 -5 -4 36.33 4.09
 5 -5 4 8.68 2.47
 -5 -5 -4 10.22 2.61
 -5 5 -4 13.59 2.31
 -5 5 -4 12.18 2.98
 -5 -5 -4 9.31 2.2
 -5 5 -4 6.93 1.29
 5 5 4 15.27 2.63
 5 5 4 11.27 1.72
 -6 5 -4 -3.92 3.55
 -6 -5 -4 3.14 1.69
 6 -5 4 -1.34 2.26
 -6 5 -4 3.2 0.91
 6 5 4 1.98 1.71
 -6 5 -4 4.78 1.54
 6 5 4 4.76 1.52
 -6 -5 -4 0.24 2.38
 7 5 4 1.84 1.23
 -7 -5 -4 4.46 1.72
 -7 5 -4 -2.26 3.65
 7 -5 4 3.26 2.16
 7 5 4 7.2 2.6
 -7 -5 -4 -0.35 2.26
 -8 5 -4 4.01 2.69
 -8 -5 -4 9.74 2.06
 8 -5 4 5.45 2.44
 8 5 4 7.86 1.91
 8 5 4 9.62 2.59
 -8 -5 -4 7.12 2.57
 -9 5 -4 89.02 8.69
 9 5 4 87.47 7.24
 9 5 4 86.17 5.91
 9 -5 4 80.83 7.76
 -9 -5 -4 81.68 7.34
 10 -5 4 34.83 5.51
 -10 5 -4 47.68 6.78
 10 5 4 45.94 5.88
 -10 -5 -4 40.07 5.51
 -11 5 -4 20.89 5.18
 11 -5 4 14.18 4.14
 11 5 4 15.18 4.08
 -11 -5 -4 23.68 4.64
 -12 5 -4 13.21 4.22
 -12 -5 -4 15.81 3.95
 12 -5 4 12.17 3.97
 12 5 4 14.75 4.06
 -13 5 -4 7.47 3.94
 13 5 4 -0.41 2.92
 13 -5 4 0.8 2.82
 -13 -5 -4 1.79 2.21
 13 -6 -4 54.2 7.36
 13 6 -4 57.88 7.41
 -13 -6 4 62.14 7.43
 12 6 -4 51.16 6.9
 12 -6 -4 42.83 6.39
 -12 -6 4 49.91 6.73
 11 6 -4 1.62 2.43
 -11 -6 4 -0.02 2.22
 11 -6 -4 -2.78 2.94
 -10 -6 4 22.01 4.53
 10 -6 -4 17.51 4.21
 10 6 -4 17.98 3.8
 -9 -6 4 48.88 6.38
 9 -6 -4 54.32 5.91
 9 -6 -4 61.26 6.67
 9 6 -4 48.43 5.62
 -8 6 4 192.94 6.44
 8 -6 -4 182.62 10.31
 8 6 -4 177.67 9.94
 8 -6 -4 194.78 10.88
 -8 -6 4 177.66 11.45
 7 -6 -4 327.41 13.18
 7 6 -4 352.19 12.81
 -7 6 4 351.49 9.1
 7 -6 -4 334.76 13.76
 -7 -6 4 333.87 15.34
 -6 6 4 203.67 6.93
 6 6 -4 192.77 8.54
 6 6 -4 190.74 6.58
 6 -6 -4 194.21 10.18
 -6 -6 4 199.72 11.39
 6 -6 -4 186.5 9.18
 5 6 -4 73.41 4.17
 5 -6 -4 65.21 5.86
 5 6 -4 76.73 4.93
 5 -6 -4 63.48 5.07
 -5 6 4 67.22 4.09
 -5 -6 4 71.78 6.61
 4 -6 -4 6.05 2.32
 4 -6 -4 11.2 2.2
 4 6 -4 11.28 1.87
 -4 6 4 10.8 1.92
 -4 -6 4 6.08 2.16
 4 6 -4 10.48 1.86
 4 6 -4 11.63 1.24
 3 -6 -4 269.13 11.56
 -3 6 4 278.96 8.96
 3 6 -4 268.38 8.72
 3 6 -4 278.01 6.9
 3 6 -4 282.82 8.16
 -3 6 4 278.4 10.66
 -3 -6 4 260 11.14
 2 -6 -4 226.24 10.36
 2 6 -4 236.16 7.16
 2 6 -4 231.87 7.01
 2 6 -4 222.98 8.33
 -2 6 4 215.83 9.08
 -2 -6 4 227.52 10.11
 1 -6 -4 150.15 8.44
 1 6 -4 146.04 6.83
 1 6 -4 147.82 5.36
 -1 6 4 140.13 6.48
 -1 6 4 156.53 7.66
 1 6 -4 143.56 5.97
 1 6 -4 140.93 7.04
 -1 -6 4 144.13 7.41
 0 6 -4 753.11 16.01
 0 6 -4 776.22 13.84
 0 -6 4 761.26 12.14
 0 6 -4 808.82 17.34
 0 -6 4 793 17.68
 0 6 4 802.3 17.65
 0 -6 -4 824.04 20.53
 0 6 4 782.83 16.73
 0 6 -4 751.56 12.63
 1 6 4 352.16 9.31
 -1 6 -4 345.77 8.57
 1 -6 4 331.21 8.48
 -1 -6 -4 360.55 13.14
 1 6 4 354.2 10.96
 -1 6 -4 341.18 10.53
 1 6 4 348.85 10.6
 -1 6 -4 340.32 9.32
 -1 6 -4 345.53 10.95
 1 -6 4 363.96 10.78
 -2 6 -4 28.89 3.5
 -2 -6 -4 39.03 4.41
 2 -6 4 33.25 3
 2 6 4 33.74 3.39
 -2 6 -4 34.8 3.34
 2 6 4 32.24 2.5
 2 6 4 32.75 3.27
 2 -6 4 40.32 3.47
 3 -6 4 1.25 1.32
 3 6 4 0.38 0.44
 -3 6 -4 -1.5 2.2
 3 6 4 -1.42 1.66
 3 6 4 0.82 0.67
 -3 -6 -4 -0.03 1.95
 3 6 4 1.61 1.58
 3 6 4 -0.1 0.38
 -3 6 -4 -2.44 1.95
 -3 -6 -4 -1.62 2.22
 4 -6 4 41.93 4.32
 -4 -6 -4 37.58 4.21
 -4 6 -4 40.31 3.67
 -4 6 -4 33.32 4.56
 4 6 4 44.47 4.02
 4 6 4 44.62 3.69
 4 6 4 45.16 2.76
 -4 -6 -4 42.94 4.95
 -5 6 -4 326.01 10.03
 -5 -6 -4 323.39 12.27
 5 -6 4 311.73 12.7
 5 6 4 346.07 11.59
 -5 6 -4 350.58 15.04
 5 6 4 331.29 10.1
 5 6 4 337.39 8.27
 -5 -6 -4 319.25 13.33
 -6 6 -4 354.7 16
 -6 -6 -4 322.42 13.99
 -6 -6 -4 339.64 12.27
 -6 6 -4 332.2 10.19
 6 -6 4 301.23 13.49
 6 6 4 320.49 8.69
 6 6 4 334.22 11.89
 -7 6 -4 184.76 7.59
 -7 -6 -4 171.59 10.5
 -7 -6 -4 193.35 8.88
 7 6 4 192.43 9.58
 7 -6 4 169.63 10.6
 -7 6 -4 190.31 12.27
 8 6 4 162.28 9.47
 8 -6 4 157.63 10.8
 -8 -6 -4 152.92 10.31
 -8 6 -4 166.16 11.91
 -9 -6 -4 -0.09 2.61
 -9 6 -4 1.83 3.02
 9 6 4 3.38 2.41
 9 -6 4 3.15 2.44
 -10 6 -4 28.82 5.79
 -10 -6 -4 27.37 4.76
 10 -6 4 19.19 4.47
 -11 6 -4 56.61 7.89
 -11 -6 -4 50.78 6.43
 11 6 4 49.72 6.57
 11 -6 4 50.83 6.88
 12 -6 4 71.15 8.36
 -12 6 -4 68.66 8.82
 12 6 4 70.93 8.52
 -12 -6 -4 55.78 6.93
 -11 -7 4 31.34 5.89
 11 7 -4 28.87 5.41
 11 -7 -4 26.7 5
 -10 -7 4 26 5.31
 10 -7 -4 28.33 5
 10 7 -4 31.61 5.19
 9 -7 -4 3.72 2.71
 9 7 -4 -2.31 2.91
 -9 -7 4 4.07 2.86
 9 -7 -4 -1.38 2.81
 -8 -7 4 0.95 2.4
 8 7 -4 5.26 2.36
 8 -7 -4 -2.35 2.8
 8 -7 -4 1.21 2.31
 7 7 -4 5.08 2.38
 7 -7 -4 -2.58 2.88
 -7 7 4 0.57 1.27
 7 -7 -4 -1.85 2.39
 7 7 -4 1.16 1.23
 -7 -7 4 -2.74 3.15
 -6 -7 4 22.3 4.34
 6 7 -4 17.91 2.88
 6 -7 -4 21.87 4.2
 -6 7 4 19.01 2.57
 6 7 -4 24.92 2.77
 6 -7 -4 15.71 3.14
 5 -7 -4 110.04 8.28
 5 -7 -4 110.36 6.76
 -5 7 4 122.25 6.08
 5 7 -4 120.93 6
 -5 7 4 116.83 7.84
 -5 -7 4 119.1 9.21
 5 7 -4 123.41 6.54
 -4 7 4 90.23 6.71
 -4 7 4 83.51 5.17
 4 7 -4 81.68 4.92
 4 -7 -4 77.74 6.92
 4 7 -4 81.9 5.05
 -4 -7 4 87.35 7.32
 3 7 -4 30.76 2.4
 -3 -7 4 28.33 4.19
 3 7 -4 27.11 3.21
 3 7 -4 29.67 2.93
 -3 7 4 33.05 4.16
 -3 7 4 26.29 3.19
 3 -7 -4 28.68 4.31
 2 -7 -4 69.95 6.45
 2 7 -4 66.62 4.06
 2 7 -4 66.82 5.06
 -2 7 4 72.62 5.95
 2 7 -4 70.21 4.19
 -2 -7 4 68.13 5.85
 -1 7 4 10.09 2.36
 1 7 -4 15.17 2.89
 1 7 -4 12.71 2.5
 -1 7 4 13.33 2.57
 1 7 -4 11.88 2.01
 -1 -7 4 11.61 2.72
 1 7 -4 15.67 2.04
 1 -7 -4 11.01 2.76
 0 7 -4 21.77 2.85
 0 -7 -4 14.61 3.24
 0 7 -4 23.47 2.44
 0 7 -4 22.12 3.3
 0 7 -4 22.66 3.26
 0 -7 4 19.72 2.99
 0 7 4 24.21 3.42
 0 7 4 23.63 3.14
 -1 7 -4 6.94 1.55
 -1 7 -4 3.48 1.9
 -1 -7 -4 8.27 2.9
 -1 7 -4 4.82 1.75
 1 7 4 5.53 2.16
 1 7 4 8.64 2.29
 1 -7 4 5.07 1.27
 1 -7 4 6.93 2.03
 -2 -7 -4 117.66 8.13
 2 7 4 110.28 6.33
 -2 7 -4 108.02 6.27
 2 7 4 101.46 4.23
 2 -7 4 101.94 5.13
 2 -7 4 109.64 6.08
 2 7 4 114.61 6.54
 -2 7 -4 103.39 6.78
 -3 -7 -4 125.91 8.46
 3 -7 4 123.54 6.46
 3 7 4 140.65 7.07
 -3 7 -4 142.16 8.69
 -3 7 -4 123.91 6.65
 -4 7 -4 2.66 2.24
 4 7 4 3 1.62
 -4 -7 -4 3.9 2.26
 -4 -7 -4 1.88 2.08
 4 7 4 3.36 1.76
 -4 7 -4 3.14 1.9
 4 -7 4 -0.14 1.95
 5 7 4 11.59 2.66
 -5 7 -4 11.92 3.64
 -5 -7 -4 15.01 3.26
 5 -7 4 13.15 2.96
 -5 7 -4 12.5 2.57
 5 7 4 12.71 2.53
 -5 -7 -4 16.47 4.05
 -6 7 -4 32.34 5.48
 6 -7 4 37.18 4.9
 -6 7 -4 35.36 3.8
 6 7 4 37.87 4.43
 -6 -7 -4 41.27 4.67
 -6 -7 -4 35.17 5.21
 -7 7 -4 10.94 3.9
 -7 -7 -4 8.16 2.44
 -7 7 -4 5.44 1.88
 7 7 4 3.99 2.12
 7 -7 4 5.75 2.72
 -7 -7 -4 2.31 2.16
 -8 7 -4 37.77 6.35
 -8 7 -4 38.93 3.91
 8 7 4 37.31 4.95
 8 -7 4 32.84 5.14
 -8 -7 -4 35.16 5.65
 9 -7 4 30.66 5.28
 9 7 4 33.06 5.06
 -9 7 -4 36.12 6.36
 -9 -7 -4 30.98 5.38
 -10 7 -4 51.06 7.74
 10 -7 4 45.82 6.63
 10 7 4 60.85 7.02
 -10 -7 -4 45.06 6.51
 11 -7 4 14.78 4.33
 -11 -7 -4 30.63 5.69
 11 7 4 26.45 5.27
 -11 7 -4 27.13 5.91
 10 -8 -4 -0.77 2.81
 -10 -8 4 1.91 2.38
 -9 -8 4 36.23 6.2
 9 -8 -4 33 5.21
 -8 -8 4 52.97 7.19
 8 -8 -4 60.65 6.42
 8 -8 -4 58.55 6.89
 -7 8 4 73.14 7.18
 7 -8 -4 81.52 8.07
 7 -8 -4 63.55 6.13
 -7 -8 4 71.49 7.99
 6 8 -4 49.84 4.86
 6 8 -4 55.23 4.38
 -6 8 4 53.56 5.97
 -6 8 4 58.23 4.53
 6 -8 -4 57.48 6.75
 6 -8 -4 49.38 5.18
 -6 -8 4 60.97 7.17
 -5 -8 4 7.89 3.29
 5 8 -4 7.79 2.09
 -5 8 4 5.29 2.56
 -5 8 4 5.33 2
 5 -8 -4 7.24 3.16
 5 8 -4 9.96 2.25
 -4 -8 4 -0.14 2.21
 -4 8 4 -2.45 2.04
 4 8 -4 1.14 1.5
 -4 8 4 -1.2 2.27
 4 8 -4 1.9 1.45
 4 -8 -4 -2.23 2.61
 3 8 -4 3.16 1.48
 -3 8 4 1.24 1.69
 3 8 -4 0.61 1.49
 -3 8 4 0.88 2.06
 3 -8 -4 0.46 2.45
 -3 -8 4 -0.9 2.51
 2 -8 -4 74.69 7.3
 -2 8 4 72.99 5.65
 -2 8 4 62.92 5.26
 -2 -8 4 67.91 6.18
 2 8 -4 76.43 5.85
 -2 8 4 68.82 6.15
 2 8 -4 70.25 4.43
 2 8 -4 77.66 6.45
 -1 8 4 224.7 9.74
 1 8 -4 244.66 10.94
 1 -8 -4 235.18 12.64
 1 8 -4 217.62 7.82
 -1 8 4 239.87 11.12
 1 8 -4 251.9 10.93
 1 8 -4 227.35 8.45
 -1 -8 4 216.67 10.49
 0 8 4 67.51 5.22
 0 8 -4 67.5 5.7
 0 8 -4 65.82 4.88
 0 8 4 68.5 5.87
 0 -8 -4 62.66 6.76
 0 8 -4 63.96 4.12
 0 -8 4 71.17 5.87
 -1 8 -4 76.51 5.84
 -1 -8 -4 78.94 7.51
 -1 8 -4 80.37 4.63
 -1 8 -4 75.45 5.57
 1 8 4 83.43 6.25
 1 8 4 77.05 5.58
 1 -8 4 83.7 6.02
 -1 8 -4 82.68 6.58
 -2 8 -4 34.45 3.16
 2 8 4 37.41 4.16
 -2 -8 -4 31.69 4.99
 -2 8 -4 33.19 4.04
 -2 8 -4 31.33 3.94
 2 8 4 37.73 4.15
 3 -8 4 7.37 1.72
 -3 -8 -4 1.41 2.57
 -3 8 -4 7.36 2.6
 -3 8 -4 9.6 2.68
 3 8 4 11.95 2.68
 3 8 4 13.51 2.82
 4 8 4 27.67 3.78
 -4 -8 -4 16.26 3.39
 4 -8 4 19.15 3.01
 -4 8 -4 25.05 4.47
 -4 8 -4 24.62 3.52
 4 8 4 20.62 3.22
 -5 -8 -4 86.27 7.57
 -5 8 -4 92.81 8.67
 -5 8 -4 87.47 6.07
 5 8 4 84.78 6.5
 5 8 4 84.76 5.91
 -5 -8 -4 84.82 7.82
 5 -8 4 74.32 6.01
 6 8 4 152.56 7.82
 6 8 4 149.42 8.9
 -6 -8 -4 163.96 10.06
 -6 -8 -4 151.78 10.84
 6 -8 4 148 9.3
 -6 8 -4 157.91 8.11
 -6 8 -4 151.93 11.62
 -7 8 -4 61.34 8.13
 -7 -8 -4 62.96 7.54
 7 8 4 63.35 6.19
 7 -8 4 53.35 6.12
 -7 8 -4 55.51 4.92
 -8 8 -4 8.7 4.36
 -8 -8 -4 3.55 2.94
 8 8 4 7.06 3.03
 -8 8 -4 4.64 2.07
 8 -8 4 -1.37 2.42
 -9 8 -4 0.66 3.36
 9 -8 4 -6.71 3.62
 9 8 4 -0.6 2.38
 -9 -8 -4 5.22 3.55
 8 -9 -4 4.51 3.21
 -8 9 4 2.75 2.56
 8 -9 -4 6.63 2.98
 -8 -9 4 3.78 3.24
 7 -9 -4 5.89 3.35
 -7 9 4 8.26 3.27
 -7 -9 4 2.86 2.9
 6 -9 -4 13.22 3.94
 -6 9 4 10.63 3.47
 -6 -9 4 11.76 3.71
 -5 -9 4 6.51 2.74
 5 9 -4 10.67 2.46
 -5 9 4 11.83 3.53
 -5 9 4 12.35 2.78
 5 -9 -4 17.23 4.4
 -4 9 4 22.27 3.4
 -4 9 4 23.37 4.33
 4 -9 -4 17.68 4.33
 -4 -9 4 23.45 4.53
 -3 9 4 43.56 4.9
 -3 9 4 39.91 4.64
 3 -9 -4 45.48 6.41
 3 9 -4 41.31 5.44
 3 9 -4 42.14 4.61
 -3 9 4 43.07 5.44
 -3 -9 4 46.24 5.75
 2 -9 -4 14 4.03
 2 9 -4 14.86 2.89
 -2 9 4 16.77 3.41
 2 9 -4 16.97 3.83
 -2 9 4 18.83 3.4
 -2 -9 4 7.21 2.48
 -2 9 4 12.26 3.2
 1 9 -4 4.77 2.59
 -1 9 4 4.28 2.27
 -1 9 4 3.22 1.79
 1 -9 -4 0.94 2.45
 -1 9 4 1.92 2.25
 -1 -9 4 2.25 1.98
 1 9 -4 2.65 1.9
 0 9 -4 3 2.52
 0 -9 4 1.33 1.95
 0 9 4 0.27 1.57
 0 -9 -4 -1.18 2.64
 0 9 4 5.24 2.93
 0 9 -4 2.24 2.14
 1 9 4 23.35 3.93
 -1 -9 -4 28.15 5.34
 1 9 4 25.28 3.68
 -1 9 -4 28.42 4.5
 -1 9 -4 28.88 4.12
 -1 9 -4 33.68 3.99
 2 9 4 29.1 4.14
 2 9 4 26.62 3.64
 -2 -9 -4 26.19 5.12
 -2 9 -4 23.95 3.69
 -2 9 -4 20.29 3.67
 -2 9 -4 26.49 4.31
 -3 9 -4 24.23 4.04
 3 9 4 27.47 3.98
 -3 -9 -4 25.56 4.94
 3 9 4 24.84 3.73
 -3 9 -4 24.35 3.82
 -4 9 -4 34.75 5.14
 4 9 4 36.46 4.37
 4 9 4 29.43 4.06
 -4 -9 -4 43.58 6.18
 -4 9 -4 38.15 4.59
 -5 9 -4 13.88 3.93
 -5 9 -4 15.58 3.2
 -5 -9 -4 20.29 4.23
 5 9 4 21.28 3.59
 5 9 4 19.91 3.48
 6 9 4 -1.25 1.99
 -6 9 -4 -0.19 1.89
 6 9 4 1.34 1.74
 -7 9 -4 20.47 5.34
 -7 9 -4 14.45 3.06
 7 9 4 23.47 4.42
 -4 10 4 -2.8 2.21
 4 10 -4 -1.43 2.77
 -4 10 4 -5.28 2.29
 4 -10 -4 2.08 3.01
 -4 10 4 -1.46 2.88
 4 10 -4 1 1.69
 -4 -10 4 0.09 2.23
 -3 10 4 0.56 2.11
 3 -10 -4 2.06 2.94
 -3 10 4 4.63 2.34
 -3 10 4 4.57 2.58
 3 10 -4 0.94 1.88
 -3 -10 4 7.26 3.12
 -2 10 4 10.26 3.54
 2 10 -4 11.76 3.34
 -2 10 4 10.65 3.17
 2 -10 -4 11.02 3.94
 -2 10 4 11.72 3.04
 -2 -10 4 17.41 3.98
 2 10 -4 12.67 3.75
 -1 10 4 23.41 3.77
 -1 10 4 26.7 4.46
 1 10 -4 25.52 4.46
 1 -10 -4 28.07 5.56
 1 10 -4 31.24 4.81
 -1 10 4 28.07 4.82
 0 10 4 27.04 3.94
 0 10 -4 27.6 4.59
 0 10 -4 22.08 4.04
 0 -10 -4 24.27 5.11
 0 10 4 22.21 4.17
 0 10 4 24.04 4.24
 1 10 4 7.6 2.7
 1 10 4 9.48 2.53
 -1 10 -4 6.74 2.62
 -1 10 -4 11.42 3.48
 -1 -10 -4 10.12 4.05
 2 10 4 3.26 2.12
 -2 -10 -4 0.41 2.78
 -2 10 -4 4.04 2.41
 -2 10 -4 5.71 2.83
 2 10 4 0.59 1.97
 -3 -10 -4 -3.1 3.46
 3 10 4 2.65 1.98
 -3 10 -4 0.34 2.17
 3 10 4 3.48 2.22
 -4 -10 -4 9.75 3.52
 -4 10 -4 10.62 3.11
 4 10 4 13.36 3.16
 -4 10 -4 9.32 3.3
 -4 10 -4 6.92 2.98
 4 10 4 9.26 2.88
 15 0 -5 -5.48 3.31
 -14 0 5 -3.68 2.2
 14 0 -5 2.24 2.57
 -13 0 5 -0.08 1.6
 13 0 -5 -0.04 2.43
 -12 0 5 1.47 1.64
 12 0 -5 -3.5 2.57
 -11 0 5 2.37 1.63
 11 0 -5 3.37 2.45
 -10 0 5 3.67 2.02
 -10 0 5 -0.16 0.62
 10 0 -5 -1.09 2.7
 9 0 -5 -0.65 2.28
 -9 0 5 -0.57 1.26
 -9 0 5 -0.46 0.63
 8 0 -5 0.59 1.61
 -8 0 5 0.21 0.5
 -8 0 5 -0.25 1.27
 7 0 -5 0.66 1.48
 -7 0 5 -0.05 0.56
 -7 0 5 1.12 1.18
 7 0 -5 -0.36 0.71
 -6 0 5 -0.27 1.07
 6 0 -5 0.22 0.48
 -6 0 5 0.8 0.41
 6 0 -5 -1.65 1.6
 -5 0 5 0.53 0.87
 -5 0 5 -0.1 0.37
 5 0 -5 0.87 1.1
 5 0 -5 0.18 0.44
 -5 0 5 0.16 0.75
 4 0 -5 1.15 0.51
 -4 0 5 0.71 0.67
 4 0 -5 -1.05 1.12
 -4 0 5 1.34 1.11
 -3 0 5 0.91 0.63
 -3 0 5 1.66 0.6
 3 0 -5 0.08 0.22
 3 0 -5 1.41 0.46
 -3 0 5 0.58 0.3
 -2 0 5 2.34 0.36
 -2 0 5 2.14 0.37
 2 0 -5 2.42 0.39
 -2 0 5 2.53 0.67
 2 0 -5 1.97 0.35
 1 0 -5 1.13 0.57
 -1 0 5 0.91 0.32
 1 0 -5 0.67 0.28
 0 0 5 4.87 0.62
 0 0 -5 6.29 1.11
 0 0 5 5.09 0.81
 1 0 5 3.15 0.61
 -1 0 -5 3.48 0.79
 -1 0 -5 2.38 0.51
 1 0 5 3.47 0.7
 2 0 5 0.24 0.46
 2 0 5 -0.06 0.58
 -2 0 -5 0.96 0.53
 -2 0 -5 1.1 0.7
 -3 0 -5 1.52 1
 3 0 5 0.4 0.56
 -3 0 -5 0.89 0.62
 3 0 5 0.91 0.79
 3 0 5 1.09 0.42
 -4 0 -5 0.21 1.12
 4 0 5 0.48 0.44
 -4 0 -5 0.19 0.66
 -4 0 -5 1.26 0.67
 4 0 5 0.88 1.24
 5 0 5 5.85 1.81
 5 0 5 4 0.83
 -5 0 -5 3.65 1.34
 -5 0 -5 3.49 0.84
 6 0 5 4.43 1.8
 -6 0 -5 3.61 1.51
 6 0 5 4.88 2.15
 6 0 5 6.03 1.07
 -6 0 -5 4.83 1.1
 -7 0 -5 -0.95 1.91
 7 0 5 1.56 0.68
 7 0 5 -0.96 2.13
 7 0 5 0.41 1.81
 -7 0 -5 0.03 0.94
 -8 0 -5 1.01 1.85
 8 0 5 1.26 2.22
 8 0 5 1.97 2.21
 8 0 5 0.59 0.77
 -8 0 -5 -0.77 1.2
 9 0 5 0.67 0.76
 9 0 5 3.12 2.75
 9 0 5 -2.97 2.91
 -9 0 -5 -2.8 2.36
 -9 0 -5 -0.25 1.11
 -10 0 -5 -0.04 2.16
 10 0 5 0.43 2.2
 -10 0 -5 0.07 1.02
 10 0 5 -0.56 2.07
 -11 0 -5 -1.95 2.23
 11 0 5 -1.81 2.56
 -11 0 -5 1.26 0.96
 12 0 5 0.89 2.28
 -12 0 -5 0.07 2.17
 13 0 5 4.61 3.04
 -13 0 -5 3.8 2.64
 -14 0 -5 1.82 2.33
 14 0 5 -0.12 2.57
 -15 0 -5 -0.27 2.12
 15 0 5 2.58 2.88
 15 -1 -5 26.54 4.85
 15 1 -5 32.39 5.1
 -14 -1 5 218.58 10.98
 14 1 -5 213.93 12.55
 14 -1 -5 219.29 13.28
 -13 -1 5 399.16 14.38
 13 1 -5 387.01 16.38
 -13 1 5 395.34 13.2
 13 -1 -5 391.94 17.32
 12 -1 -5 486 18.54
 12 1 -5 512.43 18.16
 -12 1 5 493.16 14.51
 -12 -1 5 492.16 15.6
 11 1 -5 489.21 16.91
 11 -1 -5 480.22 17.64
 -11 1 5 493.08 14.21
 -11 -1 5 482.55 15.22
 -10 -1 5 65.35 5.33
 -10 1 5 68 3.99
 10 -1 -5 63.26 6.02
 10 1 -5 65.92 5.77
 -10 1 5 68.51 5.08
 -9 -1 5 7.62 2.1
 -9 1 5 4.89 1.16
 -9 1 5 8.9 2.04
 9 1 -5 2.11 2.02
 9 -1 -5 4.02 2.11
 8 -1 -5 479.42 10.54
 -8 -1 5 493.11 14.17
 8 1 -5 478.52 13.79
 -8 1 5 468.67 12.07
 8 -1 -5 482.78 15.02
 -8 1 5 498.62 11.03
 7 -1 -5 1519.76 21.76
 -7 1 5 1572.2 22.62
 7 1 -5 1563.28 26.06
 -7 1 5 1486.97 23.48
 7 -1 -5 1567.56 28.04
 -7 -1 5 1550.33 27.07
 -6 -1 5 1179.22 22.2
 -6 1 5 1113.04 18.34
 6 1 -5 1141.62 19.65
 -6 -1 5 1145.15 19.74
 6 -1 -5 1119.29 16.98
 6 -1 -5 1133.41 13.96
 -6 1 5 1164.52 17.7
 5 1 -5 1647.08 18.44
 -5 1 5 1861.97 23.61
 5 1 -5 1779.95 24.19
 -5 -1 5 1924.36 29.62
 -5 1 5 1805.68 23.93
 -5 -1 5 1866.26 28.85
 -5 -1 5 1820.8 24.46
 5 -1 -5 1656.12 18.26
 5 -1 -5 1779.13 22.8
 -4 -1 5 1944.66 29.06
 -4 -1 5 1840.51 23.69
 -4 1 5 1980.22 26.7
 4 1 -5 1849.86 24.19
 -4 1 5 1927.88 24.32
 -4 -1 5 1966.32 29.07
 4 -1 -5 1901.62 24.15
 -4 -1 5 1945.34 24.59
 -3 -1 5 366.02 9.82
 3 -1 -5 360.9 7.13
 -3 -1 5 368.11 6.96
 -3 -1 5 359.09 7.02
 -3 1 5 371.67 8.32
 -3 -1 5 382.73 9.01
 -3 1 5 364.91 7.37
 3 -1 -5 367.69 7.48
 -2 1 5 723.27 11.88
 -2 1 5 751.08 10.56
 2 1 -5 717.66 10.27
 -2 -1 5 694.86 10.7
 2 1 -5 709.62 10.57
 2 -1 -5 724.21 11.03
 -2 1 5 731.07 11.04
 2 -1 -5 695.34 11.01
 -2 -1 5 723.82 13.68
 -2 1 5 722.42 10.96
 1 1 -5 2586.98 28.15
 1 -1 -5 2489.78 28.9
 -1 -1 5 2603.13 31.83
 -1 -1 5 2520.77 28.24
 -1 1 5 2503.12 29.09
 1 1 -5 2490.32 28.76
 -1 1 5 2593.59 28.18
 1 -1 -5 2472.18 28.2
 0 1 -5 3997.98 43.78
 0 -1 -5 4047.99 43.46
 0 -1 -5 3959.47 42.83
 0 -1 -5 4128.49 42.95
 0 1 -5 3996.58 43.42
 0 -1 5 4108.44 45.06
 0 -1 5 3982.19 42.84
 0 1 5 4036.01 42.93
 -1 -1 -5 4339.28 45.35
 1 -1 5 4318.93 46.87
 -1 1 -5 4400.87 45.81
 -1 1 -5 4200.55 44
 1 -1 5 4414.82 46.2
 1 -1 5 4162.4 45.98
 -1 -1 -5 4212.92 46.57
 1 -1 5 4379.37 44.95
 1 1 5 4318.15 45.5
 -1 1 -5 4298.49 47.41
 -1 -1 -5 4296.25 46.09
 2 1 5 3145.99 35.32
 2 -1 5 3210.63 36.59
 2 -1 5 3230.22 34.25
 2 -1 5 3232.64 35.42
 -2 1 -5 3262.17 36.18
 2 -1 5 3422.27 38.46
 -2 -1 -5 3236.65 35.38
 -2 1 -5 3211.05 38.29
 -2 -1 -5 3202.34 37.05
 2 1 5 3343.68 36.9
 3 -1 5 682.59 10.38
 3 1 5 685.37 10.91
 3 -1 5 691.74 11.98
 -3 1 -5 681.7 13.09
 -3 -1 -5 670.08 11.97
 -3 1 -5 706.39 12.75
 -3 -1 -5 673.72 10.66
 3 1 5 670.26 12.09
 3 1 5 693.82 11.46
 3 -1 5 737.48 14.59
 -3 1 -5 688.08 13.32
 4 1 5 2.61 0.76
 -4 1 -5 1.62 1.24
 4 -1 5 4.77 1.69
 4 1 5 3.27 1.24
 -4 1 -5 2.97 1.06
 -4 -1 -5 3.16 0.99
 -4 -1 -5 1.74 0.7
 5 1 5 374.51 8.61
 -5 -1 -5 353.01 8.38
 -5 1 -5 364.11 10.83
 5 -1 5 379.99 12.22
 5 1 5 376.58 10.27
 -5 -1 -5 370.83 8.99
 6 1 5 1408.01 21.24
 6 -1 5 1456.39 28.52
 -6 -1 -5 1366.74 21.96
 6 -1 5 1405.58 17.59
 -6 -1 -5 1405.69 22.18
 6 1 5 1384.49 24.66
 -6 1 -5 1468.08 26.08
 7 -1 5 974.1 23.26
 -7 -1 -5 972.27 19
 7 -1 5 1100.16 15.07
 7 1 5 983.08 22.28
 7 -1 5 1038.07 24.11
 -7 1 -5 1071.2 14.72
 -7 -1 -5 1018.61 18.97
 7 1 5 965.47 21.3
 -7 1 -5 1044.33 22.63
 8 1 5 967.66 22.55
 8 -1 5 964.76 24.1
 -8 -1 -5 1031.5 20.6
 -8 -1 -5 968.37 19.18
 8 1 5 959.02 23.6
 -8 1 -5 956.39 14.65
 -8 1 -5 1044.61 23.57
 9 -1 5 673.37 20.47
 -9 1 -5 672.08 12.14
 9 1 5 679.73 20.86
 9 1 5 671.53 19.68
 -9 -1 -5 715.71 17.81
 -9 -1 -5 711.23 16.37
 -9 1 -5 736.16 20.21
 10 1 5 143.84 9.19
 10 -1 5 157.99 9.93
 -10 1 -5 151.29 5.29
 10 1 5 163.68 10.59
 -10 -1 -5 162.83 8.54
 -10 -1 -5 171.29 7.86
 -10 1 -5 170.86 9.77
 -11 1 -5 2.87 2.21
 -11 -1 -5 2.28 1.76
 11 -1 5 3.18 2.27
 -11 -1 -5 6.37 1.94
 11 1 5 5.51 2.83
 11 1 5 4.65 2.41
 -12 -1 -5 98.29 7.15
 12 1 5 96.11 8.75
 12 1 5 96.4 8.03
 -12 -1 -5 91.31 5.96
 -12 1 -5 97.13 7.96
 12 -1 5 86.59 7.94
 13 -1 5 214.03 12.91
 -13 -1 -5 232.13 11.21
 13 1 5 216.63 12.56
 -13 1 -5 234.5 12.63
 -14 1 -5 222.03 12.45
 14 1 5 208.12 12.65
 14 -1 5 205.29 12.98
 15 1 5 149.81 11.09
 -15 1 -5 168.34 11.31
 15 -1 5 151.91 11.67
 15 -2 -5 3.04 2.98
 15 2 -5 4.5 2.48
 -15 -2 5 5.03 2.32
 -14 -2 5 3.1 2.38
 14 -2 -5 5.03 3.14
 14 2 -5 -0.03 2.1
 -13 -2 5 1.47 1.87
 13 2 -5 -0.02 2.24
 13 -2 -5 -0.55 2.53
 -12 2 5 19.08 2.88
 12 -2 -5 15.29 4.05
 -12 -2 5 20.03 3.71
 12 2 -5 15.17 3.43
 -11 -2 5 3.61 1.89
 -11 2 5 3.61 1.72
 11 2 -5 1.31 1.82
 11 -2 -5 -1.16 2.55
 10 -2 -5 3.31 2.31
 -10 -2 5 5.66 2.02
 -10 2 5 3.79 1.56
 10 2 -5 2.33 1.63
 -9 -2 5 100.73 6.89
 -9 -2 5 90.41 3.86
 -9 2 5 93.33 5.19
 9 -2 -5 95.82 5.21
 9 -2 -5 93.84 3.62
 9 -2 -5 91.2 7.07
 9 2 -5 90.58 5.99
 8 -2 -5 -0.78 2.16
 8 -2 -5 0.88 0.52
 8 -2 -5 -1.32 1.3
 8 2 -5 0.31 1.36
 -8 -2 5 0.81 1.51
 -8 -2 5 0.18 0.51
 -8 2 5 0.04 0.93
 -7 -2 5 54.68 4.85
 -7 -2 5 51.1 2.2
 7 2 -5 45.17 3.59
 -7 -2 5 47.94 2.98
 -7 2 5 50.69 3.36
 7 -2 -5 45.89 1.98
 7 -2 -5 50.88 3.51
 6 -2 -5 0.82 0.74
 6 2 -5 0.29 1.04
 6 -2 -5 -0.59 1.19
 -6 -2 5 0.97 0.47
 -6 -2 5 0.77 0.58
 6 -2 -5 0.54 0.41
 6 2 -5 -0.14 1.51
 -6 -2 5 1.3 1.6
 -6 -2 5 0.34 0.78
 -5 -2 5 27.01 1.89
 -5 -2 5 29.46 3.43
 5 -2 -5 25.89 2.41
 -5 -2 5 28.22 2.2
 -5 -2 5 24.82 2.75
 -5 2 5 31.83 2.67
 5 2 -5 21.84 1.17
 5 -2 -5 29.78 2
 5 2 -5 29.49 3.25
 -5 -2 5 26.39 1.34
 5 2 -5 28.62 2.04
 4 2 -5 13.37 1.35
 -4 -2 5 11.69 1.24
 -4 2 5 11.8 1.65
 4 -2 -5 20.8 2.05
 4 -2 -5 6.19 1.1
 4 2 -5 10.8 1.06
 -4 -2 5 10.61 1.18
 -4 -2 5 11.16 1.66
 4 2 -5 12.88 2.2
 -4 2 5 9.98 0.66
 -4 -2 5 12.48 2.42
 -3 2 5 1.89 0.91
 -3 -2 5 1.08 1.35
 -3 -2 5 1.56 0.63
 -3 2 5 2.95 0.93
 -3 -2 5 0.4 0.4
 3 2 -5 0.98 0.8
 3 2 -5 1.29 0.68
 -3 2 5 1.08 0.76
 3 2 -5 0.88 0.34
 3 -2 -5 0.58 0.93
 -3 -2 5 1.39 0.7
 2 2 -5 38.38 2.47
 2 -2 -5 20.89 1.98
 -2 2 5 21.82 1.94
 -2 -2 5 19.39 1.52
 -2 -2 5 16.61 2.22
 2 2 -5 20.78 1.67
 -2 2 5 24.03 1.69
 -2 -2 5 18.11 1.15
 -2 2 5 21.27 1.76
 -1 -2 5 667.38 13.89
 1 -2 -5 700.63 11.6
 1 -2 -5 719.62 12.39
 1 2 -5 735.97 11.37
 -1 -2 5 692.81 11.24
 1 2 -5 707.59 14.12
 0 2 -5 7.25 1.25
 0 -2 5 5.65 1.18
 0 -2 -5 5.86 1.21
 0 -2 5 6.78 1.1
 0 -2 5 6.99 1.12
 0 -2 5 7.13 0.96
 0 -2 -5 6.39 1.04
 0 2 -5 9.41 1.29
 1 -2 5 4.36 0.87
 1 2 5 4.64 0.71
 -1 2 -5 3.45 1.13
 1 2 5 4.18 0.83
 1 -2 5 4.01 0.97
 -1 -2 -5 4 1.02
 -1 -2 -5 4.73 0.94
 -1 -2 -5 3.99 0.94
 -1 2 -5 3.72 0.83
 1 -2 5 3.52 1.07
 -1 2 -5 4 0.69
 2 -2 5 74.35 2.45
 2 -2 5 76.79 3.25
 -2 -2 -5 79.14 3.41
 -2 2 -5 72.38 3.47
 -2 2 -5 74.8 2.54
 -2 -2 -5 79.23 2.43
 -2 2 -5 71.5 2.42
 2 2 5 77.72 2.47
 -2 -2 -5 80.68 3.59
 2 -2 5 82.46 4.18
 -2 2 -5 72.79 3.59
 -2 -2 -5 77.36 3.27
 -2 2 -5 69.63 3.8
 3 2 5 4.42 0.99
 -3 2 -5 5.95 1.34
 -3 2 -5 5.16 1.78
 3 -2 5 3.7 1.45
 -3 2 -5 6 1.25
 -3 -2 -5 4.8 1.03
 3 -2 5 4.88 1.01
 -3 2 -5 3.2 0.98
 -3 -2 -5 5.87 0.93
 3 2 5 4.66 0.74
 -3 -2 -5 5.85 1.06
 -3 -2 -5 4.47 1.25
 4 2 5 110.8 3.57
 4 -2 5 116.71 6.24
 -4 -2 -5 108.91 4.25
 4 -2 5 113.18 3.17
 -4 2 -5 113.11 5.75
 -4 -2 -5 118.01 3.47
 -4 -2 -5 109.78 5.11
 4 2 5 111.59 4.7
 -4 2 -5 114.68 5.95
 -5 2 -5 4.06 1.81
 5 2 5 4.8 1.46
 -5 -2 -5 2.93 1.12
 5 -2 5 0.95 0.43
 -5 -2 -5 0.66 0.82
 -5 -2 -5 1.35 1.13
 -6 2 -5 4.4 2.1
 6 2 5 4.68 1.69
 -6 -2 -5 2.14 1.02
 -6 -2 -5 2.1 0.92
 -6 -2 -5 1.55 1.45
 7 -2 5 54.58 5.52
 7 2 5 62.21 5.26
 -7 2 -5 63.25 5.74
 -7 -2 -5 55.39 3.33
 -7 -2 -5 60.59 4.64
 7 2 5 55.71 4.57
 8 2 5 -0.35 1.83
 -8 2 -5 -0.24 2.72
 8 2 5 3.66 2.5
 -8 -2 -5 0.77 1.25
 -8 -2 -5 1.04 1.5
 -9 -2 -5 -0.72 1.37
 -9 2 -5 -1.24 2.4
 9 2 5 1.1 2.24
 9 -2 5 5.23 2.88
 9 2 5 -1.56 2.54
 -9 -2 -5 0.9 1.54
 -10 -2 -5 11 1.68
 10 2 5 3.95 2.62
 -10 2 -5 6.68 2.94
 10 2 5 9.77 2.91
 10 -2 5 4.35 2.5
 -10 -2 -5 6.24 1.76
 -10 -2 -5 7.55 2.35
 -11 -2 -5 12.52 2.35
 -11 2 -5 20.2 4.08
 11 2 5 18.94 3.78
 11 -2 5 7.68 3.03
 11 2 5 18.25 4.09
 -11 -2 -5 16.67 3.15
 12 -2 5 14.64 3.86
 12 2 5 20.06 4.67
 -12 2 -5 19.59 4.33
 -12 -2 -5 23.33 3.51
 12 2 5 17.35 3.69
 13 -2 5 1.99 2.76
 -13 2 -5 2.74 2.43
 13 2 5 8.33 3.7
 13 2 5 6.73 3.09
 -14 2 -5 1.72 2.78
 14 2 5 -0.11 2.11
 14 -2 5 3.79 2.91
 14 2 5 2.93 2.92
 -15 2 -5 1.81 2.63
 15 2 5 2.56 2.71
 15 -2 5 -1.94 2.74
 -15 -3 5 11.6 3.26
 15 -3 -5 13.09 4.09
 -14 -3 5 117.55 8.96
 14 -3 -5 113.18 9.91
 13 3 -5 274.25 12.78
 13 -3 -5 259 14.7
 -13 -3 5 257.59 12.89
 -12 -3 5 329.4 14.15
 12 3 -5 340.97 13.68
 12 -3 -5 319.45 15.77
 -11 -3 5 219.15 11.25
 11 3 -5 204.36 9.93
 11 -3 -5 198.82 11.86
 -11 3 5 209.27 8.42
 10 -3 -5 173.41 6.49
 -10 -3 5 187.45 10.34
 10 -3 -5 176.07 8.15
 10 -3 -5 165.41 10.29
 10 3 -5 169.09 8.4
 -10 3 5 167.12 7.05
 9 -3 -5 1.61 1.37
 -9 -3 5 5.63 2.4
 9 -3 -5 4.91 1.23
 9 -3 -5 5.17 1.01
 -9 3 5 5.61 1.43
 -9 -3 5 4.9 0.99
 9 3 -5 1.73 1.8
 9 -3 -5 2.4 2.49
 9 3 -5 5.45 1.69
 -8 -3 5 438.66 15.12
 8 -3 -5 421.35 12.06
 8 -3 -5 439.03 9.47
 8 3 -5 434.87 11.51
 8 -3 -5 418.12 14.73
 -8 -3 5 400.13 9.28
 8 3 -5 442.11 15.36
 -8 -3 5 407.45 8.5
 -8 3 5 433.85 10.63
 -7 -3 5 488.97 12.1
 -7 -3 5 492.23 15.61
 7 -3 -5 469.24 12.59
 7 -3 -5 482.87 9.55
 7 -3 -5 469.53 14.63
 7 3 -5 483.21 10.97
 7 3 -5 489.56 15.36
 -7 -3 5 466.98 8.76
 -7 -3 5 452.3 9.37
 -6 -3 5 1696.07 24.35
 6 -3 -5 1675.61 26.48
 6 3 -5 1699.58 30.2
 -6 -3 5 1716.4 31.26
 -6 -3 5 1651.58 20.66
 -6 -3 5 1667.94 21.42
 6 3 -5 1554.08 18.14
 6 -3 -5 1667.87 28.73
 6 3 -5 1697.83 22.34
 5 3 -5 2123.83 25.04
 -5 -3 5 2082.5 35.5
 -5 -3 5 2205.76 27.58
 -5 3 5 2127.51 24.25
 -5 -3 5 2146.34 26.2
 5 3 -5 2092.51 32.86
 5 -3 -5 2096.71 32.14
 5 -3 -5 2172.96 31.66
 4 3 -5 448.59 8.65
 -4 -3 5 424.74 13.15
 4 -3 -5 429.03 11.14
 -4 3 5 416.74 7.26
 4 3 -5 451.24 11.25
 4 3 -5 441.81 7.32
 -4 -3 5 456.4 9.16
 -4 -3 5 437.88 8.19
 4 3 -5 437.76 7.84
 -4 -3 5 436.97 7.83
 -4 3 5 437.14 8.04
 4 -3 -5 409.78 10.76
 -3 3 5 6.04 0.98
 -3 -3 5 7.02 0.95
 -3 -3 5 3.89 1.47
 3 3 -5 6.48 1.28
 3 -3 -5 3.77 1.26
 3 3 -5 5.88 0.98
 3 3 -5 5.07 1.1
 3 -3 -5 2.06 1.17
 -3 -3 5 5.82 0.89
 -3 -3 5 4.4 0.54
 3 3 -5 6.13 0.96
 2 3 -5 86.62 4.21
 2 -3 -5 86.32 4.59
 -2 -3 5 79.76 3.32
 2 3 -5 83.2 2.93
 -2 -3 5 71.1 1.95
 -2 3 5 92.6 4.29
 2 3 -5 79.65 3.13
 -2 -3 5 83.77 5
 -2 -3 5 85.5 2.63
 -1 3 5 300.56 7.54
 1 -3 -5 294.87 8.47
 1 3 -5 288.73 9.3
 1 3 -5 277.71 4.72
 -1 -3 5 284.59 8.65
 1 3 -5 289.83 8.72
 -1 -3 5 289.36 5.69
 -1 -3 5 270.06 6.96
 1 3 -5 290.09 6.89
 0 3 -5 2045.75 29.62
 0 3 -5 1997.69 30.35
 0 3 -5 2021.45 22.16
 0 3 -5 2091.75 27.02
 0 -3 5 2112.45 28.19
 0 -3 -5 2056.08 28.4
 0 -3 5 2028.88 27.35
 0 -3 5 2092.26 26.2
 1 -3 5 3950.67 45.48
 -1 3 -5 3941.45 47.72
 1 -3 5 4029.77 47.93
 -1 3 -5 3998.97 45.31
 -1 -3 -5 4031.29 48.06
 -1 3 -5 3921.83 47.37
 1 3 5 4128.94 46.37
 1 3 5 3977.51 42.77
 2 -3 5 1237.67 21.51
 2 -3 5 1191.67 16.24
 -2 -3 -5 1200.29 19.29
 2 3 5 1241.52 17.86
 -2 3 -5 1212.65 18.2
 2 3 5 1210.83 14.83
 -2 3 -5 1213.67 19.42
 -2 3 -5 1199.82 20.63
 -3 -3 -5 283.7 8
 -3 3 -5 282.24 5.24
 3 -3 5 285.44 10.1
 3 3 5 259.44 4.72
 -3 3 -5 286.25 6.45
 -3 3 -5 295.15 7.51
 -3 3 -5 285.71 8.06
 -3 -3 -5 292.35 9.16
 3 3 5 280.94 7.25
 3 -3 5 283.49 5.39
 -3 3 -5 280.71 9.44
 -4 3 -5 93.51 5.87
 -4 -3 -5 81.01 2.28
 -4 3 -5 93.53 4.16
 -4 3 -5 100.85 5.36
 -4 -3 -5 100.18 4.68
 4 3 5 88.1 2.53
 4 3 5 91.78 4.15
 -4 3 -5 73.85 2.32
 -4 -3 -5 94.47 5.31
 4 -3 5 85.73 5.88
 -5 -3 -5 164.49 3.61
 5 3 5 172.8 6.88
 5 -3 5 175.13 8.96
 -5 -3 -5 176.85 6.32
 5 3 5 186.42 6.65
 -5 -3 -5 171.95 7.55
 -5 3 -5 191.61 9.15
 -6 -3 -5 323.63 11.13
 6 3 5 329.08 9.91
 -6 -3 -5 314.81 5.99
 6 -3 5 332.65 13.11
 6 3 5 346.5 10.85
 -6 -3 -5 310.13 8.78
 -6 3 -5 354.24 13.18
 -7 3 -5 947.18 23.82
 -7 -3 -5 907.6 20.66
 -7 -3 -5 875.11 13.07
 7 -3 5 907.31 23.34
 -7 -3 -5 816.34 15.91
 7 3 5 906.72 20.22
 7 3 5 891.33 19.02
 -8 3 -5 1179.35 28.06
 8 3 5 1088.47 22.87
 8 3 5 1111.23 24.55
 -8 -3 -5 1054.63 18.55
 -8 -3 -5 1109.03 24.17
 8 -3 5 1098.51 27.05
 -8 -3 -5 1093.22 16.63
 -9 3 -5 269.64 13.21
 -9 -3 -5 242.86 7.22
 9 3 5 238 10.63
 -9 -3 -5 261.49 7.78
 9 -3 5 245.89 12.63
 9 3 5 251.6 11.92
 -9 -3 -5 238.74 10.88
 10 3 5 47.3 5.74
 10 -3 5 41.55 5.45
 10 3 5 43.73 5.01
 -10 -3 -5 46.67 5.02
 -10 -3 -5 45.28 3.34
 -10 3 -5 60.53 6.83
 11 -3 5 5 3.07
 -11 3 -5 -2.14 3.24
 11 3 5 -0.79 2.05
 11 3 5 -6.64 4.08
 -11 -3 -5 0.82 1.76
 -12 3 -5 51.71 6.7
 12 3 5 46.88 6.5
 12 -3 5 45.17 6.41
 -12 -3 -5 47.69 5.22
 12 3 5 49.28 5.64
 13 3 5 142.48 11.6
 13 3 5 146.92 9.85
 13 -3 5 146.42 11.08
 -13 -3 -5 140.39 8.97
 -13 3 -5 168.25 11.53
 14 3 5 131.99 9.69
 14 3 5 150.14 12.42
 14 -3 5 149.27 11.6
 -14 3 -5 149.44 11.26
 -14 -4 5 6.64 2.82
 14 -4 -5 8.67 3.44
 13 -4 -5 -4.64 3.41
 -13 -4 5 0.45 2.24
 12 -4 -5 4.93 2.75
 -12 -4 5 7.23 3.13
 11 -4 -5 13.07 3.79
 -11 -4 5 17.34 3.99
 10 -4 -5 89.7 6.39
 10 -4 -5 94.49 8.13
 10 4 -5 99.19 8.1
 -10 4 5 98.41 5.26
 10 4 -5 95.15 5.76
 -10 -4 5 107.08 8.43
 -9 4 5 21.93 2.54
 9 -4 -5 21.56 3.99
 -9 -4 5 22.77 4.18
 9 4 -5 23.15 2.7
 9 -4 -5 19.8 3.12
 9 4 -5 27.36 4.45
 -8 -4 5 20.51 3.71
 -8 -4 5 15.92 1.95
 8 4 -5 18.71 3.53
 8 -4 -5 18.58 3.41
 8 4 -5 17.86 2.08
 8 -4 -5 17.59 2.85
 -8 -4 5 18.64 1.77
 -8 -4 5 18.58 1.91
 -7 -4 5 80.5 6.81
 -7 -4 5 75.65 3.8
 -7 -4 5 78.51 3.41
 7 4 -5 77.04 3.4
 7 -4 -5 80.48 5.6
 7 -4 -5 75.88 6.11
 7 4 -5 79.11 6.22
 6 4 -5 45.87 4.2
 6 -4 -5 45.85 4.51
 -6 -4 5 44.28 2.36
 6 -4 -5 42.84 4.1
 6 4 -5 43.54 2.18
 -6 -4 5 42.3 4.85
 -6 -4 5 44.94 2.4
 -6 4 5 47.65 2.47
 -5 4 5 26.88 1.87
 5 -4 -5 26.43 3.11
 5 4 -5 25.9 1.98
 -5 -4 5 30.76 4.02
 5 4 -5 28.04 3
 -5 -4 5 24.6 1.18
 -5 -4 5 30.34 1.97
 5 4 -5 28.92 2
 5 -4 -5 24.19 2.92
 4 4 -5 2.75 1.05
 4 4 -5 1.48 0.73
 -4 4 5 1.87 0.77
 4 4 -5 3.09 0.83
 4 -4 -5 -0.03 1.31
 -4 -4 5 2.57 0.89
 4 -4 -5 -0.22 1.39
 -4 -4 5 1.84 2.08
 4 4 -5 2.51 1.3
 -4 -4 5 2.42 0.78
 -4 4 5 3.52 0.92
 -3 -4 5 89.75 6.02
 -3 -4 5 92.41 3.64
 3 4 -5 93.25 3.94
 3 4 -5 85.68 3.73
 3 -4 -5 91.49 5.58
 -3 4 5 77.09 4.61
 3 4 -5 89.93 3.51
 3 4 -5 84.51 4.34
 3 -4 -5 82.45 4.52
 -3 -4 5 85.35 3.67
 -2 -4 5 87.44 5.4
 2 4 -5 82.99 3.12
 2 4 -5 84.24 3.61
 2 -4 -5 88.21 5.25
 -2 -4 5 82.69 3.86
 -1 -4 5 7.14 1.53
 1 4 -5 10.96 1.08
 1 4 -5 8.25 1.43
 -1 4 5 8.01 1.33
 -1 -4 5 6.98 0.89
 1 -4 -5 8.95 2.1
 0 -4 5 11.73 1.93
 0 -4 -5 12.09 2.23
 0 4 -5 12.27 1.11
 0 4 5 12.28 1.58
 0 4 5 14.41 2.54
 0 -4 5 6.85 0.96
 0 4 -5 9.35 1.62
 -1 4 -5 12.59 2
 -1 4 -5 14.27 1.62
 1 4 5 24.72 3.07
 -1 -4 -5 18.16 2.4
 -1 4 -5 17.21 2.21
 1 -4 5 11.95 1.59
 1 -4 5 14.33 2
 -2 4 -5 28.68 3.18
 -2 4 -5 27.31 2.6
 -2 -4 -5 29.34 3.08
 2 4 5 31.08 2.98
 -2 4 -5 28.94 2.61
 2 4 5 29.45 1.57
 2 4 5 26.56 2.51
 -2 4 -5 28.11 2.66
 2 -4 5 25.02 2.05
 2 -4 5 28.11 3.1
 -3 4 -5 24.35 3.29
 -3 4 -5 20.09 2.25
 3 4 5 22.1 2.64
 3 4 5 16.56 1.05
 -3 4 -5 16.39 1.85
 -3 -4 -5 19.94 2.66
 3 4 5 17.6 2.09
 3 -4 5 19.45 1.68
 3 -4 5 17.36 2.9
 -3 -4 -5 21.3 3.05
 4 4 5 133.04 5.39
 4 -4 5 129.14 7.51
 4 4 5 127.9 5.89
 -4 4 -5 115.86 2.95
 -4 -4 -5 126.9 6.9
 -4 4 -5 132.75 4.61
 -4 -4 -5 131.64 6.1
 -4 4 -5 128.7 7.4
 -4 4 -5 147.25 5.84
 5 4 5 81.51 4.3
 -5 -4 -5 77.48 4.75
 -5 4 -5 79 4.21
 5 4 5 78.08 4.88
 -5 4 -5 65.84 2.72
 5 -4 5 76.64 6.17
 -5 -4 -5 76.15 5.54
 -5 4 -5 78.23 6.2
 6 4 5 124.31 6.59
 6 -4 5 113.65 7.94
 -6 -4 -5 120.82 5.97
 6 4 5 125.45 5.88
 -6 -4 -5 122.46 7.37
 -6 4 -5 121.17 8.28
 -7 4 -5 21.15 4.07
 7 -4 5 18.42 3.6
 -7 -4 -5 19.73 2.52
 7 4 5 23.42 2.91
 7 4 5 25.68 3.57
 -7 -4 -5 21.19 3.37
 -8 4 -5 -1.64 3.12
 -8 -4 -5 -0.79 1.88
 8 -4 5 -0.82 2.71
 -8 -4 -5 1.77 1.29
 8 4 5 0.65 1.69
 8 4 5 1.24 1.85
 -9 4 -5 4.6 2.91
 9 4 5 2.42 1.78
 9 -4 5 0.54 2.44
 9 4 5 6.79 2.97
 -9 -4 -5 4.84 1.59
 -9 -4 -5 2.19 1.71
 -10 4 -5 40.52 6.08
 10 -4 5 30.17 5.01
 -10 -4 -5 32.46 4.64
 10 4 5 38.97 5.42
 10 4 5 39.47 4.56
 -11 4 -5 39.33 6.01
 11 -4 5 37.44 5.8
 11 4 5 36.75 5.58
 11 4 5 38.39 4.74
 -11 -4 -5 35.06 4.85
 12 4 5 18.93 3.61
 -12 4 -5 15.91 4.62
 12 -4 5 19.52 4.55
 12 4 5 14.28 3.58
 -12 -4 -5 19 3.84
 -13 4 -5 7.82 3.89
 13 4 5 5.75 3.03
 13 -4 5 12.54 4.2
 -13 -4 -5 7.29 2.65
 -14 4 -5 -1.21 2.98
 14 4 5 2.79 3.13
 -14 -4 -5 0.02 2.03
 14 -4 5 -1.07 2.62
 13 -5 -5 90.97 9.19
 -13 -5 5 98.72 8.91
 12 -5 -5 126.13 10.43
 12 5 -5 130.47 10.02
 -12 -5 5 135.62 10.17
 11 -5 -5 145.59 10.71
 11 5 -5 151.4 10.62
 -11 -5 5 147.18 10.52
 -10 -5 5 11.61 3.27
 10 5 -5 14.76 3.72
 10 -5 -5 10.84 2.85
 10 -5 -5 19.12 4.33
 -9 -5 5 0.31 2.39
 9 -5 -5 -3.34 2.54
 9 -5 -5 -0.33 2.4
 9 5 -5 1.92 2.49
 -8 -5 5 3.7 2.18
 8 5 -5 2.41 1.79
 8 -5 -5 7.96 2.91
 8 -5 -5 2.01 1.76
 -7 -5 5 524.07 18.67
 7 5 -5 536.65 16.24
 -7 5 5 530.96 10.16
 7 -5 -5 525.43 16.03
 7 -5 -5 527.3 16.41
 -6 -5 5 609.78 19.67
 6 5 -5 629.99 11.73
 -6 5 5 621.6 11.49
 6 -5 -5 631.26 17.43
 6 5 -5 637.98 16.16
 6 5 -5 653.95 11.79
 -6 -5 5 611.5 10.87
 6 -5 -5 623.06 16.83
 -5 -5 5 377.45 14.65
 5 -5 -5 352.71 11.61
 5 -5 -5 361.73 12.64
 -5 5 5 373 7.68
 5 5 -5 368.2 10.72
 -5 5 5 365.31 8.54
 5 5 -5 370.43 8.59
 -5 -5 5 336.3 7.84
 -4 5 5 809.38 14.51
 4 -5 -5 786.95 19.21
 4 5 -5 816.88 15.53
 4 5 -5 821.55 12.36
 4 5 -5 803.52 14.41
 4 -5 -5 732.47 16.61
 -4 5 5 865.24 14.4
 -4 -5 5 818.2 21.1
 -3 5 5 78.15 5.13
 3 5 -5 89.08 3.98
 3 5 -5 78.7 3.45
 3 -5 -5 79.39 5.77
 3 5 -5 81.12 4.17
 -3 -5 5 85.17 6.13
 2 -5 -5 118.19 6.86
 -2 5 5 125 6.26
 2 5 -5 118.13 4.24
 2 5 -5 124.68 4.82
 2 5 -5 116.2 5.24
 -2 -5 5 120.57 6.85
 -1 -5 5 307.31 10.22
 1 5 -5 322.92 6.96
 -1 -5 5 280.28 5.25
 1 -5 -5 317.37 11.08
 1 5 -5 312.16 8.53
 -1 5 5 297.41 9.62
 0 5 5 731.01 14.23
 0 5 -5 732.68 15.39
 0 5 5 712.9 15.02
 0 5 5 741.05 15.74
 0 -5 -5 753.2 17.84
 0 5 -5 754.06 11.99
 0 5 -5 721.84 11.64
 0 5 -5 744.71 15.14
 0 -5 5 723.85 12.15
 0 -5 5 735.22 15.77
 1 5 5 1087.79 17.72
 1 5 5 1084.77 19.7
 -1 5 -5 1057.09 19.15
 -1 -5 -5 1121.79 22.42
 1 -5 5 1075.41 18.16
 1 5 5 1077.7 19.55
 -1 5 -5 1066.69 20
 -1 5 -5 1042.81 17.33
 1 -5 5 1083.92 19.06
 2 5 5 755.18 15.91
 -2 5 -5 758.66 15.32
 2 5 5 743.05 11.04
 -2 -5 -5 783.65 18.07
 2 -5 5 744.11 16.21
 -2 5 -5 799.57 17.76
 2 5 5 765.37 15.6
 2 -5 5 761.82 14.5
 -3 5 -5 122.16 5.86
 -3 -5 -5 121.15 6.73
 -3 5 -5 120.01 5.58
 3 -5 5 116.39 6.69
 3 5 5 106.8 2.83
 3 5 5 117.72 5.92
 3 5 5 114.41 5.46
 -3 -5 -5 118.84 6.86
 3 -5 5 133.5 5.17
 -3 5 -5 125.64 7.3
 -4 5 -5 2.67 2.03
 4 -5 5 5.16 1.94
 -4 5 -5 6.8 1.39
 -4 -5 -5 4.92 1.53
 4 5 5 7.19 1.68
 4 5 5 7.74 1.97
 -4 5 -5 6.37 1.69
 -4 -5 -5 8.49 2.23
 -5 5 -5 23.65 3.88
 -5 -5 -5 31.4 3.55
 5 -5 5 26.28 3.9
 -5 5 -5 23.83 2.66
 5 5 5 28.33 3.31
 5 5 5 27.14 2.51
 -5 5 -5 27.8 2.31
 -5 -5 -5 21.98 3.46
 6 5 5 393.14 12.38
 -6 5 -5 389.88 10.65
 6 5 5 404.49 10.79
 6 -5 5 371.8 14.75
 -6 -5 -5 395.16 14.51
 -6 -5 -5 393.17 12.39
 -6 5 -5 435.14 16.69
 7 5 5 343.5 10.62
 -7 -5 -5 376.02 11.8
 7 5 5 371.55 12.86
 7 -5 5 331.47 14.56
 -7 -5 -5 342.75 14.03
 -7 5 -5 383.8 16.55
 8 5 5 160.9 7.61
 8 5 5 180.13 9.56
 -8 -5 -5 190.58 7.95
 -8 5 -5 180.84 11.86
 8 -5 5 174.11 10.95
 -8 -5 -5 170.88 10.23
 9 5 5 163.16 9.68
 9 -5 5 165.14 10.96
 9 5 5 163.73 8.31
 -9 5 -5 181.19 12.24
 -9 -5 -5 155.16 10.1
 -10 5 -5 38.17 6.36
 10 -5 5 31.19 5.28
 10 5 5 36.45 5.4
 -10 -5 -5 30.91 4.84
 -11 5 -5 -1.31 3.31
 11 -5 5 -1.49 2.78
 11 5 5 2.01 2.57
 -11 -5 -5 -2.12 2.84
 -12 5 -5 15.74 4.49
 12 -5 5 12.49 3.79
 12 5 5 15.55 4.39
 -12 -5 -5 9.78 3.12
 -13 5 -5 55.21 7.81
 13 -5 5 45.71 6.78
 13 5 5 51.94 7.49
 -13 -5 -5 46.75 6.03
 -13 -6 5 -1.9 2.57
 13 -6 -5 0.4 2.67
 -12 -6 5 6.88 3.09
 12 -6 -5 6.5 3.31
 12 6 -5 5.99 3.13
 11 -6 -5 16.33 4.43
 11 6 -5 21.89 4.58
 -11 -6 5 19.01 4.56
 -10 -6 5 14.33 3.9
 10 -6 -5 11.57 3.56
 10 6 -5 16.22 3.85
 10 -6 -5 11.08 3.16
 -9 -6 5 56.35 6.83
 9 -6 -5 62.48 6.19
 9 -6 -5 54.54 6.02
 9 6 -5 55.46 6.09
 8 -6 -5 40.47 4.99
 -8 -6 5 39.49 5.71
 -8 6 5 39.51 2.89
 8 6 -5 31.4 4.26
 8 -6 -5 32.34 4.59
 -7 -6 5 12.58 3.56
 7 -6 -5 9.76 2.78
 -7 6 5 16.54 2.05
 7 6 -5 13.85 2.9
 7 -6 -5 9.73 2.57
 -6 -6 5 44.8 5.81
 6 -6 -5 39.68 4.81
 6 -6 -5 33.03 4.05
 -6 6 5 39.92 3.06
 6 6 -5 40.64 3.06
 6 6 -5 41.56 4.14
 -5 -6 5 33 5.02
 5 -6 -5 27.2 3.92
 5 6 -5 27.41 3
 -5 6 5 24.34 2.5
 5 -6 -5 26.16 3.47
 5 6 -5 26.93 2.63
 5 6 -5 26.25 1.66
 -4 -6 5 131.56 8.6
 -4 6 5 126.91 5.73
 4 6 -5 131.13 5.72
 4 6 -5 125.83 5.69
 -4 6 5 123.29 7.2
 4 -6 -5 122.23 7.8
 4 6 -5 128.53 4.2
 -3 -6 5 26.77 3.54
 3 6 -5 37.28 3.24
 -3 6 5 34.05 3.16
 3 6 -5 32.27 2.64
 3 -6 -5 30.29 3.9
 -3 6 5 34.3 3.79
 3 6 -5 38.22 2.6
 -2 -6 5 59.65 5.16
 2 -6 -5 55.76 5.29
 2 6 -5 55.52 3.25
 2 6 -5 54.34 3.45
 2 6 -5 53.45 3.98
 -2 6 5 54.17 4.65
 1 -6 -5 83.82 6.36
 -1 6 5 85.77 5.63
 -1 6 5 84.13 5.17
 -1 -6 5 83.4 5.78
 1 6 -5 84.38 3.83
 1 6 -5 83.84 5.59
 1 6 -5 84.44 5.21
 1 6 -5 81.08 4.63
 0 -6 5 39.5 2.35
 0 -6 -5 42.03 4.62
 0 6 5 50.23 4.36
 0 6 -5 40.28 2.66
 0 6 -5 43.78 3.98
 0 6 -5 34.27 3.36
 0 6 5 40.58 3.97
 0 -6 5 39.09 3.8
 -1 6 -5 6.47 1.85
 -1 -6 -5 5.43 1.96
 -1 6 -5 5.12 1.84
 1 6 5 8.84 2.38
 1 6 5 4.85 1.71
 1 -6 5 7.57 1.52
 -1 6 -5 5.89 1.23
 1 6 5 4.66 1.25
 -1 6 -5 4.82 1.14
 1 -6 5 2.53 1.29
 -2 6 -5 27.11 3.45
 2 -6 5 27.94 2.89
 -2 -6 -5 27.1 3.81
 -2 6 -5 27.54 3.14
 2 6 5 28.07 3.17
 2 6 5 26.64 2.35
 2 6 5 28.08 3.27
 2 -6 5 26.44 2.78
 -3 6 -5 37.94 4.64
 -3 6 -5 31 3.24
 -3 -6 -5 31.1 4.01
 3 6 5 32.2 3.36
 3 6 5 24.59 1.42
 3 6 5 30.21 3.39
 3 6 5 28.63 2.34
 3 -6 5 30.06 3.41
 3 6 5 27.16 1.6
 4 6 5 104.8 6.16
 -4 -6 -5 110.63 7.23
 -4 6 -5 111.35 5.84
 4 6 5 104.5 5.57
 4 -6 5 98.41 6.64
 -4 -6 -5 109.94 7.48
 -4 6 -5 108.53 7.74
 -5 -6 -5 86.51 6.44
 5 6 5 92.98 4.45
 -5 6 -5 86.13 5.22
 5 -6 5 70.58 6.07
 5 6 5 90.69 5.3
 -5 -6 -5 89.04 7.41
 5 6 5 91.74 6.02
 -5 6 -5 93.73 7.71
 6 -6 5 52.95 5.7
 -6 -6 -5 66.75 5.51
 -6 6 -5 67.46 4.66
 -6 6 -5 68.27 7.16
 6 6 5 67.69 4.03
 -6 -6 -5 62.98 6.31
 6 6 5 71.16 5.56
 -7 -6 -5 40.11 4.2
 -7 6 -5 40.29 6.04
 7 6 5 35.62 4.38
 7 -6 5 31.88 4.94
 -7 6 -5 35.95 3.58
 -7 -6 -5 42.08 5.46
 -8 6 -5 -3.1 3.51
 8 -6 5 1.54 2.51
 8 6 5 3.25 2.77
 -8 -6 -5 -0.72 2.16
 -9 6 -5 18.61 4.98
 9 6 5 13.7 3.45
 -9 -6 -5 15.09 3.94
 9 -6 5 11.93 3.94
 -10 6 -5 30.88 6.12
 10 6 5 28.72 5.09
 10 -6 5 22.43 4.91
 -10 -6 -5 24.2 4.72
 -11 6 -5 22.06 5.38
 11 -6 5 18.26 4.59
 11 6 5 18.49 4.36
 -11 -6 -5 22.45 4.53
 12 6 5 27.72 5.49
 -12 6 -5 26.76 5.85
 12 -6 5 26.28 5.56
 -12 -6 -5 23.5 4.79
 -11 -7 5 52.8 7.28
 11 7 -5 39.07 5.9
 11 -7 -5 46.48 6.68
 10 7 -5 8.66 2.69
 10 -7 -5 9.67 3.3
 -10 -7 5 16.64 4.52
 10 -7 -5 16.18 3.92
 -9 -7 5 1.95 2.77
 9 -7 -5 -1.08 2.42
 9 -7 -5 0.59 2.14
 9 7 -5 -7.21 3.32
 8 -7 -5 44.07 5.67
 8 -7 -5 41.47 5.37
 -8 -7 5 44.61 6.22
 8 7 -5 42.53 5.02
 7 -7 -5 85.51 7.59
 7 7 -5 92.83 4.85
 7 -7 -5 87.79 6.98
 -7 7 5 96.12 5.01
 7 7 -5 94.68 6.82
 -7 -7 5 83.21 8.07
 -6 7 5 158.49 6.68
 -6 -7 5 152.21 10.64
 6 7 -5 147.91 7.81
 -6 7 5 152.56 9.22
 6 -7 -5 145.7 9.6
 6 7 -5 154.7 6.54
 6 -7 -5 139.59 8.12
 5 -7 -5 135.76 9.15
 -5 7 5 147.33 6.63
 5 7 -5 144.21 7.03
 -5 7 5 136.82 8.44
 5 7 -5 144.15 6.52
 -5 -7 5 137.96 9.64
 -4 -7 5 108.26 8.2
 4 -7 -5 110.46 8.18
 4 7 -5 117.74 5.85
 -4 7 5 111.93 7.52
 -4 7 5 111.14 5.95
 4 7 -5 110.03 5.84
 3 -7 -5 40.76 5.03
 3 7 -5 50.34 3.57
 -3 7 5 48.9 4.15
 -3 7 5 51.92 5.26
 3 7 -5 50.35 4.13
 -3 -7 5 49.26 5.44
 3 7 -5 48.53 3.13
 -2 -7 5 20.18 3.48
 2 7 -5 20.22 2.21
 2 7 -5 23.88 3.47
 2 7 -5 23.45 3.21
 2 -7 -5 17.38 3.53
 -2 7 5 23.74 3.47
 2 7 -5 20.92 2.4
 -1 -7 5 100.09 6.75
 1 7 -5 112.11 6.81
 1 -7 -5 106.12 7.79
 1 7 -5 112.92 5.76
 1 7 -5 109.48 6.56
 -1 7 5 97.88 6.03
 -1 7 5 101.5 6.62
 1 7 -5 106.33 4.81
 0 -7 -5 155.78 9.46
 0 7 -5 143.93 5.55
 0 -7 5 145.07 4.52
 0 7 5 140.45 7.25
 0 7 5 160.15 8.08
 0 7 -5 150.44 7.69
 0 7 -5 153.23 7.24
 0 -7 5 155.91 7.96
 -1 7 -5 392.86 9.7
 -1 -7 -5 406.64 15.42
 1 7 5 380.93 12.16
 -1 7 -5 393.17 12.35
 -1 7 -5 382.7 12.29
 1 -7 5 397.64 9.46
 1 7 5 410.4 12.9
 1 -7 5 393.7 12.29
 -2 -7 -5 203 10.93
 -2 7 -5 194.52 6.74
 2 -7 5 228.35 8.93
 2 -7 5 183.64 7.21
 2 7 5 195.68 8.56
 -2 7 -5 214.47 8.98
 2 7 5 204.87 8.85
 -2 7 -5 202.48 9.44
 -3 7 -5 43.59 4.83
 -3 -7 -5 46.21 5.4
 3 -7 5 41.04 3.79
 3 7 5 48.9 4.25
 -3 7 -5 46.88 4.22
 3 7 5 48.27 4.55
 -4 7 -5 2.6 2.42
 4 -7 5 6.21 2.18
 -4 -7 -5 1.8 1.86
 -4 7 -5 1.83 1.54
 4 7 5 1.83 1.63
 4 7 5 1.58 1.52
 -5 7 -5 39.12 5.56
 5 -7 5 30.2 4.23
 -5 -7 -5 38.05 4.96
 -5 7 -5 37.15 3.84
 5 7 5 37.84 4.33
 5 7 5 38.11 3.88
 -5 -7 -5 42.49 5.53
 6 -7 5 105.48 8.03
 -6 -7 -5 122.54 8.23
 -6 7 -5 111.07 6.41
 -6 -7 -5 108.21 8.59
 6 7 5 119.18 7.55
 -6 7 -5 117.09 9.71
 7 -7 5 116.93 9.17
 -7 -7 -5 149.36 8.65
 -7 -7 -5 145.06 10.92
 -7 7 -5 123.93 6.72
 7 7 5 126.95 8.17
 -7 7 -5 141.23 11.32
 8 -7 5 58.38 6.86
 -8 7 -5 58.46 7.74
 8 7 5 57.17 5.98
 -8 -7 -5 61.81 7.58
 -9 7 -5 48.25 7.32
 9 7 5 48.51 5.89
 -9 -7 -5 43.75 6.43
 9 -7 5 41.47 6.01
 10 -7 5 16.14 4.19
 -10 7 -5 24.1 5.39
 10 7 5 12.58 3.5
 -10 -7 -5 12.13 3.98
 -11 7 -5 -4.18 3.78
 11 -7 5 -8.24 4.09
 -11 -7 -5 1.66 2.6
 11 7 5 6.69 3.53
 -10 -8 5 19.93 5.04
 10 -8 -5 14.97 4.16
 9 -8 -5 28.65 4.9
 9 -8 -5 26.89 4.97
 -9 -8 5 39.97 6.61
 -8 -8 5 29.99 5.62
 -8 8 5 21.28 4.46
 8 -8 -5 22.52 4.12
 8 -8 -5 23.78 4.77
 -7 -8 5 15.87 4.13
 7 -8 -5 10.12 3.43
 7 -8 -5 10.13 3
 -7 8 5 11.99 3.46
 -6 -8 5 -0.2 2.58
 6 8 -5 -0.82 1.45
 6 -8 -5 -1.43 2.55
 -6 8 5 0.24 1.43
 -6 8 5 -1.36 2.41
 -5 -8 5 15.32 4.1
 -5 8 5 11.5 3.26
 -5 8 5 11.59 2.45
 5 -8 -5 9.69 3.04
 5 8 -5 13.3 2.39
 -4 -8 5 30.4 4.71
 4 8 -5 22.82 3.05
 -4 8 5 29.19 3.47
 -4 8 5 28.02 4.58
 4 -8 -5 25.2 4.58
 -3 -8 5 22.91 4.17
 -3 8 5 21.19 3.26
 3 -8 -5 17.59 3.89
 3 8 -5 24.64 3.41
 -3 8 5 18.02 3.55
 3 8 -5 24.09 4.03
 -2 8 5 82.38 6.09
 -2 8 5 75.56 5.76
 2 8 -5 81.67 5.96
 2 8 -5 84.57 6.83
 -2 8 5 84.15 6.81
 2 -8 -5 77.4 7.47
 -2 -8 5 73.59 6.5
 1 8 -5 79.28 5.02
 1 8 -5 96.05 6.91
 -1 -8 5 75.97 6.3
 1 -8 -5 81.24 7.56
 -1 8 5 85.59 6.6
 1 8 -5 86.26 6.39
 -1 8 5 85.49 6.19
 0 8 -5 -0.86 2.28
 0 8 5 0.89 1.58
 0 8 -5 -1.74 2.37
 0 8 5 2.05 1.9
 0 -8 -5 0.68 2.35
 0 8 -5 2.92 1.72
 0 -8 5 2.22 1.78
 -1 8 -5 -0.14 2.12
 1 8 5 2.29 2.06
 -1 -8 -5 -0.47 2.58
 -1 8 -5 -1.3 1.58
 1 8 5 -1.12 2.02
 1 -8 5 1.94 1.84
 -2 8 -5 1.86 1.82
 -2 -8 -5 0.46 2.49
 -2 8 -5 0.57 1.94
 2 8 5 3.1 1.98
 2 8 5 -0.84 1.99
 -3 -8 -5 80.49 7.62
 3 8 5 70.96 5.71
 3 8 5 76.22 5.8
 3 -8 5 69.59 4.84
 -3 8 -5 79.69 5.89
 -3 8 -5 67.2 6.21
 -4 8 -5 71.9 5.69
 4 -8 5 60.88 5.04
 -4 -8 -5 69.1 6.9
 4 8 5 62.01 5.48
 4 8 5 70.96 5.57
 -4 8 -5 63.27 6.57
 -5 -8 -5 51.59 5.97
 -5 8 -5 48.73 6.3
 5 -8 5 42.68 4.8
 5 8 5 55.47 5.01
 -5 8 -5 48.53 4.72
 5 8 5 50.27 5.15
 -6 8 -5 39.43 6.39
 6 8 5 36.74 4.62
 -6 8 -5 34.3 4.2
 6 -8 5 23.45 3.83
 -6 -8 -5 32.62 4.72
 -7 8 -5 10.32 4.34
 -7 -8 -5 7.42 3.22
 7 -8 5 -0.34 2.71
 -7 8 -5 1.69 1.63
 7 8 5 0.79 1.98
 -8 8 -5 -5.35 4.01
 8 8 5 4.02 2.48
 8 -8 5 -5 3.29
 -8 8 -5 0.63 1.64
 -8 -8 -5 4.75 2.99
 -9 8 -5 4.31 3.52
 9 8 5 5.43 2.87
 9 -8 5 1.44 2.77
 -9 -8 -5 4.61 3.15
 -8 -9 5 16.67 4.8
 8 -9 -5 9.6 3.75
 -8 9 5 10.5 3.52
 -7 -9 5 27.06 5.73
 7 -9 -5 21.01 4.87
 -7 9 5 22.34 4.53
 -6 -9 5 36.03 6.11
 6 -9 -5 35.77 5.76
 -6 9 5 36.46 5.49
 -5 9 5 43.23 4.52
 5 -9 -5 44.28 6.21
 -5 9 5 53.36 6.52
 5 9 -5 36.94 3.94
 -5 -9 5 47.14 6.48
 -4 9 5 20.85 3.32
 -4 9 5 20.45 4.15
 4 -9 -5 21.79 4.82
 4 9 -5 17.38 3.99
 4 9 -5 27.24 3.6
 -4 -9 5 21.06 4.33
 3 -9 -5 -0.64 2.55
 3 9 -5 3.91 2.6
 -3 9 5 5.48 2.26
 -3 9 5 3.78 2.13
 -3 9 5 3.94 2.42
 3 9 -5 4.33 2.27
 -3 -9 5 0.89 2.2
 2 -9 -5 2.22 2.67
 2 9 -5 -0.01 2.7
 -2 9 5 1.89 2.1
 2 9 -5 -0.4 1.97
 -2 9 5 -1.9 2.51
 -2 9 5 -1.8 2.68
 -2 -9 5 -1.95 2.42
 1 9 -5 34.26 4.87
 -1 9 5 38.38 5.04
 -1 9 5 39.31 4.52
 1 -9 -5 38.69 6.04
 1 9 -5 35.5 4.67
 -1 -9 5 34.82 4.77
 0 9 -5 75.56 6.54
 0 9 5 70.07 5.84
 0 -9 -5 85.67 8.53
 0 9 -5 87.25 7.16
 0 9 5 82.52 6.96
 0 -9 5 77.26 6.64
 -1 9 -5 43.51 5.14
 -1 -9 -5 47.57 6.57
 1 9 5 44.97 4.73
 -1 9 -5 37.2 4.21
 -1 9 -5 40.15 5.04
 1 9 5 40.75 4.76
 -2 9 -5 26.09 3.99
 -2 9 -5 30.68 4.14
 2 9 5 26.88 3.82
 -2 9 -5 28.1 4.45
 2 9 5 30.38 4.21
 -2 -9 -5 29.49 5.31
 -3 9 -5 17.61 3.5
 -3 -9 -5 23.59 4.88
 3 9 5 17.63 3.27
 -3 9 -5 17.94 3.22
 3 9 5 25.01 3.86
 -4 -9 -5 1.35 2.74
 4 9 5 1.33 1.86
 4 9 5 1.87 1.96
 -4 9 -5 -3.32 2.74
 -4 9 -5 -3.08 2.42
 -5 9 -5 15.69 3.97
 -5 -9 -5 14.77 3.76
 -5 9 -5 18.07 3.37
 5 9 5 12.77 3
 5 9 5 15.63 3.26
 -6 9 -5 13.88 3.14
 6 9 5 15.43 3.42
 -6 9 -5 7.49 3.09
 6 9 5 14.87 3.08
 -7 9 -5 9.81 4.14
 7 9 5 14.94 3.49
 -7 9 -5 13.32 3.04
 -4 10 5 3.5 2.4
 -4 10 5 0.6 1.8
 4 10 -5 0.54 2.48
 4 -10 -5 1.6 2.71
 -4 10 5 1.36 2.31
 -4 -10 5 1.8 2.41
 4 10 -5 3.88 2.04
 3 10 -5 33.87 4.43
 -3 10 5 35.53 4.87
 3 10 -5 40.05 5.82
 3 -10 -5 32.79 6.01
 -3 10 5 32.77 4.41
 -3 -10 5 37.98 5.55
 -2 10 5 44.37 5.23
 2 10 -5 50.92 6.23
 2 -10 -5 44.3 6.73
 -2 10 5 42.15 5.65
 -2 -10 5 49.22 6.09
 2 10 -5 42.16 5.16
 1 -10 -5 9.46 3.84
 -1 10 5 6.8 2.59
 -1 10 5 9.54 3.05
 1 10 -5 6.77 3.02
 1 10 -5 8.26 3.04
 -1 -10 5 9.39 3.02
 -1 10 5 13.12 3.63
 0 10 5 4.29 2.68
 0 -10 -5 6.55 3.39
 0 10 5 4.37 2.11
 0 10 -5 5.04 2.71
 0 10 -5 1.7 2.22
 1 10 5 -2.09 2.27
 -1 10 -5 0.12 2.08
 -1 -10 -5 5.41 3.22
 -2 -10 -5 4.77 3.28
 -2 10 -5 6.36 2.92
 -2 10 -5 11.65 3.38
 2 10 5 5.25 2.55
 2 10 5 5.87 2.45
 -3 -10 -5 20.27 5.07
 3 10 5 15.73 3.18
 -3 10 -5 10.41 2.92
 -3 10 -5 14.24 3.79
 3 10 5 18.31 3.5
 15 0 -6 30.82 5.2
 -14 0 6 20.25 3.39
 14 0 -6 23.19 4.69
 -13 0 6 215.46 10.18
 13 0 -6 196.86 11.81
 -12 0 6 251.29 10.79
 12 0 -6 254.76 12.96
 11 0 -6 632.11 19.93
 -11 0 6 644.16 17.38
 -10 0 6 877.2 20.23
 10 0 -6 866.1 22.61
 -9 0 6 356.77 12.03
 9 0 -6 366.97 13.13
 -9 0 6 349.03 7.32
 8 0 -6 10.06 1.22
 -8 0 6 12.91 2.39
 -8 0 6 10.38 1.21
 8 0 -6 8.6 2.14
 -7 0 6 402.45 11.41
 7 0 -6 393.33 7.5
 -7 0 6 399.98 7.66
 7 0 -6 389.12 11.7
 6 0 -6 561.44 13.18
 6 0 -6 588.19 9.43
 -6 0 6 558.93 13.08
 -5 0 6 1408.92 22.13
 5 0 -6 1462.06 18.04
 5 0 -6 1421.63 22.09
 -4 0 6 3036.27 38.35
 4 0 -6 3140.27 34.35
 4 0 -6 3073.15 37.98
 -3 0 6 2100.36 26.77
 -3 0 6 1970.44 21.55
 3 0 -6 1996.26 21.44
 3 0 -6 2099.14 23.29
 -3 0 6 2150.2 25.89
 -2 0 6 4033.06 41.58
 -2 0 6 4176.57 41.36
 2 0 -6 3996.58 41.57
 2 0 -6 4058.61 41.53
 -1 0 6 324.08 5.3
 1 0 -6 342.45 5.27
 1 0 -6 350.25 6.76
 0 0 -6 1924.4 23.72
 0 0 6 2019.16 24.13
 0 0 6 1979.3 22.37
 1 0 6 78.86 3.07
 -1 0 -6 72.66 2.6
 -1 0 -6 81.78 3.18
 1 0 6 84.21 2.68
 -2 0 -6 5296.96 57.64
 -2 0 -6 5238.71 56.53
 2 0 6 5286.37 57.62
 2 0 6 5421.2 56.74
 -3 0 -6 4185.49 47.85
 3 0 6 4336.84 48.43
 -3 0 -6 4114.72 48.25
 3 0 6 4324.83 45.5
 3 0 6 4301.15 48.83
 4 0 6 761.14 11.33
 -4 0 -6 747.43 13.91
 4 0 6 787.95 14.76
 -4 0 -6 753.08 14.05
 5 0 6 288.64 6.34
 5 0 6 274.63 9.21
 -5 0 -6 267.03 8.38
 6 0 6 123.2 4.25
 6 0 6 115.12 6.59
 -6 0 -6 117.62 5.92
 6 0 6 114.03 6.63
 7 0 6 682.2 12.44
 7 0 6 671.5 18.33
 -7 0 -6 739.52 13.43
 -7 0 -6 736.63 17.11
 7 0 6 654.89 17.62
 8 0 6 1355.96 21.3
 8 0 6 1330.66 29.52
 8 0 6 1384.66 28.8
 -8 0 -6 1435.51 21.85
 9 0 6 888.79 23.61
 9 0 6 890.88 16.3
 9 0 6 897.49 24.02
 -9 0 -6 875.87 16.55
 -9 0 -6 923.97 21.89
 10 0 6 576.23 19.39
 10 0 6 619.86 20.69
 -10 0 -6 599.14 13.54
 -10 0 -6 633.01 18.53
 11 0 6 171.54 10.93
 11 0 6 169.32 10.69
 -11 0 -6 187.14 10.32
 12 0 6 37.73 5.36
 -12 0 -6 43.92 5.14
 -13 0 -6 28.17 4.54
 13 0 6 26.67 4.91
 14 0 6 80.3 8.34
 -14 0 -6 85.32 7.49
 15 0 6 96.27 9.23
 15 -1 -6 4.12 2.55
 15 1 -6 2.31 2.56
 14 1 -6 -1.49 2.8
 -14 -1 6 -0.74 1.76
 14 -1 -6 -6.17 3.38
 13 1 -6 0.47 2.13
 -13 -1 6 2.94 1.81
 -13 1 6 4.01 1.94
 13 -1 -6 2.38 2.57
 -12 -1 6 -2.57 2.26
 12 -1 -6 -0.41 2.68
 -12 1 6 -0.35 1.51
 12 1 -6 -0.09 2.54
 -11 -1 6 3.02 1.99
 -11 1 6 2.1 1.73
 11 -1 -6 -3.03 2.92
 11 1 -6 -2.51 2.71
 -10 1 6 0.34 0.78
 -10 -1 6 1.8 1.9
 -10 1 6 0.58 1.35
 10 -1 -6 -2.03 2.64
 10 1 -6 -0.75 2.25
 9 -1 -6 28.43 3.98
 -9 1 6 29.2 3.3
 9 -1 -6 30.14 2.67
 -9 -1 6 31.5 3.8
 9 1 -6 25.12 3.42
 -9 1 6 24.59 2.37
 8 -1 -6 -3.14 2.42
 8 1 -6 -0.72 1.77
 -8 1 6 0.03 0.8
 -8 -1 6 2.22 1.61
 8 -1 -6 -0.36 1.03
 -8 1 6 1.53 1.2
 7 -1 -6 7.71 1.94
 7 -1 -6 8.33 1.24
 -7 -1 6 12.23 2.46
 -7 1 6 9.81 1.43
 7 1 -6 8.85 1.72
 -7 1 6 10.89 1.98
 7 -1 -6 8.91 0.86
 6 -1 -6 40.67 2.59
 -6 1 6 46.62 2.85
 6 1 -6 38.92 1.43
 -6 1 6 43.03 3.09
 -6 -1 6 41.25 3.94
 6 1 -6 40.45 3.15
 6 -1 -6 38.28 1.31
 5 1 -6 18.62 1.97
 5 -1 -6 18.99 1.75
 5 1 -6 18.76 1.04
 -5 1 6 17.46 1.66
 -5 -1 6 18.94 1.81
 -5 1 6 17.96 2
 -5 -1 6 16.03 2.36
 -5 -1 6 18.57 2.63
 -5 -1 6 19.65 1.94
 -4 1 6 34.63 2.22
 -4 -1 6 31.4 2.15
 -4 -1 6 33.94 3.25
 4 -1 -6 30.53 2.11
 -4 1 6 34.85 2.69
 4 1 -6 32.68 2.25
 -4 -1 6 32.32 2.15
 -4 -1 6 36.4 2.96
 3 -1 -6 3.02 0.78
 3 1 -6 1.21 0.5
 3 -1 -6 3.07 0.87
 -3 -1 6 2.86 0.76
 -3 1 6 2.95 0.91
 -3 1 6 1.69 0.58
 -3 -1 6 2.87 1.22
 -3 1 6 4.31 0.85
 -3 -1 6 2.02 0.62
 2 -1 -6 66.69 2.85
 -2 -1 6 70.08 3.88
 2 -1 -6 68.29 3.01
 -2 1 6 74.73 3.16
 -2 1 6 74.92 2.95
 2 1 -6 70.88 2.86
 -2 1 6 74.67 3.33
 -2 -1 6 67.14 2.91
 2 -1 -6 69.07 2.57
 2 1 -6 70.09 2.52
 -2 1 6 72.17 2.6
 -1 1 6 68.99 2.94
 -1 -1 6 71.54 3.6
 1 1 -6 74.83 2.64
 1 1 -6 71.02 2.96
 -1 1 6 74.51 2.59
 1 -1 -6 69.28 2.56
 -1 -1 6 69.61 2.55
 1 -1 -6 70.65 2.86
 0 -1 -6 12.92 1.12
 0 -1 6 11.89 1.09
 0 -1 -6 14.26 1.36
 0 -1 6 12.59 1.48
 0 -1 -6 12.81 1.24
 0 -1 6 7.85 0.57
 0 1 6 14.14 1.24
 0 1 -6 12.55 1.37
 1 -1 6 65.85 2.78
 1 -1 6 62.58 2.64
 -1 -1 -6 60.33 2.73
 -1 1 -6 58.83 2.61
 -1 1 -6 57.42 1.92
 -1 -1 -6 65.51 2.66
 1 -1 6 63.6 2.12
 1 1 6 60.69 2.52
 -1 1 -6 60.42 3
 -2 -1 -6 38.63 2.07
 -2 1 -6 32.51 1.8
 2 -1 6 35.42 1.98
 2 -1 6 36.68 2.28
 2 1 6 33.26 1.9
 -2 -1 -6 34.88 2.24
 -2 1 -6 34.24 2.52
 2 -1 6 34.66 2.3
 -3 1 -6 18.9 2.16
 3 -1 6 21.74 2.04
 -3 1 -6 20.56 1.81
 3 -1 6 17.22 1.43
 -3 -1 -6 17.34 1.76
 3 -1 6 16.87 1.96
 -3 1 -6 18.61 2.01
 -3 -1 -6 15.8 1.47
 3 1 6 17.31 1.52
 3 1 6 16.38 1.54
 -4 1 -6 7.73 1.47
 4 1 6 11.57 1.38
 -4 1 -6 14.24 1.83
 4 -1 6 9.39 1.91
 4 1 6 10.11 1.27
 -4 -1 -6 12.15 1.52
 4 -1 6 9.86 0.69
 4 1 6 10.2 1.66
 5 -1 6 126.27 6.98
 -5 -1 -6 118.61 4.77
 5 1 6 115.69 5.61
 -5 -1 -6 121.42 4.97
 -5 1 -6 123.28 6.23
 5 1 6 124.18 4.74
 -6 1 -6 14.27 2.69
 6 -1 6 11.87 1.04
 6 1 6 15.36 2.42
 6 1 6 14.78 1.75
 -6 -1 -6 15.75 2.01
 6 -1 6 12.98 2.62
 -6 -1 -6 17.97 2.13
 7 -1 6 94.31 6.74
 7 -1 6 100.91 3.34
 7 1 6 103.99 6.76
 7 -1 6 107.23 7.43
 -7 1 -6 105.76 6.74
 -7 -1 -6 89.16 5.09
 -7 -1 -6 91.66 4.9
 7 1 6 100.55 6.3
 8 1 6 57.81 5.35
 8 -1 6 60.93 2.83
 8 -1 6 55.87 5.69
 -8 1 -6 53.56 5.16
 -8 -1 -6 62.77 4.32
 8 -1 6 61.23 6.07
 8 1 6 67.12 6.08
 -8 -1 -6 64.48 4.75
 -9 -1 -6 2.29 1.74
 -9 1 -6 1.08 2.36
 9 -1 6 2.54 0.75
 9 1 6 1.4 2.2
 9 1 6 3.77 2.58
 9 -1 6 3.06 2.39
 -9 -1 -6 1.59 1.21
 -10 -1 -6 14.18 2.97
 -10 1 -6 18.58 3.68
 10 1 6 11.96 3.04
 10 1 6 22.47 4.45
 10 -1 6 21.14 4.37
 -10 -1 -6 12.79 2.23
 -11 1 -6 -2.62 2.87
 -11 -1 -6 -1.75 2.03
 11 1 6 -0.66 2.24
 -11 -1 -6 -0.36 1.3
 11 -1 6 -0.1 2.31
 11 1 6 1.17 2.24
 -12 1 -6 1.09 2.35
 12 1 6 -0.99 2.61
 -12 -1 -6 1.47 1.86
 12 1 6 6.93 3.79
 12 -1 6 -2.69 3.13
 13 1 6 3.92 2.85
 -13 1 -6 -0.17 2.43
 13 1 6 8.47 3.97
 13 -1 6 3.04 2.8
 -13 -1 -6 -0.83 2.08
 -14 1 -6 4.74 2.92
 14 1 6 3.11 2.72
 14 -1 6 8.39 3.56
 -15 1 -6 3.9 2.78
 15 1 6 3.63 2.91
 15 -1 6 0.43 2.42
 15 -2 -6 2.08 2.85
 15 2 -6 5.86 2.52
 14 -2 -6 8.06 3.35
 -14 -2 6 8.44 2.68
 14 2 -6 2.71 2.2
 -13 -2 6 88.47 7.41
 13 -2 -6 77.69 7.84
 13 2 -6 89.36 7.6
 -12 2 6 422.18 13.65
 12 -2 -6 384.28 16.84
 12 2 -6 389.91 15.25
 -12 -2 6 399.4 14.89
 -11 2 6 535.29 14.95
 11 2 -6 503.94 16.46
 -11 -2 6 499.03 16.35
 11 -2 -6 482.95 18.12
 -10 2 6 412.77 12.23
 -10 -2 6 432.25 14.94
 10 -2 -6 409 11.56
 10 2 -6 412.43 13.88
 10 -2 -6 385.86 15.36
 -9 -2 6 318.94 12.26
 9 -2 -6 304.55 9.42
 9 -2 -6 297.4 12.61
 9 2 -6 296.23 10.8
 -9 -2 6 298.25 6.78
 -9 2 6 295.62 9.57
 9 -2 -6 285.19 6.06
 -8 -2 6 137.88 7.89
 -8 2 6 133.88 6
 8 -2 -6 117.7 3.23
 8 -2 -6 132.34 7.86
 8 2 -6 126.51 6.34
 8 -2 -6 122.29 5.66
 -8 -2 6 126.26 3.68
 7 2 -6 72.69 4.34
 7 -2 -6 69.96 5.32
 -7 -2 6 73.99 5.62
 -7 2 6 77.81 4.26
 7 -2 -6 59.09 2.03
 -7 -2 6 64.86 2.26
 7 -2 -6 65.51 3.98
 -6 -2 6 1436.5 21.85
 6 -2 -6 1469.39 20.37
 -6 -2 6 1527.92 27.62
 -6 -2 6 1413.07 20.09
 6 -2 -6 1454.69 22.21
 6 2 -6 1438.07 21.16
 5 -2 -6 1512.64 22.64
 5 2 -6 1529.4 20.6
 5 -2 -6 1476.05 20.44
 -5 -2 6 1501.36 20.96
 -5 -2 6 1450.7 20.17
 -5 -2 6 1447.81 25.35
 -5 -2 6 1559.69 28
 -4 -2 6 3131.79 34.86
 -4 -2 6 3162.27 44.18
 4 -2 -6 3100.37 38
 -4 2 6 2910.65 30.97
 -4 2 6 3283.91 38.71
 -4 -2 6 3086.52 35.4
 -4 -2 6 3034.88 39.39
 4 -2 -6 3152.97 35.99
 -3 -2 6 2546.41 37.4
 3 2 -6 2467.32 26.65
 -3 -2 6 2570.46 30.29
 3 -2 -6 2502.45 32.14
 -3 2 6 2522.75 29.96
 -3 2 6 2583.4 32.25
 3 2 -6 2482.85 29.51
 -3 2 6 2502.4 32.76
 -3 -2 6 2598.95 31.25
 -3 2 6 2546.34 30.91
 -3 -2 6 2504.58 28.25
 -2 2 6 93.13 4.1
 -2 -2 6 86.7 5.13
 -2 2 6 92.81 3.54
 2 2 -6 90.43 3.37
 -2 -2 6 92.53 2.73
 2 -2 -6 83.51 3.94
 2 2 -6 97.02 3.76
 -2 -2 6 90.14 3.48
 -2 2 6 91.02 3.64
 1 2 -6 379.77 7.8
 -1 -2 6 348.25 10.13
 1 -2 -6 369.83 8.4
 1 2 -6 396.76 9.96
 1 -2 -6 364.26 7.86
 -1 -2 6 385.37 8
 -1 2 6 391.14 7.94
 0 -2 6 267.08 7.98
 0 -2 -6 294.18 7.22
 0 -2 -6 294.47 6.9
 0 -2 6 294.08 6.2
 0 2 -6 303.58 7.23
 0 2 6 298.03 6.22
 0 -2 6 292.74 7.23
 0 -2 6 293.34 6.77
 0 2 -6 294.29 7.54
 1 -2 6 2747.47 33.6
 1 2 6 2855.66 31.21
 -1 -2 -6 2745.36 33.39
 -1 2 -6 2791.89 32.36
 -1 2 -6 2692.68 29.66
 -1 -2 -6 2821.75 33.15
 1 -2 6 2793.52 33.51
 -1 2 -6 2806.09 34.53
 1 -2 6 2753.36 32.92
 -2 2 -6 1582.34 18.73
 2 -2 6 1581.14 19.68
 -2 -2 -6 1586.98 22.27
 -2 2 -6 1580.31 23.46
 -2 -2 -6 1571.13 21.63
 -2 -2 -6 1592.1 19.28
 -2 2 -6 1571.53 22.34
 2 -2 6 1598.8 21.39
 -2 2 -6 1566.64 20.96
 2 2 6 1623.1 19.46
 -2 -2 -6 1610.38 21.54
 -2 2 -6 1606.82 19.77
 2 -2 6 1603.24 23.45
 2 2 6 1590.19 22.23
 -3 -2 -6 1603.33 19.13
 3 2 6 1575.66 19.22
 -3 2 -6 1605.87 24.15
 -3 2 -6 1558.37 22.96
 -3 -2 -6 1640.2 21.92
 -3 2 -6 1644.15 24.93
 3 2 6 1675.06 22.91
 3 -2 6 1639.86 25.09
 4 -2 6 1491.31 26.04
 -4 -2 -6 1511.05 21.79
 4 -2 6 1528.36 19.01
 4 2 6 1500.43 22.44
 -4 2 -6 1470.04 24.27
 -4 -2 -6 1468.16 19.09
 -4 -2 -6 1514.89 23.38
 -4 2 -6 1622.91 26.28
 4 2 6 1536.59 19.88
 -5 -2 -6 193.6 7.42
 -5 2 -6 199.21 8.6
 -5 -2 -6 177.67 5.1
 5 2 6 192.52 7.12
 5 -2 6 193.79 4.94
 6 -2 6 45.53 4.59
 6 -2 6 49.92 2.62
 -6 2 -6 53.02 4.88
 6 2 6 49.02 3.91
 -6 -2 -6 48.13 2.85
 -6 -2 -6 47.28 3.84
 7 -2 6 170.8 9.48
 7 2 6 168.45 8.18
 -7 -2 -6 174.84 6.11
 -7 -2 -6 175.38 7.71
 7 2 6 192.17 8.48
 -7 2 -6 192.79 9.67
 8 2 6 861.59 20.59
 8 -2 6 831.13 22.89
 8 2 6 852.19 21.34
 -8 -2 -6 849.9 16.61
 -8 -2 -6 835.77 19
 -8 2 -6 902.57 22.94
 9 2 6 968.87 23.45
 9 -2 6 940.17 25.18
 -9 -2 -6 972.48 19.25
 9 2 6 960.33 24.61
 -9 -2 -6 933.45 21.01
 -9 2 -6 1031.85 25.66
 10 -2 6 428.67 17.12
 10 2 6 430.04 16.1
 10 2 6 439.87 17.3
 -10 -2 -6 429.98 12.79
 -10 -2 -6 445.12 14.13
 -10 2 -6 440.03 16.89
 11 2 6 194.17 11.12
 11 -2 6 197.54 11.86
 11 2 6 183.09 11.93
 -11 -2 -6 203.04 9.02
 -11 -2 -6 205.72 9.63
 -11 2 -6 216.73 12.12
 -12 2 -6 14.46 3.91
 12 -2 6 17.21 4.33
 12 2 6 15.23 3.9
 12 2 6 15.4 3.66
 -12 -2 -6 19.22 3.16
 13 2 6 15.65 3.91
 -13 2 -6 16.68 3.99
 13 -2 6 12.52 3.94
 13 2 6 17.41 4.82
 14 2 6 74.84 8.59
 14 2 6 64.05 7.27
 14 -2 6 65.98 7.84
 -14 2 -6 68.82 7.6
 -15 -3 6 3.88 2.44
 15 -3 -6 0.1 3.09
 -14 -3 6 16.75 3.89
 14 -3 -6 8.79 3.64
 -13 -3 6 3.19 2.16
 13 3 -6 1.97 2.42
 13 -3 -6 -1.85 2.52
 12 -3 -6 -1.19 2.83
 -12 -3 6 2.3 2.14
 12 3 -6 1.53 1.69
 11 -3 -6 -1.66 2.96
 -11 3 6 1.95 1.27
 11 3 -6 3.63 1.68
 -11 -3 6 3.41 2.16
 10 -3 -6 3.28 2.26
 10 3 -6 5.05 1.8
 10 -3 -6 -0.19 1.86
 10 -3 -6 5.09 1.58
 -10 3 6 4.97 1.78
 -10 -3 6 4.18 2.19
 9 -3 -6 13.98 1.98
 -9 -3 6 13.29 3.11
 -9 3 6 14.25 2.27
 9 -3 -6 13.78 2.36
 9 3 -6 19.14 2.71
 9 -3 -6 15.34 3.7
 8 -3 -6 31.68 3.2
 -8 3 6 37.21 3.21
 8 -3 -6 36.07 4.52
 -8 -3 6 35.74 2.15
 -8 -3 6 34.31 4.42
 8 -3 -6 38.52 2.92
 8 3 -6 34.66 3.05
 -8 -3 6 32.52 2.56
 -7 -3 6 2.7 1.77
 7 -3 -6 4.91 1.51
 7 -3 -6 7.04 1.54
 7 -3 -6 5.99 2.25
 -7 -3 6 3.57 0.96
 -7 -3 6 5.28 1.08
 7 3 -6 2.27 1.71
 7 3 -6 3.04 0.95
 -7 -3 6 4.49 0.84
 -6 -3 6 79.88 6.3
 6 -3 -6 71.55 4.65
 6 -3 -6 66.29 5.04
 6 3 -6 58.94 2.13
 6 3 -6 62.27 5
 6 3 -6 63.73 3.11
 -6 -3 6 68.42 3.29
 -6 -3 6 67.35 3.77
 5 3 -6 30.41 1.92
 -5 -3 6 33.32 4.06
 5 3 -6 28.95 3.21
 5 -3 -6 24.35 2.72
 -5 -3 6 27.58 2.02
 -5 -3 6 27.14 2.4
 -5 -3 6 31.26 2.23
 -5 3 6 30.8 1.52
 5 -3 -6 26.59 3.1
 -4 -3 6 56.27 4.94
 4 -3 -6 50.91 3.76
 4 3 -6 54.4 2.89
 4 3 -6 51.4 2.57
 -4 3 6 57.25 2.77
 -4 -3 6 53.76 2.79
 -4 -3 6 56.08 2.9
 -4 3 6 52.86 2.13
 -4 -3 6 50.43 2.21
 4 3 -6 48.66 3.7
 4 -3 -6 55.35 3.89
 4 3 -6 52.23 2.09
 3 3 -6 20.09 2
 -3 -3 6 17.41 1.07
 -3 -3 6 18.26 2.87
 3 -3 -6 18.54 2.35
 -3 -3 6 18.71 1.42
 -3 -3 6 19.13 1.72
 3 3 -6 29.46 2.24
 -3 3 6 22.71 1.85
 -3 3 6 17.37 2.02
 3 3 -6 17.88 1.4
 3 3 -6 14.4 1.73
 -2 -3 6 84.48 5.34
 -2 3 6 81.04 4.08
 2 -3 -6 83.9 4.68
 2 3 -6 83.35 3.12
 2 3 -6 77.17 3.36
 -2 -3 6 83.04 2.49
 2 3 -6 81.76 4.34
 -2 -3 6 78.67 3.49
 2 3 -6 83.68 4
 -1 -3 6 100.76 5.27
 1 3 -6 93.42 5
 -1 -3 6 102.03 3.2
 1 3 -6 77.93 2.17
 1 3 -6 96.96 5.5
 -1 3 6 102.59 4.33
 1 -3 -6 92.09 4.63
 1 3 -6 99.75 4.04
 -1 -3 6 96.77 4.07
 0 -3 6 101.51 4.67
 0 -3 -6 111.32 5.13
 0 3 -6 106.42 5.38
 0 3 -6 89.94 1.97
 0 3 -6 109.51 4.59
 0 -3 6 108.06 4.01
 0 -3 6 106.54 4.59
 1 -3 6 64.66 3.43
 -1 3 -6 58.15 3.59
 -1 -3 -6 59.5 3.61
 -1 3 -6 58.03 3.62
 1 -3 6 57.19 3.44
 1 3 6 63.38 2.58
 -2 3 -6 16.64 2.4
 2 -3 6 12.15 1.27
 -2 3 -6 18.35 1.98
 -2 -3 -6 10.69 1.68
 2 3 6 16.57 1.28
 -2 3 -6 15.67 1.68
 -2 3 -6 20.48 1.89
 2 -3 6 14.33 2.13
 -3 3 -6 6.91 1.92
 3 -3 6 6.2 0.81
 -3 3 -6 8.02 0.96
 -3 3 -6 6.99 0.93
 3 -3 6 5.38 1.73
 -3 3 -6 8.92 1.65
 -3 3 -6 7.88 1.47
 -3 -3 -6 5.26 1.34
 3 3 6 7.84 0.89
 -4 -3 -6 41.87 1.84
 -4 -3 -6 44.6 3.3
 4 -3 6 52.63 4.83
 -4 3 -6 37.02 1.38
 -4 3 -6 51.46 3.34
 -4 3 -6 42.87 3.63
 4 3 6 46.88 2.11
 -4 -3 -6 42.68 3.81
 -4 3 -6 55.11 5.01
 -5 3 -6 3.69 2.06
 -5 -3 -6 3.32 0.85
 -5 -3 -6 1.73 1.13
 5 -3 6 0.15 1.8
 -5 -3 -6 3.41 1.7
 5 3 6 0.57 1.43
 -6 -3 -6 16.32 1.39
 -6 3 -6 13.7 2.69
 6 3 6 20 2.58
 6 -3 6 9.06 2.65
 6 3 6 15.37 2.7
 -6 -3 -6 16.09 2.16
 -6 -3 -6 15.14 2.56
 7 3 6 140.03 7.48
 -7 -3 -6 125.69 5.77
 7 3 6 138.04 7.04
 -7 -3 -6 138.08 4.45
 7 -3 6 122.49 8.35
 -7 -3 -6 145.32 7.76
 -7 3 -6 142.13 8.93
 -8 3 -6 17.44 3.65
 -8 -3 -6 22.08 2.03
 8 3 6 16.07 3.11
 -8 -3 -6 17 2.24
 8 3 6 20.95 3.59
 8 -3 6 20.39 4.19
 -8 -3 -6 14.41 2.84
 9 -3 6 22.97 4.35
 -9 3 -6 20.33 4.41
 9 3 6 19.89 3.23
 -9 -3 -6 19.21 2.37
 9 3 6 27.76 4.39
 -9 -3 -6 18.16 2.07
 -9 -3 -6 20.63 3.35
 -10 3 -6 9.85 3.82
 10 -3 6 9.36 3.24
 10 3 6 6.64 3.07
 10 3 6 10.71 3.06
 -10 -3 -6 4.6 1.34
 -10 -3 -6 7.31 2.31
 -11 3 -6 1.93 2.72
 11 3 6 1.84 2.04
 11 -3 6 2.9 2.43
 11 3 6 -1.43 3.2
 -11 -3 -6 1.27 1.71
 12 3 6 6.83 3.02
 -12 3 -6 10.33 3.68
 12 -3 6 6.26 3.3
 12 3 6 10.26 3.24
 -12 -3 -6 6.41 2.35
 13 3 6 9.31 2.98
 -13 3 -6 8.9 3.5
 13 3 6 11.95 4.16
 13 -3 6 9.1 3.97
 -13 -3 -6 9.3 2.65
 -14 3 -6 8.32 3.65
 14 3 6 5.7 2.63
 14 -3 6 8.48 3.97
 14 3 6 7.31 3.85
 -14 -4 6 4.52 2.48
 14 -4 -6 -3.51 3.6
 -13 -4 6 59.45 6.77
 13 -4 -6 46.88 6.61
 -12 -4 6 159.15 10.5
 12 -4 -6 143.29 10.79
 -11 -4 6 363.43 15.67
 11 -4 -6 343.47 16.07
 -11 4 6 363.18 11.11
 11 -4 -6 359.51 13.13
 -10 -4 6 337.89 14.77
 10 -4 -6 326.79 12.22
 -10 4 6 341.18 10.28
 10 -4 -6 329.03 14.92
 10 4 -6 339.95 10.85
 9 4 -6 182.72 7.09
 9 -4 -6 164.56 8.37
 9 -4 -6 171.45 10.1
 -9 -4 6 183.74 10.75
 9 4 -6 182.81 10.3
 8 -4 -6 25.87 3.28
 -8 -4 6 25.67 4.16
 8 4 -6 28.86 2.43
 -8 -4 6 26.69 2.21
 -8 -4 6 33.23 2.95
 8 4 -6 33.09 4.38
 8 -4 -6 28.08 4.11
 -7 -4 6 154.99 9.52
 -7 -4 6 137.7 4.87
 7 4 -6 144.71 8.29
 7 -4 -6 143.91 8.11
 -7 -4 6 145.54 5.54
 7 -4 -6 144.22 7.44
 -6 -4 6 596.37 18.85
 6 -4 -6 545.4 14.72
 6 4 -6 575.21 9.8
 -6 4 6 573 9.35
 6 4 -6 524.17 15.2
 -6 -4 6 530.08 10.26
 -6 -4 6 504.11 10
 6 -4 -6 537.22 14.93
 -5 -4 6 748.02 20.72
 5 -4 -6 704.71 16.44
 5 -4 -6 750.41 17.27
 5 4 -6 737.43 12.72
 -5 4 6 699.19 11.01
 5 4 -6 710.36 16.13
 -5 -4 6 689.38 11.82
 5 4 -6 717.51 11.09
 -4 4 6 1245.31 17.51
 4 -4 -6 1240.35 23.24
 4 -4 -6 1174.84 21.36
 4 4 -6 1269.91 19.76
 4 4 -6 1252.33 17.19
 -4 4 6 1259.42 18.15
 -4 -4 6 1240.35 17.91
 4 4 -6 1209.14 20.37
 -4 -4 6 1184.29 17.93
 -4 4 6 1219.08 21.67
 4 4 -6 1243.22 17.35
 -4 -4 6 1321.64 27.56
 3 4 -6 1537.87 23.77
 -3 -4 6 1550.33 19.54
 -3 -4 6 1607.78 29.26
 3 4 -6 1461.74 20.11
 3 4 -6 1468.11 20.77
 3 -4 -6 1471.38 25.75
 -3 4 6 1485.05 24.1
 3 4 -6 1492.87 20.63
 -3 -4 6 1442.49 21.02
 2 4 -6 177.61 4.5
 2 4 -6 170.02 5.49
 -2 -4 6 176.23 7.91
 2 -4 -6 165.99 7.25
 -2 -4 6 174.24 6
 -1 -4 6 28.29 2.05
 1 -4 -6 34.02 3.25
 -1 -4 6 30.47 2.95
 1 4 -6 31.28 1.57
 1 4 -6 33.08 2.65
 -1 -4 6 30.89 2.6
 0 -4 6 22.34 2.45
 0 4 -6 23.82 1.36
 0 4 6 24.91 2.58
 0 4 6 28.63 2.37
 0 -4 6 26.92 2.47
 0 4 -6 26.63 2.49
 0 -4 -6 31.92 3.27
 1 4 6 555.37 9.56
 1 -4 6 535.87 13.16
 -1 -4 -6 583.42 13.82
 1 4 6 572.36 12.68
 -1 4 -6 547.87 10.76
 -1 4 -6 557.37 12.93
 -1 4 -6 552.05 13.49
 1 -4 6 547.55 11.6
 -2 4 -6 1004.7 17.35
 -2 4 -6 1000.73 18.1
 2 4 6 1011.74 18.12
 -2 -4 -6 1032.12 19.31
 2 4 6 1006.06 13.53
 2 4 6 991.33 17.21
 -2 4 -6 991.21 19.35
 -2 4 -6 970.72 17.53
 2 -4 6 1001.45 20.56
 2 -4 6 968.24 15.63
 3 4 6 884.95 17.04
 -3 4 -6 914.15 15.85
 -3 4 -6 899.54 16.19
 -3 -4 -6 916.19 18.16
 3 -4 6 900.97 13.7
 3 -4 6 894.23 20.44
 3 4 6 858.68 11.65
 3 4 6 894.59 16.07
 -3 4 -6 919.67 19.68
 -4 -4 -6 661.61 15.06
 -4 4 -6 660.68 13.3
 -4 4 -6 597.04 9.01
 4 4 6 632.76 14.15
 4 -4 6 627.57 17.49
 -4 4 -6 596.26 10.72
 -4 4 -6 622.74 14.5
 4 4 6 565.9 8.22
 -4 -4 -6 634.59 16.03
 -4 4 -6 664.35 17.32
 -5 -4 -6 109.83 5.9
 5 4 6 109.24 5.2
 5 -4 6 109.83 7.52
 5 4 6 109.66 5.85
 -5 -4 -6 113.34 7.09
 -5 4 -6 98.73 7.1
 -5 4 -6 116.22 5.31
 -6 4 -6 53.68 5.52
 -6 -4 -6 50.17 4
 6 4 6 53.4 4.34
 6 4 6 60.28 4.21
 -6 -4 -6 51.16 4.84
 6 -4 6 53.9 5.49
 7 4 6 221.22 8.8
 7 4 6 222.32 9.55
 7 -4 6 210.14 11.29
 -7 -4 -6 209.48 8.26
 -7 -4 -6 208.61 10.13
 -7 4 -6 228.71 11.87
 8 -4 6 289.06 13.77
 8 4 6 283.39 11.82
 -8 -4 -6 275.82 12.05
 -8 -4 -6 281.59 9.55
 -8 4 -6 297.96 14.27
 8 4 6 269.65 10.47
 -9 4 -6 427.73 17.86
 9 4 6 381.94 13.53
 -9 -4 -6 420.74 11.52
 9 4 6 391.93 14.88
 9 -4 6 392.07 16.74
 -9 -4 -6 368.8 14.59
 10 4 6 355.22 15.36
 10 -4 6 332.7 15.87
 10 4 6 328.6 13.42
 -10 -4 -6 317.92 13.85
 -10 4 -6 360.28 16.88
 11 4 6 124.14 9.86
 11 4 6 116.28 8.27
 11 -4 6 121.28 9.87
 -11 -4 -6 120.15 8.68
 -11 4 -6 134.69 10.64
 -12 4 -6 6.15 3.88
 12 -4 6 2.89 2.44
 12 4 6 0.24 3.07
 12 4 6 2.37 2.05
 -12 -4 -6 6 2.71
 -13 4 -6 4.99 3.13
 13 -4 6 6.97 3.14
 13 4 6 7.27 3.62
 -13 -4 -6 8.73 2.85
 14 -4 6 38.74 6.38
 14 4 6 35.32 6.54
 -13 -5 6 10.89 3.51
 13 -5 -6 9.65 3.92
 -12 -5 6 -0.24 2.34
 12 -5 -6 0.9 2.6
 -11 -5 6 0.61 2.38
 11 -5 -6 -2.12 2.17
 11 -5 -6 -3.4 3.33
 11 5 -6 1.2 2.38
 -10 -5 6 13 3.71
 10 -5 -6 4.54 2.16
 -10 5 6 10.4 2.04
 10 -5 -6 9.62 3.48
 10 5 -6 10.31 3.41
 -9 -5 6 57.61 6.69
 9 -5 -6 54.75 5.98
 9 -5 -6 57.67 5.55
 9 5 -6 59.27 6.2
 -8 -5 6 55.24 6.33
 8 5 -6 48.75 5.32
 8 -5 -6 39.54 4.48
 8 -5 -6 42.28 4.94
 -7 -5 6 11.36 3.1
 -7 5 6 15.83 1.65
 7 -5 -6 12.98 2.74
 7 5 -6 11.17 2.38
 7 -5 -6 10.77 2.64
 -6 -5 6 81.13 7.06
 6 -5 -6 81.18 6.04
 6 -5 -6 81.1 5.92
 -6 5 6 82.99 3.66
 6 5 -6 85.45 3.96
 6 5 -6 77.18 5.51
 6 5 -6 78.93 3.51
 -6 -5 6 79.48 3.6
 -5 -5 6 10.33 1.44
 -5 -5 6 7.16 2.29
 5 -5 -6 7.89 2.35
 5 -5 -6 7.12 1.97
 -5 5 6 9.94 1.34
 -5 5 6 9.46 1.38
 5 5 -6 11.28 2.14
 5 5 -6 11.49 1.62
 5 5 -6 9.57 1.24
 -4 -5 6 72.25 6.11
 4 -5 -6 68.66 5.57
 4 5 -6 76.36 3.37
 -4 5 6 67.46 3.7
 -4 5 6 71.46 3.79
 -4 5 6 63.04 4.73
 -4 -5 6 82.29 3.89
 4 -5 -6 69.5 4.83
 4 5 -6 69.82 4.01
 4 5 -6 70.3 3.73
 -4 -5 6 72.45 3.77
 -3 -5 6 1.09 1.78
 -3 -5 6 1.26 0.76
 3 5 -6 2.75 1.18
 3 5 -6 1.36 0.95
 -3 5 6 0.26 1.57
 3 5 -6 0.09 1
 3 -5 -6 0.5 1.83
 -2 -5 6 32.7 3.76
 2 5 -6 33.5 3.32
 2 5 -6 34.32 2.17
 2 -5 -6 37.56 4.08
 2 5 -6 30.51 2.54
 2 5 -6 34.17 2.9
 -2 5 6 31.26 3.21
 -1 5 6 367.25 10.76
 1 5 -6 372.19 10.6
 1 -5 -6 368.73 12.18
 1 5 -6 377.4 9.78
 1 5 -6 382.66 7.33
 -1 -5 6 354.4 6.6
 -1 -5 6 371.6 11.55
 0 5 -6 108.34 3.58
 0 -5 6 106.75 5.63
 0 5 6 103.04 5.46
 0 5 6 98.66 5.35
 0 5 -6 100.8 5.35
 0 -5 -6 109.43 6.54
 0 -5 6 103.18 4.24
 0 5 -6 106.4 5.31
 1 -5 6 -0.35 1.39
 -1 5 -6 2.18 0.78
 1 -5 6 2.53 1.52
 -1 5 -6 2.74 1.61
 -1 -5 -6 1.64 1.68
 -1 5 -6 2.94 1.46
 1 5 6 4.74 1.83
 -2 -5 -6 28.22 3.33
 -2 5 -6 26.36 2.85
 2 5 6 24.49 2.74
 -2 5 -6 26.44 3.32
 2 5 6 25.34 1.65
 2 -5 6 25.39 3.02
 2 5 6 33.2 3.65
 2 -5 6 27 2.48
 -3 5 -6 -2.47 2.4
 -3 5 -6 -0.25 1.31
 -3 5 -6 0.82 0.94
 3 5 6 -0.69 1.35
 -3 -5 -6 0.45 1.43
 3 5 6 2.01 1.68
 3 5 6 0.44 0.4
 3 -5 6 -1.31 1.89
 3 -5 6 0.75 0.87
 -4 5 -6 80.01 4.28
 -4 5 -6 90.14 5.01
 4 -5 6 84.45 6.44
 4 5 6 81.22 5.18
 -4 5 -6 79.29 2.83
 -4 -5 -6 89.42 5.92
 4 5 6 92.2 4.99
 -4 -5 -6 88.37 6.33
 -4 5 -6 95.72 6.94
 -5 -5 -6 81.97 5.79
 5 5 6 77.21 5.27
 -5 5 -6 77.72 4.66
 5 -5 6 73.6 6.49
 -5 5 -6 66.74 3.45
 5 5 6 75.81 4.33
 -5 -5 -6 74.57 6.19
 -5 5 -6 82.2 7.01
 6 5 6 126.38 5.99
 -6 -5 -6 125.08 7.1
 -6 5 -6 122.34 5.98
 6 -5 6 115.14 8.29
 6 5 6 115.67 6.71
 -6 -5 -6 125.36 8.28
 -6 5 -6 114.26 8.52
 -7 5 -6 46.04 6.12
 -7 -5 -6 49.01 4.39
 -7 -5 -6 42.75 5.04
 7 5 6 50.68 4.88
 7 5 6 46.97 4.04
 7 -5 6 36.32 5.2
 -8 5 -6 0.51 2.95
 8 -5 6 0.41 2.21
 8 5 6 0.14 1.44
 -8 -5 -6 2.57 1.58
 8 5 6 3.43 2.28
 -8 -5 -6 -1.12 2.1
 -9 5 -6 -0.84 3.32
 9 5 6 5.38 2.15
 9 -5 6 2.05 2.45
 9 5 6 8.67 3.12
 -9 -5 -6 4.43 2.67
 -10 5 -6 -0.13 3.06
 10 -5 6 -0.8 2.87
 10 5 6 5.88 3.16
 10 5 6 2.1 1.94
 -10 -5 -6 0.49 2
 -11 5 -6 12.04 4.23
 11 -5 6 7.94 3.5
 11 5 6 17.13 4.19
 -11 -5 -6 11.11 3.28
 -12 5 -6 23.46 5.47
 12 -5 6 22.59 5.09
 12 5 6 15.43 4.28
 -12 -5 -6 15.3 3.68
 -13 5 -6 15.67 4.72
 13 5 6 10.73 3.49
 13 -5 6 15.12 4.16
 -13 -5 -6 12.68 3.56
 -12 -6 6 56.03 7.07
 12 -6 -6 47.43 6.66
 11 -6 -6 132.64 9.2
 11 6 -6 143.55 10.39
 11 -6 -6 139.44 10.7
 -11 -6 6 138.48 10.95
 10 -6 -6 169.04 10.21
 10 6 -6 179.41 11.17
 10 -6 -6 171.51 11.25
 -10 -6 6 173.56 12.04
 9 -6 -6 58.35 6.38
 -9 -6 6 58.03 7.02
 9 6 -6 65.28 6.51
 9 -6 -6 61.97 6.21
 -8 -6 6 5.02 2.61
 8 -6 -6 4.76 2.41
 8 -6 -6 6.5 2.59
 8 6 -6 9.7 2.68
 -7 -6 6 15.02 3.63
 7 -6 -6 12.33 3.11
 7 6 -6 11.43 2.75
 -7 6 6 16.09 1.91
 7 -6 -6 16.14 3.23
 6 -6 -6 231.35 11.14
 6 6 -6 219.5 9.38
 -6 6 6 233.24 7.13
 6 6 -6 239.52 7.3
 6 -6 -6 216.47 9.9
 -6 -6 6 218.36 12.26
 5 6 -6 513.65 11.64
 5 -6 -6 511.49 16.61
 5 6 -6 535.14 9.39
 5 6 -6 508.18 13.34
 -5 6 6 525.71 11.82
 5 -6 -6 484.11 14.42
 -5 6 6 529.37 15.75
 -5 -6 6 519.94 18.32
 4 -6 -6 261.79 11.48
 -4 6 6 267.32 8.41
 -4 6 6 263.03 10.56
 4 6 -6 264.56 6.69
 4 6 -6 266.57 8.42
 4 6 -6 263.5 8.25
 -4 -6 6 274.67 12.53
 -3 -6 6 261.43 11.48
 -3 6 6 274.83 10.56
 3 6 -6 257.16 7.4
 3 -6 -6 271.87 11.66
 3 6 -6 263.77 7.39
 3 6 -6 264.63 8.76
 2 6 -6 221.97 9.09
 2 -6 -6 225.75 10.62
 2 6 -6 220.45 6.3
 2 6 -6 223.9 7.41
 2 6 -6 218.27 8.11
 -2 6 6 218.87 9.17
 -2 -6 6 222.02 9.95
 -1 -6 6 15.81 2.61
 1 -6 -6 15.83 3.02
 1 6 -6 17.55 2.76
 -1 6 6 17.52 2.76
 1 6 -6 16.78 1.68
 1 6 -6 16.01 2.2
 -1 6 6 14.68 2.66
 -1 -6 6 13.14 1.04
 0 6 -6 82.69 5.21
 0 -6 -6 91.38 6.5
 0 6 6 90.83 5.52
 0 6 -6 83.1 3.59
 0 6 6 88.21 5.53
 0 -6 6 83.11 3.54
 0 6 -6 81.17 4.98
 0 -6 6 83.41 5.44
 -1 6 -6 107.29 4.16
 1 6 6 111.88 6.07
 -1 6 -6 112.36 6.01
 1 -6 6 113.41 5.13
 -1 -6 -6 114.16 7.35
 -1 6 -6 108.71 4.68
 1 6 6 103.41 5.86
 -1 6 -6 109.28 6.2
 1 -6 6 111.59 5.87
 -2 6 -6 461.26 13.83
 2 6 6 465.32 12.67
 -2 6 -6 469.3 12.55
 2 6 6 465.28 13.01
 2 6 6 439.52 8.43
 2 -6 6 446.6 12.3
 -2 -6 -6 485.96 15.43
 2 -6 6 465.43 11.82
 -3 -6 -6 470.76 15.33
 -3 6 -6 460.7 12.49
 3 -6 6 424.85 13.41
 3 6 6 466.03 13.24
 3 6 6 460.94 12.53
 -3 6 -6 464.61 14.91
 3 -6 6 503 11.81
 -4 6 -6 66.7 4.67
 4 6 6 62.38 4.88
 -4 -6 -6 67.18 5.88
 4 -6 6 56.61 5.28
 4 6 6 60.74 4.43
 -4 6 -6 78.11 6.77
 5 6 6 49.28 3.51
 -5 6 -6 50.84 5.8
 -5 -6 -6 49.61 5
 5 -6 6 39.58 4.77
 5 6 6 50.03 4.51
 5 6 6 47.07 3.99
 -5 6 -6 55.97 4.38
 -5 -6 -6 42.78 4.89
 -6 6 -6 7.89 3.51
 6 6 6 6.02 1.55
 -6 -6 -6 7.58 2.31
 -6 6 -6 5.65 1.89
 6 -6 6 1.36 2.36
 6 6 6 6.98 2.46
 -6 -6 -6 8.34 2.88
 7 6 6 96.31 6.82
 -7 6 -6 98.7 5.74
 7 -6 6 95.07 8.16
 -7 -6 -6 104.86 6.89
 -7 -6 -6 111.1 8.99
 -7 6 -6 91.78 8.69
 -8 -6 -6 157.27 8.08
 8 -6 6 137.76 10.13
 8 6 6 141.23 8.84
 -8 -6 -6 135.09 10.25
 -8 6 -6 156.31 11.67
 9 6 6 165.85 10.27
 9 -6 6 162.02 11.45
 -9 -6 -6 158.21 10.98
 -9 6 -6 156.55 12.16
 10 6 6 126.02 9.46
 10 -6 6 125.34 10.4
 -10 -6 -6 117.63 9.84
 -10 6 -6 123.53 11.07
 -11 6 -6 39.53 7
 11 -6 6 41.66 6.24
 11 6 6 37.83 5.75
 -11 -6 -6 37.45 5.9
 -12 6 -6 8.65 4.68
 12 -6 6 1.06 2.71
 12 6 6 0.47 2.54
 -12 -6 -6 0.79 2.35
 -11 -7 6 6.49 3.55
 11 -7 -6 -2.26 2.76
 10 -7 -6 10.28 3.64
 -10 -7 6 8.16 3.74
 10 -7 -6 7.69 2.94
 10 7 -6 4.88 2.48
 9 7 -6 31.77 4.81
 9 -7 -6 30.57 4.91
 -9 -7 6 29.9 5.57
 9 -7 -6 25.12 4.53
 8 -7 -6 61.54 6.57
 8 -7 -6 64.46 6.36
 8 7 -6 62.45 6.03
 -8 -7 6 62.53 7.59
 -7 -7 6 53.57 6.78
 7 -7 -6 47.75 5.67
 -7 7 6 53.4 3.81
 7 7 -6 47.96 4.98
 7 7 -6 53.86 3.63
 7 -7 -6 46.92 5.21
 -7 7 6 43.02 5.12
 -6 7 6 20.92 3.69
 -6 -7 6 21.4 4.35
 6 -7 -6 21.25 3.93
 -6 7 6 27.26 2.93
 6 7 -6 29.22 3.66
 6 7 -6 23.82 2.62
 -5 -7 6 -1.15 3
 -5 7 6 3.01 1.48
 5 -7 -6 -3.62 3.23
 5 7 -6 1.46 1.23
 -5 7 6 4.11 2.17
 5 7 -6 2.07 1.49
 -4 -7 6 6.87 2.54
 4 -7 -6 4.63 2.38
 4 7 -6 11.14 2.04
 -4 7 6 9.63 2.21
 4 7 -6 8.76 2.1
 -4 7 6 9.34 2.73
 3 7 -6 59 3.58
 3 -7 -6 55.59 5.85
 3 7 -6 60.38 5.36
 3 7 -6 60.15 4.56
 3 7 -6 58.1 3.63
 -3 7 6 57.14 4.46
 -3 7 6 53.2 5.11
 -3 -7 6 61.43 5.97
 -2 -7 6 40.11 4.68
 2 7 -6 46.43 3.61
 2 7 -6 43.13 4.62
 2 7 -6 45.44 4.19
 2 -7 -6 42.22 5.16
 2 7 -6 47.37 3.15
 -2 7 6 44.09 4.63
 1 7 -6 48.04 4.41
 -1 7 6 39.97 4.08
 1 7 -6 41.88 4.38
 1 -7 -6 42.22 5.06
 1 7 -6 43.64 2.93
 1 7 -6 45.47 3.84
 -1 7 6 45.86 4.71
 -1 -7 6 44.74 4.58
 0 -7 -6 104.95 7.95
 0 7 -6 108.75 6.51
 0 7 6 102.23 6.23
 0 7 -6 101.47 4.37
 0 7 -6 96.91 5.78
 0 7 6 109.36 6.74
 0 -7 6 90.92 3.58
 0 -7 6 104.65 6.56
 -1 -7 -6 100.74 7.8
 1 -7 6 99.05 4.54
 -1 7 -6 97.57 4.4
 1 7 6 100.68 6.22
 -1 7 -6 91.28 5.99
 -1 7 -6 91.87 6.05
 1 -7 6 90.67 5.8
 1 7 6 96.6 6.22
 -2 7 -6 -1.26 2.07
 2 -7 6 -3.58 2.08
 -2 7 -6 0.44 1.83
 -2 7 -6 0.19 0.9
 -2 -7 -6 -2.36 2.83
 2 7 6 2.89 2.01
 2 7 6 0.32 1.78
 2 -7 6 -0.52 1.43
 -3 7 -6 2.35 2.01
 3 -7 6 9.91 2.31
 3 7 6 9.95 2.57
 -3 -7 -6 5.15 2.5
 -3 7 -6 6.9 2.18
 3 7 6 6.5 2.06
 -4 7 -6 3.43 2.38
 -4 -7 -6 2.81 2.39
 4 7 6 2.69 2.02
 -4 7 -6 1.06 1.66
 4 7 6 0.3 1.69
 4 -7 6 4.56 2.16
 -5 7 -6 149.58 7.54
 -5 -7 -6 137.69 9.04
 5 7 6 146.31 8.23
 5 7 6 147.04 7.36
 -5 7 -6 158.87 10.57
 5 -7 6 135.02 8.72
 -6 -7 -6 74.27 6.59
 -6 7 -6 70.93 5.23
 6 7 6 75.55 6.14
 -6 -7 -6 73.54 7.2
 6 -7 6 65.64 6.76
 -6 7 -6 90.68 8.91
 -7 7 -6 14.62 4.57
 -7 -7 -6 13.14 3.22
 7 7 6 7.55 2.68
 -7 7 -6 11.47 2.51
 7 -7 6 8.56 3.13
 -7 -7 -6 12.42 3.6
 -8 7 -6 35.28 6.17
 8 -7 6 35.79 5.61
 8 7 6 36.64 4.83
 -8 -7 -6 32.73 5.52
 -9 7 -6 2.87 3.05
 -9 -7 -6 5.44 2.94
 9 7 6 1.27 2.18
 9 -7 6 6.71 3.23
 -10 7 -6 5.02 3.54
 10 7 6 0.11 2.42
 -10 -7 -6 1.94 2.55
 10 -7 6 3.09 2.97
 11 -7 6 3.97 2.9
 11 7 6 15.16 4.21
 -11 7 -6 10.69 4.44
 -11 -7 -6 13.41 4.03
 -10 -8 6 30.98 6.09
 10 -8 -6 24.54 4.77
 -10 8 6 20.01 4.39
 10 -8 -6 24.98 4.84
 -9 -8 6 29.79 5.92
 9 -8 -6 29.35 4.91
 9 -8 -6 32.04 5.42
 -9 8 6 28.36 4.97
 -8 -8 6 3.1 3.08
 8 -8 -6 1.85 2.08
 8 -8 -6 -0.49 2.6
 -8 8 6 -2.83 2.73
 -7 -8 6 4.72 2.99
 7 -8 -6 -1.21 2.86
 -7 8 6 8.67 3.15
 -6 -8 6 31.31 5.45
 -6 8 6 33.68 4.87
 -6 8 6 32.9 3.47
 6 -8 -6 28.59 4.83
 6 8 -6 28.16 3.11
 5 -8 -6 73.05 7.3
 -5 8 6 80.78 5.45
 -5 8 6 72.22 6.75
 5 8 -6 72.67 5.02
 -5 -8 6 74.86 7.76
 4 -8 -6 134.63 9.83
 -4 8 6 131.24 8.94
 4 8 -6 143.8 9.1
 -4 8 6 136.63 7.29
 4 8 -6 122.47 6.68
 -4 -8 6 124.1 9.34
 3 8 -6 149.38 9.08
 3 8 -6 136.01 7.37
 -3 8 6 152.07 7.87
 3 -8 -6 135.99 9.89
 -3 8 6 150.65 9.13
 -3 -8 6 135 9.22
 -2 -8 6 19.08 3.8
 -2 8 6 14.76 3.19
 2 8 -6 15.86 3.5
 2 8 -6 13.6 2.82
 -2 8 6 15.64 3.5
 2 -8 -6 9.06 3.09
 -1 8 6 4.2 2.27
 -1 8 6 3.01 1.98
 1 8 -6 4.28 2.44
 1 -8 -6 1.23 2.39
 1 8 -6 2.98 1.96
 1 8 -6 1.47 1.33
 -1 -8 6 2.42 1.78
 0 8 6 8.63 2.25
 0 8 -6 6.89 2.52
 0 -8 -6 4.22 2.33
 0 8 -6 4.64 2.02
 0 8 6 7.8 2.39
 0 8 -6 6.85 1.96
 0 -8 6 10.2 2.55
 -1 -8 -6 105.14 8.59
 -1 8 -6 107.66 6.98
 1 8 6 102.76 6.75
 -1 8 -6 108.19 6.84
 1 8 6 110.32 7.22
 1 -8 6 114.61 7.08
 -2 8 -6 144.99 7.97
 -2 -8 -6 148.41 10.22
 2 8 6 132.43 7.62
 2 8 6 144.87 8.11
 -2 8 -6 127.05 7.94
 2 -8 6 142.94 7.4
 -3 8 -6 36.76 4.69
 -3 -8 -6 37.94 5.47
 3 8 6 40.99 4.54
 -3 8 -6 37.81 4.25
 3 8 6 42.81 4.54
 4 -8 6 49.18 4.65
 4 8 6 61.11 5.53
 -4 -8 -6 57.88 6.74
 4 8 6 65.01 5.22
 -4 8 -6 62.14 6.49
 -4 8 -6 58.3 5.09
 -5 8 -6 22.06 4.47
 -5 8 -6 21.85 3.5
 5 8 6 24.34 3.74
 5 -8 6 13.07 2.97
 -5 -8 -6 18.24 3.86
 5 8 6 21.66 3.31
 6 -8 6 3.33 2.11
 -6 -8 -6 5.81 2.48
 -6 8 -6 3.57 2.77
 6 8 6 6.98 2.5
 -6 8 -6 3.69 1.95
 -7 8 -6 7.84 3.81
 7 -8 6 3.82 2.21
 7 8 6 4.2 2.37
 -7 8 -6 3.53 2.17
 -8 8 -6 35.18 6.59
 8 8 6 32.41 4.91
 8 -8 6 27.11 4.78
 -8 8 -6 27.15 3.73
 9 8 6 69.71 7.52
 -9 8 -6 66.83 9.13
 9 -8 6 62.36 7.58
 -7 -9 6 25.82 5.39
 7 -9 -6 18.7 4.5
 -7 9 6 27.65 4.99
 6 -9 -6 13.67 3.92
 -6 9 6 19.95 4.31
 -6 -9 6 23.32 5.09
 5 -9 -6 2.21 2.67
 -5 9 6 -5.27 3.22
 5 9 -6 1.12 2.4
 5 9 -6 1.7 1.59
 4 9 -6 -2.42 2.73
 -4 9 6 1.36 1.66
 4 -9 -6 -0.43 2.69
 -4 9 6 -1.74 2.73
 4 9 -6 -2.51 1.9
 -4 -9 6 0.13 2.31
 3 -9 -6 11.92 3.84
 -3 9 6 17.52 3.67
 3 9 -6 22.7 4.21
 -3 9 6 12.91 3.12
 3 9 -6 19.86 3.36
 -3 -9 6 21.56 4.12
 -2 9 6 43.8 4.94
 -2 9 6 45.05 5.16
 2 9 -6 42.7 4.75
 2 9 -6 55.33 5.99
 2 -9 -6 44.35 6.2
 -2 -9 6 40.65 5.19
 1 9 -6 61.33 6.02
 1 9 -6 50.32 5.53
 1 -9 -6 52.91 6.81
 -1 9 6 56.62 5.88
 -1 9 6 50.31 5.24
 -1 -9 6 56.12 5.87
 0 9 6 32.83 4.24
 0 9 -6 33.32 4.64
 0 9 -6 34.2 4.59
 0 -9 -6 29.84 5.15
 0 9 6 36.58 4.8
 0 -9 6 32.58 4.46
 -1 9 -6 11.05 3.05
 -1 -9 -6 11.7 3.82
 -1 9 -6 11.47 3.04
 1 9 6 9.26 2.35
 1 9 6 12.46 3.14
 1 -9 6 10.53 2.8
 -1 9 -6 9.48 2.33
 2 9 6 5.84 2.3
 -2 9 -6 7.32 2.75
 -2 -9 -6 7.01 3.11
 2 9 6 4.94 2.3
 -2 9 -6 9.23 2.69
 -3 9 -6 0.85 1.91
 -3 9 -6 0.56 1.94
 3 9 6 0.94 1.74
 -3 -9 -6 2.76 2.67
 3 9 6 4.41 2.55
 -4 9 -6 28.36 4.69
 -4 9 -6 28 4.16
 4 9 6 26.57 4.06
 -4 -9 -6 20.35 4.46
 4 9 6 24.38 3.67
 -5 9 -6 13.44 3.71
 -5 -9 -6 5.91 2.5
 5 9 6 15.32 3.29
 5 9 6 12.96 3.09
 -6 9 -6 17.63 4.67
 6 9 6 15.32 3.52
 -6 9 -6 18.36 3.49
 -7 9 -6 22.04 5.22
 -7 9 -6 31.34 4.3
 7 9 6 30.69 4.65
 4 10 -6 9.18 3.67
 -4 10 6 12.19 3.15
 -4 10 6 10.26 2.68
 4 -10 -6 15.21 4.3
 -4 10 6 17.84 4.19
 -4 -10 6 14.42 3.99
 3 10 -6 13.23 3.8
 -3 10 6 10.85 3.12
 -3 10 6 15.85 3.42
 3 -10 -6 19.4 5.17
 -3 10 6 21.5 4.47
 3 10 -6 15.92 3.33
 -3 -10 6 17.45 4.01
 -2 10 6 9.33 2.88
 -2 10 6 6.69 2.74
 2 10 -6 11.65 3.87
 2 -10 -6 8.43 3.44
 2 10 -6 9.05 2.84
 -2 10 6 13.46 3.91
 -2 -10 6 7.76 3.08
 1 -10 -6 1.54 2.7
 -1 10 6 0.03 1.9
 -1 10 6 0.92 2.18
 -1 10 6 -5.11 3.23
 1 10 -6 -0.3 2.1
 1 10 -6 -3.29 2.95
 -1 -10 6 1.97 2.32
 0 -10 -6 4.69 2.9
 0 10 6 4.49 2.14
 0 10 -6 2.34 2.49
 0 10 -6 6.58 2.82
 0 10 6 4.91 2.5
 -1 -10 -6 9.4 3.84
 -1 10 -6 17.3 3.83
 1 10 6 13.02 3.03
 -1 10 -6 16.38 3.87
 1 10 6 20.57 3.98
 -2 -10 -6 27.13 5.62
 -2 10 -6 20.88 4.07
 2 10 6 22.1 3.79
 -2 10 -6 24.67 4.53
 2 10 6 28.05 4.44
 -3 -10 -6 19.83 5.06
 -3 10 -6 16.81 3.54
 3 10 6 15.7 3.36
 3 10 6 16.42 3.5
 -3 10 -6 8.62 3.04
 15 0 -7 -0.4 2.61
 -14 0 7 2.28 1.98
 14 0 -7 -1.64 2.73
 -13 0 7 2.78 2.05
 13 0 -7 -1.26 2.86
 12 0 -7 -3.58 2.81
 -12 0 7 0.1 1.51
 11 0 -7 -1.4 2.38
 -11 0 7 -0.72 1.64
 10 0 -7 -1.07 2.21
 -10 0 7 2.66 1.9
 -9 0 7 0.7 1.37
 9 0 -7 0.21 0.69
 8 0 -7 1.44 1.83
 -8 0 7 2.1 1.77
 8 0 -7 0.6 0.62
 7 0 -7 1.11 0.69
 -7 0 7 -1.05 1.45
 7 0 -7 -0.49 1.52
 6 0 -7 0.52 0.6
 -6 0 7 2.11 1.23
 6 0 -7 -0.12 1.41
 5 0 -7 -0.46 0.58
 5 0 -7 0.65 1.15
 -5 0 7 0.84 1.19
 -4 0 7 -0.49 0.65
 4 0 -7 -0.37 0.53
 -4 0 7 0.43 0.82
 4 0 -7 0.49 0.33
 -4 0 7 0.39 0.32
 3 0 -7 0.52 0.51
 3 0 -7 0.73 0.36
 -3 0 7 1.79 0.99
 -3 0 7 0.95 0.61
 -3 0 7 0.78 0.34
 2 0 -7 2.24 0.94
 -2 0 7 2.1 0.44
 2 0 -7 2.07 0.44
 -1 0 7 1.71 0.56
 1 0 -7 1.88 0.51
 1 0 -7 2.61 0.97
 0 0 7 1.14 0.54
 0 0 7 0.95 0.55
 0 0 -7 0.69 0.96
 -1 0 -7 1 0.45
 1 0 7 0.17 0.45
 -1 0 -7 0.1 0.77
 1 0 7 1.62 0.72
 -2 0 -7 5.81 0.98
 2 0 7 4.08 0.81
 -2 0 -7 5.12 1.22
 2 0 7 4.8 0.9
 3 0 7 10.32 1.5
 -3 0 -7 8.89 1.27
 3 0 7 10.6 1.56
 -3 0 -7 7.26 1.36
 4 0 7 3.22 0.73
 4 0 7 3.44 1.03
 4 0 7 3.01 1.18
 -4 0 -7 4.32 1.42
 -5 0 -7 1.65 1.46
 5 0 7 0.95 0.53
 5 0 7 2.05 1.73
 -6 0 -7 -1.95 1.89
 6 0 7 1.41 1.93
 6 0 7 0.19 0.54
 6 0 7 0.91 1.57
 -7 0 -7 0.04 1.96
 7 0 7 1.38 0.64
 7 0 7 -0.3 2.09
 7 0 7 -1.04 2.3
 -8 0 -7 5.7 2.45
 8 0 7 6.4 1.28
 8 0 7 4.66 2.41
 8 0 7 7.14 2.77
 -9 0 -7 4.29 2.06
 9 0 7 4.76 1.17
 9 0 7 5.18 2.9
 9 0 7 5.81 2.93
 -10 0 -7 2.8 1.82
 10 0 7 -0.92 2.27
 10 0 7 2.95 2.59
 -11 0 -7 2.38 2.29
 11 0 7 5.39 3.41
 11 0 7 1.13 2.46
 -12 0 -7 -1.68 2.48
 12 0 7 -0.06 2.45
 -13 0 -7 -0.53 2.13
 13 0 7 0.83 2.42
 -14 0 -7 -0.79 2.19
 14 0 7 -0.97 2.79
 15 0 7 4.25 3.34
 -15 -1 7 137.68 9.23
 15 -1 -7 137.3 10.78
 15 1 -7 139.13 10.42
 -14 -1 7 83.9 6.86
 14 1 -7 80.14 7.73
 14 -1 -7 82.96 8.35
 13 1 -7 1.78 2.31
 -13 1 7 2.29 1.66
 13 -1 -7 1.37 2.45
 -13 -1 7 3.36 2.09
 -12 -1 7 45.95 5.03
 12 -1 -7 36.67 5.17
 12 1 -7 37.34 4.84
 -12 1 7 42.4 4.5
 -11 -1 7 233.27 10.61
 -11 1 7 234.22 10.25
 11 -1 -7 210.6 11.48
 11 1 -7 207.2 10.67
 10 -1 -7 842.26 15.7
 -10 -1 7 786.23 20.16
 10 1 -7 796.74 20.67
 -10 1 7 848.84 15.63
 -10 1 7 817.31 19.24
 10 -1 -7 797.71 21.95
 9 -1 -7 1102.74 17.73
 -9 1 7 1082.74 21.24
 -9 -1 7 1073.42 23.12
 -9 1 7 1086.97 17.95
 9 -1 -7 1079.82 24.4
 9 1 -7 1103.36 22.94
 -8 -1 7 934.97 20.93
 -8 1 7 902.28 18.12
 8 -1 -7 916.79 20.85
 -8 1 7 916.33 15.88
 8 -1 -7 924.04 15.56
 8 -1 -7 832.74 11.84
 8 1 -7 951.37 19.6
 -7 -1 7 496.17 14.25
 7 -1 -7 473.83 13.38
 -7 1 7 470.58 11.66
 7 -1 -7 422.18 6.1
 7 -1 -7 462.52 9.92
 -7 1 7 490.75 10.38
 7 1 -7 428.71 6.57
 7 1 -7 473.03 12.08
 6 1 -7 6.75 0.74
 6 1 -7 5.76 1.47
 -6 1 7 6.5 1.5
 6 -1 -7 5.03 1.11
 -6 1 7 4.6 0.99
 -6 -1 7 7.21 1.98
 6 -1 -7 3.97 1.55
 -5 -1 7 595.3 11.77
 -5 -1 7 569.51 11.25
 -5 1 7 598.66 11.08
 -5 -1 7 597.53 14.08
 5 -1 -7 579.39 10.93
 5 1 -7 587.82 8.31
 -5 -1 7 561.67 14.26
 5 1 -7 570.47 11.59
 4 -1 -7 1997.6 25.74
 -4 -1 7 2035.48 30.35
 -4 1 7 2066.87 25.86
 -4 -1 7 1984.86 26
 -4 -1 7 2041.77 26
 4 -1 -7 2013.33 26.47
 -4 1 7 2034.82 24.39
 -4 -1 7 2004.74 28.06
 -3 1 7 2189.34 28.07
 -3 -1 7 2104.69 30.29
 3 -1 -7 2070.23 26.11
 3 -1 -7 2091.35 26.63
 3 1 -7 2079.26 26.1
 -3 -1 7 2079.17 26.42
 -3 1 7 2152.3 26.26
 -3 1 7 2109.42 24.78
 -3 -1 7 2130.94 25.89
 3 1 -7 2074.13 24.55
 -2 -1 7 3922.22 42.65
 -2 1 7 3966.85 42.48
 -2 -1 7 3849.29 47.26
 2 -1 -7 4031.6 44.93
 -2 1 7 3991.17 44.59
 2 1 -7 3913.21 43.85
 2 -1 -7 3834.41 42.63
 -2 -1 7 3943.31 44.54
 2 1 -7 4015.47 42.43
 2 -1 -7 3874.59 43.81
 1 -1 -7 2663.67 31.55
 -1 1 7 2662.06 32.25
 -1 -1 7 2713.79 30.62
 -1 -1 7 2736.42 33.99
 1 1 -7 2702.15 31.87
 1 1 -7 2739.27 30.52
 1 -1 -7 2656.33 30.6
 -1 1 7 2748.6 30.37
 0 1 -7 108.1 3.42
 0 -1 7 106.74 2.37
 0 -1 7 98.53 3.33
 0 1 7 105.47 3.75
 0 -1 -7 99.83 3.35
 0 -1 -7 103.87 3.6
 0 1 7 104.46 3.59
 0 -1 7 109.4 4.15
 0 1 7 99.33 3.86
 0 1 -7 102.63 3.89
 1 -1 7 477.25 8.77
 1 1 7 483.19 8.85
 -1 -1 -7 468.72 8.49
 -1 -1 -7 454.14 8.75
 -1 -1 -7 471.63 8.51
 1 -1 7 458.27 7.09
 -1 1 -7 445.2 7
 1 1 7 464.65 8.53
 -1 1 -7 460.72 9.45
 -1 1 -7 475.82 8.9
 1 -1 7 474.32 8.74
 -2 1 -7 1116.31 17.6
 2 -1 7 1065.5 16.32
 2 -1 7 1132.99 15.9
 -2 -1 -7 1110.05 16.64
 2 1 7 1139.91 16.48
 -2 1 -7 1110.99 14.91
 -2 -1 -7 1174.27 16.23
 2 -1 7 1133.45 15.91
 2 1 7 1105.82 15.7
 3 1 7 2156.38 27.49
 -3 1 -7 2050.75 26.32
 -3 -1 -7 2055.87 27.33
 3 -1 7 2099.28 26.04
 3 -1 7 2101.17 28.38
 -3 1 -7 2115.76 29.09
 3 1 7 2062.15 26.24
 3 1 7 2103.9 26.52
 -3 -1 -7 2073.41 26.14
 -4 1 -7 2685.39 35.09
 4 1 7 2811.96 36.5
 4 1 7 2856.63 35.83
 4 -1 7 2902.86 38.8
 -4 -1 -7 2715.75 33.82
 -4 1 -7 2708.07 36.94
 4 -1 7 2688.1 29.55
 4 1 7 2898.98 34.22
 4 1 7 2837.03 34.3
 5 1 7 1481.09 23.81
 5 -1 7 1563.36 27.13
 -5 -1 -7 1424.68 21.21
 5 1 7 1473.6 24.08
 -5 1 -7 1511.83 24.97
 5 1 7 1511.93 21.27
 6 1 7 424.3 9.95
 6 1 7 407.6 12.02
 6 -1 7 370.96 6.49
 6 -1 7 441.87 14.35
 -6 -1 -7 410.45 10.48
 6 1 7 408.54 12.1
 -6 1 -7 452.92 13
 7 1 7 70.12 5.51
 -7 -1 -7 71.46 4.33
 7 -1 7 62.82 2.53
 7 -1 7 61.51 5.73
 7 -1 7 56.31 5.08
 -7 -1 -7 64.28 4.36
 -7 1 -7 73.87 5.62
 7 1 7 66.39 5.3
 8 1 7 89.71 6.53
 8 -1 7 74.38 6.33
 8 1 7 91.06 6.84
 8 -1 7 92.46 7.27
 8 -1 7 88.94 3.23
 -8 -1 -7 89.59 5.53
 -8 -1 -7 90.09 5.23
 -8 1 -7 92.7 6.75
 9 1 7 422.12 15.43
 -9 -1 -7 475.64 13.4
 9 -1 7 452.89 8.66
 9 -1 7 426.88 16.37
 9 1 7 422.18 16.1
 9 -1 7 457.39 16.55
 -9 -1 -7 437.08 13.34
 -9 1 -7 476.65 16.35
 10 1 7 283.8 13.39
 10 -1 7 289.54 13.99
 -10 -1 -7 296.99 11.46
 10 1 7 278.63 13.91
 -10 -1 -7 323.04 11.24
 -10 1 -7 320.06 13.94
 -11 -1 -7 309.85 12.26
 11 1 7 314.01 14.73
 11 -1 7 315.59 15.08
 11 1 7 321.97 15.81
 -11 -1 -7 331.16 11.38
 -11 1 -7 329.19 14.66
 12 -1 7 287.47 14.95
 12 1 7 297.82 14.76
 12 1 7 309.86 16.1
 -12 -1 -7 305.24 12.64
 -12 1 -7 325.84 14.82
 13 -1 7 53.29 6.98
 13 1 7 55.48 7.19
 -13 1 -7 58.45 6.65
 -13 -1 -7 55.72 5.59
 13 1 7 45.8 6.21
 -14 1 -7 2.38 2.51
 14 1 7 -3.18 2.99
 14 -1 7 -1.93 2.95
 -15 1 -7 10.13 3.38
 15 1 7 6.41 3
 15 -1 7 11.37 3.97
 -15 -2 7 4.18 2.35
 15 2 -7 -0.74 2.36
 15 -2 -7 1.02 2.7
 14 2 -7 5.45 2.59
 14 -2 -7 5.81 2.9
 -14 -2 7 8.09 2.99
 13 2 -7 -1.87 2.32
 -13 -2 7 1.56 2.37
 -13 2 7 -0.94 1.48
 13 -2 -7 -1.25 2.54
 -12 2 7 1.09 1.56
 12 2 -7 -2.06 2.38
 -12 -2 7 -0.7 2.21
 12 -2 -7 -3.34 2.89
 -11 -2 7 11.08 2.85
 -11 2 7 12.92 2.7
 11 -2 -7 13.84 3.43
 11 2 -7 11.44 2.61
 10 -2 -7 0.65 1.37
 -10 -2 7 3.4 2.11
 -10 2 7 4.46 1.77
 10 -2 -7 4.12 2.67
 10 2 -7 2.81 1.82
 9 -2 -7 -0.8 1.9
 9 -2 -7 -1.86 1.51
 -9 -2 7 -0.2 1.9
 9 -2 -7 0.87 0.44
 9 2 -7 2.45 1.6
 -9 2 7 3.42 1.69
 -9 -2 7 2.23 0.62
 8 -2 -7 1.28 1.19
 -8 2 7 0.98 1.21
 8 -2 -7 1.64 2.36
 -8 -2 7 1.12 1.95
 -8 -2 7 0.82 0.42
 8 2 -7 -1.33 1.77
 7 -2 -7 10.44 1.75
 -7 -2 7 11.15 2.68
 7 -2 -7 9.24 1.6
 -7 2 7 9.61 1.9
 7 2 -7 8.2 1.6
 -7 -2 7 6.91 0.68
 7 -2 -7 12.46 2.69
 -6 -2 7 123.67 7.24
 6 2 -7 110.94 2.44
 6 -2 -7 122.26 4.86
 6 -2 -7 113.53 5.15
 -6 -2 7 116.32 4.66
 -6 -2 7 122.87 5.1
 6 2 -7 117.29 4.85
 -5 -2 7 9.79 1.3
 5 -2 -7 7.58 1.53
 5 -2 -7 8.14 1.37
 -5 -2 7 9.05 2.27
 -5 -2 7 10.26 2.05
 -5 -2 7 9.13 1.31
 -4 -2 7 45.1 2.41
 -4 -2 7 45.4 4.42
 -4 -2 7 42.52 2.59
 -4 -2 7 41.31 3.34
 -4 2 7 43.12 2.74
 4 -2 -7 50.28 3.14
 4 -2 -7 38.87 2.9
 -3 -2 7 288.2 10.49
 3 2 -7 294.23 7.08
 -3 2 7 298.01 7.04
 3 -2 -7 281.59 7.78
 -3 -2 7 289.15 5.96
 -3 -2 7 278.86 7.51
 -3 -2 7 289.55 7.05
 3 2 -7 283.58 6.67
 -3 2 7 297.1 7.28
 -3 2 7 292.58 7.72
 -2 -2 7 77.79 3.45
 -2 -2 7 82.36 5.29
 2 2 -7 79.2 3.36
 -2 2 7 79.57 3.87
 -2 2 7 75.98 3.4
 2 -2 -7 69.75 3.67
 2 2 -7 75.63 3.39
 -2 -2 7 66.79 2.62
 2 2 -7 76.06 4.48
 -2 2 7 80.33 3.51
 1 2 -7 167.68 4.98
 1 -2 -7 160.84 5.1
 -1 -2 7 161.54 5.05
 -1 2 7 168.06 5
 1 -2 -7 151.24 5.29
 -1 2 7 158.49 4.87
 -1 -2 7 155.35 6.92
 1 2 -7 154.32 4.93
 1 2 -7 167.54 6.13
 -1 -2 7 159.04 5.1
 0 -2 7 49.11 3.68
 0 -2 -7 48.22 2.93
 0 2 -7 46.95 2.9
 0 -2 -7 46.92 2.66
 0 -2 7 48.18 2.63
 0 2 7 48.4 2.47
 0 -2 7 48.78 2.95
 0 2 -7 47.52 2.81
 1 -2 7 1.34 0.99
 1 -2 7 1.38 0.53
 -1 -2 -7 2.09 0.81
 -1 2 -7 3.61 0.78
 -1 2 -7 3.74 0.48
 1 2 7 3.86 0.75
 -1 -2 -7 2.4 1
 -1 -2 -7 1.62 0.65
 -1 2 -7 3.69 1.19
 1 -2 7 1.13 0.95
 -2 -2 -7 40.54 2.17
 -2 2 -7 44.34 2.35
 2 -2 7 39.42 2.46
 2 2 7 48.93 2.37
 -2 2 -7 47.09 2.24
 2 -2 7 37.47 2.92
 -2 2 -7 43.12 3.22
 -2 -2 -7 36.38 2.58
 2 2 7 43.31 2.81
 -3 2 -7 3.52 1.64
 3 -2 7 3.99 1.72
 -3 -2 -7 5.27 1.37
 -3 -2 -7 4.42 1.26
 -3 2 -7 6.31 1.17
 3 -2 7 2.85 0.58
 3 2 7 4.57 0.84
 -4 2 -7 26.93 3.25
 -4 -2 -7 27.62 2.51
 -4 -2 -7 28.71 2
 4 2 7 25.4 2.56
 -4 2 -7 23.31 2.41
 4 -2 7 30.56 2.01
 4 2 7 26.54 1.98
 4 -2 7 25.76 3.12
 5 -2 7 -1.18 2.27
 -5 2 -7 -1.88 2.3
 5 -2 7 2.9 0.8
 -5 -2 -7 0.78 0.8
 5 2 7 -2.01 1.75
 -6 2 -7 15.57 3.46
 6 -2 7 11.74 1.47
 6 -2 7 9.25 2.44
 6 2 7 13.21 2.54
 -6 -2 -7 9.21 1.46
 -6 -2 -7 12.66 2.22
 6 2 7 11.52 2.14
 7 -2 7 49.2 5.3
 7 -2 7 42.91 2.8
 7 2 7 47 4.39
 -7 -2 -7 46.95 3.25
 7 2 7 53.87 4.71
 -7 -2 -7 53.37 4.59
 -7 2 -7 49.41 5.35
 -8 2 -7 9.8 3.1
 8 2 7 20.12 3.79
 8 2 7 12.71 2.81
 8 -2 7 8.24 2.87
 -8 -2 -7 12.58 1.99
 -8 -2 -7 9.46 2.12
 -9 -2 -7 8.14 2.02
 9 2 7 9.56 3.26
 -9 2 -7 12.74 3.57
 9 2 7 7.8 2.94
 9 -2 7 11.34 3.64
 -9 -2 -7 5.41 1.92
 -10 2 -7 6.64 3.15
 10 2 7 8.61 2.77
 10 2 7 4.33 2.51
 10 -2 7 14.57 4.19
 -10 -2 -7 3.75 1.59
 -10 -2 -7 8.16 2.12
 -11 2 -7 14.24 3.75
 11 2 7 21.45 4.75
 11 2 7 14.79 3.59
 -11 -2 -7 14.5 2.75
 -11 -2 -7 18.92 2.86
 11 -2 7 14.75 4.05
 -12 2 -7 -3.92 2.92
 12 -2 7 1.17 2.55
 12 2 7 0.81 2.56
 12 2 7 -0.4 2.48
 -12 -2 -7 -0.13 1.62
 -13 2 -7 -0.85 2.96
 13 -2 7 5.37 3.45
 13 2 7 2.71 2.54
 -14 2 -7 5.22 3.24
 14 2 7 5.06 2.85
 14 -2 7 5.95 3.45
 14 2 7 3.95 3.18
 -15 -3 7 120.11 9.28
 15 -3 -7 108.63 10.1
 -14 -3 7 49.28 5.93
 14 -3 -7 58.85 7.49
 -13 -3 7 1.98 2.25
 13 3 -7 -0.28 2.23
 13 -3 -7 -0.58 2.92
 12 -3 -7 32.83 5.27
 -12 -3 7 32.11 4.76
 12 3 -7 32.47 4.11
 -12 3 7 36.35 3.96
 -11 -3 7 352.11 14.56
 11 -3 -7 352.94 12
 11 -3 -7 333.57 15.31
 -11 3 7 352.06 11.65
 11 3 -7 338.73 12.58
 10 -3 -7 662.84 16.57
 -10 3 7 687.6 16.06
 10 3 -7 679.71 17.08
 10 -3 -7 671.75 15.27
 10 -3 -7 666.64 20.96
 -10 -3 7 668.33 20
 9 3 -7 537.28 13.77
 -9 -3 7 532.75 17.58
 9 -3 -7 512.95 14.01
 -9 3 7 537.89 13.21
 9 -3 -7 528.98 12.6
 9 -3 -7 530.52 17.52
 -8 -3 7 511.38 16.8
 8 -3 -7 485.69 13.18
 8 3 -7 508.19 12.17
 8 -3 -7 489.57 11.32
 -8 -3 7 451.45 7.86
 8 -3 -7 492.85 15.82
 -7 -3 7 362.61 13.66
 7 -3 -7 355.64 9.01
 -7 -3 7 327.86 8.4
 -7 -3 7 353 9.95
 7 -3 -7 338.89 10.6
 7 3 -7 353.69 8.96
 7 -3 -7 325.08 11.79
 -6 -3 7 53.59 5.29
 6 3 -7 48.85 2.23
 6 -3 -7 50.97 3.97
 -6 -3 7 50.61 3.01
 6 -3 -7 46.44 4.09
 -6 -3 7 47.41 3.02
 -5 -3 7 716.72 19.13
 5 -3 -7 682.43 15.11
 5 3 -7 693.3 11.64
 5 -3 -7 676.23 15.61
 -5 3 7 691.19 9.25
 -5 -3 7 670.8 11.52
 -5 -3 7 678.02 12.33
 5 3 -7 682.31 15.9
 -5 -3 7 699.3 13.91
 -4 -3 7 160.75 8.49
 -4 3 7 165.81 3.94
 4 3 -7 165.94 3.8
 -4 3 7 166.34 5.19
 4 3 -7 161.81 5.5
 4 -3 -7 163.2 6.73
 4 3 -7 159.6 4.87
 -4 -3 7 169.05 5.15
 4 3 -7 160.62 6.49
 -4 -3 7 155.59 5.23
 -4 3 7 159.25 6.06
 4 -3 -7 150.56 6.38
 -4 -3 7 158.69 4.17
 -3 -3 7 2194.43 24.55
 -3 -3 7 2194.99 25.33
 -3 -3 7 2102.49 35.53
 3 3 -7 2167.65 30.07
 3 3 -7 2182.93 29.23
 -3 -3 7 2178.78 28.06
 -3 3 7 2207.97 28.1
 3 3 -7 2117.71 26.93
 3 3 -7 2181.29 25.45
 3 -3 -7 2270.11 31.78
 -3 3 7 2191.81 29.69
 3 3 -7 2154.61 28.9
 -2 -3 7 2749.82 40.85
 2 -3 -7 2806.58 37.18
 -2 3 7 2894.65 35.62
 2 3 -7 2886.37 35.27
 -2 -3 7 2773.56 29.61
 2 3 -7 2895.92 34.18
 2 3 -7 2695.74 32.05
 -2 -3 7 2768.17 34.36
 -1 -3 7 158.07 6.93
 1 3 -7 152.6 6.93
 1 -3 -7 146.44 6.07
 -1 -3 7 147.86 5.31
 -1 -3 7 149.06 4.16
 1 3 -7 147.86 5.21
 0 -3 7 435.48 10.84
 0 -3 -7 413.37 10.39
 0 3 -7 434.71 10
 0 3 7 418.11 8.43
 0 3 -7 436.01 11.22
 0 -3 7 415.53 8.78
 0 -3 7 437.78 10.25
 -1 3 -7 64.99 3.66
 1 -3 7 61.74 3.39
 -1 -3 -7 68 4
 -1 3 -7 57.22 2.47
 1 3 7 75.76 3.02
 1 -3 7 64.95 3.66
 -1 3 -7 64.92 3.89
 2 -3 7 704.14 11.76
 -2 -3 -7 710.31 14.19
 -2 3 -7 688.22 11.94
 2 3 7 720.74 10.9
 -2 3 -7 690.4 12.6
 -2 3 -7 720.7 15.16
 2 -3 7 714.59 15.05
 -3 3 -7 1293.72 17.07
 -3 3 -7 1294.18 21
 3 3 7 1278.78 16.49
 3 -3 7 1342.97 23.78
 -3 -3 -7 1283.12 21.01
 -3 3 -7 1269.11 16.28
 -3 3 -7 1299.57 23.11
 3 -3 7 1258.51 16.13
 4 -3 7 2055 33.54
 -4 -3 -7 2066.78 29.07
 -4 -3 -7 2038.21 23.64
 -4 3 -7 2110.15 31.04
 -4 3 -7 2114.52 27.92
 4 3 7 2092.45 24.13
 -4 3 -7 2155.81 33.27
 5 -3 7 864.29 21.08
 -5 -3 -7 846.67 12.41
 -5 -3 -7 835.47 16.55
 5 3 7 900.42 17.06
 -5 -3 -7 886.58 18.65
 -5 3 -7 950.83 21.4
 6 3 7 310.55 10.32
 -6 -3 -7 297.15 6.51
 -6 -3 -7 285.76 9.13
 6 -3 7 301.54 12.69
 6 3 7 321.05 10.19
 -6 -3 -7 328.35 11.46
 -6 3 -7 351.83 13.36
 -7 3 -7 -2.2 2.92
 7 -3 7 0.68 2.26
 7 3 7 -0.18 1.84
 7 3 7 2.67 1.89
 -7 -3 -7 0.49 1.11
 -7 -3 -7 2.22 0.9
 -7 -3 -7 0.51 1.86
 8 -3 7 89.19 7.46
 -8 -3 -7 90.78 5.16
 8 3 7 96.53 6.76
 -8 -3 -7 93.23 4.16
 -8 -3 -7 89.22 6.35
 -8 3 -7 98.16 7.73
 8 3 7 94.61 6.39
 9 3 7 155.71 8.77
 -9 -3 -7 167.8 6.16
 9 -3 7 160.86 10.39
 9 3 7 171.19 9.72
 -9 -3 -7 173.73 7.04
 -9 -3 -7 164.15 8.95
 -9 3 -7 164.63 10.41
 10 3 7 423.23 15.79
 -10 -3 -7 452.44 11.56
 10 -3 7 415.69 17.42
 10 3 7 430.63 16.9
 -10 -3 -7 422.17 15.07
 -10 3 -7 456.75 18.22
 11 3 7 326.3 14.6
 11 -3 7 330.14 15.96
 11 3 7 344.92 16.48
 -11 -3 -7 330.52 13.5
 -11 3 -7 351.95 16.44
 12 3 7 90.33 7.92
 12 -3 7 81.09 8.33
 12 3 7 78.03 8.47
 -12 -3 -7 97.68 7.58
 -12 3 -7 104.33 9.31
 -13 3 -7 40.85 6.26
 13 -3 7 40.01 6.24
 13 3 7 39.76 6.52
 13 3 7 37.12 5.42
 -14 3 -7 0.84 2.97
 14 3 7 3.33 2.48
 14 3 7 4.26 3.02
 14 -3 7 4.25 3.04
 -14 -4 7 6.45 3.05
 14 -4 -7 3.94 3.26
 -13 -4 7 27.51 4.75
 13 -4 -7 25.53 5.12
 -12 -4 7 13.32 3.5
 12 -4 -7 12.15 3.68
 11 -4 -7 1.19 1.67
 -11 4 7 4.39 1.83
 -11 -4 7 3.2 2.76
 11 -4 -7 2.92 2.88
 10 4 -7 26.19 2.98
 10 -4 -7 31.97 5.07
 10 -4 -7 20.49 3.11
 -10 -4 7 27.43 4.49
 -10 4 7 30.89 3.23
 9 4 -7 -0.11 1.14
 9 -4 -7 0.22 1.6
 -9 -4 7 1.87 2.51
 9 -4 -7 -0.66 2.14
 8 -4 -7 101.25 6.47
 -8 -4 7 104.95 8.22
 -8 -4 7 97.44 4.5
 8 4 -7 101.54 7.29
 8 -4 -7 91.53 6.94
 7 -4 -7 2.47 1.86
 -7 -4 7 6.86 1.18
 7 4 -7 6.95 0.83
 7 -4 -7 7.42 2.05
 7 4 -7 12.9 2.96
 -7 -4 7 8.48 1.44
 -7 -4 7 6.12 2.66
 6 4 -7 7.79 1.1
 -6 -4 7 7.75 2.51
 6 -4 -7 3.95 1.75
 -6 -4 7 4.18 0.93
 6 -4 -7 4.34 1.77
 -6 4 7 5.72 0.89
 6 4 -7 6.91 1.96
 -6 -4 7 6.07 1.24
 -5 -4 7 263.25 11.78
 -5 -4 7 252.88 5.81
 5 -4 -7 267.58 9.94
 5 4 -7 283.92 6.75
 5 4 -7 273.32 7.4
 5 -4 -7 257.43 9.4
 5 4 -7 261.16 9.64
 -5 -4 7 260.27 7.02
 5 4 -7 281.99 6.02
 -5 4 7 264.24 5.92
 -4 -4 7 22.97 3.53
 4 4 -7 26.03 1.95
 -4 4 7 27.39 2.91
 -4 -4 7 18 1.16
 -4 4 7 30.73 2.34
 4 4 -7 26.85 2.48
 -4 -4 7 26.6 1.95
 4 4 -7 25.93 2.13
 4 -4 -7 29.03 3.32
 -4 4 7 24.21 1.86
 4 4 -7 19.95 2.11
 -4 -4 7 27.62 2.27
 -3 -4 7 178.74 8.88
 -3 4 7 191.16 6.31
 -3 4 7 172.68 6.92
 -3 -4 7 196.8 4.8
 3 4 -7 180.99 5.45
 3 -4 -7 181.42 7.82
 3 4 -7 187.25 5.97
 -3 -4 7 180.82 6
 3 4 -7 182.97 5.65
 -2 -4 7 181.08 8.39
 2 4 -7 159.84 6.37
 2 4 -7 163.84 4.44
 -2 4 7 171.49 6.67
 2 -4 -7 175.18 7.48
 -2 -4 7 165.34 5.97
 -2 -4 7 162.31 4.28
 2 4 -7 169.31 5.71
 -1 -4 7 32.35 3.46
 1 -4 -7 34.26 3.72
 1 4 -7 21.04 1.19
 1 4 -7 26.95 2.38
 -1 -4 7 28.94 2.14
 0 -4 7 416.68 10.92
 0 4 -7 393.53 5.97
 0 4 7 414 10.64
 0 -4 -7 423.02 11.77
 0 4 -7 432.32 10.67
 0 -4 7 408.19 9.96
 1 -4 7 2.69 0.89
 -1 4 -7 3.06 1.12
 -1 -4 -7 4.02 1.58
 1 4 7 3.34 0.79
 1 -4 7 0.01 1.64
 -1 4 -7 3.38 1.51
 2 -4 7 142.86 7.11
 -2 4 -7 142.46 6.01
 2 4 7 149.23 6.52
 2 4 7 148.63 4.21
 -2 4 -7 147.79 5.95
 -2 4 -7 143.84 4.97
 -2 -4 -7 160.06 7.02
 -2 4 -7 144.63 6.7
 2 -4 7 135.94 4.96
 -3 4 -7 20.72 3.02
 -3 4 -7 17.24 1.82
 -3 4 -7 19.21 1.65
 -3 4 -7 19.89 2.47
 -3 -4 -7 20.57 2.76
 3 4 7 20.06 2.36
 3 4 7 23.36 2.77
 3 4 7 22.46 1.56
 -3 4 -7 18.67 2.19
 3 -4 7 17.86 2.98
 3 -4 7 19.36 1.68
 -4 4 -7 1.23 2.01
 4 4 7 2.6 1.59
 -4 -4 -7 0.76 1.4
 -4 4 -7 0.31 0.92
 -4 4 -7 2.87 1.49
 -4 4 -7 2.12 0.65
 -4 4 -7 3.02 0.78
 4 -4 7 -0.37 2.2
 4 -4 7 0.84 0.53
 4 4 7 2.87 0.65
 -5 4 -7 1.84 2.4
 -5 -4 -7 2.36 1.64
 5 -4 7 3.27 2.16
 -5 -4 -7 3 1.96
 5 4 7 3.45 1.86
 -5 4 -7 2.45 1.6
 5 4 7 2.76 1.53
 6 4 7 16.69 2.65
 -6 4 -7 16.57 3.76
 6 4 7 15.65 2.65
 -6 -4 -7 15.47 2.65
 6 -4 7 12.6 3.26
 -6 -4 -7 17.2 3.16
 -7 4 -7 31.22 4.88
 7 4 7 28.33 3.26
 -7 -4 -7 32.49 3.5
 -7 -4 -7 23.03 1.38
 7 4 7 29.75 3.74
 -7 -4 -7 28.91 4.14
 7 -4 7 26.66 4.41
 8 -4 7 28.92 4.84
 -8 4 -7 31.31 5.1
 8 4 7 37.16 4.45
 -8 -4 -7 37.66 3.69
 8 4 7 37.39 4.13
 -8 -4 -7 39.1 4.78
 -9 4 -7 22.1 4.71
 9 -4 7 20.96 4.47
 -9 -4 -7 25.77 3.16
 9 4 7 25.11 3.76
 9 4 7 28.15 4.2
 -9 -4 -7 18.71 3.75
 -10 4 -7 11.25 4.1
 10 -4 7 11.83 3.76
 10 4 7 15.36 3.32
 10 4 7 21.18 4.64
 -10 -4 -7 9.75 3.05
 -11 4 -7 -3.86 3.82
 11 -4 7 3.75 3.2
 11 4 7 4.21 2.71
 11 4 7 -1.63 2.29
 -11 -4 -7 0.78 2.17
 -12 4 -7 -3.9 3.3
 12 -4 7 -0.61 2.73
 12 4 7 -1.21 2.06
 12 4 7 -7.9 4.11
 -12 -4 -7 2.62 2.17
 -13 4 -7 9.03 4.13
 13 -4 7 9.38 3.74
 13 4 7 7.16 3.56
 -13 -4 -7 8.34 3.02
 -13 -5 7 -0.73 2.71
 13 -5 -7 -1.51 3.02
 -12 -5 7 33.32 5.26
 12 -5 -7 31.12 5.34
 -11 -5 7 142.32 10.51
 11 -5 -7 146.19 8.95
 11 -5 -7 139.08 10.49
 -10 -5 7 281.41 14.5
 10 -5 -7 258.23 11.73
 10 5 -7 288.19 13.58
 10 -5 -7 267.74 13.77
 -9 -5 7 348.42 15.99
 9 -5 -7 341.89 13.14
 9 5 -7 332.99 14.25
 9 -5 -7 322.57 14.24
 8 -5 -7 178.16 9.89
 8 -5 -7 187.28 9.52
 8 5 -7 201.1 10.34
 -8 -5 7 186.43 11.38
 -7 -5 7 45.26 5.47
 -7 5 7 44.82 2.51
 7 -5 -7 35.81 4.33
 7 -5 -7 40.64 4.52
 7 5 -7 46.53 4.88
 -6 -5 7 2.11 0.78
 -6 -5 7 0.15 2.42
 6 -5 -7 0.34 1.86
 6 5 -7 -0.62 0.92
 -6 5 7 0.41 0.79
 6 5 -7 2.95 1.36
 6 -5 -7 1.53 1.71
 6 5 -7 0.25 0.76
 -5 -5 7 92.52 7.49
 -5 5 7 100.52 6.07
 -5 5 7 105.54 4.29
 5 -5 -7 100.32 6.69
 5 5 -7 108.09 4.04
 -5 5 7 100.75 4.28
 5 5 -7 100.13 5.76
 5 5 -7 98.8 4.11
 5 -5 -7 102.53 6.15
 -5 -5 7 95.8 4.37
 -4 -5 7 784.18 21.37
 -4 5 7 810.81 14.35
 -4 -5 7 793.65 13.54
 4 5 -7 785.35 13.21
 4 5 -7 770.93 15.37
 -4 5 7 775.59 17.65
 4 5 -7 783.36 13.97
 -4 -5 7 757.85 14.85
 4 -5 -7 783.41 19.26
 -3 -5 7 638.38 17.99
 3 5 -7 610.05 14.77
 3 -5 -7 606.16 16.44
 3 5 -7 603.15 11.69
 3 5 -7 593.85 11.38
 -3 5 7 635.33 15.41
 3 5 -7 590.15 12.19
 -3 -5 7 548.69 12.59
 -2 -5 7 259.7 10.37
 2 5 -7 253.85 9
 2 -5 -7 266.05 10.49
 2 5 -7 258.99 6.03
 2 5 -7 275.44 8.01
 -2 5 7 256.2 9.18
 1 5 -7 566.18 13.56
 -1 -5 7 579.98 10.16
 1 5 -7 623.1 13.43
 1 -5 -7 589.67 15.81
 -1 5 7 569.81 13.92
 1 5 -7 580 9.17
 -1 -5 7 617.12 15.44
 0 5 7 40.15 3.59
 0 -5 7 40.29 2.97
 0 5 -7 40.9 3.49
 0 5 -7 42.79 2.03
 0 5 7 37.85 3.37
 0 5 -7 41.6 3.49
 0 -5 -7 36.89 3.96
 0 -5 7 43.46 3.72
 1 5 7 18.83 2.61
 1 -5 7 12.81 1.93
 -1 -5 -7 13.35 2.47
 -1 5 -7 15.49 1.34
 1 5 7 14.83 1.51
 -1 5 -7 12.35 2.17
 1 5 7 15.54 2.41
 -1 5 -7 12.87 2.37
 1 -5 7 13.85 2.04
 2 -5 7 298.44 10.83
 -2 -5 -7 357.38 12
 2 5 7 341.03 10.43
 2 5 7 316.83 6.79
 -2 5 -7 318.53 9.58
 -2 5 -7 330.5 10.89
 2 5 7 332.92 9.8
 2 -5 7 307 8.64
 -3 -5 -7 828.54 19.36
 -3 5 -7 788.67 16.13
 3 -5 7 716.74 18.9
 3 5 7 775.18 16.89
 -3 5 -7 753.57 16.11
 3 5 7 764.76 11.34
 3 5 7 756.36 15.63
 -3 5 -7 771.55 18.8
 3 -5 7 760.6 13.7
 -4 5 -7 650.35 14.31
 -4 5 -7 589.39 9.69
 4 -5 7 609.77 18.01
 -4 -5 -7 653.58 16.89
 -4 5 -7 572.75 12.15
 4 5 7 623.84 15.16
 4 5 7 622.68 13.78
 -4 5 -7 654.92 18.08
 -5 -5 -7 457.44 14.03
 5 -5 7 437.32 15.86
 5 5 7 459.08 13.23
 -5 5 -7 387.04 8.33
 5 5 7 460.72 11.43
 -5 5 -7 466.16 11.96
 -5 5 -7 495.7 16.77
 -6 5 -7 54.88 6.18
 6 -5 7 52.15 5.6
 -6 5 -7 48.42 3.97
 6 5 7 50.28 4.54
 -6 -5 -7 49.64 4.66
 6 5 7 53.31 4.09
 -6 -5 -7 53.05 5.37
 -7 5 -7 7.95 3.31
 7 5 7 8.16 2.07
 7 -5 7 4.8 2.37
 -7 -5 -7 8.49 2.34
 7 5 7 4.68 1.64
 -7 -5 -7 9.08 2.92
 -8 5 -7 13.49 3.93
 8 -5 7 13.61 3.69
 -8 -5 -7 21.41 2.96
 8 5 7 22.66 3.31
 8 5 7 16.9 3.38
 -8 -5 -7 16.11 3.47
 9 5 7 193.34 9.34
 9 -5 7 188.66 11.94
 9 5 7 214.02 11.22
 -9 -5 -7 199.77 12.11
 -9 5 -7 222.51 13.67
 10 5 7 244.18 11.26
 10 5 7 217.93 12.19
 10 -5 7 223.67 13.44
 -10 -5 -7 233.25 13.34
 -10 5 -7 274.55 15.64
 11 5 7 135.15 10.3
 11 -5 7 143.76 11.03
 -11 -5 -7 137.06 10.1
 -11 5 -7 170.57 12.73
 12 5 7 65.65 7.79
 12 -5 7 76.14 8.22
 -12 -5 -7 76.77 7.84
 -12 5 -7 90.35 9.69
 -13 5 -7 14.64 4.48
 13 -5 7 11.91 4.27
 -13 -5 -7 13.8 3.57
 -12 -6 7 32.24 5.72
 12 -6 -7 25.16 5.24
 -11 -6 7 7.52 2.98
 11 -6 -7 2.56 2.29
 11 6 -7 11.4 3.53
 11 -6 -7 2.98 2.66
 -10 -6 7 -1.6 2.52
 10 -6 -7 1.9 2.26
 10 -6 -7 -0.28 2.47
 10 6 -7 1.97 2.21
 -9 -6 7 -1.2 2.38
 9 -6 -7 -1.52 2.51
 9 -6 -7 -2.1 2.83
 9 6 -7 1.43 1.85
 -8 -6 7 30.78 5.21
 8 -6 -7 34.73 4.74
 8 6 -7 32.57 4.48
 8 -6 -7 32.13 4.73
 7 -6 -7 53.32 5.58
 -7 6 7 61.14 3.38
 7 -6 -7 57.58 5.59
 7 6 -7 64.73 5.72
 7 6 -7 59.24 3.29
 -7 -6 7 60.05 6.75
 -6 -6 7 31.23 4.96
 6 -6 -7 29.68 3.94
 -6 6 7 32.73 2.74
 6 -6 -7 28.29 4.01
 6 6 -7 24.02 3.13
 6 6 -7 34.58 2.68
 -6 6 7 31.93 4.13
 5 -6 -7 62.93 5.81
 -5 6 7 71.86 5.76
 5 6 -7 72.61 3.31
 5 6 -7 65.05 4.64
 5 6 -7 64.51 3.81
 -5 6 7 70.87 4.05
 -5 -6 7 59.46 6.34
 -4 -6 7 20.3 3.61
 4 -6 -7 19.44 3.52
 4 6 -7 13.41 1.92
 4 6 -7 20.62 2.04
 -4 6 7 22.34 2.5
 -4 6 7 20.86 3.15
 4 6 -7 22.14 2.47
 -3 -6 7 0.5 1.86
 3 6 -7 0.59 1.05
 -3 6 7 -1.96 2.2
 3 6 -7 -3.73 2.41
 3 -6 -7 1.54 1.87
 3 6 -7 0.27 0.91
 3 6 -7 -1.33 1.24
 -2 -6 7 26.1 3.81
 2 -6 -7 15.62 3.27
 2 6 -7 17.41 2.91
 2 6 -7 22.79 2.57
 2 6 -7 19.96 1.82
 2 6 -7 19.21 2.54
 -2 6 7 18.92 2.99
 1 6 -7 66.65 2.97
 1 -6 -7 66.6 5.75
 -1 6 7 61.15 4.87
 -1 6 7 61.15 4.72
 1 6 -7 74.14 4.7
 -1 -6 7 57.08 2.36
 1 6 -7 69.07 4.96
 -1 -6 7 62.82 5.03
 0 -6 -7 27.89 3.87
 0 6 -7 29.34 2.03
 0 6 7 30.83 3.58
 0 6 -7 23.49 2.98
 0 6 7 25.78 3.22
 0 -6 7 26.85 2.2
 0 -6 7 26.31 3.21
 0 6 -7 28.99 3.2
 1 -6 7 87.93 4.73
 -1 -6 -7 91.32 6.66
 -1 6 -7 93.84 5.67
 -1 6 -7 91 3.66
 1 6 7 95.63 5.78
 1 6 7 91.02 5.58
 -1 6 -7 90.72 5.81
 1 -6 7 89.01 5.26
 -2 -6 -7 154.83 8.68
 -2 6 -7 153.74 7.14
 2 6 7 169.16 7.78
 2 6 7 143.44 4.53
 2 -6 7 151.44 7.3
 2 6 7 164.07 7.36
 -2 6 -7 148.07 7.69
 2 -6 7 155.91 6.63
 -3 6 -7 29.18 4
 -3 -6 -7 32.08 4.24
 3 -6 7 32.92 3.98
 3 6 7 37.88 3.99
 -3 6 -7 38.76 3.77
 3 6 7 35.58 3.52
 3 -6 7 37.97 3.1
 -4 6 -7 -2.73 2.81
 -4 -6 -7 -2.12 2.06
 -4 6 -7 -0.1 1.43
 4 -6 7 -0.36 1.6
 4 6 7 0.93 1.69
 4 6 7 1.03 1.8
 -5 6 -7 -2.35 3.03
 5 -6 7 1.8 2.07
 -5 -6 -7 2.71 2.11
 5 6 7 3.65 2.12
 -5 6 -7 2.02 1.67
 5 6 7 3.19 1.34
 6 6 7 23.73 2.91
 -6 6 -7 32.76 5.55
 6 -6 7 17.6 3.74
 6 6 7 25 3.85
 -6 6 -7 20.45 2.95
 -6 -6 -7 19.38 3.33
 7 -6 7 25.54 4.97
 -7 6 -7 33.9 5.85
 -7 -6 -7 25.26 3.62
 7 6 7 28.3 3.1
 7 6 7 27.2 3.92
 -7 -6 -7 27.31 4.66
 -8 6 -7 42.31 6.69
 -8 -6 -7 47.99 4.76
 8 -6 7 35.13 5.47
 -8 -6 -7 34.09 5.07
 8 6 7 39.37 4.95
 -9 6 -7 44.35 6.77
 9 6 7 54.62 6.07
 9 -6 7 45.98 6.23
 -9 -6 -7 41.74 5.8
 -10 6 -7 12.62 4.81
 10 -6 7 7.35 3.61
 10 6 7 5.72 2.72
 -10 -6 -7 2.05 2.26
 -11 6 -7 -5.05 3.87
 11 6 7 6.33 3.5
 11 -6 7 0.52 2.6
 -11 -6 -7 -1.31 2.48
 -12 6 -7 7.35 4.41
 12 6 7 4.68 3.38
 12 -6 7 -1.06 2.81
 -12 -6 -7 3.53 2.29
 11 -7 -7 59.38 6.89
 -11 -7 7 51.37 7.24
 11 -7 -7 59.53 7.44
 10 -7 -7 85.62 7.92
 10 -7 -7 95.03 8.59
 -10 -7 7 94.97 9.58
 9 -7 -7 76.61 7.4
 9 -7 -7 89.84 8.01
 -9 -7 7 83.66 8.83
 8 7 -7 56.14 5.88
 8 -7 -7 52.02 5.75
 8 -7 -7 57.64 6.39
 -8 7 7 58.44 6.2
 -8 -7 7 53.21 7.06
 7 -7 -7 17.07 3.7
 -7 -7 7 18.72 4.32
 7 7 -7 19.08 3.18
 -7 7 7 17.84 3.54
 7 -7 -7 24.46 3.95
 -6 -7 7 0.69 2.26
 6 -7 -7 -2.22 2.8
 6 7 -7 0.22 1.49
 -6 7 7 1.14 1.98
 6 7 -7 1.03 1.16
 5 -7 -7 72.63 6.75
 -5 7 7 75.12 4.67
 -5 7 7 74.78 6.37
 5 7 -7 67.19 4.36
 5 7 -7 70.46 4.96
 -5 -7 7 73.2 7.47
 4 7 -7 102.4 5.59
 -4 7 7 115.47 6.08
 4 7 -7 105.9 5.39
 4 7 -7 116.27 7.57
 -4 7 7 125.26 8.04
 4 -7 -7 102.75 7.85
 -4 -7 7 99.65 7.9
 3 -7 -7 157.16 9.74
 3 7 -7 177.42 9.2
 3 7 -7 169.55 6.17
 3 7 -7 163.07 7.4
 -3 7 7 165.73 8.81
 3 7 -7 171.31 6.42
 -3 -7 7 150.48 9.25
 2 -7 -7 291.36 13.22
 2 7 -7 287.58 7.61
 -2 7 7 287.18 11.5
 -2 7 7 291.85 11.15
 2 7 -7 298.46 10.49
 2 7 -7 290.51 11.4
 2 7 -7 296.71 9.33
 -2 -7 7 286.18 12.16
 1 -7 -7 126.81 8.77
 1 7 -7 127.79 7.25
 -1 7 7 120.3 6.99
 1 7 -7 129.14 4.73
 -1 7 7 125.21 7.43
 1 7 -7 131.57 7.26
 1 7 -7 130.89 6.54
 -1 -7 7 133.24 7.84
 0 -7 7 2.66 1.78
 0 7 7 0.34 1.94
 0 -7 7 0.93 0.7
 0 7 7 1.68 1.67
 0 -7 -7 0.95 2.36
 0 7 -7 -1.5 2.21
 0 7 -7 2.65 1.02
 0 7 -7 1.46 1.47
 1 -7 7 -0.43 1.43
 -1 7 -7 4.18 1.09
 1 7 7 4.28 1.92
 -1 7 -7 2.21 1.82
 -1 -7 -7 1.48 2.43
 1 7 7 2.14 1.78
 -1 7 -7 2 1.61
 1 -7 7 -1.49 1.85
 2 -7 7 101.25 5.64
 -2 -7 -7 105.56 8.03
 -2 7 -7 114.2 6.65
 -2 7 -7 113.12 4.67
 2 7 7 115.58 6.88
 2 7 7 110.65 6.56
 -2 7 -7 113.65 7.22
 2 -7 7 110.66 6.09
 -3 -7 -7 223.99 11.65
 3 -7 7 218.97 9.53
 -3 7 -7 234.31 9.55
 3 7 7 242.81 9.72
 3 7 7 234.27 9.95
 -3 7 -7 221.14 10.64
 3 -7 7 244.01 8.52
 -4 -7 -7 147.65 9.57
 4 7 7 149.4 8.12
 -4 7 -7 153.85 7.67
 -4 7 -7 154.33 9.57
 4 7 7 148.24 7.45
 4 -7 7 141.54 8.41
 -5 -7 -7 127.24 8.84
 -5 7 -7 139.01 9.87
 -5 7 -7 143.81 7.49
 5 7 7 143.44 8.24
 5 -7 7 129.81 8.73
 5 7 7 145.64 7.47
 -6 7 -7 50.93 6.63
 -6 7 -7 54.61 4.73
 -6 -7 -7 54.44 5.83
 6 -7 7 40.58 5.35
 6 7 7 59.17 5.68
 -7 7 -7 -3.69 3.77
 -7 -7 -7 1.38 2.03
 7 7 7 -1.5 2.11
 7 -7 7 -0.55 2.7
 -8 7 -7 25.38 5.59
 8 7 7 24.16 4.35
 8 -7 7 20.75 4.57
 -9 7 -7 53.28 7.75
 9 7 7 54.53 6.4
 9 -7 7 58.55 7.27
 10 7 7 58.18 6.95
 10 -7 7 61.56 7.66
 -10 7 -7 78.43 9.73
 10 -8 -7 1.81 2.4
 10 -8 -7 0.17 2.37
 -10 -8 7 1.01 2.71
 -9 -8 7 18.43 5.01
 9 -8 -7 8.51 3.29
 -8 -8 7 4.22 2.96
 8 -8 -7 2.85 2.32
 -8 8 7 3.4 2.45
 -7 -8 7 18.02 4.44
 7 -8 -7 10.72 3.31
 -7 8 7 24.81 4.44
 -6 -8 7 47.89 6.62
 6 -8 -7 42.65 5.82
 -6 8 7 50.31 5.84
 -5 -8 7 25.53 4.86
 -5 8 7 22.66 3.04
 5 -8 -7 16.45 3.98
 -5 8 7 23.14 4.36
 5 8 -7 23.83 3.03
 5 8 -7 19.47 3.97
 -4 -8 7 17.19 3.87
 4 8 -7 22.09 3.07
 4 -8 -7 22.16 4.42
 -4 8 7 18.23 2.95
 4 8 -7 17.07 3.56
 -4 8 7 13.06 3.34
 -3 -8 7 3.63 2.26
 3 -8 -7 -0.69 2.34
 -3 8 7 0.67 1.82
 3 8 -7 2.17 2.17
 3 8 -7 2.09 1.63
 -3 8 7 -0.56 2.32
 -2 -8 7 24.48 4
 -2 8 7 24.59 3.68
 2 8 -7 27.54 4.21
 2 -8 -7 24.55 4.6
 2 8 -7 26.8 3.72
 -2 8 7 26.99 4.1
 -1 -8 7 14.47 3.29
 1 8 -7 8.43 2.6
 -1 8 7 11.77 2.89
 1 8 -7 13.22 2.91
 1 -8 -7 14.5 3.77
 -1 8 7 13.79 3.23
 1 8 -7 11.56 2.41
 0 8 -7 31.69 4.07
 0 8 -7 31.79 4.07
 0 -8 -7 33.45 5.24
 0 8 7 32.3 4.17
 0 8 7 27.74 3.74
 0 8 -7 33.43 3.77
 0 -8 7 32.13 4.08
 1 8 7 123.92 7.47
 -1 -8 -7 138.87 9.95
 1 8 7 142.62 8.22
 -1 8 -7 131.75 7.55
 -1 8 -7 141.92 8.07
 1 -8 7 129.08 7.4
 -2 -8 -7 39.92 5.51
 2 8 7 35.82 4.14
 -2 8 -7 40.36 4.52
 2 8 7 47.24 4.81
 2 -8 7 43.64 4.37
 -2 8 -7 36.53 4.48
 -3 8 -7 1.08 1.99
 -3 -8 -7 4.6 2.86
 3 8 7 0.46 1.82
 -3 8 -7 1.5 1.93
 3 8 7 1.25 1.73
 -4 8 -7 -5.39 3.23
 4 -8 7 -3.33 2.03
 4 8 7 0.75 2.1
 -4 8 -7 0.91 1.95
 -4 -8 -7 0.96 2.26
 4 8 7 2.17 1.99
 -5 8 -7 -3.38 3.07
 5 -8 7 1.4 1.95
 5 8 7 4.11 2.42
 -5 8 -7 1.49 1.95
 5 8 7 4.75 2.38
 -5 -8 -7 1.34 2.64
 -6 8 -7 23.67 5.18
 -6 -8 -7 25.44 4.7
 6 -8 7 29.45 4.75
 -6 8 -7 23.78 3.69
 6 8 7 23.78 4.08
 -7 8 -7 40.96 6.46
 7 -8 7 37.12 5.58
 -7 8 -7 42.76 4.59
 7 8 7 36.23 4.83
 -8 8 -7 21.23 5.22
 8 -8 7 13.89 3.88
 8 8 7 26.89 4.75
 -9 8 -7 21.82 5.3
 9 -8 7 10.88 3.73
 9 8 7 22.52 4.46
 -7 -9 7 7.97 3.66
 7 -9 -7 6.9 3.41
 -7 9 7 9.97 3.59
 -6 -9 7 3.54 2.85
 6 -9 -7 1.39 2.39
 6 9 -7 -2.51 2.99
 -6 9 7 -3.83 3.18
 -5 -9 7 20.01 4.56
 -5 9 7 21.46 4.38
 5 9 -7 16.4 3.73
 5 -9 -7 19.4 4.47
 -4 -9 7 22.83 4.56
 4 9 -7 23.11 4.6
 -4 9 7 25.39 3.73
 4 -9 -7 21.38 4.74
 -4 9 7 25.88 4.76
 4 9 -7 21.53 3.24
 -3 9 7 63.44 5.7
 3 9 -7 70.26 6.84
 3 -9 -7 55.7 6.97
 -3 9 7 55.66 5.83
 -3 9 7 57.65 6.17
 3 9 -7 51.73 5.06
 -3 -9 7 58.43 6.53
 -2 9 7 62.88 5.8
 2 -9 -7 59.8 7.3
 -2 9 7 62.71 6.02
 2 9 -7 64.5 6.4
 2 9 -7 58.93 5.48
 -2 9 7 72.55 6.83
 -2 -9 7 57.03 5.98
 1 -9 -7 12.67 4.05
 -1 9 7 13.8 3.18
 1 9 -7 16.54 3.39
 -1 9 7 18.69 3.98
 1 9 -7 10.17 3.07
 -1 -9 7 12.04 2.99
 0 -9 -7 -2.63 3.11
 0 9 -7 -0.41 2.12
 0 9 7 -1.39 1.77
 0 9 -7 3.65 2.33
 0 9 7 -3.33 2.69
 0 -9 7 2.12 1.88
 -1 9 -7 3.13 2.38
 1 9 7 3.35 2.1
 -1 -9 -7 0.21 2.55
 -1 9 -7 0.57 2.17
 1 9 7 2.12 2.16
 -1 9 -7 1.03 1.55
 1 -9 7 3.71 2.13
 2 9 7 27.41 4.19
 2 9 7 18.26 3.37
 -2 9 -7 24.64 3.89
 -2 -9 -7 23.51 4.81
 -2 9 -7 18.76 3.4
 3 9 7 41.21 4.76
 -3 -9 -7 43.02 6.38
 -3 9 -7 42.66 4.83
 3 9 7 37.67 4.59
 -3 9 -7 45.1 5.4
 -4 9 -7 31.24 4.93
 4 9 7 36.76 4.65
 -4 -9 -7 32.62 5.6
 -4 9 -7 36.2 4.56
 4 9 7 37.31 4.5
 -5 -9 -7 45.72 6.35
 -5 9 -7 48.02 5.23
 5 9 7 46.8 5.32
 -5 9 -7 52.13 6.65
 5 9 7 42.17 4.74
 -6 9 -7 21.05 3.71
 6 9 7 22.36 4
 -6 9 -7 32.93 5.95
 -7 9 -7 6.3 3.31
 -7 9 -7 1.83 2.12
 7 9 7 4.04 2.49
 -3 10 7 -0.94 2.36
 -3 10 7 3.28 2.44
 3 10 -7 4.01 2.79
 3 -10 -7 -1.37 2.61
 -3 10 7 4.35 3.12
 3 10 -7 1.15 2.06
 -3 -10 7 0.2 2.09
 -2 10 7 4.14 2.43
 2 -10 -7 -0.39 2.56
 -2 10 7 0.16 2.16
 2 10 -7 -0.79 2.54
 2 10 -7 1.11 1.97
 -2 10 7 5.23 3.3
 -2 -10 7 -0.03 1.9
 1 10 -7 13.05 3.67
 1 -10 -7 6.76 3.64
 -1 10 7 13 3.82
 -1 10 7 7.7 2.72
 -1 10 7 7.69 2.8
 1 10 -7 9.15 2.84
 -1 -10 7 11.36 3.33
 0 10 -7 32.98 5.01
 0 10 7 28.34 4.28
 0 -10 -7 36.69 6.37
 0 10 -7 35.69 5.21
 0 10 7 31.94 4.76
 0 -10 7 31.55 4.55
 -1 -10 -7 20.97 5.1
 1 10 7 17.47 3.77
 -1 10 -7 19.3 3.87
 -1 10 -7 17.55 4.02
 -2 -10 -7 8.98 4
 -2 10 -7 6.24 2.63
 -2 10 -7 7.64 3.04
 2 10 7 9.02 2.97
 2 10 7 6.57 2.65
 3 10 7 6.94 2.65
 -3 -10 -7 12.18 4.13
 3 10 7 15.45 3.47
 -3 10 -7 11.59 3.29
 15 0 -8 213.28 13.31
 -14 0 8 270.92 12.23
 14 0 -8 276.9 14.57
 -13 0 8 143.16 8.73
 13 0 -8 132.07 9.71
 -12 0 8 185.28 9.67
 12 0 -8 176.14 10.74
 -11 0 8 9.35 2.5
 11 0 -8 4.33 2.43
 -10 0 8 456.94 14.82
 10 0 -8 449.78 15.38
 9 0 -8 807.86 12.97
 -9 0 8 780.71 19.03
 9 0 -8 793.54 19.87
 -8 0 8 1410.18 25.93
 8 0 -8 1436.62 19.44
 8 0 -8 1406.64 26.27
 7 0 -8 1102.23 21.11
 7 0 -8 1123.64 15.94
 -7 0 8 1107.13 21.24
 6 0 -8 1011.82 18.9
 6 0 -8 1029.25 14.69
 -6 0 8 974.57 18.77
 5 0 -8 74.69 2.18
 -5 0 8 71.14 4.22
 5 0 -8 80.31 3.12
 -5 0 8 80.24 2.4
 5 0 -8 81.42 4.35
 4 0 -8 287.99 4.71
 -4 0 8 282.36 8.05
 -4 0 8 310.38 7.98
 4 0 -8 292.19 6.16
 -4 0 8 293.06 4.78
 -3 0 8 1641.03 18.67
 -3 0 8 1608.69 23.21
 3 0 -8 1627.17 18.5
 3 0 -8 1612.56 18.55
 -3 0 8 1655.39 18.26
 -2 0 8 3557.18 37.17
 2 0 -8 3433.64 36.9
 2 0 -8 3540.91 40.43
 -1 0 8 3955.73 42.99
 1 0 -8 4230.14 45.84
 0 0 8 1560.93 21.17
 0 0 8 1582.62 19.34
 0 0 -8 1491.92 20.56
 1 0 8 318.53 7.41
 -1 0 -8 295.62 6.35
 1 0 8 300.19 6.2
 -1 0 -8 299.21 7.23
 -2 0 -8 265.12 6.3
 2 0 8 279.91 6.42
 -2 0 -8 268.44 7.03
 2 0 8 263.32 6.91
 2 0 8 278.7 7.04
 -3 0 -8 84.46 3.72
 3 0 8 87.25 3.86
 3 0 8 91.46 4.16
 -3 0 -8 91.74 4.24
 4 0 8 602.23 12.73
 -4 0 -8 570.52 12.27
 4 0 8 587.52 9.98
 5 0 8 3075.52 42.09
 -5 0 -8 3135.59 41.38
 5 0 8 3194.31 36.48
 6 0 8 1620.09 21.72
 6 0 8 1583.73 28.13
 6 0 8 1586.64 28.48
 -6 0 -8 1697.05 27.24
 7 0 8 253.01 6.69
 7 0 8 257.15 11
 -7 0 -8 260.7 9.73
 7 0 8 252.22 10.64
 8 0 8 376.02 13.96
 8 0 8 365.41 14.18
 8 0 8 372.34 8.87
 -8 0 -8 364.64 12.45
 -9 0 -8 15.68 3.18
 9 0 8 13.6 1.76
 9 0 8 14.91 3.3
 9 0 8 13.1 3.24
 10 0 8 94.4 7.94
 10 0 8 91.7 7.92
 -10 0 -8 101.46 7.33
 11 0 8 356.82 16.2
 11 0 8 355.28 16.27
 -11 0 -8 345.38 14.12
 12 0 8 451.96 18.75
 12 0 8 426.78 18.31
 -12 0 -8 458.66 16.77
 13 0 8 282.39 15.22
 -13 0 -8 275.25 13.2
 14 0 8 81.79 8.56
 -14 0 -8 81.26 7.34
 15 -1 -8 -3.77 3.11
 15 1 -8 1.03 2.62
 -15 -1 8 -0.41 1.69
 -14 -1 8 5.77 2.7
 14 -1 -8 1.54 2.72
 14 1 -8 -0.95 2.59
 -14 1 8 1.09 1.64
 -13 -1 8 4.1 2.21
 13 -1 -8 3.21 2.54
 -13 1 8 3.63 1.97
 13 1 -8 2.53 2.31
 12 1 -8 -1.55 2.59
 -12 -1 8 0.3 1.77
 -12 1 8 4.14 2.26
 12 -1 -8 -2.06 2.97
 -11 -1 8 5.06 2.12
 -11 1 8 3.6 1.85
 11 -1 -8 3.64 2.31
 11 1 -8 2.64 1.97
 10 -1 -8 68.08 3.95
 -10 1 8 68.79 5.41
 -10 -1 8 67.95 5.69
 10 -1 -8 70.72 6.36
 10 1 -8 62.36 5.62
 9 -1 -8 0.14 1.01
 -9 -1 8 2.54 1.81
 -9 1 8 0.16 1.4
 9 -1 -8 4.35 2.67
 9 1 -8 -1.78 2.02
 9 -1 -8 2.32 0.56
 8 1 -8 7.42 0.77
 8 -1 -8 6.74 1.35
 -8 -1 8 7.33 2.16
 8 -1 -8 5.92 0.56
 -8 1 8 8.96 1.91
 -8 1 8 6.86 1.25
 8 -1 -8 10.65 2.49
 8 1 -8 4.89 1.6
 7 -1 -8 5.29 1.29
 7 1 -8 6.76 0.81
 -7 -1 8 7.96 2.34
 -7 1 8 3.92 0.99
 7 1 -8 2.1 1.35
 -7 1 8 2.61 1.24
 7 -1 -8 2.41 1.66
 -6 -1 8 3.55 1.73
 6 1 -8 2.66 0.61
 -6 1 8 3.19 1.02
 -6 1 8 3.41 1.42
 6 -1 -8 4.41 1.15
 6 -1 -8 2.28 1.47
 6 1 -8 2.84 1.49
 5 1 -8 2.57 0.66
 5 -1 -8 1.73 0.83
 -5 1 8 1.58 0.74
 -5 -1 8 2 0.8
 -5 -1 8 4.24 1.38
 -5 1 8 2.82 0.74
 -5 -1 8 0.36 1.69
 4 1 -8 72.16 2.87
 -4 -1 8 81.26 4.91
 -4 1 8 78.54 3.5
 4 -1 -8 77.23 3.75
 -4 -1 8 71.42 3.5
 4 -1 -8 73.09 3.44
 -4 1 8 75.67 2.97
 -4 -1 8 78.36 3.58
 -3 -1 8 10.06 1.34
 3 -1 -8 12.94 1.43
 -3 -1 8 12.01 1.96
 -3 1 8 10.05 0.63
 3 1 -8 11.4 1.18
 3 1 -8 12.51 1.56
 3 -1 -8 10.95 1.48
 -3 1 8 12.41 1.19
 -3 1 8 13.39 1.69
 2 1 -8 97.69 3.26
 -2 -1 8 88.54 3.14
 -2 -1 8 97.75 4.77
 2 -1 -8 99.38 4.17
 2 -1 -8 89.47 3.58
 -2 1 8 101.37 4.1
 2 1 -8 90.97 3.85
 -2 -1 8 93.88 3.88
 2 -1 -8 90.64 3.18
 -2 1 8 89.45 3.07
 1 -1 -8 73.79 3.41
 -1 1 8 76.84 3.51
 1 1 -8 82.77 3.1
 1 -1 -8 73.72 3.28
 -1 1 8 81.44 2.94
 1 1 -8 80.54 3.66
 -1 -1 8 84.92 4.09
 1 -1 -8 71.53 2.86
 -1 -1 8 73.85 2.86
 0 -1 8 79.6 3.13
 0 1 8 91.29 3.64
 0 1 -8 83.25 3.64
 0 -1 8 84.93 3.93
 0 1 -8 82.15 3.16
 0 -1 -8 80.41 3.43
 0 1 8 81.44 3.39
 0 1 8 79.66 3.61
 0 -1 8 94.81 2.47
 0 1 -8 79.42 3.66
 0 -1 -8 82.76 3.19
 1 1 8 20.85 1.75
 -1 -1 -8 24.12 1.89
 -1 1 -8 20.91 1.32
 1 -1 8 24.02 1.84
 -1 1 -8 22.88 1.94
 -1 -1 -8 32.45 2.68
 1 -1 8 22.65 1.36
 -1 -1 -8 24.06 1.83
 -1 1 -8 20.9 2.1
 -2 1 -8 3.83 1.39
 2 -1 8 10.02 1.61
 2 -1 8 3.27 0.88
 -2 -1 -8 3.18 0.95
 2 1 8 3.85 1.12
 -2 1 -8 3.92 0.7
 2 -1 8 2.31 0.78
 -2 -1 -8 2.51 0.9
 2 1 8 4.83 1
 -3 -1 -8 91.3 3.87
 3 1 8 93.69 4.24
 -3 1 -8 84.93 3.56
 3 -1 8 89.69 4.19
 3 -1 8 89.58 3.78
 -3 1 -8 90.58 4.63
 3 1 8 95.37 3.89
 3 1 8 93.18 3.88
 -4 -1 -8 31.85 2.53
 4 -1 8 29.41 2.3
 -4 1 -8 24.23 2.21
 4 1 8 28.25 2.67
 4 -1 8 26.93 2.85
 4 1 8 28.36 2.8
 4 -1 8 26.15 1.49
 4 1 8 28.8 2.35
 4 1 8 27.59 2.23
 -4 1 -8 25.08 2.77
 5 1 8 45.27 3.21
 5 1 8 48.74 3.8
 5 -1 8 43.32 3.87
 -5 -1 -8 40.57 2.97
 5 1 8 48.78 4
 -5 1 -8 44.61 3.86
 5 1 8 44.91 2.93
 5 -1 8 37.98 1.7
 6 -1 8 38.63 1.8
 6 1 8 42.26 3.93
 6 1 8 47.33 4.18
 -6 -1 -8 45.36 3.39
 6 -1 8 44.85 4.65
 -6 1 -8 42.83 4.12
 6 1 8 46.47 3.11
 -7 1 -8 3.52 1.91
 7 1 8 7.38 2.71
 7 -1 8 6.11 2.34
 7 1 8 9.62 2.95
 7 -1 8 6.57 2.62
 -7 -1 -8 0.58 1.79
 8 -1 8 38.59 2.1
 -8 1 -8 39.41 4.44
 8 1 8 43.01 4.73
 8 -1 8 39.59 4.72
 8 1 8 43.88 4.88
 8 -1 8 40.76 5.17
 -8 -1 -8 51.88 4.38
 -9 1 -8 -0.69 2.7
 9 1 8 0.98 2.23
 9 -1 8 0.95 2.34
 9 1 8 -1.13 2.62
 9 -1 8 2.33 2.51
 -9 -1 -8 -0.75 1.85
 -10 -1 -8 7.35 2.29
 -10 1 -8 6.34 2.59
 10 1 8 7.55 3.09
 10 1 8 7.29 2.94
 10 -1 8 10.54 3.32
 -11 -1 -8 27.77 3.82
 -11 1 -8 23.25 4.38
 11 1 8 31.79 5.46
 11 1 8 25.65 4.66
 11 -1 8 32 5.38
 -12 1 -8 0.52 2.51
 -12 -1 -8 1.19 2
 12 1 8 -0.6 2.53
 12 1 8 0.81 2.56
 12 -1 8 7.43 3.71
 -13 -1 -8 4.25 2.2
 -13 1 -8 3.8 2.79
 13 -1 8 -0.93 2.54
 13 1 8 6.34 3.36
 13 1 8 4.13 3.4
 -14 1 -8 2.62 2.55
 14 1 8 0.25 2.46
 14 -1 8 2.79 2.9
 -15 -2 8 165.61 10.66
 15 -2 -8 169.8 12.55
 15 2 -8 174.76 11.38
 -14 -2 8 236.84 12.27
 14 2 -8 251.72 13.15
 14 -2 -8 231.23 14.07
 -13 -2 8 183.33 10.45
 -13 2 8 190.53 9.77
 13 2 -8 181.22 10.71
 13 -2 -8 182.64 12.1
 -12 -2 8 17.78 3.54
 -12 2 8 20.01 3.23
 12 -2 -8 13.83 3.67
 12 2 -8 15.43 3.1
 11 -2 -8 0.64 1.18
 -11 2 8 0.25 1.53
 11 -2 -8 -2.43 2.94
 -11 -2 8 2.34 1.91
 11 2 -8 -2.19 2.29
 -10 -2 8 141.1 8.63
 10 -2 -8 136.14 6.37
 -10 2 8 140.5 7.21
 10 -2 -8 130.98 8.87
 10 2 -8 137.26 7.64
 9 2 -8 999.85 20.63
 -9 -2 8 1024.63 23.76
 9 -2 -8 1011.57 18.69
 -9 2 8 1025.32 20.03
 9 -2 -8 1007.9 23.95
 -8 -2 8 1157.73 24.64
 8 -2 -8 1121.87 19.14
 8 -2 -8 1181.96 20.11
 8 2 -8 1157.89 20.62
 -8 2 8 1165.18 20.2
 8 -2 -8 1127.94 23.7
 7 -2 -8 929.16 20.17
 -7 -2 8 1002.35 22.32
 7 -2 -8 973.63 17.31
 -7 2 8 982.04 17.71
 7 2 -8 985.85 17.35
 7 -2 -8 977.97 17.09
 -6 -2 8 924.53 21.54
 6 -2 -8 905.02 16.75
 6 -2 -8 907.29 16.04
 -6 -2 8 905.16 16.08
 -5 -2 8 40.34 2.65
 -5 -2 8 39.68 4.22
 5 -2 -8 39.89 3.14
 5 -2 -8 36.32 2.71
 -5 -2 8 45.18 3.92
 -5 -2 8 38.53 2.63
 -5 2 8 34.93 2.56
 4 2 -8 360.31 8.25
 -4 -2 8 388.6 13
 4 -2 -8 361.1 9.23
 4 -2 -8 366.55 8.82
 -4 -2 8 359.15 8.48
 -4 -2 8 378.56 10.7
 -4 -2 8 367.88 7.74
 -4 2 8 375.96 8.55
 4 2 -8 360.59 8.15
 -3 2 8 754.12 13.06
 3 2 -8 738.33 12.49
 3 -2 -8 724.07 13.81
 -3 -2 8 765.65 18.12
 -3 -2 8 737.64 13.09
 -3 -2 8 707.16 13.79
 -3 2 8 763.04 12.82
 3 2 -8 748.45 12.62
 -2 -2 8 1653.52 28.16
 2 2 -8 1649.27 25.66
 2 -2 -8 1662.7 23.33
 -2 2 8 1624.72 22.34
 2 2 -8 1566.8 21.5
 -2 -2 8 1602.47 22.36
 2 -2 -8 1565.78 21.7
 -2 2 8 1678.89 21.84
 2 2 -8 1648.89 21.49
 -1 -2 8 3411.23 41.15
 -1 -2 8 3437.67 40.33
 -1 -2 8 3432.88 46.73
 -1 2 8 3466.75 40.26
 1 -2 -8 3363.47 41.28
 1 2 -8 3537.42 43.02
 -1 2 8 3367.42 41.04
 1 2 -8 3553.39 39.99
 1 -2 -8 3447.52 40.4
 -1 2 8 3543.05 39.94
 1 2 -8 3391.18 40.51
 0 2 -8 2280.1 28.67
 0 -2 8 2227.07 28.08
 0 -2 -8 2232.86 29.14
 0 -2 8 2074.72 32.26
 0 2 8 2240.65 27.48
 0 -2 8 2240.79 29.53
 0 2 -8 2235.06 29.11
 0 -2 -8 2238.08 28.3
 1 -2 8 323.53 9.33
 -1 2 -8 325.46 5.11
 -1 2 -8 361.16 7.93
 -1 -2 -8 346.19 8.44
 -1 -2 -8 342.84 7.24
 1 2 8 356.02 7.42
 1 -2 8 324.66 6.96
 1 -2 8 339.21 8.19
 -1 2 -8 348.16 8.96
 2 -2 8 2.6 1.26
 -2 -2 -8 2.48 0.96
 2 2 8 3.52 0.83
 -2 -2 -8 3.93 1.02
 -2 2 -8 5.22 0.75
 -2 2 -8 4.9 1.01
 2 -2 8 4.02 1.15
 2 -2 8 5.95 1.21
 -2 2 -8 2.74 1.3
 -3 2 -8 245.82 8.41
 3 -2 8 240.26 5.82
 -3 -2 -8 237.11 5.95
 -3 2 -8 235.25 6.37
 3 -2 8 249.97 8.61
 3 2 8 232.72 5.88
 -3 -2 -8 252.14 7.44
 3 -2 8 244.24 8.36
 -4 2 -8 983.7 17.4
 -4 -2 -8 1013.92 15.44
 4 -2 8 1045.73 21.29
 4 -2 8 1013.59 15.42
 -4 2 -8 1052.11 20.13
 4 2 8 1025.73 15.71
 4 -2 8 998.65 20.2
 5 -2 8 976.36 15.44
 -5 -2 -8 947.17 15.49
 5 -2 8 1051.46 22.47
 5 2 8 973.14 18.52
 -5 2 -8 1021.77 21.1
 5 2 8 990.43 16.27
 5 -2 8 959.18 21.08
 6 -2 8 1115.83 24.5
 -6 -2 -8 1087.18 17.85
 -6 2 -8 1220.11 24.81
 6 -2 8 1140.61 17.82
 6 2 8 1144.88 21.84
 6 2 8 1139.75 21.79
 7 -2 8 1017.83 24.68
 7 -2 8 1064.25 17.88
 7 2 8 1048.45 22.33
 -7 -2 -8 1042.78 18.22
 7 2 8 1033.42 22.1
 -7 2 -8 1138.47 25.07
 8 -2 8 132.93 8.99
 8 2 8 135.94 8.14
 8 -2 8 132.55 5.78
 -8 -2 -8 129.75 5.91
 -8 2 -8 137.95 8.7
 8 2 8 133.45 7.86
 9 2 8 5.9 2.57
 -9 2 -8 4.46 2.42
 9 2 8 3.39 2
 9 -2 8 4.75 2.33
 -9 -2 -8 3.27 1.59
 -9 -2 -8 5.86 1.78
 10 2 8 72.52 6.78
 10 2 8 72.66 7.1
 10 -2 8 63.94 6.91
 -10 -2 -8 71.2 5.1
 -10 -2 -8 67.09 5.38
 -10 2 -8 74.82 7.08
 11 2 8 246.69 13.19
 11 2 8 223.11 13.09
 -11 -2 -8 245.9 10.09
 11 -2 8 227.72 13.17
 -11 -2 -8 239.76 10.4
 -11 2 -8 252.08 13.44
 12 2 8 315.16 15.4
 12 -2 8 318.21 16.05
 12 2 8 315.59 16.6
 -12 2 -8 333.05 15.86
 13 2 8 212.33 12.9
 13 -2 8 197.05 13.13
 13 2 8 213.44 14.15
 -13 2 -8 218.86 13.06
 14 2 8 74.99 8.06
 14 -2 8 79.31 8.69
 14 2 8 88.92 9.85
 -14 2 -8 73.98 7.95
 -15 -3 8 1.58 2.41
 15 -3 -8 1.97 2.51
 -14 -3 8 -0.27 1.9
 14 -3 -8 0.58 2.52
 -13 -3 8 16.56 3.94
 13 3 -8 12.11 3.11
 13 -3 -8 17.39 4.4
 -12 -3 8 31.55 4.75
 -12 3 8 31.97 3.85
 12 3 -8 33.01 4.26
 12 -3 -8 33.88 5.55
 11 -3 -8 22.75 3.11
 -11 -3 8 30.82 4.4
 -11 3 8 31.64 3.63
 11 -3 -8 22.27 4.37
 11 3 -8 32.29 3.84
 -10 -3 8 56.8 5.85
 10 -3 -8 58 4.7
 -10 3 8 57.41 4.59
 10 3 -8 56.69 4.73
 10 -3 -8 59.69 4.49
 10 -3 -8 54.84 6.02
 9 -3 -8 14.27 2.5
 -9 -3 8 17.79 3.38
 9 -3 -8 15.36 2.33
 -9 3 8 16.6 2.44
 9 3 -8 14.12 2.24
 9 -3 -8 11.73 2.82
 8 -3 -8 2.01 1.36
 8 3 -8 0.83 1.18
 -8 -3 8 1.23 2
 8 -3 -8 -2.54 1.6
 8 -3 -8 -1.58 2.13
 -7 -3 8 50.38 5.28
 7 3 -8 38 1.68
 7 -3 -8 45.14 3.86
 7 -3 -8 40.95 4.23
 -7 -3 8 47.09 3.39
 7 -3 -8 49.94 3.61
 -6 -3 8 134.66 8.36
 6 3 -8 133.66 4.17
 6 -3 -8 130.12 6.94
 6 -3 -8 131.37 6.4
 -6 -3 8 129.82 5.02
 -5 -3 8 125.16 7.8
 5 3 -8 125.44 4.64
 -5 -3 8 126.64 4.97
 -5 -3 8 135.59 5.69
 -5 3 8 118.91 2.78
 -5 3 8 124.01 5.49
 5 -3 -8 122.33 6.24
 5 3 -8 119.96 2.66
 -5 -3 8 123.59 4.31
 5 -3 -8 126.86 6.15
 -4 -3 8 75.15 5.95
 4 -3 -8 71.03 4.5
 -4 -3 8 70.7 2.81
 -4 3 8 71.95 3.55
 4 3 -8 71 3.4
 -4 -3 8 71.61 3.28
 -4 -3 8 73.86 3.76
 -4 3 8 67.81 3.97
 4 3 -8 72.69 2.39
 -3 3 8 32.81 2.44
 3 3 -8 28.94 2.58
 3 3 -8 49.52 3.3
 -3 -3 8 31.72 1.72
 3 -3 -8 31.05 2.96
 -3 -3 8 25.25 3.43
 -3 -3 8 32.6 2.48
 -3 3 8 29.82 2.63
 -2 -3 8 77.87 5.58
 2 3 -8 86.82 4.14
 2 -3 -8 90.15 4.91
 -2 3 8 92.18 4.3
 -2 -3 8 77.17 2.04
 2 3 -8 85.56 3.89
 -2 3 8 91.79 4.32
 -2 -3 8 86.45 4.08
 -1 -3 8 2.45 1.42
 1 -3 -8 0.54 1.27
 1 3 -8 0.2 1.06
 1 3 -8 1.65 1.19
 -1 3 8 -0.63 1.07
 0 -3 8 101.9 5.3
 0 -3 -8 105.14 5.22
 0 3 -8 109.4 5.01
 0 3 8 101.54 3.94
 0 3 -8 102.73 5.06
 0 -3 8 98.91 4.1
 1 -3 8 96.25 4.5
 1 3 8 94.07 3.59
 -1 3 -8 95.71 4.85
 -1 -3 -8 92.12 4.79
 -1 3 -8 80.07 2.15
 1 -3 8 89.97 4.36
 -1 3 -8 99.6 4.37
 2 -3 8 -2.02 1.8
 -2 3 -8 4.22 1.06
 -2 -3 -8 3 1.49
 -2 3 -8 2.37 0.72
 2 -3 8 1.87 0.67
 -2 3 -8 4.61 0.81
 2 3 8 3.01 0.78
 -2 3 -8 2.99 1.51
 3 -3 8 126.59 3.72
 -3 3 -8 127.93 5.13
 -3 -3 -8 143.83 6.05
 -3 3 -8 133.31 4.33
 -3 -3 -8 129.07 4.09
 3 3 8 133.53 4.08
 -3 3 -8 138.68 6.64
 3 -3 8 123.05 6.36
 4 -3 8 217.45 9.21
 4 3 8 235.25 5.7
 -4 -3 -8 235.55 5.53
 -4 3 -8 228.41 7.9
 -4 -3 -8 244.66 8.08
 -4 3 -8 228.95 9.23
 -5 3 -8 8.26 2.57
 5 3 8 10.57 1.35
 -5 -3 -8 9.08 1.99
 -5 -3 -8 12.67 1.65
 5 -3 8 9.15 2.57
 5 3 8 11.96 2.38
 5 3 8 13.13 2.18
 6 3 8 5.13 2.15
 -6 3 -8 -1.53 2.71
 -6 -3 -8 2.91 1.56
 6 3 8 2.84 1.76
 6 -3 8 4.31 2.73
 -6 -3 -8 1.57 0.88
 -7 -3 -8 26.91 2.16
 -7 3 -8 34.09 4.81
 7 3 8 26.46 3.37
 -7 -3 -8 25.69 3.03
 7 3 8 29.18 3.73
 7 -3 8 29.39 4.72
 -7 -3 -8 31.29 3.72
 -8 3 -8 55.98 6.18
 -8 -3 -8 54.12 4.25
 8 3 8 49.73 5.01
 -8 -3 -8 59.55 3.54
 8 -3 8 50.46 5.82
 -8 -3 -8 56.29 5.09
 8 3 8 59.51 5.3
 -9 3 -8 35.04 5.23
 -9 -3 -8 37.99 3.59
 9 3 8 37.88 4.45
 9 3 8 43.56 5.24
 -9 -3 -8 34.36 2.91
 9 -3 8 33.32 5.22
 -9 -3 -8 29.43 3.9
 -10 3 -8 36.93 5.72
 -10 -3 -8 47.85 3.96
 10 3 8 33.83 4.65
 10 3 8 39.89 5.47
 -10 -3 -8 37.37 4.51
 10 -3 8 41.32 5.99
 11 -3 8 38.19 5.83
 -11 3 -8 38.34 5.9
 11 3 8 28.59 5.01
 11 3 8 42.14 5.55
 -11 -3 -8 32.43 4.33
 12 3 8 8.98 3.48
 -12 3 -8 8.47 3.71
 12 -3 8 6.36 3.81
 12 3 8 -0.36 3.19
 -12 -3 -8 5.08 2.16
 -13 3 -8 0.88 2.9
 13 -3 8 2.07 2.87
 13 3 8 1.71 2.85
 13 3 8 4.55 2.99
 14 3 8 4.72 2.79
 -14 3 -8 5.39 3.18
 14 -3 8 0.82 2.87
 14 3 8 -1.42 2.97
 -14 -4 8 130.12 10
 14 -4 -8 120.55 10.76
 -13 -4 8 85.91 8.01
 13 -4 -8 85.34 8.78
 -12 -4 8 11.73 3.44
 12 -4 -8 9.36 2.5
 12 -4 -8 4.51 2.59
 -11 -4 8 4.45 2.35
 11 -4 -8 4.77 1.97
 -11 4 8 7.43 2.11
 11 -4 -8 2.45 2.52
 -10 -4 8 133.32 9.62
 10 -4 -8 125.59 7.51
 -10 4 8 148.4 7.28
 10 -4 -8 129.93 9.28
 9 -4 -8 337.74 14.11
 -9 -4 8 352.12 15.19
 9 -4 -8 341.8 12.28
 -8 -4 8 408.15 16
 8 -4 -8 383.69 14.15
 8 -4 -8 387.28 12.77
 -7 -4 8 546.82 18.38
 -7 -4 8 539.52 11.77
 7 -4 -8 547.47 15.13
 7 4 -8 541.83 9.21
 7 -4 -8 547.65 16.19
 -7 -4 8 508.57 11.46
 -6 -4 8 508.15 17.38
 6 -4 -8 513.4 14.47
 -6 -4 8 503.51 10.35
 -6 4 8 518.38 8.22
 6 4 -8 541.66 14.99
 6 -4 -8 488.38 14.32
 -6 -4 8 478.73 10.81
 6 4 -8 547.33 10.6
 -5 -4 8 96.58 7.28
 5 4 -8 92.83 3.98
 5 -4 -8 80.98 5.47
 5 4 -8 91.16 4.34
 -5 4 8 82.8 3.09
 -5 -4 8 82.71 3.16
 5 -4 -8 81.58 5.41
 -5 -4 8 95.01 4.12
 5 4 -8 105.14 5.97
 -5 4 8 83.85 5.09
 -5 -4 8 91.48 4.28
 5 4 -8 89.98 3.12
 -4 -4 8 88.23 6.61
 4 4 -8 97 4.86
 4 -4 -8 91.65 5.69
 -4 -4 8 101.73 3.7
 -4 4 8 97.06 5.3
 4 4 -8 98.86 4.08
 4 4 -8 97.55 5.06
 4 4 -8 101.3 3.69
 -4 -4 8 91.81 4.31
 -4 -4 8 87.91 2.71
 3 4 -8 425.49 9.33
 -3 -4 8 420.3 14.09
 -3 -4 8 386.58 6.39
 3 4 -8 428.3 11.06
 3 4 -8 426.73 9.81
 3 -4 -8 431.21 12.44
 -3 -4 8 442.5 7.44
 -3 -4 8 403.69 6.69
 -3 4 8 436.57 11.33
 -2 -4 8 973.19 21.16
 2 4 -8 1001.11 17.8
 2 -4 -8 1015.81 20.13
 2 4 -8 872.95 13.7
 -2 4 8 1001.99 18.1
 2 4 -8 978.4 16.32
 -2 -4 8 957.32 13.65
 -1 -4 8 1160.7 22.28
 1 4 -8 1154.57 19.21
 1 -4 -8 1154.85 21.64
 -1 -4 8 1122.97 17.17
 0 -4 8 833.28 17.17
 0 4 8 769.56 13.49
 0 -4 -8 785.2 17.05
 0 4 -8 826.49 16.01
 0 -4 8 797.56 15.08
 1 -4 8 470.8 12.03
 1 -4 8 458.81 10.83
 -1 4 -8 484.58 12.38
 1 4 8 454.14 9
 -1 -4 -8 471.86 12.7
 -1 4 -8 470.28 12.01
 -1 4 -8 405.69 8.1
 -2 -4 -8 27.17 3.14
 2 4 8 29.67 3.28
 2 -4 8 19.32 2.58
 -2 4 -8 22.47 2.04
 2 4 8 28.42 1.91
 -2 4 -8 22.65 2.29
 2 -4 8 21.41 2.04
 -2 4 -8 25.38 3.13
 3 -4 8 291.23 11.02
 -3 4 -8 288.99 7.29
 -3 4 -8 298.81 8.92
 3 4 8 311.02 6.57
 3 4 8 307.53 9.64
 -3 -4 -8 314.7 10.21
 3 4 8 316.88 8.91
 -3 4 -8 303.88 10.6
 -3 4 -8 297.26 6.92
 -3 4 -8 334.83 9.49
 3 -4 8 282.14 6.75
 -4 -4 -8 503.11 13.44
 4 -4 8 497.07 15.68
 -4 4 -8 486.51 8.85
 4 4 8 498.54 12.85
 -4 4 -8 504.38 13.25
 -4 4 -8 465.46 8.29
 -4 4 -8 516.75 12.01
 4 4 8 487.2 8.36
 -4 4 -8 517.69 15.15
 4 -4 8 482.24 8.17
 -5 4 -8 745.4 15.26
 -5 -4 -8 712.13 16.84
 5 4 8 703.16 16.31
 5 -4 8 694.21 19.99
 5 4 8 740.14 15.38
 -5 4 -8 740.35 19.71
 5 4 8 690.52 10.9
 -6 -4 -8 496.75 14.03
 6 -4 8 517.06 17.69
 6 4 8 509.89 14.12
 6 4 8 516.68 13.5
 -6 4 -8 558.46 17.98
 7 -4 8 306.97 13.96
 -7 -4 -8 287.89 6.06
 7 4 8 310.7 11.52
 -7 -4 -8 284.26 10.51
 7 4 8 308.46 10.9
 -7 -4 -8 297 12.09
 -7 4 -8 340.93 14.74
 8 -4 8 111.84 8.68
 -8 -4 -8 107.46 6.38
 8 4 8 99.31 7.13
 -8 -4 -8 103.93 7.44
 8 4 8 103.93 6.81
 -8 4 -8 113.57 9.18
 -9 4 -8 -5.46 4.09
 -9 -4 -8 1.57 1.72
 9 4 8 0.64 1.63
 9 4 8 -0.01 2.12
 9 -4 8 -0.76 2.55
 -9 -4 -8 -0.69 2.19
 10 4 8 87.98 7.06
 10 -4 8 80.43 8.12
 10 4 8 95.73 8.07
 -10 -4 -8 76.91 6.82
 -10 4 -8 96.99 9.16
 11 4 8 161.44 10.22
 11 -4 8 157.61 11.38
 11 4 8 152.81 10.81
 -11 -4 -8 155.42 9.74
 -11 4 -8 186.87 12.98
 12 4 8 147.24 10.03
 12 -4 8 138.45 11.03
 12 4 8 142.4 11.33
 -12 -4 -8 142.45 9.52
 -12 4 -8 157.85 12.06
 13 4 8 92.14 8.2
 13 4 8 93.25 9.59
 13 -4 8 86.72 9
 -13 4 -8 117.27 10.59
 13 -5 -8 1.69 2.49
 -13 -5 8 9.32 3.52
 12 -5 -8 32.76 5.65
 -12 -5 8 41.84 6.05
 12 -5 -8 42.87 5.11
 11 -5 -8 24.3 4.77
 -11 -5 8 35.71 5.72
 11 -5 -8 33.04 4.54
 -10 -5 8 23.86 4.6
 10 -5 -8 26.47 3.99
 10 -5 -8 26.25 4.68
 -9 -5 8 23.22 4.74
 9 -5 -8 20.59 3.47
 9 -5 -8 20.47 3.91
 -8 -5 8 -1.26 2.75
 8 -5 -8 -4.79 2.43
 8 5 -8 2.46 2
 8 -5 -8 -2.24 2.42
 -7 -5 8 32.78 5
 7 -5 -8 29.05 3.93
 7 -5 -8 26.61 3.98
 -7 5 8 35.87 2.2
 7 5 -8 36.39 4.28
 -6 -5 8 44.76 5.49
 6 -5 -8 50.31 5.02
 6 5 -8 51.13 3.28
 6 5 -8 46.41 4.48
 -6 5 8 46.29 4.36
 -6 5 8 48.08 2.68
 6 5 -8 53.23 2.71
 -6 -5 8 50.54 3.29
 6 -5 -8 47.41 4.69
 -5 -5 8 61.06 6.25
 5 5 -8 63.08 3.32
 5 -5 -8 63.65 5.45
 5 5 -8 60.46 4.56
 -5 5 8 63.94 3.31
 -5 5 8 65.32 4.98
 5 5 -8 61.7 3.19
 -5 -5 8 52.06 3.38
 -4 -5 8 250.18 11.92
 4 5 -8 241.27 6.85
 4 5 -8 222.47 7.85
 4 5 -8 242.68 6.96
 4 -5 -8 237.09 10.15
 -4 5 8 237.77 9.32
 -4 -5 8 243.73 6.4
 -3 -5 8 202.48 10.01
 3 5 -8 199.25 8.12
 3 -5 -8 194.67 9.04
 3 5 -8 200.6 6.47
 3 5 -8 192.98 6.47
 3 5 -8 200.45 6.24
 -3 5 8 197.36 8.09
 2 5 -8 8.22 1.73
 -2 -5 8 5.02 1.69
 2 -5 -8 4.52 1.7
 2 5 -8 4.7 1.56
 2 5 -8 5.63 0.9
 -2 5 8 5.48 1.67
 -2 -5 8 4.07 0.74
 -1 -5 8 2.5 1.61
 1 -5 -8 5.78 1.97
 1 5 -8 2.79 1.74
 1 5 -8 3.06 0.59
 -1 -5 8 4.53 1.24
 -1 5 8 3.49 1.67
 1 5 -8 5.03 1.66
 0 5 8 4.01 1.56
 0 -5 8 2.61 1.41
 0 -5 -8 4.21 2.12
 0 5 8 5.43 2.1
 0 5 -8 3.54 1.61
 0 5 -8 2.85 0.59
 0 -5 8 4.13 1.47
 0 5 -8 3.78 1.69
 -1 5 -8 84.82 5
 1 -5 8 73.1 5.1
 -1 5 -8 81.57 2.72
 1 5 8 87.52 5.56
 1 5 8 71.91 3.44
 1 5 8 79.23 4.85
 -1 5 -8 76.77 5.03
 -1 -5 -8 81.16 5.86
 1 -5 8 76.65 4.6
 2 5 8 215.08 8.52
 -2 -5 -8 227.67 9.65
 2 5 8 201.05 5.48
 2 -5 8 204.89 9.28
 2 5 8 218.77 8.01
 -2 5 -8 217.66 8
 -2 5 -8 217.17 8.99
 2 -5 8 193.24 6.75
 -3 5 -8 134.18 5.94
 -3 5 -8 150.45 6.61
 -3 -5 -8 152.27 7.86
 -3 5 -8 142.38 6.06
 3 5 8 149.07 7.18
 3 -5 8 139.39 8.1
 3 5 8 154 6.62
 -3 5 -8 135.9 7.46
 3 5 8 144.51 4.2
 3 -5 8 138.58 5.2
 -4 5 -8 29.73 4.16
 -4 5 -8 29.61 3.21
 -4 -5 -8 31.06 3.76
 4 5 8 26.49 1.53
 -4 5 -8 26.93 1.89
 4 5 8 33.82 3.67
 -4 5 -8 25.78 2.24
 4 -5 8 34.98 2.43
 4 -5 8 28.39 4.25
 -5 5 -8 20.68 3.69
 -5 -5 -8 25.31 3.64
 5 5 8 29.9 3.78
 -5 5 -8 24.6 2.98
 5 5 8 26.87 2.94
 5 -5 8 21.77 3.7
 6 -5 8 3.02 2.55
 -6 5 -8 -1.62 2.74
 6 5 8 2.95 2.02
 -6 -5 -8 -0.15 1.44
 6 5 8 0.45 1.28
 -7 5 -8 15.39 4.34
 7 -5 8 16 3.94
 7 5 8 14.21 2.62
 7 5 8 17.68 3.23
 -7 -5 -8 14.26 2.81
 -8 5 -8 16.26 4.65
 8 -5 8 11.53 3.49
 8 5 8 14.76 2.78
 8 5 8 11.62 3.01
 -8 -5 -8 10.37 2.5
 -8 -5 -8 12.59 3.35
 9 5 8 102.87 7.01
 9 -5 8 96.61 8.71
 9 5 8 105.37 7.98
 -9 -5 -8 89.11 7.59
 -9 5 -8 110.87 9.85
 -10 5 -8 57.22 7.73
 10 5 8 58.94 5.71
 10 -5 8 52.81 6.76
 10 5 8 52.43 6.12
 -10 -5 -8 49.63 5.84
 -11 5 -8 0.13 3.4
 11 -5 8 2.93 2.81
 -11 -5 -8 2.34 2
 -12 5 -8 10.02 4.44
 12 -5 8 12.74 4.03
 12 5 8 10.15 4.23
 -12 -6 8 17.24 4.43
 12 -6 -8 11.53 3.2
 12 -6 -8 6.43 3.15
 -11 -6 8 5.5 3.18
 11 -6 -8 5.08 2.19
 11 -6 -8 6.17 3.07
 -10 -6 8 55.17 7.07
 10 -6 -8 53.12 5.87
 10 -6 -8 55.49 6.67
 -9 -6 8 53.39 6.86
 9 -6 -8 57.39 6.04
 9 -6 -8 62.04 6.5
 9 6 -8 60.46 6.27
 -8 -6 8 209.14 13.09
 8 -6 -8 193.74 10.54
 8 -6 -8 188.31 10.44
 8 6 -8 195.45 10.47
 -8 6 8 193.2 10.12
 -7 -6 8 255.79 14.25
 7 -6 -8 262.68 12.18
 7 6 -8 277.91 11.9
 -7 6 8 273.15 11.76
 7 -6 -8 259.41 11.66
 -6 -6 8 49.28 6.13
 6 -6 -8 59.5 5.82
 6 6 -8 54.84 4.87
 -6 6 8 61.1 5.54
 6 6 -8 60.61 3.42
 -6 6 8 63.03 3.59
 -5 -6 8 10.25 2.94
 5 -6 -8 14.06 2.97
 -5 6 8 16 2.08
 5 6 -8 17.36 1.9
 5 6 -8 14.22 2.31
 -5 6 8 11.89 2.55
 5 6 -8 14.38 1.85
 -4 -6 8 -1.01 2.59
 4 -6 -8 2.41 1.91
 -4 6 8 2.18 1.19
 4 6 -8 -0.08 2.36
 4 6 -8 4.18 1.27
 4 6 -8 3.64 1.41
 -4 6 8 1.53 2.02
 4 6 -8 2.35 1.19
 3 6 -8 249.35 9.88
 3 -6 -8 241.06 11.02
 3 6 -8 220.94 6.74
 3 6 -8 252.12 7.86
 3 6 -8 235.66 8.06
 -3 6 8 233.96 9.71
 -3 -6 8 233.85 11.25
 2 6 -8 357.86 11.7
 2 6 -8 347.64 7.61
 2 6 -8 391.9 10.79
 -2 6 8 376.31 12.14
 2 -6 -8 365.86 13.62
 -2 -6 8 367.11 13.27
 1 6 -8 264.29 9.64
 1 -6 -8 272 11.61
 -1 6 8 276.92 10.13
 1 6 -8 258.03 5.81
 1 6 -8 288.89 9.44
 -1 6 8 271.5 10
 -1 -6 8 251.89 5.84
 -1 -6 8 276.16 10.76
 0 6 -8 415.24 12.11
 0 6 8 401.67 12.3
 0 6 -8 406.18 7.53
 0 6 -8 394.74 11.88
 0 -6 8 397.18 9.55
 0 6 8 394.16 12.07
 0 -6 -8 420.99 14.51
 0 -6 8 406.03 12.37
 -1 -6 -8 118.64 7.64
 -1 6 -8 114.71 6.22
 -1 6 -8 118.99 6.66
 1 -6 8 121.1 6.05
 -1 6 -8 117.4 3.86
 1 6 8 111.72 6.34
 1 6 8 121.18 6.52
 1 -6 8 124.09 6.4
 -2 -6 -8 26.1 3.86
 2 6 8 31.71 3.61
 -2 6 -8 29.41 3.3
 2 -6 8 28.23 3.46
 2 6 8 30.01 3.44
 2 -6 8 27.74 2.85
 -2 6 -8 27.28 3.45
 -3 -6 -8 70.92 6.13
 -3 6 -8 67.74 4.83
 3 6 8 72.49 5.34
 3 -6 8 56.53 5.24
 3 6 8 65.51 4.69
 -3 6 -8 72.26 5.91
 3 -6 8 67.68 4.02
 -4 -6 -8 104.72 7.43
 -4 6 -8 127.11 6.65
 -4 6 -8 114.43 4.15
 4 6 8 126.37 7.09
 4 -6 8 102.78 7.54
 4 6 8 121.66 6.32
 -4 6 -8 117.28 7.92
 -5 -6 -8 290.51 12.45
 -5 6 -8 299.34 10.25
 5 6 8 306.75 11.59
 5 -6 8 281.38 13.29
 5 6 8 310.55 9.51
 -5 6 -8 307.8 13.88
 -6 6 -8 308.44 10.53
 6 6 8 308.73 12
 -6 -6 -8 295.78 12.61
 6 -6 8 297.29 14.18
 6 6 8 311.44 10.11
 -6 6 -8 310.71 14.81
 -7 6 -8 65.56 7.28
 -7 -6 -8 55.93 5.42
 7 -6 8 55.66 6.51
 7 6 8 65.21 5.71
 7 6 8 60.94 4.69
 -8 6 -8 6.37 3.22
 8 -6 8 9.29 3.22
 -8 -6 -8 11.31 2.6
 8 6 8 16.71 3.82
 -9 6 -8 -2.62 3.59
 9 -6 8 -0.43 2.34
 9 6 8 0.06 2.17
 -10 6 -8 57.12 7.79
 10 -6 8 53.59 6.92
 10 6 8 37.28 5.42
 -11 6 -8 61.26 8.37
 11 -6 8 57.9 7.52
 11 6 8 64.66 7.57
 -11 -7 8 14.47 4.16
 11 -7 -8 16.8 3.89
 11 -7 -8 16.54 4.24
 -10 -7 8 13.51 4.15
 10 -7 -8 5.6 2.74
 -10 7 8 8.28 3.01
 10 -7 -8 9.01 3.53
 -9 -7 8 4.41 3.29
 9 -7 -8 3.43 2.66
 -9 7 8 1.84 2.32
 9 -7 -8 3.99 2.71
 -8 -7 8 -0.75 2.44
 -8 7 8 2.24 2.37
 8 -7 -8 -1.78 2.73
 -7 -7 8 5.53 2.92
 7 -7 -8 7.91 2.82
 -6 -7 8 39.32 5.87
 6 -7 -8 39.71 5.18
 -6 7 8 40.52 3.35
 6 7 -8 45.64 3.39
 -6 7 8 34.13 4.56
 5 -7 -8 78.05 7.04
 -5 7 8 81.63 4.89
 5 7 -8 79.87 6.56
 5 7 -8 75.82 4.6
 -5 7 8 85.98 6.92
 -5 -7 8 79.06 7.82
 4 7 -8 55.3 5.37
 4 -7 -8 53.52 5.75
 -4 7 8 58.69 4.42
 4 7 -8 60.29 3.62
 -4 7 8 61.96 5.67
 4 7 -8 59 4.23
 -4 -7 8 61.85 6.48
 3 -7 -8 30.08 4.58
 -3 -7 8 36.89 4.91
 -3 7 8 24.27 3.64
 3 7 -8 28.66 2.94
 3 7 -8 31.76 4
 3 7 -8 26.77 3.17
 2 -7 -8 56.06 5.95
 2 7 -8 50.34 4.91
 -2 7 8 60.74 5.31
 2 7 -8 58.64 4.38
 2 7 -8 52.34 4.42
 -2 7 8 55.82 5.14
 -2 -7 8 47.05 5
 -1 -7 8 -0.44 1.92
 1 7 -8 0.75 1.81
 -1 7 8 2.54 2.08
 1 -7 -8 0.66 2.38
 -1 7 8 2.07 2.09
 1 7 -8 2.76 1.72
 0 -7 -8 39.8 5.06
 0 7 8 43.11 4.38
 0 7 -8 40.26 3.99
 0 7 8 35.4 3.94
 0 7 -8 40.16 4.22
 0 -7 8 37.11 4.03
 1 -7 8 32.52 2.92
 1 -7 8 31.01 3.55
 1 7 8 30.4 3.76
 -1 -7 -8 31.63 4.61
 -1 7 -8 36.56 4
 1 7 8 31.68 3.77
 -1 7 -8 31.82 3.69
 -2 -7 -8 102.43 7.96
 2 7 8 103.26 6.63
 -2 7 -8 107.29 6.5
 2 7 8 107.73 6.56
 -2 7 -8 105.37 7.12
 2 -7 8 102.53 5.92
 2 -7 8 105.43 5.99
 -3 -7 -8 110.62 8.27
 -3 7 -8 114.21 6.7
 3 7 8 116.1 7.11
 3 7 8 112.59 6.68
 3 -7 8 99.3 6.67
 -3 7 -8 104.48 7.46
 3 -7 8 119.77 6.25
 -4 7 -8 11.37 3.38
 -4 -7 -8 7.82 2.79
 4 7 8 11.89 2.82
 -4 7 -8 13.61 2.71
 4 -7 8 2.67 2.04
 4 7 8 13.6 2.75
 -5 7 -8 4.28 2.54
 -5 -7 -8 4.43 2.23
 5 7 8 6.95 2.62
 5 -7 8 -2.13 2.74
 -5 7 -8 5.01 2.23
 -6 7 -8 2.44 2.79
 -6 -7 -8 4.35 2.22
 6 7 8 7.63 2.74
 6 -7 8 3.01 2.02
 -6 7 -8 5.75 2.2
 -7 7 -8 10 3.71
 -7 7 -8 15.25 2.94
 7 7 8 17.59 3.41
 7 -7 8 15.7 4.06
 -7 -7 -8 16.32 3.6
 -8 7 -8 59.89 7.73
 8 7 8 68.96 6.76
 8 -7 8 63.08 7.39
 -9 7 -8 16.58 4.9
 9 7 8 27.01 4.75
 9 -7 8 12.53 3.74
 -10 7 -8 12.07 4.39
 10 -7 8 7.01 3.08
 10 7 8 13.77 4.04
 -9 -8 8 58.68 7.91
 9 -8 -8 52.11 6.6
 -9 8 8 59.18 6.94
 -8 -8 8 30.78 5.83
 -8 8 8 41.45 5.63
 8 -8 -8 32.54 5.35
 -7 -8 8 39.14 6.16
 7 -8 -8 37.24 5.52
 -7 8 8 43.71 5.68
 -6 -8 8 49.86 6.81
 6 -8 -8 42.62 5.82
 6 8 -8 33.1 4.74
 -6 8 8 47.65 5.81
 -5 -8 8 -1.35 2.69
 5 -8 -8 2.63 2.37
 -5 8 8 0.34 1.47
 5 8 -8 -1.45 3.15
 -5 8 8 2.02 2.56
 -4 -8 8 7.3 2.91
 -4 8 8 15.36 2.66
 4 -8 -8 10.12 3.33
 4 8 -8 13.67 3.51
 -4 8 8 11.26 3.05
 4 8 -8 14.77 2.56
 -3 -8 8 28.59 4.58
 -3 8 8 34.65 3.89
 3 -8 -8 33.76 5.21
 3 8 -8 32.11 4.45
 -3 8 8 29.91 4.16
 3 8 -8 34.61 3.72
 -3 8 8 31.33 4.42
 2 -8 -8 113.97 8.97
 2 8 -8 107.1 7.5
 -2 8 8 97.86 7.04
 2 8 -8 106.47 6.78
 2 8 -8 118.18 6.35
 -2 8 8 106.05 7.56
 -2 -8 8 102.37 7.66
 1 -8 -8 179.52 11.2
 -1 8 8 151.06 8.58
 -1 8 8 156.95 9.02
 1 8 -8 164.83 9.03
 1 8 -8 163.29 7.82
 1 8 -8 169.16 8.93
 -1 -8 8 158.15 9.08
 0 8 -8 40.15 4.64
 0 8 8 31.36 3.92
 0 -8 -8 40.69 5.69
 0 8 -8 37.98 4.11
 0 8 8 39.46 4.73
 0 -8 8 35.52 4.23
 -1 8 -8 3.68 2.18
 1 8 8 2.83 2.02
 1 8 8 4.97 2.23
 -1 -8 -8 6.46 3.03
 -1 8 -8 5.05 2.23
 1 -8 8 1.53 1.47
 -2 -8 -8 0.43 2.33
 2 8 8 5.51 2.21
 -2 8 -8 2.45 1.89
 2 8 8 4.24 2.21
 2 -8 8 3.72 1.85
 -2 8 -8 -0.28 2.02
 -3 -8 -8 16.73 4.07
 3 8 8 13.08 2.86
 -3 8 -8 14.86 3.05
 3 8 8 12.92 2.78
 -3 8 -8 14.71 3.27
 4 -8 8 74.77 6.11
 -4 8 -8 77.45 6
 4 8 8 76.56 6.34
 -4 -8 -8 77.38 7.78
 4 8 8 80.55 6.1
 -4 8 -8 78.96 7.28
 -5 8 -8 54.92 6.51
 5 -8 8 53.5 5.67
 -5 -8 -8 64.75 6.98
 5 8 8 61.89 5.35
 -5 8 -8 60.5 5.41
 5 8 8 58.01 5.76
 6 -8 8 42.72 5.66
 -6 8 -8 50.57 6.75
 -6 -8 -8 48.34 6.09
 -6 8 -8 52.91 5.07
 6 8 8 50.12 5.57
 7 -8 8 14.53 3.91
 -7 8 -8 23.16 5.27
 7 8 8 19.03 3.72
 -7 8 -8 21.5 3.45
 8 -8 8 1.52 2.53
 -8 8 -8 -4.22 3.61
 8 8 8 4.56 2.94
 9 -8 8 0.99 2.54
 -9 8 -8 -2.4 4.08
 9 8 8 0.13 2.18
 -7 -9 8 6.96 3.71
 7 -9 -8 1.28 2.8
 7 9 -8 -0.94 2.94
 -7 9 8 0.38 2.52
 -6 -9 8 22.76 4.95
 6 -9 -8 12.71 3.74
 -6 9 8 17.46 3.9
 6 9 -8 16.1 4.14
 -5 -9 8 23.45 4.86
 5 9 -8 21.96 4.8
 5 -9 -8 19.25 4.63
 -5 9 8 25.22 4.53
 -4 -9 8 30.41 5.13
 4 -9 -8 28.78 5.31
 4 9 -8 29.57 4.91
 -4 9 8 33.44 3.97
 -4 9 8 33.53 4.74
 4 9 -8 34.8 3.93
 -4 9 8 32.13 4.84
 -3 -9 8 46.57 5.89
 3 -9 -8 45.24 6.3
 3 9 -8 40.87 5.34
 -3 9 8 36.67 4.94
 -3 9 8 38.88 4.46
 3 9 -8 38.34 4.27
 -3 9 8 39.53 5.21
 2 9 -8 2.37 2.3
 2 -9 -8 -3.1 3.45
 -2 9 8 3.03 2.36
 2 9 -8 1.58 1.8
 -2 9 8 3.54 2.68
 -2 -9 8 -2.16 2.27
 1 9 -8 2.72 2.18
 1 -9 -8 -2.92 3.23
 -1 9 8 1.34 1.84
 -1 9 8 -3.1 2.8
 1 9 -8 0.25 1.89
 -1 -9 8 -3.54 2.28
 0 9 -8 9.79 3.09
 0 9 8 5.69 2.39
 0 -9 -8 5.45 3.15
 0 9 -8 6.42 2.64
 0 9 8 2.82 2.3
 0 -9 8 3.59 1.89
 -1 -9 -8 30.75 5.42
 1 9 8 28.14 4.07
 -1 9 -8 23.07 4.07
 1 9 8 26.84 4.14
 -1 9 -8 23.55 3.56
 1 -9 8 25.9 3.79
 -2 -9 -8 34.2 5.85
 2 9 8 29.34 4.06
 -2 9 -8 32.65 4.56
 2 9 8 34.51 4.56
 -2 9 -8 24.27 3.97
 -3 -9 -8 20.66 4.59
 3 9 8 22.77 3.86
 3 9 8 27.7 3.94
 -3 9 -8 27.21 4.14
 -3 9 -8 26.19 4.2
 -4 -9 -8 23.41 5.19
 4 9 8 20.35 3.66
 -4 9 -8 23.13 3.84
 4 9 8 22.84 3.61
 -4 9 -8 19.33 4.2
 -5 9 -8 4.62 2.92
 -5 -9 -8 1.36 2.45
 5 9 8 6.19 2.62
 -5 9 -8 2.88 2.25
 5 9 8 6.72 2.53
 -6 9 -8 -1.91 3.02
 6 9 8 5.01 2.62
 -6 9 -8 2.08 1.95
 3 -10 -8 7.23 3.34
 -3 10 8 15.42 3.49
 -3 10 8 14.72 3.99
 3 10 -8 9.72 3.36
 -3 -10 8 2.66 1.99
 2 -10 -8 23.79 5.32
 -2 10 8 17.86 3.64
 2 10 -8 19.94 4.22
 -2 10 8 24.77 4.37
 2 10 -8 20.28 3.72
 -2 10 8 15.78 3.73
 -2 -10 8 21.4 4.17
 1 10 -8 18.1 3.94
 -1 10 8 16.79 3.56
 1 -10 -8 25.36 5.54
 1 10 -8 22.8 4.13
 -1 10 8 20.5 4.2
 -1 -10 8 15.52 3.55
 0 -10 -8 15.2 4.77
 0 10 -8 18.1 4.04
 0 10 8 12.73 3.38
 0 10 -8 9.76 3.07
 0 10 8 14.86 3.71
 0 -10 8 15.75 3.53
 -1 -10 -8 5.43 3.81
 1 10 8 0.1 2.29
 -1 10 -8 2.45 2.63
 -1 10 -8 3.71 2.54
 1 10 8 4.62 2.87
 -2 -10 -8 -1.35 2.88
 2 10 8 -1.37 1.82
 -2 10 -8 -1.53 2.45
 -2 10 -8 -2.92 2.95
 2 10 8 -4.21 2.82
 15 0 -9 -0.2 2.37
 14 0 -9 -0.48 2.35
 -14 0 9 -0.35 1.77
 13 0 -9 -1.65 2.74
 -13 0 9 2.69 2.28
 12 0 -9 -4.06 2.96
 -12 0 9 0.85 1.6
 -11 0 9 2.49 1.89
 11 0 -9 -5.19 3.3
 -10 0 9 1.27 1.87
 10 0 -9 -1.16 0.86
 10 0 -9 -1.71 2.59
 9 0 -9 -1.74 2.07
 9 0 -9 -1.1 0.87
 -9 0 9 -0.47 1.51
 -8 0 9 0.66 1.52
 8 0 -9 -1.12 1.62
 8 0 -9 -1.93 1
 7 0 -9 -1.68 1.76
 7 0 -9 -0.29 0.5
 -7 0 9 -0.41 1.26
 7 0 -9 0.29 0.75
 -6 0 9 1.7 1.6
 6 0 -9 0.21 0.41
 6 0 -9 0.5 1.24
 6 0 -9 0.54 0.64
 -6 0 9 -0.33 0.47
 5 0 -9 0.73 0.74
 -5 0 9 -0.82 1.42
 5 0 -9 -0.16 0.41
 -5 0 9 -0.65 0.48
 4 0 -9 0.56 0.62
 -4 0 9 0.59 0.99
 4 0 -9 0.22 0.39
 -4 0 9 -0.01 0.36
 -3 0 9 0.82 0.37
 3 0 -9 -0.14 0.38
 -2 0 9 1.24 0.5
 2 0 -9 0.89 1.04
 2 0 -9 1.32 0.48
 -1 0 9 14.14 1.51
 1 0 -9 11.06 2.63
 0 0 9 7.98 1.13
 0 0 -9 6.42 1.53
 0 0 9 6.68 1.17
 -1 0 -9 2.14 0.64
 1 0 9 2.04 0.76
 -1 0 -9 2.98 1.22
 -2 0 -9 1.81 0.69
 2 0 9 1.98 0.8
 2 0 9 1.02 0.74
 -2 0 -9 0.67 1.06
 2 0 9 1.61 0.76
 -3 0 -9 -0.01 0.63
 3 0 9 -0.2 0.86
 -3 0 -9 -1.78 1.46
 4 0 9 1.08 1.05
 -4 0 -9 0.12 1.35
 4 0 9 0.55 0.57
 5 0 9 4.47 0.93
 5 0 9 8.05 2.02
 -5 0 -9 7.87 2
 6 0 9 4.44 0.98
 6 0 9 7.27 2.35
 6 0 9 7.65 2.38
 -6 0 -9 8.22 2.26
 7 0 9 0.9 0.64
 7 0 9 1.47 1.98
 7 0 9 0.04 1.9
 -8 0 -9 1.42 1.94
 8 0 9 0.75 0.67
 8 0 9 1.8 2.2
 8 0 9 -1.38 2.38
 -9 0 -9 -0.75 1.98
 9 0 9 -4.25 2.93
 9 0 9 -1.73 2.29
 -10 0 -9 1.15 1.98
 10 0 9 0.68 2.45
 10 0 9 -0.55 2.49
 -11 0 -9 0.78 2.34
 11 0 9 6.31 3.23
 11 0 9 2.38 3.02
 -12 0 -9 5.32 2.83
 12 0 9 8.32 3.78
 12 0 9 2.98 3.2
 -13 0 -9 5.8 2.91
 13 0 9 0.5 2.62
 14 0 9 -1.49 3.03
 -14 0 -9 0.07 2.39
 -15 -1 9 68.94 6.61
 15 -1 -9 72.78 7.99
 15 1 -9 74.13 7.78
 -14 -1 9 251.27 12.51
 -14 1 9 269.68 12.32
 14 -1 -9 260.41 14.54
 14 1 -9 243.65 13.36
 -13 -1 9 322.68 13.77
 -13 1 9 333.44 13.47
 13 -1 -9 306.15 15.22
 13 1 -9 311.98 14.56
 -12 -1 9 263.71 12.1
 -12 1 9 288 12.4
 12 -1 -9 256.29 13.23
 12 1 -9 262.13 12.57
 11 -1 -9 222.87 7.46
 -11 -1 9 207.56 10.48
 11 1 -9 207.46 10.51
 -11 1 9 218.7 10.22
 11 -1 -9 200.23 11.03
 10 1 -9 1.61 1.96
 10 -1 -9 2.62 1.12
 -10 -1 9 3.97 1.86
 -10 1 9 2.61 1.48
 9 1 -9 229.68 9.66
 9 1 -9 192.11 4.15
 9 -1 -9 220.55 6.97
 -9 -1 9 227.34 10.43
 -9 1 9 227.38 9.3
 9 -1 -9 219.29 10.13
 8 -1 -9 748.42 18.38
 8 -1 -9 735.33 13.9
 -8 -1 9 721.57 18.69
 -8 1 9 737.34 16.82
 8 1 -9 760.84 17.25
 8 1 -9 702.8 10.39
 7 -1 -9 1511.46 22.38
 7 1 -9 1526.77 18.85
 7 -1 -9 1515.47 27.02
 -7 1 9 1513.35 25.24
 -7 -1 9 1546.94 28.54
 7 1 -9 1516.77 24.98
 -6 1 9 1230.94 18.92
 6 1 -9 1190.33 15.54
 -6 1 9 1263.68 21.57
 -6 -1 9 1173.07 23.35
 6 -1 -9 1193.43 18.57
 6 -1 -9 1145.08 21.46
 -6 1 9 1195.57 17.06
 5 1 -9 1121.76 15.7
 -5 -1 9 1154.2 22.04
 5 -1 -9 1121.77 17.59
 5 -1 -9 1133.73 19
 -5 1 9 1161.8 16.16
 -4 -1 9 325.98 7.96
 4 -1 -9 304.35 7.58
 4 1 -9 311.23 6.44
 4 -1 -9 306.93 8.18
 -4 -1 9 308.63 9.91
 -4 1 9 313.29 6.58
 3 -1 -9 191.89 5.65
 -3 1 9 188.34 3.4
 3 -1 -9 195.65 6.25
 3 1 -9 201.81 5.99
 -3 -1 9 192.5 6.03
 3 1 -9 202.99 4.9
 3 -1 -9 195.38 4.97
 -3 1 9 205.51 4.99
 3 1 -9 180.63 3.12
 -3 -1 9 190.57 7.22
 2 1 -9 776.95 11.73
 -2 -1 9 786.94 11.97
 2 -1 -9 772.62 12.98
 -2 1 9 814.48 14.12
 2 -1 -9 815.71 14.42
 2 1 -9 789.04 13.36
 -2 -1 9 802.08 13.98
 -2 -1 9 783.87 15.34
 2 -1 -9 774.21 11.97
 -2 1 9 790.39 11.67
 1 -1 -9 3170.72 37.15
 -1 -1 9 3098.87 39.27
 1 1 -9 3131.52 35.61
 1 -1 -9 3204.33 37.51
 -1 -1 9 3131.38 35.79
 -1 1 9 3084.61 37.92
 1 1 -9 3138.21 37.56
 1 -1 -9 3167.15 35.91
 0 1 -9 3427.11 40.37
 0 -1 -9 3461.19 39.63
 0 1 -9 3294.65 38.44
 0 -1 9 3371.01 40.9
 0 1 9 3289.64 40.5
 0 1 9 3525.11 39.67
 0 -1 9 3365.39 35.87
 0 1 9 3472.2 39.82
 0 1 -9 3375.05 40.42
 0 -1 9 3302.07 38.52
 0 -1 -9 3360.47 38.53
 -1 1 -9 2076.21 27.03
 1 1 9 2084.89 26.3
 -1 -1 -9 2031.4 26.15
 1 -1 9 2087.27 23.71
 1 1 9 2060.71 26.39
 -1 1 -9 2074.99 27.94
 1 -1 9 1967.49 25.99
 -1 -1 -9 1963.08 25.55
 -1 1 -9 2028.08 23.78
 2 -1 9 1435.65 20.14
 -2 -1 -9 1357.72 20.2
 -2 1 -9 1368.02 18.13
 -2 -1 -9 1385.39 19.73
 -2 1 -9 1389.79 21.63
 2 1 9 1382.29 19.8
 2 -1 9 1415 18.78
 2 1 9 1402.39 19.97
 -3 1 -9 394.21 8.43
 -3 1 -9 405.45 10.43
 3 -1 9 418.52 9.22
 3 1 9 424.33 9.61
 3 -1 9 407.22 9.34
 -3 -1 -9 390.27 8.97
 3 1 9 385.1 8.83
 4 -1 9 163.43 5.74
 4 1 9 163.97 6.23
 4 -1 9 169.19 6.73
 -4 -1 -9 163.33 5.72
 4 1 9 161.64 6.52
 -4 1 -9 169.06 6.89
 4 1 9 165.77 5.87
 4 1 9 168.77 5.61
 5 1 9 575.44 13.59
 -5 -1 -9 548.91 12.08
 5 1 9 559.13 13.84
 -5 1 -9 587.46 14.55
 5 -1 9 560.35 14.78
 5 -1 9 549.31 8.73
 5 1 9 604.38 12.13
 6 -1 9 1030.5 13.81
 6 1 9 1125.12 21.86
 6 -1 9 1068.6 23.24
 -6 -1 -9 1075.96 19.2
 6 1 9 1089.81 21.79
 -6 1 -9 1140.82 22.63
 6 -1 9 1067.2 22.91
 7 1 9 1444.99 27.21
 7 1 9 1461.47 27.39
 7 -1 9 1405.13 29.17
 -7 -1 -9 1436.85 24.15
 -7 1 -9 1488.68 27.59
 7 -1 9 1395.71 28.42
 8 -1 9 539.05 17.57
 8 1 9 537.71 16.92
 8 -1 9 558.19 18.03
 -8 -1 -9 562.62 14.7
 -8 1 -9 574.71 17.07
 8 1 9 566.79 17.09
 9 1 9 163.64 9.62
 9 -1 9 164.01 10.11
 9 1 9 163.08 9.85
 9 -1 9 173.82 10.31
 -9 -1 -9 163.49 8.01
 -9 1 -9 165.93 9.44
 -10 1 -9 2.25 2.14
 10 1 9 -3.56 3.18
 10 1 9 -2.88 3.55
 10 -1 9 0.97 2.42
 10 -1 9 5.29 2.65
 -10 -1 -9 0.54 2.31
 11 -1 9 64.69 7.22
 11 1 9 68.16 7.19
 11 1 9 62.22 7.26
 -11 -1 -9 68.11 5.98
 -11 1 -9 68.96 6.85
 12 -1 9 176.11 12.04
 12 1 9 193.99 12.42
 -12 -1 -9 202.31 10.57
 12 1 9 187.98 12.53
 -12 1 -9 190.47 11.38
 13 1 9 200.62 13
 13 -1 9 199.4 13.2
 13 1 9 214.22 14.1
 -13 1 -9 198.24 11.96
 14 -1 9 144.27 11.53
 14 1 9 157.08 11.89
 14 1 9 148.24 11.9
 -14 1 -9 143.22 10.33
 -15 -2 9 -1.16 2.04
 15 2 -9 -0.84 2.16
 15 -2 -9 1.03 2.44
 14 2 -9 -3.18 2.89
 -14 -2 9 1.88 2.07
 14 -2 -9 4.5 3.22
 -13 -2 9 1.31 1.97
 13 2 -9 -1.53 2.32
 -13 2 9 1.81 1.76
 13 -2 -9 -3.33 3.21
 -12 2 9 31.61 4.16
 -12 -2 9 31.46 4.52
 12 2 -9 32.46 4.39
 12 -2 -9 17.85 4.03
 11 -2 -9 16.16 2.51
 -11 2 9 15.41 2.92
 -11 -2 9 15.27 3.26
 11 2 -9 13.21 2.83
 11 -2 -9 5.83 2.45
 10 -2 -9 -1.01 1.4
 -10 2 9 3.27 1.88
 10 2 -9 -0.52 1.9
 -10 -2 9 0.36 1.86
 10 -2 -9 -1.48 2.96
 9 -2 -9 88.78 6.77
 -9 -2 9 99.36 7.16
 9 -2 -9 96.77 5.2
 9 -2 -9 98.53 5.91
 9 2 -9 89.01 5.66
 -9 2 9 98.72 5.92
 8 -2 -9 2.45 1.28
 8 -2 -9 2.53 1.47
 8 -2 -9 -0.22 1.9
 -8 2 9 2.81 1.5
 8 2 -9 -0.39 1.51
 -8 -2 9 -1.3 2.13
 -7 -2 9 60.1 5.56
 7 -2 -9 50.53 4.53
 7 -2 -9 50.42 3.64
 7 -2 -9 55.34 3.8
 7 2 -9 53.65 1.92
 -6 -2 9 87.35 6.42
 6 -2 -9 89.31 4.74
 6 -2 -9 85.82 4.51
 -6 2 9 87.1 4.2
 -5 -2 9 47.98 4.17
 5 2 -9 35.31 2.58
 -5 -2 9 45.07 4.81
 5 -2 -9 42.59 3.28
 -5 -2 9 41.18 2.7
 5 -2 -9 41.92 3.06
 -5 2 9 38.97 2.76
 4 2 -9 166.64 5.42
 -4 -2 9 173.82 8.67
 4 -2 -9 162.91 5.93
 4 2 -9 164.54 5.49
 -4 -2 9 171.65 7.05
 4 -2 -9 164.83 6.24
 -4 2 9 160.54 5.39
 -4 -2 9 164.54 5.07
 3 2 -9 73.08 3.46
 3 2 -9 85.83 4.1
 -3 2 9 81.73 3.65
 -3 2 9 80.53 3.93
 -3 -2 9 79.4 5.8
 -3 -2 9 76.42 3.84
 -3 -2 9 74.93 3.99
 3 -2 -9 77.38 4.13
 2 2 -9 29.04 2.18
 2 -2 -9 29.5 2.47
 -2 2 9 29.98 2.38
 2 2 -9 28.64 2.7
 -2 -2 9 26.18 1.92
 -2 -2 9 33.44 2.62
 2 -2 -9 29.88 2.23
 -2 2 9 30.87 2.25
 -2 -2 9 30.8 3.64
 1 2 -9 151.79 4.99
 1 2 -9 155.5 5.88
 -1 -2 9 150.92 7.23
 -1 2 9 151.24 5.19
 1 2 -9 160.94 5.71
 1 -2 -9 147.86 5.06
 -1 2 9 154.54 5
 1 -2 -9 143.94 5.42
 0 2 -9 131.03 4.65
 0 -2 -9 115.41 4.87
 0 2 9 123.94 4.46
 0 2 -9 131.47 5.37
 0 -2 9 115.21 5.94
 0 2 9 124.4 4.49
 -1 -2 -9 12.42 1.8
 1 -2 9 11.65 1.93
 -1 2 -9 13.78 0.92
 -1 -2 -9 14.26 1.71
 1 2 9 15.81 1.63
 1 -2 9 10.21 1.21
 -1 2 -9 12.6 1.65
 1 -2 9 16.44 2.05
 -1 2 -9 12.17 1.89
 2 -2 9 4.92 1.3
 -2 2 -9 4.39 1.11
 -2 -2 -9 9.8 1.81
 -2 2 -9 3.3 0.66
 -2 -2 -9 4.9 1.43
 2 -2 9 6.09 1.46
 2 2 9 5.36 1.18
 -2 2 -9 3.23 1.45
 2 -2 9 3.81 1.29
 3 -2 9 119.46 4.48
 -3 2 -9 105.75 3.96
 -3 -2 -9 107.08 4.15
 3 -2 9 119.04 6.03
 -3 2 -9 112.15 5.6
 3 -2 9 107.29 5.6
 3 2 9 102.04 3.97
 4 -2 9 149.52 4.05
 -4 2 -9 156.93 5.75
 -4 -2 -9 172.89 5.46
 4 -2 9 190.19 8.48
 -4 2 -9 182.86 7.79
 4 2 9 169.11 5.46
 4 -2 9 166.92 7.5
 4 -2 9 176.41 5.58
 5 -2 9 44.15 4.57
 -5 2 -9 38.47 4.04
 5 -2 9 43.84 2.82
 5 2 9 41.1 3.54
 -5 -2 -9 39.77 2.77
 5 2 9 39.08 3.49
 5 -2 9 39.81 4.21
 5 2 9 39.17 2.82
 -6 2 -9 26.53 3.66
 6 2 9 26.94 3.25
 6 -2 9 21.83 2.17
 6 -2 9 25.38 3.79
 6 2 9 29.22 3.61
 6 -2 9 25.04 3.89
 -6 -2 -9 18.8 2.05
 -7 2 -9 31.85 4.37
 7 2 9 32.25 3.88
 7 -2 9 28.89 2.63
 7 -2 9 33.69 4.55
 7 2 9 31.08 3.93
 -7 -2 -9 34.83 3.06
 -8 2 -9 0.13 2.22
 8 2 9 4.75 2.6
 8 -2 9 0.55 0.8
 8 -2 9 1.2 2.15
 8 2 9 -1.33 2.38
 -8 -2 -9 3.1 1.62
 -9 2 -9 44.84 5.28
 9 2 9 43.8 5.02
 9 2 9 47.09 5.38
 9 -2 9 39.77 5.48
 -9 -2 -9 49.23 4.15
 -10 2 -9 7.73 3.28
 10 2 9 6.53 2.45
 10 2 9 7.83 2.96
 10 -2 9 7.02 2.85
 -10 -2 -9 8.02 2.05
 -11 2 -9 16.17 4.14
 11 2 9 19.48 4.22
 11 2 9 9.56 3.19
 11 -2 9 18.42 4.86
 -11 -2 -9 17.42 2.94
 -12 2 -9 9.17 3.55
 12 2 9 1.23 2.47
 12 2 9 5.2 3.14
 12 -2 9 6.89 3.58
 -13 2 -9 -0.65 2.72
 13 -2 9 1.53 2.77
 13 2 9 4.03 3.48
 13 2 9 4.52 2.94
 -14 2 -9 1.81 2.79
 14 -2 9 4.22 3.71
 14 2 9 -3.09 2.93
 14 2 9 -1.67 2.69
 -14 -3 9 130.8 9.83
 14 -3 -9 134.68 10.95
 -13 -3 9 290.92 14.13
 13 -3 -9 292.03 15.6
 -12 -3 9 243.36 12.43
 12 -3 -9 257.08 10.38
 -12 3 9 269.42 11.15
 12 3 -9 258.32 11.47
 12 -3 -9 248.6 13.73
 -11 -3 9 82.55 7.25
 11 -3 -9 83.41 5.71
 -11 3 9 91.94 6.12
 11 3 -9 86.76 6.16
 11 -3 -9 77.1 7.39
 10 -3 -9 23.35 3.06
 -10 -3 9 24.19 4.04
 10 3 -9 19.64 2.78
 10 -3 -9 28.34 3.29
 -10 3 9 27.38 3.23
 10 -3 -9 26.73 4.18
 9 -3 -9 74.81 6.43
 -9 -3 9 78.13 6.65
 -9 3 9 86.35 5.55
 9 -3 -9 74.92 4.9
 9 -3 -9 73.36 5.1
 -8 -3 9 568.61 18.13
 8 -3 -9 564.27 14.72
 8 -3 -9 554.48 16.88
 8 -3 -9 580.27 13.76
 -7 -3 9 764.54 21.03
 7 -3 -9 730.29 16.42
 7 3 -9 691.76 10.8
 7 -3 -9 712.79 18.01
 -7 -3 9 703.54 14.46
 7 -3 -9 737.66 15.09
 6 3 -9 864.08 13.83
 -6 -3 9 866.08 22.35
 6 -3 -9 857.07 17.89
 -6 -3 9 826.03 14.67
 -6 3 9 829.11 16.43
 6 -3 -9 830.4 18.65
 -5 -3 9 1164.3 16.63
 -5 -3 9 1256.26 26.74
 5 -3 -9 1147.46 20.72
 -5 -3 9 1185.33 19.66
 -5 3 9 1033.47 12.54
 -5 3 9 1115.32 18.91
 -4 -3 9 301.69 12.41
 4 3 -9 282.89 8.28
 4 -3 -9 289.81 9.53
 -4 -3 9 304.93 7.29
 -4 -3 9 285.82 6.43
 4 3 -9 292.62 5.39
 -4 3 9 287.85 8.53
 4 3 -9 284.43 7.48
 -3 -3 9 301.68 11.99
 3 3 -9 284.84 7.93
 3 -3 -9 291.62 9.07
 -3 3 9 292.55 8.21
 -3 -3 9 282.16 5.54
 3 3 -9 271.44 7.32
 -2 -3 9 369.27 12.86
 2 3 -9 394.31 9.42
 2 -3 -9 411.98 10.94
 2 3 -9 386.62 9.05
 -2 3 9 393.92 9.59
 -1 -3 9 549.36 15.11
 1 3 -9 575.69 11.8
 1 -3 -9 586.5 13.12
 1 3 -9 599.21 12.23
 -1 3 9 591.55 12.05
 0 -3 9 2000.8 31.29
 0 -3 9 2036.15 26.97
 0 3 9 2016.4 26.54
 0 -3 -9 2073.07 29.79
 0 3 -9 2084.06 29.12
 0 3 -9 2051.57 29.36
 1 -3 9 2268.08 29.32
 -1 3 -9 2284.8 27.29
 -1 -3 -9 2336.59 29.88
 1 3 9 2293.8 25.81
 -1 3 -9 2299.85 29.85
 1 -3 9 2303.99 28.58
 2 -3 9 713.81 12.95
 -2 3 -9 722.55 12.65
 -2 3 -9 717.21 11.94
 2 3 9 722.6 12.19
 -2 -3 -9 746.67 15.18
 -2 3 -9 691.3 10.45
 -2 3 -9 724.21 15.62
 2 -3 9 718.52 15.24
 3 -3 9 77.61 3.07
 -3 3 -9 82.08 3.58
 -3 -3 -9 70.65 3.23
 -3 3 -9 78.34 3.65
 3 3 9 75.65 3.27
 -3 -3 -9 83.99 4.75
 -3 3 -9 75.65 5.03
 3 -3 9 67.87 4.78
 -4 3 -9 7.07 2.09
 4 -3 9 4.49 0.6
 -4 -3 -9 6.37 1.78
 4 -3 9 3.9 1.69
 -4 -3 -9 7.99 1.31
 -4 3 -9 9.46 1.59
 4 3 9 7.88 1.17
 5 -3 9 504.81 15.5
 -5 -3 -9 494.37 9.75
 5 3 9 506.56 13.15
 5 3 9 524.16 12.87
 -5 -3 -9 523.16 13.29
 -5 3 -9 537.73 15.54
 5 3 9 540.3 10.63
 6 -3 9 747.33 20.48
 -6 -3 -9 691.85 16.32
 6 3 9 732.74 16.99
 -6 -3 -9 743.52 12.97
 6 3 9 784.63 17.37
 -6 3 -9 817.07 20.83
 7 -3 9 606.55 19.38
 7 3 9 635.16 16.76
 -7 -3 -9 625.42 12.18
 7 3 9 657.24 16.79
 -7 3 -9 699.87 20.24
 -8 -3 -9 482.61 13.64
 8 3 9 531.75 16.39
 -8 -3 -9 527.8 11.61
 8 -3 9 512.78 18.63
 8 3 9 552.68 16.4
 -8 3 -9 592.93 19.44
 9 3 9 118.18 8.14
 -9 -3 -9 120.51 6.48
 -9 -3 -9 126.49 5.78
 9 -3 9 123.35 9.36
 -9 3 -9 126.34 9.31
 9 3 9 128.78 8.38
 -10 3 -9 -1.07 3.24
 -10 -3 -9 1.61 1.22
 10 3 9 8.2 3.33
 10 3 9 1.29 2.14
 10 -3 9 4.34 2.95
 -11 3 -9 18.07 4.61
 11 3 9 17.84 3.9
 11 3 9 17.17 4.08
 11 -3 9 16.28 4.13
 12 3 9 101.9 8.81
 12 -3 9 97.26 9.36
 12 3 9 97.99 9.29
 -12 3 -9 123.43 10.29
 13 -3 9 143.61 11.52
 13 3 9 132.69 11.58
 13 3 9 155.15 11.19
 -13 3 -9 164.27 12.01
 14 3 9 84.05 8.51
 14 -3 9 100.65 9.97
 -14 3 -9 96.56 9.48
 14 3 9 84.75 9.74
 14 -4 -9 0.91 2.56
 -14 -4 9 1.47 2.24
 13 -4 -9 2.34 2.69
 -13 -4 9 13.35 3.69
 12 -4 -9 11.05 3.76
 -12 -4 9 13.47 3.95
 12 -4 -9 12.96 2.92
 -11 -4 9 26.38 4.78
 11 -4 -9 27.97 3.8
 11 -4 -9 27.57 4.86
 -11 4 9 34.88 3.8
 -10 -4 9 77.43 7.43
 10 -4 -9 77.28 7.27
 -10 4 9 88.71 5.68
 10 -4 -9 79.27 6.02
 -9 -4 9 4.96 2.84
 9 -4 -9 2.01 1.63
 9 -4 -9 4.11 2.52
 8 -4 -9 -1.97 2.55
 -8 -4 9 -1.01 2.29
 8 -4 -9 -2.07 1.99
 7 4 -9 31.83 2.14
 -7 -4 9 32.34 2.61
 -7 -4 9 40.5 5.49
 7 -4 -9 32.58 3.75
 7 -4 -9 34.7 4.13
 -7 4 9 29.43 3.4
 -6 -4 9 59.13 6.15
 6 4 -9 57.69 3.27
 -6 4 9 51.1 2.05
 -6 -4 9 54.56 2.95
 6 -4 -9 50.21 4.52
 -6 4 9 48.94 3.99
 6 -4 -9 53.97 4.85
 -5 -4 9 163.09 9.82
 5 4 -9 172.22 6.34
 -5 4 9 164.74 4.43
 5 -4 -9 180.93 8.2
 -5 -4 9 163.75 4.55
 5 4 -9 176.11 5.8
 -5 -4 9 166.57 5.49
 -5 4 9 157.38 6.98
 5 4 -9 172.48 4.31
 -4 -4 9 70.02 6.31
 4 4 -9 68.82 4.46
 -4 -4 9 71.9 2.64
 4 -4 -9 67.38 4.97
 -4 -4 9 74.4 3.06
 4 4 -9 77.63 3.87
 4 4 -9 70.36 3.09
 -4 4 9 67.79 4.5
 -3 -4 9 144.14 8.59
 3 4 -9 149.26 6.32
 -3 -4 9 150.16 3.81
 3 -4 -9 160.21 7.45
 3 4 -9 148.8 5.5
 -3 4 9 146.12 6.32
 -2 -4 9 330.47 12.14
 2 -4 -9 334.93 10.77
 2 4 -9 320.54 9.32
 2 4 -9 327.84 8.75
 -2 -4 9 329.41 7.01
 -2 4 9 326.47 9.52
 1 4 -9 18.22 2.4
 -1 -4 9 18.72 1.85
 -1 -4 9 11.27 2.17
 1 -4 -9 16.42 2.72
 1 4 -9 20.82 2.43
 -1 4 9 19.03 2.46
 0 -4 -9 4.44 1.88
 0 -4 9 2.51 1.13
 0 -4 9 0.05 1.46
 0 4 -9 2.5 1.53
 -1 -4 -9 6.57 1.95
 1 -4 9 10.44 2.12
 1 -4 9 8.01 1.76
 1 4 9 7.44 1.23
 -1 4 -9 5.21 0.62
 -1 4 -9 7 2
 2 -4 9 55.89 4.4
 2 -4 9 57.59 3.43
 -2 4 -9 67.85 4.26
 -2 -4 -9 65.6 4.86
 -2 4 -9 59.35 3.51
 -2 4 -9 59.86 2.94
 2 4 9 75.57 5.32
 2 4 9 57.94 2.97
 2 4 9 60.71 4.07
 -2 4 -9 56.07 4.52
 3 -4 9 120.96 6.87
 -3 4 -9 130.74 4.59
 -3 4 -9 149.6 6.37
 3 4 9 145.99 6.84
 -3 4 -9 125.82 5.24
 -3 4 -9 137.69 4.74
 3 4 9 143.77 4.6
 -3 4 -9 139.04 7.34
 -3 -4 -9 154.18 7.34
 3 -4 9 131.24 4.51
 4 -4 9 46.21 4.7
 -4 -4 -9 52.94 4.47
 -4 4 -9 46.39 2.61
 4 4 9 48.62 4.15
 -4 4 -9 51.95 3.86
 -4 4 -9 48.91 3.74
 4 4 9 48.74 2.44
 -4 4 -9 48.44 4.69
 4 -4 9 43.65 2.15
 5 -4 9 60.45 5.65
 5 4 9 67.31 4.89
 -5 -4 -9 65.97 5.06
 5 4 9 66.75 4.47
 -5 4 -9 68 5.87
 5 4 9 68.5 3.06
 -6 -4 -9 63.69 5.08
 -6 -4 -9 62.05 2.77
 6 4 9 63.84 5.02
 6 -4 9 66.72 6.35
 6 4 9 64.16 4.74
 -6 4 -9 58.94 5.91
 -7 4 -9 9.05 3.11
 7 4 9 8.78 2.35
 -7 -4 -9 4.75 1
 -7 -4 -9 5.35 1.97
 7 -4 9 4.96 2.7
 7 4 9 7.01 2.45
 -8 4 -9 20.55 4.11
 8 4 9 20.25 3.63
 -8 -4 -9 15.82 2.87
 8 4 9 20.68 3.35
 8 -4 9 19.57 4.32
 -9 4 -9 18.75 4.53
 -9 -4 -9 22.3 3.04
 9 4 9 26.19 4.04
 9 4 9 19.02 3.66
 9 -4 9 24.16 4.81
 10 -4 9 34.95 5.6
 -10 4 -9 34.91 5.7
 10 4 9 32.27 4.63
 10 4 9 41.71 5.81
 -11 4 -9 25.09 5.46
 11 -4 9 18.7 4.52
 11 4 9 22.3 4.69
 11 4 9 25.97 4.46
 -12 4 -9 9.63 3.84
 12 -4 9 2.91 2.98
 12 4 9 7.14 3.31
 12 4 9 9.56 3.2
 -13 4 -9 2.12 2.87
 13 4 9 -0.43 3.17
 13 -4 9 4.82 3.38
 13 4 9 4.92 2.89
 -13 -5 9 102.39 9.27
 13 -5 -9 98.63 9.65
 -12 -5 9 149.57 11.19
 12 -5 -9 135.46 8.83
 12 -5 -9 132.63 10.92
 -11 -5 9 97.3 8.76
 11 -5 -9 101.24 7.46
 11 -5 -9 84.21 8.29
 -10 -5 9 2.45 2.22
 10 -5 -9 8.62 2.84
 10 -5 -9 5.7 2.75
 -9 -5 9 15.96 3.96
 9 -5 -9 17.19 3.58
 9 -5 -9 13.31 2.96
 -8 -5 9 181 11.62
 8 -5 -9 170.31 9.14
 -8 5 9 177.98 8.96
 8 -5 -9 175.93 9.74
 -7 -5 9 492.27 19.13
 -7 5 9 471.92 8.38
 7 5 -9 455.58 14.7
 7 -5 -9 454.74 15.04
 -7 5 9 440.96 14.04
 7 -5 -9 423.26 14.68
 -6 -5 9 649.75 21.87
 6 -5 -9 618.34 17.63
 -6 5 9 615.83 10.7
 6 5 -9 616.36 16.4
 -6 5 9 615.68 16.2
 6 5 -9 635.21 10.68
 -5 -5 9 280.08 13.75
 -5 5 9 279.69 7.2
 -5 5 9 282.55 10.37
 5 5 -9 274.24 7.51
 5 5 -9 288.26 10.1
 5 -5 -9 272.49 11.09
 -5 -5 9 263.4 7.13
 5 5 -9 283.34 7
 -4 -5 9 82.94 7.15
 4 5 -9 86.03 5.49
 4 -5 -9 87.65 6.16
 4 5 -9 83.11 4.11
 -4 -5 9 86.69 3.47
 4 5 -9 86.42 4.87
 4 5 -9 82.54 3.99
 -4 5 9 73.3 5.2
 -3 -5 9 32.34 4.43
 3 5 -9 25.46 3.03
 3 5 -9 33.46 2.78
 3 5 -9 28.54 2.4
 3 5 -9 27.83 2.4
 3 -5 -9 26.06 3.46
 -3 5 9 22.69 2.89
 -2 -5 9 357.22 12.82
 -2 -5 9 326.02 7.72
 2 -5 -9 344.25 12.14
 2 5 -9 338.25 10.38
 2 5 -9 299.81 6.75
 2 5 -9 354 9.61
 -2 5 9 345.86 10.75
 -1 -5 9 645.63 16.55
 -1 -5 9 611.14 13.14
 1 5 -9 636.26 14.73
 -1 5 9 644.54 15.31
 1 -5 -9 665.47 17.19
 1 5 -9 666.63 14.66
 -1 5 9 633.55 14.92
 0 -5 9 459.43 12.72
 0 -5 9 432.69 12.03
 0 -5 -9 465.59 14.16
 0 5 -9 446.92 11.91
 0 5 9 458.87 12.61
 0 5 -9 470.86 12.53
 0 5 9 452.27 12.16
 1 -5 9 698.01 17.06
 -1 5 -9 697.51 15.25
 -1 -5 -9 740.09 18.07
 1 5 9 726.05 16.41
 -1 5 -9 646.85 9.16
 1 5 9 713.91 15.41
 -1 5 -9 724.63 16.51
 1 -5 9 719 15.15
 2 -5 9 481.05 14.94
 2 5 9 475.61 9.48
 -2 5 -9 479.1 10.65
 -2 5 -9 502.87 12.71
 2 5 9 517.66 13.66
 -2 -5 -9 509.56 14.82
 2 5 9 505.78 12.61
 -2 5 -9 507.49 14.26
 2 -5 9 480.12 11.3
 -3 5 -9 13.3 2.81
 3 -5 9 17.59 1.95
 -3 -5 -9 17.72 3.02
 -3 5 -9 19.34 2
 3 5 9 18.47 2.91
 -3 5 -9 19.63 2.71
 3 5 9 15.88 1.47
 -3 5 -9 16.19 2.14
 -3 5 -9 18.05 2.14
 3 -5 9 17.48 3.08
 3 5 9 16.14 2.4
 -4 5 -9 23.64 3.57
 -4 5 -9 21.23 1.93
 -4 -5 -9 22.46 3.33
 -4 5 -9 20.44 1.81
 4 5 9 24.5 3.16
 -4 5 -9 23.97 2.95
 -4 5 -9 19.88 2.58
 4 5 9 21.89 1.55
 4 -5 9 17.4 3.29
 4 -5 9 21.79 1.83
 5 -5 9 63.32 6.26
 -5 5 -9 67.91 4.68
 -5 -5 -9 72.23 5.8
 5 5 9 63.47 5.07
 -5 5 -9 67.36 6.19
 -6 -5 -9 359.21 13.23
 6 -5 9 357.65 15.26
 6 5 9 367.92 12.57
 6 5 9 363.09 11.38
 -6 5 -9 381.36 15.61
 -7 -5 -9 366.86 13.43
 7 -5 9 367.49 15.95
 7 5 9 369.53 13.21
 7 5 9 391.95 12.64
 -7 5 -9 393.07 16.76
 -8 -5 -9 180.46 9.13
 8 -5 9 171.65 11.23
 8 5 9 190.71 10.11
 8 5 9 182.64 9
 -8 5 -9 175.54 11.77
 -9 5 -9 71.18 7.9
 9 5 9 66.17 6.48
 9 -5 9 62.57 7.06
 9 5 9 75.55 6.22
 -10 5 -9 8.62 3.73
 10 5 9 13.51 3.09
 10 -5 9 12.19 3.69
 10 5 9 11.9 3.32
 -11 5 -9 10.84 4.31
 11 5 9 8.88 3.38
 11 -5 9 7.52 3.5
 -12 5 -9 48.5 7.28
 12 -5 9 37.58 6.2
 12 5 9 40.86 6.31
 -12 -6 9 15.02 4.29
 12 -6 -9 13.9 4.14
 12 -6 -9 15.53 3.67
 -11 -6 9 26.78 5.09
 11 -6 -9 31.39 4.84
 11 -6 -9 33.43 5.58
 -10 -6 9 29.17 5.58
 10 -6 -9 29 4.61
 10 -6 -9 25.76 4.72
 -9 -6 9 34.72 5.56
 9 -6 -9 31.56 4.65
 9 -6 -9 38.9 5.17
 -9 6 9 36.22 4.65
 -8 -6 9 14.7 4.16
 8 -6 -9 12.01 3.19
 8 -6 -9 10.65 2.96
 8 6 -9 10.14 2.61
 -8 6 9 14.04 3.24
 -7 -6 9 1.7 2.8
 7 -6 -9 -1.49 2.1
 7 6 -9 1.47 2.01
 -7 6 9 -2.83 2.44
 -6 -6 9 -2.54 2.86
 6 -6 -9 1.34 2.21
 -6 6 9 0.68 0.97
 6 6 -9 2.26 1.61
 -6 6 9 -1.51 2.08
 6 6 -9 0.53 0.92
 -5 -6 9 33.45 5.28
 -5 6 9 33.67 2.87
 5 -6 -9 31.74 4.55
 5 6 -9 36.25 4.24
 5 6 -9 35.41 2.74
 5 6 -9 32.01 3.44
 5 6 -9 34.25 2.76
 -5 6 9 36 4.31
 -4 -6 9 141.38 9.41
 4 6 -9 145.58 7.8
 4 6 -9 136.93 5.49
 4 6 -9 135.12 6.16
 4 -6 -9 141.17 8.62
 -4 6 9 146.23 7.79
 4 6 -9 134.33 5.71
 -3 -6 9 51.6 5.43
 3 6 -9 52.11 4.62
 3 6 -9 47.48 3.53
 3 6 -9 47.39 3.14
 3 -6 -9 51.86 5.18
 3 6 -9 49.74 3.68
 -3 6 9 53.72 4.73
 -2 -6 9 39.43 4.47
 2 6 -9 33.04 3.67
 2 6 -9 39.86 3.49
 2 -6 -9 34.87 4.4
 -2 6 9 38.25 3.99
 2 6 -9 38.28 2.32
 1 -6 -9 74.82 6.28
 -1 6 9 76.76 5.51
 1 6 -9 68.18 4.98
 1 6 -9 64.03 2.52
 -1 -6 9 75.78 3.37
 1 6 -9 77.39 5.02
 -1 6 9 75.93 5.41
 -1 -6 9 71.27 5.57
 0 -6 9 7.3 2.24
 0 -6 9 5.21 1.47
 0 6 9 8.6 2.71
 0 6 -9 2.82 1.7
 0 -6 -9 9.5 3.02
 0 6 9 6.14 2.05
 0 6 -9 5.76 2.1
 1 -6 9 7.89 1.86
 -1 -6 -9 9.33 2.7
 1 -6 9 8.76 1.92
 1 6 9 13.25 2.78
 -1 6 -9 9.21 1.06
 -1 6 -9 11.83 2.6
 1 6 9 8.46 2.23
 -1 6 -9 10.56 2.49
 -2 6 -9 56.17 4.58
 2 -6 9 48.06 4.69
 -2 -6 -9 49.09 5.19
 2 6 9 51.83 4.34
 -2 6 -9 54.97 4.94
 2 6 9 56.26 4.86
 2 -6 9 58.76 4.13
 -3 6 -9 68.38 5.02
 3 -6 9 62.73 5.64
 -3 -6 -9 70.41 6.19
 3 6 9 68.2 5.36
 3 6 9 69.68 5
 -3 6 -9 70.91 6.02
 3 -6 9 67.16 4.05
 -4 6 -9 64.08 3.22
 -4 -6 -9 63.26 5.88
 4 -6 9 56.77 5.82
 4 6 9 64.66 5.26
 4 6 9 69.36 4.98
 -4 6 -9 56.86 5.7
 4 -6 9 67.96 3.67
 -4 6 -9 71.4 5.18
 -5 6 -9 46.9 5.56
 5 -6 9 51.2 5.81
 -5 6 -9 48.77 4.37
 5 6 9 49.24 4.86
 -5 -6 -9 47.22 5.24
 -6 6 -9 13.01 3.73
 -6 -6 -9 7.16 2.43
 6 -6 9 10.09 2.96
 6 6 9 18.08 3.41
 -6 6 -9 11.4 2.57
 6 6 9 16.28 2.68
 -7 6 -9 -5.27 4.04
 7 6 9 1.23 1.59
 7 -6 9 -0.7 2.42
 7 6 9 1.41 2
 -7 -6 -9 -0.35 2.04
 -8 6 -9 3.74 2.95
 -8 -6 -9 6.02 2.17
 8 -6 9 7.16 3.11
 8 6 9 8.47 2.98
 -9 6 -9 16.76 4.74
 9 -6 9 14.02 4.24
 -10 6 -9 19.23 4.82
 10 -6 9 24.91 5.08
 10 6 9 15.83 3.78
 -11 6 -9 28.01 6.11
 11 -6 9 25.07 5.52
 11 6 9 27.79 5.21
 -11 -7 9 37.82 6.49
 11 -7 -9 37.46 5.43
 11 -7 -9 33.51 5.74
 -11 7 9 40.75 5.7
 -10 -7 9 2.67 2.82
 10 -7 -9 2.78 2.25
 10 -7 -9 7.01 3.37
 -10 7 9 5.95 2.68
 -9 -7 9 1.06 2.61
 9 -7 -9 2.52 2.54
 -9 7 9 3.21 2.22
 -8 -7 9 55.83 7.34
 8 -7 -9 48.8 5.95
 -8 7 9 50.94 5.7
 7 -7 -9 143.68 9.76
 -7 7 9 133.63 8.8
 -7 -7 9 125.8 10.64
 6 7 -9 208.84 10.72
 6 -7 -9 195.95 11.21
 -6 7 9 210.85 10.83
 -6 -7 9 191.69 12.58
 5 -7 -9 112.23 8.48
 -5 7 9 132.18 6.21
 5 7 -9 128.4 8.25
 -5 7 9 127.64 8.4
 5 7 -9 121.84 5.71
 -5 -7 9 124.38 9.65
 -4 -7 9 40.26 5.37
 -4 7 9 39.62 3.67
 4 7 -9 38.84 4.58
 4 7 -9 40.01 3.08
 4 7 -9 35.46 3.31
 4 -7 -9 41.81 5.26
 -4 7 9 41.92 4.71
 -3 -7 9 2.34 2.14
 3 7 -9 -1.06 2.32
 3 -7 -9 -3.49 2.79
 3 7 -9 -0.05 1.18
 3 7 -9 -0.05 1.27
 -3 7 9 1.26 1.88
 2 -7 -9 71.12 6.68
 2 7 -9 73.22 5.72
 -2 7 9 69.78 5.7
 2 7 -9 78.65 5.09
 2 7 -9 66.17 4.91
 -2 7 9 73.52 5.84
 -2 -7 9 73.63 6.28
 1 -7 -9 147.78 9.41
 1 7 -9 142.94 7.78
 -1 7 9 140.38 7.79
 1 7 -9 143.57 7.16
 -1 7 9 140.2 7.78
 -1 -7 9 127.65 7.72
 0 -7 -9 200.8 11.03
 0 7 -9 188.73 8.84
 0 7 9 187.17 8.97
 0 7 -9 192.01 8.69
 0 7 9 188.06 8.86
 0 -7 9 187.2 9.07
 -1 -7 -9 188.47 10.72
 1 7 9 181.58 8.81
 -1 7 -9 187.51 8.69
 1 7 9 189.65 8.76
 -1 7 -9 182.65 8.77
 1 -7 9 178.99 7.1
 1 -7 9 173.44 8.04
 -2 -7 -9 98.45 7.89
 -2 7 -9 94.79 6.23
 2 7 9 85.71 6.09
 2 -7 9 86.93 5.67
 2 7 9 91.07 6.15
 -2 7 -9 86.25 6.37
 2 -7 9 87.22 5.44
 3 7 9 14.83 3.09
 -3 -7 -9 11.19 3.16
 -3 7 -9 11.7 2.71
 3 -7 9 8.87 2.25
 3 7 9 9.82 2.43
 3 -7 9 11.18 2.1
 -3 7 -9 12.61 3.16
 -4 7 -9 -4.18 2.88
 -4 -7 -9 -0.24 1.95
 4 -7 9 0.63 1.8
 4 7 9 0.69 1.8
 -4 7 -9 2.52 1.89
 4 7 9 5.35 2.21
 -5 7 -9 29.47 4.64
 5 7 9 25.86 3.87
 -5 7 -9 25 3.48
 -5 -7 -9 26.15 4.48
 5 -7 9 19.34 3.74
 -6 -7 -9 125.96 9.1
 -6 7 -9 125.79 7.11
 6 -7 9 113.48 9.03
 -6 7 -9 128.76 9.86
 6 7 9 134.68 8.44
 7 7 9 90.95 7.21
 -7 -7 -9 103.07 8.04
 7 -7 9 82.84 8.17
 -7 7 -9 97.12 9.31
 -8 7 -9 54.87 7.48
 8 7 9 57.67 6.2
 8 -7 9 64.59 7.53
 -9 7 -9 41.56 7.23
 9 7 9 42.38 5.65
 9 -7 9 36.76 5.95
 -10 7 -9 -0.02 2.97
 10 7 9 -1.77 2.97
 10 -7 9 -1.05 2.85
 -9 -8 9 42.4 7.11
 9 -8 -9 30.58 5.2
 -9 8 9 34.92 5.52
 -8 -8 9 22.04 4.96
 8 -8 -9 28.08 5.2
 -8 8 9 31.18 5.14
 -7 -8 9 -0.99 3.27
 7 -8 -9 0.74 2.33
 7 8 -9 1 2.75
 -7 8 9 4.27 2.83
 -6 -8 9 2.2 2.52
 6 -8 -9 0.18 2.56
 6 8 -9 4.77 2.62
 -6 8 9 -0.99 2.61
 -5 -8 9 14.86 3.83
 -5 8 9 21.41 3.04
 5 -8 -9 17.78 4.03
 -5 8 9 21.26 4
 5 8 -9 16.7 3.63
 -4 -8 9 42.95 5.73
 -4 8 9 49.68 4.53
 4 -8 -9 47.96 5.92
 4 8 -9 50.82 5.57
 4 8 -9 52.92 4.35
 -4 8 9 49.01 5.54
 3 8 -9 57.19 5.83
 -3 8 9 51.78 5.57
 -3 8 9 55.25 5.66
 3 -8 -9 55.53 6.42
 3 8 -9 50.67 4.61
 -3 -8 9 55.16 6.13
 2 -8 -9 61.42 6.73
 2 8 -9 56.72 5.59
 -2 8 9 58.63 5.65
 2 8 -9 56.34 4.53
 2 8 -9 57.12 5.01
 -2 8 9 63.39 5.98
 -2 -8 9 51.31 5.71
 -1 -8 9 18.61 3.4
 1 -8 -9 12.06 3.44
 1 8 -9 21.22 3.59
 -1 8 9 18.74 3.46
 1 8 -9 8.81 2.41
 1 8 -9 16.66 2.88
 -1 8 9 20.55 3.56
 0 -8 9 3.99 2.11
 0 -8 -9 -2.44 2.89
 0 8 9 0.51 1.78
 0 8 -9 -3.96 2.59
 0 8 9 -1.24 2.34
 0 8 -9 -0.42 1.67
 1 8 9 5.31 2.35
 -1 -8 -9 6.13 2.87
 1 8 9 5.19 2.41
 -1 8 -9 8.8 2.76
 -1 8 -9 4.42 1.85
 1 -8 9 3.48 1.68
 -2 -8 -9 14.49 4.06
 2 8 9 11.86 2.94
 -2 8 -9 8.3 2.52
 2 8 9 8.58 2.66
 -2 8 -9 9.23 2.54
 2 -8 9 9.98 2.35
 3 8 9 22.67 3.59
 -3 8 -9 22.72 3.71
 -3 -8 -9 18.95 4.26
 3 8 9 23.12 3.53
 -3 8 -9 14.65 3.33
 -4 -8 -9 54.37 6.67
 -4 8 -9 63.9 5.66
 4 8 9 55.11 5.55
 4 8 9 68.93 5.64
 -4 8 -9 61.75 6.54
 -5 8 -9 27.99 5.09
 -5 -8 -9 24.87 4.69
 5 8 9 23.34 4.06
 -5 8 -9 29.1 3.98
 5 -8 9 25.87 4.24
 -6 8 -9 7.22 3.13
 -6 -8 -9 8.9 3.03
 6 8 9 10.35 3.09
 -6 8 -9 9.87 2.81
 6 -8 9 6.72 2.84
 -7 8 -9 8.14 3.44
 7 8 9 3.59 2.43
 -7 8 -9 5.4 2.49
 7 -8 9 1.64 2.16
 -8 8 -9 -1.15 2.99
 8 8 9 6.25 3.09
 8 -8 9 0.62 2.22
 -7 -9 9 18.39 4.98
 7 -9 -9 14.47 3.96
 7 9 -9 14.35 3.83
 -7 9 9 10.03 3.56
 -6 -9 9 26.95 5.44
 6 -9 -9 25.94 5.02
 6 9 -9 30.89 5.11
 -6 9 9 30.27 4.89
 -5 -9 9 38.54 6.03
 5 9 -9 39.64 5.57
 5 -9 -9 29.65 5.25
 -5 9 9 30.4 4.8
 -4 9 9 6.91 3.24
 -4 -9 9 3.68 2.85
 4 -9 -9 7.79 3.68
 -4 9 9 8.88 2.96
 4 9 -9 11.57 3.61
 -4 9 9 5.29 2.33
 -3 -9 9 3.69 2.37
 -3 9 9 -0.25 1.96
 3 9 -9 2.92 2.48
 -3 9 9 3.18 2.26
 3 9 -9 -0.2 1.64
 -3 9 9 2.09 2.39
 3 -9 -9 -2.27 3.02
 -2 -9 9 8.62 3.1
 2 9 -9 4.23 2.65
 -2 9 9 6 2.75
 2 -9 -9 4.98 2.84
 2 9 -9 6.48 2.32
 -2 9 9 5.95 2.51
 -1 9 9 23 3.93
 1 9 -9 30.1 4.51
 1 9 -9 23.27 3.7
 -1 9 9 19.84 3.89
 1 -9 -9 24.95 4.8
 -1 -9 9 26.05 4.11
 0 -9 -9 61.92 7.37
 0 9 -9 52.76 5.58
 0 9 -9 53.37 5.62
 0 9 9 53.23 5.63
 0 9 9 49.78 5.4
 0 -9 9 50.51 5.36
 1 9 9 42.19 4.98
 -1 -9 -9 45.88 6.63
 -1 9 -9 47.5 5.35
 -1 9 -9 45.92 4.89
 1 9 9 50.05 5.42
 1 -9 9 44.7 4.8
 2 9 9 13.62 3.09
 -2 9 -9 19.78 3.61
 -2 -9 -9 18.23 4.7
 2 9 9 15.07 3.16
 -2 9 -9 21.59 3.87
 -3 -9 -9 9.21 3.37
 3 9 9 14.1 3.29
 -3 9 -9 8.26 2.68
 3 9 9 7.55 2.55
 -3 9 -9 11.54 3.01
 -4 -9 -9 -0.02 2.31
 4 9 9 3.1 2.16
 -4 9 -9 4.25 2.51
 4 9 9 4.42 2.52
 -4 9 -9 -3.47 2.46
 -5 -9 -9 18.21 4.35
 5 9 9 21.14 4.06
 -5 9 -9 20.31 3.75
 -5 9 -9 23.21 4.88
 -6 9 -9 22.49 5.14
 -6 9 -9 17.9 3.51
 -2 10 9 25.9 4.3
 2 -10 -9 28.97 5.66
 2 10 -9 31.68 4.98
 -2 10 9 30.15 4.7
 2 10 -9 27.12 4.17
 -2 10 9 30.09 5.01
 -2 -10 9 27.52 4.72
 -1 10 9 5.13 2.76
 1 -10 -9 5.19 3.36
 1 10 -9 5.52 2.63
 -1 10 9 1.13 2.33
 1 10 -9 5.14 2.66
 -1 -10 9 1.8 1.74
 0 -10 -9 2.12 3.21
 0 10 9 4.11 2.45
 0 10 -9 -1.97 2.46
 0 10 -9 -1.48 2.28
 0 10 9 3.19 2.51
 0 -10 9 -0.54 1.8
 -1 -10 -9 -1.82 3.08
 1 10 9 0.52 2.01
 -1 10 -9 -1.64 2.44
 -1 10 -9 -0.73 2.31
 1 10 9 3.18 2.73
 -15 0 10 3.38 2.08
 15 0 -10 -2.13 3.01
 -14 0 10 50.18 5.69
 14 0 -10 43.26 6.06
 13 0 -10 298.37 14.59
 -13 0 10 311.83 13.54
 12 0 -10 208.7 11.58
 -12 0 10 223.78 11.1
 11 0 -10 399.93 15.38
 -11 0 10 407.86 15
 10 0 -10 556.89 10.61
 10 0 -10 527.83 16.84
 -10 0 10 518.03 16.31
 9 0 -10 48.98 2.8
 9 0 -10 47.92 4.68
 -9 0 10 46.54 4.63
 8 0 -10 68.47 2.49
 -8 0 10 71.86 5.32
 8 0 -10 74.44 5.31
 8 0 -10 71.58 3.4
 -8 0 10 71.93 2.81
 7 0 -10 428.75 6.81
 -7 0 10 420.69 12.39
 7 0 -10 434.21 9.02
 -7 0 10 447.32 7.44
 7 0 -10 439.93 12.43
 6 0 -10 854.59 10.97
 -6 0 10 837.04 17.68
 6 0 -10 894.9 13.96
 -6 0 10 844.15 11.17
 5 0 -10 1904.77 24.26
 -5 0 10 1875.68 28.87
 5 0 -10 1946.34 21.42
 -5 0 10 1865.24 21.14
 4 0 -10 2094.35 26.06
 -4 0 10 2059.03 30.41
 4 0 -10 2097.23 23.59
 -3 0 10 1281.79 15.83
 3 0 -10 1284.38 15.78
 2 0 -10 58.16 3.38
 -2 0 10 57.15 2.33
 2 0 -10 59.85 2.3
 1 0 -10 81.29 3.9
 -1 0 10 78.21 2.95
 0 0 10 513.44 10.83
 0 0 10 535.82 9.44
 0 0 -10 501.73 10.48
 -1 0 -10 2134.72 26.64
 -1 0 -10 2194.71 28.77
 1 0 10 2150.28 26.33
 2 0 10 1372.71 19.06
 -2 0 -10 1330.69 19.06
 -2 0 -10 1329.84 20.56
 3 0 10 1895.59 25.61
 -3 0 -10 1852.85 26.81
 4 0 10 158.68 6.2
 -4 0 -10 163.14 6.49
 4 0 10 160.26 4.89
 5 0 10 160.76 6.96
 -5 0 -10 173.36 7.03
 5 0 10 171.37 5.31
 6 0 10 18.73 2.95
 6 0 10 21.46 3.18
 -6 0 -10 21.1 2.84
 6 0 10 18.89 1.77
 7 0 10 473.26 9.86
 7 0 10 463.99 14.91
 -7 0 -10 483 13.85
 7 0 10 489.79 15.38
 8 0 10 902.08 15.56
 8 0 10 925.98 23.54
 -8 0 -10 980.39 22.06
 8 0 10 955.47 23.63
 9 0 10 422.84 16.09
 9 0 10 409.28 16.32
 -9 0 -10 461.12 15.31
 10 0 10 165.29 10.6
 10 0 10 184.84 11.49
 -10 0 -10 177.98 9.89
 11 0 10 71.04 7.42
 11 0 10 75.5 7.71
 -11 0 -10 71.2 6.58
 12 0 10 1.58 2.54
 12 0 10 0.29 3.23
 -12 0 -10 -0.16 2.25
 13 0 10 38.44 6.12
 -13 0 -10 42.39 5.51
 -14 0 -10 68.99 7.14
 14 0 10 58.41 7.56
 15 -1 -10 0.79 2.75
 15 1 -10 4 2.52
 -15 -1 10 3.29 2.38
 14 -1 -10 3.09 2.61
 -14 -1 10 8.18 2.83
 -14 1 10 0.24 1.64
 14 1 -10 1.33 2.15
 13 -1 -10 -5.01 3.15
 -13 1 10 2.36 2.14
 13 1 -10 -1.22 2.42
 -13 -1 10 -0.62 2.01
 12 -1 -10 12.78 3.38
 -12 1 10 14.34 3.27
 12 1 -10 8.88 2.69
 -12 -1 10 11.77 2.86
 11 -1 -10 7.48 1.64
 11 -1 -10 3.7 2.2
 -11 -1 10 8.19 2.73
 -11 1 10 7.97 2.78
 11 1 -10 2.71 2.08
 10 -1 -10 2.52 1.31
 10 -1 -10 2.08 2.07
 -10 -1 10 1.58 2
 -10 1 10 3.16 1.95
 10 1 -10 2.93 2.12
 -9 -1 10 0.29 1.82
 9 1 -10 1.72 1.95
 9 1 -10 -0.4 0.51
 -9 1 10 3.71 2.06
 9 -1 -10 0.99 0.98
 9 -1 -10 0.27 2.27
 8 1 -10 2.12 1.64
 8 1 -10 0.67 0.56
 -8 1 10 1.29 1.58
 8 -1 -10 0.07 0.9
 8 -1 -10 0.95 1.77
 -8 -1 10 -0.41 1.59
 7 1 -10 11.12 1.22
 -7 -1 10 11.42 2.48
 7 1 -10 9.27 1.35
 7 -1 -10 10.31 2.35
 -7 1 10 12.56 2.15
 7 -1 -10 6.98 1.38
 -7 1 10 9.76 1.35
 6 -1 -10 58.39 3.45
 -6 -1 10 53.41 4.53
 6 1 -10 50.72 2.63
 -6 1 10 56.6 4.09
 6 1 -10 54.96 2.48
 -6 1 10 59.95 2.94
 5 -1 -10 12.08 1.76
 5 -1 -10 9.16 1.67
 5 1 -10 10.25 1.23
 -5 -1 10 10.95 2.3
 -5 1 10 9.24 1.19
 4 -1 -10 2.9 1.36
 -4 -1 10 3.74 1.9
 -4 1 10 2.08 0.34
 4 1 -10 3.17 0.99
 4 -1 -10 1.43 1
 -4 -1 10 3.53 0.95
 -4 1 10 2.37 0.8
 -3 -1 10 19.12 1.56
 -3 1 10 28.29 1.36
 3 -1 -10 21.98 2.26
 -3 -1 10 21.08 2.84
 3 1 -10 22.99 2.33
 3 1 -10 22.33 1.69
 -3 1 10 23.11 1.65
 3 1 -10 19.72 1
 3 -1 -10 20.85 1.91
 3 -1 -10 21.91 1.66
 -2 -1 10 9.8 1.15
 -2 -1 10 9.53 1.77
 2 -1 -10 9.82 1.48
 2 1 -10 13.07 1.39
 2 -1 -10 11.41 1.83
 2 -1 -10 9.81 1.17
 -2 1 10 9.92 1.2
 -1 -1 10 27.78 1.95
 1 1 -10 26.43 1.91
 -1 -1 10 26.75 2.51
 1 -1 -10 29.04 2.45
 1 1 -10 29.62 2.88
 1 -1 -10 26.3 1.89
 0 -1 10 224.98 4.63
 0 -1 10 186.99 5.42
 0 1 10 213.94 6.22
 0 1 10 207.86 6.22
 0 1 -10 205.04 6.6
 0 -1 10 196.77 6.49
 0 -1 -10 205.79 6.31
 0 1 -10 207.47 6.52
 0 -1 -10 185.45 5.33
 -1 1 -10 89.54 4.28
 1 1 10 94.48 4.15
 -1 1 -10 85.43 3.01
 1 1 10 117.79 4.74
 -1 -1 -10 108.35 4.77
 1 -1 10 96.33 3.19
 -1 1 -10 85.97 4.44
 -2 -1 -10 21.39 2.23
 2 -1 10 17.71 1.86
 -2 1 -10 15.32 1.4
 2 1 10 19.69 2.43
 2 -1 10 17.08 1.62
 2 1 10 17.81 1.9
 -2 1 -10 15.28 2.22
 3 1 10 13.1 1.88
 3 -1 10 12.89 1.61
 -3 1 -10 13.36 1.5
 -3 -1 -10 9.55 1.45
 -3 1 -10 14.55 2.37
 3 -1 10 10.16 1.52
 4 1 10 73.83 4.27
 4 -1 10 77.93 4.53
 -4 -1 -10 75.89 4.17
 4 1 10 70.91 4.54
 -4 1 -10 76.12 4.74
 4 1 10 74.47 3.74
 5 1 10 188.67 7.5
 -5 -1 -10 183.8 6.76
 5 1 10 173.9 7.49
 -5 1 -10 176.53 7.66
 5 -1 10 174.64 7.79
 5 -1 10 188.86 4.63
 6 1 10 9.85 2.58
 6 -1 10 14.04 2.99
 6 1 10 12.88 2.58
 6 -1 10 8.5 2.17
 -6 -1 -10 11.56 2.01
 -6 1 -10 13.19 2.51
 6 -1 10 10.4 1.03
 7 -1 10 28.68 1.69
 7 1 10 32.29 4.02
 7 -1 10 38.96 4.62
 -7 1 -10 46.36 4.81
 7 1 10 41.09 4.59
 -7 -1 -10 29.55 3.25
 7 -1 10 42.91 4.98
 -8 1 -10 29.41 4.29
 8 -1 10 23.49 3.88
 8 1 10 36.61 4.7
 8 1 10 30.67 4.37
 8 -1 10 30.65 4.42
 -8 -1 -10 28.68 3.4
 -9 1 -10 0.94 2.18
 9 1 10 3.11 2.48
 9 -1 10 -2.11 2.99
 9 1 10 -2.5 2.54
 9 -1 10 3.38 2.54
 -9 -1 -10 -1.88 1.99
 -10 1 -10 1.56 2.26
 10 1 10 0.83 2.18
 10 -1 10 4.94 3.15
 10 1 10 -2.26 3.35
 10 -1 10 4.29 2.96
 -10 -1 -10 0.84 1.88
 -11 1 -10 2.78 2.39
 11 1 10 3.41 2.95
 11 1 10 0.51 2.5
 11 -1 10 3.22 2.91
 -11 -1 -10 0.39 1.87
 -12 1 -10 2.26 2.57
 12 1 10 5.7 3.42
 12 1 10 3.81 2.97
 12 -1 10 0.31 3.12
 -12 -1 -10 1.17 1.83
 -13 1 -10 1.01 2.29
 13 1 10 -1.26 2.71
 13 1 10 3.29 3.17
 13 -1 10 4.56 3.54
 -14 1 -10 2.48 2.63
 14 -1 10 -1.76 2.74
 14 1 10 0.54 2.6
 14 1 10 8.39 4.14
 15 2 -10 -3.09 2.7
 15 -2 -10 -4.59 3.2
 -15 -2 10 0.42 2.04
 14 -2 -10 37.94 5.77
 -14 -2 10 41.14 5.38
 14 2 -10 37.97 5.52
 13 -2 -10 164.47 11.39
 -13 -2 10 165.35 10.38
 -13 2 10 182.37 9.94
 13 2 -10 164.51 10.26
 12 -2 -10 368.76 16.44
 -12 -2 10 373.61 15.15
 -12 2 10 393.78 14.2
 12 -2 -10 347.93 13.52
 12 2 -10 373.76 14.56
 11 -2 -10 379.48 15.76
 -11 -2 10 380.44 14.96
 11 -2 -10 395.76 11.48
 -11 2 10 392.83 13.6
 11 -2 -10 370.73 13.44
 11 2 -10 394.16 14.06
 10 -2 -10 226.86 11.49
 -10 -2 10 204.07 10.57
 10 -2 -10 199.21 9.21
 10 2 -10 223.54 9.71
 10 -2 -10 208.37 8.08
 -10 2 10 206.86 9.18
 -9 -2 10 90.53 6.86
 9 -2 -10 87.51 5.08
 -9 2 10 99.08 6.15
 9 -2 -10 96.18 5.96
 9 -2 -10 89.48 6.78
 9 2 -10 91.85 5.8
 8 -2 -10 10.5 1.93
 8 -2 -10 10.31 2.56
 -8 2 10 13.43 2.36
 8 -2 -10 8.64 1.95
 -8 -2 10 9.45 2.47
 8 2 -10 9.08 0.83
 -7 -2 10 384.37 14.03
 7 2 -10 357.9 6.32
 7 -2 -10 354.13 10.34
 7 -2 -10 367.3 10.27
 7 -2 -10 355.29 11.9
 -7 2 10 363.02 9.34
 6 2 -10 1188.48 18.48
 6 -2 -10 1180.49 20.38
 6 -2 -10 1098.04 19.81
 -6 -2 10 1182.98 25.95
 -6 2 10 1165.27 18.54
 5 2 -10 1159.67 17.9
 -5 -2 10 1164.02 25.15
 5 -2 -10 1132.07 19.53
 -5 -2 10 1140.11 18.12
 5 -2 -10 1161.2 19.77
 -5 -2 10 1215.8 22.79
 -5 2 10 1164.9 18.07
 4 2 -10 1058.1 16.69
 4 -2 -10 1075.89 18.63
 -4 -2 10 1195.82 24.54
 4 -2 -10 1080.84 18.56
 -4 -2 10 1107.25 16.95
 4 2 -10 1082.43 17.39
 -4 -2 10 1113.33 20.03
 -4 2 10 1061.07 16.89
 3 -2 -10 1450.7 22.7
 3 2 -10 1481.04 20.92
 -3 -2 10 1547.84 22.1
 3 2 -10 1479.83 21.73
 -3 2 10 1504.02 21.11
 2 2 -10 151.97 5.11
 2 -2 -10 147.28 5.74
 -2 -2 10 159.1 7.76
 2 2 -10 143.67 5.32
 -2 2 10 144.27 4.93
 -1 -2 10 166.22 7.65
 1 2 -10 172.72 5.37
 1 -2 -10 166.06 5.96
 1 2 -10 163.09 5.8
 -1 2 10 176.47 5.34
 0 -2 -10 1334.65 20.17
 0 -2 10 1351.05 23.92
 0 2 -10 1332.19 18.99
 0 2 10 1332.09 20.09
 0 2 10 1312.2 18.9
 0 2 -10 1308.58 20.36
 0 2 10 1355.41 18.7
 1 -2 10 1460.08 25.08
 -1 -2 -10 1569.84 23.2
 -1 2 -10 1515.91 22.02
 1 2 10 1536.96 22.83
 -1 -2 -10 1503.21 21.22
 1 2 10 1517.72 21.46
 1 -2 10 1565.84 19.62
 -1 2 -10 1551 23.88
 -1 2 -10 1467.87 17.63
 2 -2 10 1224.01 20.44
 -2 -2 -10 1253.27 20.23
 -2 2 -10 1201.55 18.48
 2 2 10 1186.23 19.25
 -2 -2 -10 1189.35 17.77
 -2 2 -10 1158.69 15.47
 2 -2 10 1251.27 19.45
 2 2 10 1210.38 18.16
 -2 2 -10 1230.72 21.08
 3 -2 10 923.97 15.87
 3 2 10 846.51 15.94
 -3 2 -10 861.64 13.72
 -3 -2 -10 827.94 14.24
 3 2 10 837.29 14.28
 -3 2 -10 917.13 18.1
 3 -2 10 892.25 17.91
 3 -2 10 945.57 18.42
 4 -2 10 274.91 6.51
 4 -2 10 262.06 7.41
 4 2 10 245.58 8.19
 -4 2 -10 248.46 7.22
 -4 -2 -10 241.65 6.93
 4 -2 10 285.87 10.42
 -4 2 -10 256.76 9.34
 4 2 10 239.15 6.99
 4 -2 10 245.47 9.41
 5 -2 10 6.37 0.65
 5 -2 10 8.54 2.53
 5 -2 10 7.41 1.33
 5 2 10 7.17 1.85
 5 -2 10 9.39 2.28
 -5 -2 -10 5.93 1.28
 5 2 10 6.6 1.85
 -5 2 -10 4.08 1.83
 6 2 10 227.55 9.01
 -6 -2 -10 218.78 7.3
 6 -2 10 247.27 10.98
 6 2 10 233.35 9.18
 6 -2 10 223.09 7.3
 -6 2 -10 241.89 10.36
 6 -2 10 232.54 10.47
 7 -2 10 440.41 15.64
 7 2 10 474.51 14.47
 7 -2 10 481.27 16.3
 -7 -2 -10 464.38 11.52
 7 2 10 452.43 14.1
 -7 2 -10 483.46 15.75
 8 -2 10 473.14 17.17
 8 2 10 480.48 15.61
 -8 -2 -10 489.32 12.69
 -8 2 -10 499.38 16.86
 8 2 10 505.81 15.99
 9 -2 10 325.96 14.97
 9 2 10 334.8 13.92
 -9 -2 -10 335.46 10.96
 -9 2 -10 357.11 14.96
 9 2 10 336.96 13.87
 10 2 10 238.88 12.31
 10 -2 10 223.69 13.04
 10 2 10 225.09 12.44
 -10 -2 -10 235.76 9.67
 -10 2 -10 237.41 12.64
 11 2 10 80.25 7.76
 11 -2 10 83.61 8.47
 11 2 10 82.84 8.16
 -11 -2 -10 76.01 5.71
 -11 2 -10 81.34 7.8
 -12 2 -10 -2.59 2.99
 12 2 10 -0.72 2.72
 12 2 10 -4.73 3.4
 12 -2 10 -1.37 2.84
 13 -2 10 21.16 4.79
 -13 2 -10 21.1 4.55
 13 2 10 28.86 5.77
 13 2 10 23.74 5.16
 14 -2 10 87.34 9.26
 14 2 10 85.11 8.88
 -14 2 -10 85.06 8.45
 -14 -3 10 7.11 3.03
 14 -3 -10 0 3.16
 -13 -3 10 0.89 2.22
 13 -3 -10 -0.47 2.59
 -12 -3 10 2.18 2.01
 12 3 -10 7.03 2.56
 -12 3 10 2.49 1.92
 12 -3 -10 2.11 1.55
 12 -3 -10 0.65 2.51
 11 -3 -10 8.66 2.15
 -11 -3 10 7.99 2.91
 -11 3 10 12.77 2.74
 11 -3 -10 4.79 2.32
 10 -3 -10 6.79 2.12
 -10 3 10 7.52 2.12
 10 -3 -10 6.47 1.98
 -10 -3 10 2.54 2
 10 -3 -10 1.89 2.37
 9 -3 -10 38.19 3.73
 -9 -3 10 36.54 4.7
 -9 3 10 43.22 4.07
 9 -3 -10 37.23 3.69
 9 -3 -10 37.78 4.81
 8 -3 -10 4.28 1.67
 -8 -3 10 12.28 3.22
 8 -3 -10 9.2 2.71
 8 -3 -10 12.27 2.26
 8 3 -10 8.84 0.71
 7 3 -10 1.81 0.67
 -7 -3 10 -1.78 2.47
 7 -3 -10 3.42 1.74
 7 -3 -10 -1.5 1.74
 7 -3 -10 1.42 1.88
 -7 3 10 0.87 1.17
 6 -3 -10 30.35 3.28
 -6 3 10 27.56 2.87
 -6 -3 10 26.6 2.34
 -6 -3 10 32.23 4.4
 -5 -3 10 60.07 5.86
 5 3 -10 51.71 3.56
 -5 3 10 45.86 1.56
 5 -3 -10 54.02 4.23
 -5 3 10 58.93 3.87
 5 3 -10 57.07 3.52
 -5 -3 10 56.96 3.92
 -5 -3 10 56.77 3.04
 4 -3 -10 6.23 1.6
 -4 -3 10 8.08 1.1
 -4 -3 10 16.09 3.5
 4 3 -10 7.47 1.59
 4 3 -10 10.6 1.87
 -4 -3 10 11.88 1.52
 4 3 -10 6.76 0.78
 -4 3 10 4.58 1.33
 -3 -3 10 5.59 2.49
 3 -3 -10 2.81 1.34
 3 3 -10 1.85 1.26
 -3 -3 10 3.43 0.64
 3 3 -10 6.85 2.13
 -3 3 10 5.61 1.59
 -2 -3 10 5.43 2.08
 2 -3 -10 8.37 2.14
 2 3 -10 7.6 1.81
 2 3 -10 9.05 1.87
 -2 3 10 5.81 1.32
 -1 -3 10 318.99 11.79
 1 -3 -10 347.44 10.04
 1 3 -10 346.73 8.93
 1 3 -10 350.53 9.26
 -1 3 10 353.5 8.98
 0 -3 10 -1.62 2.17
 0 -3 -10 3.95 1.6
 0 3 -10 4.38 1.66
 0 3 10 5.72 1.5
 0 -3 10 0.84 0.97
 1 -3 10 3.4 1.27
 -1 -3 -10 2.08 1.45
 -1 3 -10 7.79 1.29
 1 3 10 8.44 1.27
 1 -3 10 1.75 1.66
 -1 3 -10 8.96 2.05
 2 -3 10 6.73 1.87
 -2 -3 -10 5.8 1.67
 2 -3 10 5.92 1.34
 -2 3 -10 5.97 1.28
 -2 3 -10 4.77 0.74
 2 3 10 5.54 1.03
 -2 3 -10 5.55 1.93
 3 -3 10 6.98 1.15
 3 -3 10 5.37 1.67
 -3 -3 -10 7.51 2.08
 -3 -3 -10 6.67 1.57
 -3 3 -10 3.89 0.79
 -3 3 -10 7.17 1.33
 3 3 10 6.52 1.23
 -3 3 -10 5.93 1.97
 4 -3 10 23.08 1.41
 -4 -3 -10 29.09 3.23
 4 -3 10 30.76 3.76
 -4 -3 -10 28.27 2.32
 -4 3 -10 28.76 2.52
 4 3 10 24.32 2.89
 4 3 10 24.85 2.04
 -4 3 -10 32.4 4.13
 -5 3 -10 14.87 2.99
 5 3 10 16.55 1.78
 -5 -3 -10 17.63 2.72
 5 -3 10 5.85 2.02
 5 3 10 18.27 2.81
 -5 -3 -10 14.83 1.89
 5 3 10 19.64 2.65
 6 3 10 41.52 3.01
 -6 3 -10 41.51 4.73
 -6 -3 -10 43.55 4.08
 6 -3 10 37.79 4.6
 6 3 10 43.72 4.14
 -6 -3 -10 41.31 2.83
 6 3 10 39.64 3.92
 -7 3 -10 30.4 4.39
 7 3 10 34.7 3.99
 -7 -3 -10 31.56 3.57
 7 -3 10 27.03 4.51
 7 3 10 31.99 3.97
 -7 -3 -10 32.42 2.64
 -8 3 -10 3.88 2.59
 -8 -3 -10 0.16 1.3
 8 3 10 4.11 2.52
 8 -3 10 0.94 2.43
 -8 -3 -10 0.29 1.01
 8 3 10 4.22 2.16
 -9 3 -10 0.32 2.58
 9 3 10 4.25 2.63
 -9 -3 -10 1.06 1.44
 9 3 10 0.27 2.15
 -9 -3 -10 2.85 1.33
 9 -3 10 3.98 3
 -10 3 -10 1.1 2.62
 -10 -3 -10 -0.1 1.32
 10 3 10 0.81 2.31
 10 3 10 5.75 3.17
 10 -3 10 4.6 3.37
 -11 3 -10 4.32 3.21
 11 3 10 0.27 2.19
 11 3 10 4.23 3.37
 11 -3 10 4.57 3.34
 12 -3 10 6.62 3.48
 -12 3 -10 8.71 3.59
 12 3 10 11.8 3.6
 12 3 10 6.1 3.16
 -13 3 -10 2.5 2.62
 13 -3 10 7.55 4.02
 13 3 10 3.98 3.32
 13 3 10 9.07 3.53
 -14 -4 10 12.12 3.41
 14 -4 -10 11.31 4
 -13 -4 10 89.43 8.37
 13 -4 -10 84.95 8.92
 -12 -4 10 317.01 15.4
 12 -4 -10 301.22 12.33
 12 -4 -10 294.05 15.63
 -12 4 10 299.83 11.51
 -11 -4 10 278.17 14.01
 11 -4 -10 276.8 11.42
 -11 4 10 294.69 11.12
 11 -4 -10 275.99 14.4
 -10 -4 10 139.85 9.74
 10 -4 -10 135.24 9.53
 10 -4 -10 140.6 7.99
 -10 4 10 148.54 7.51
 9 -4 -10 31.41 3.77
 9 -4 -10 43.84 5.23
 -9 -4 10 48.02 5.82
 8 -4 -10 2.17 1.98
 -8 -4 10 0.81 2.17
 8 -4 -10 2.9 1.8
 -8 4 10 1.86 1.46
 -7 -4 10 196.59 11.25
 7 -4 -10 178.71 8.6
 -7 -4 10 182.7 6.35
 7 -4 -10 185.31 9.19
 -7 4 10 187.33 8.17
 6 -4 -10 608.53 16.03
 -6 -4 10 649.82 20.4
 6 4 -10 607.13 12.4
 -6 4 10 583.08 8.6
 -6 -4 10 584.6 11.11
 -6 4 10 597.44 14.68
 -5 -4 10 739.71 21.74
 5 4 -10 704.32 15.67
 -5 4 10 713.04 10.86
 5 -4 -10 699.1 17.22
 5 4 -10 706.11 13.38
 -5 -4 10 703.78 12.56
 -5 4 10 707.58 15.91
 5 4 -10 700.35 10.4
 -5 -4 10 675.77 11.37
 -4 -4 10 794.38 21.99
 4 4 -10 786.73 16.24
 -4 -4 10 793.24 11.98
 4 4 -10 785.28 14.29
 4 -4 -10 795.16 18.17
 -4 -4 10 760.74 11.63
 4 4 -10 792 12.31
 -4 4 10 792.35 16.58
 -3 -4 10 431.39 15.27
 3 4 -10 440.83 11.23
 3 -4 -10 464.62 13.38
 -3 -4 10 425.63 6.78
 3 4 -10 459.18 10.41
 -3 4 10 442.23 11.58
 2 -4 -10 3.24 1.42
 2 4 -10 4.37 1.58
 2 4 -10 2.49 1.33
 -2 4 10 4.33 1.55
 -2 -4 10 4.31 1.01
 -1 -4 10 110.97 6.68
 1 -4 -10 117.6 6.36
 1 4 -10 116.65 5.68
 -1 4 10 107.99 5.33
 -1 -4 10 108.65 4.52
 1 4 -10 101.97 5.13
 0 -4 10 184.45 7.88
 0 -4 -10 189.88 8.06
 0 4 -10 187.74 7.03
 0 4 -10 188.71 7.41
 0 4 10 187.5 6.98
 0 -4 10 180.33 6.56
 1 -4 10 730.58 15.34
 -1 -4 -10 772.27 17.28
 1 4 10 785.98 16.64
 -1 4 -10 764.47 15.53
 -1 4 -10 781.18 16.8
 1 4 10 755.11 15.17
 1 -4 10 746.35 15.96
 2 -4 10 1512.53 22.76
 -2 -4 -10 1593.19 27.07
 -2 4 -10 1522.67 22.57
 2 4 10 1575.05 25.72
 -2 4 -10 1621.78 24.78
 -2 4 -10 1402.57 18.55
 2 4 10 1527.72 21.32
 -2 4 -10 1598.16 27.02
 2 4 10 1557.12 24.07
 2 -4 10 1499.28 26.35
 3 -4 10 505.98 10.08
 3 -4 10 499.77 14.71
 -3 4 -10 510.29 9.86
 -3 4 -10 528.13 12.64
 -3 4 -10 509.56 10.44
 3 4 10 516.51 10.1
 3 4 10 531.9 13.51
 -3 4 -10 498.31 10.41
 -3 -4 -10 550.57 14.72
 -3 4 -10 537.04 14.9
 4 -4 10 114.51 7.17
 -4 -4 -10 128.08 7
 -4 4 -10 126.51 6.04
 -4 4 -10 114.69 5.37
 -4 4 -10 121.43 4.55
 4 4 10 117.19 6.27
 4 4 10 114.87 4.16
 -4 4 -10 122.53 7.41
 4 -4 10 120.13 3.73
 -5 4 -10 11.37 2.92
 5 4 10 7.97 1.18
 -5 -4 -10 9.21 2.35
 5 4 10 8.52 2.13
 5 -4 10 8.13 2.74
 6 -4 10 76.99 6.82
 -6 -4 -10 88.26 3.61
 6 4 10 92.71 6
 6 4 10 96.93 5.87
 -6 4 -10 91.53 7.15
 -6 -4 -10 81.69 5.85
 -7 -4 -10 172.55 8.63
 7 -4 10 185.13 11.01
 -7 -4 -10 195.69 5.7
 7 4 10 190.01 9.01
 7 4 10 211.19 9.34
 -7 4 -10 210.82 11.48
 -8 -4 -10 277.25 11.05
 8 -4 10 269.13 13.92
 8 4 10 287.76 12.01
 8 4 10 296.29 11.87
 -8 4 -10 306.75 14.79
 -9 -4 -10 356.37 12.4
 9 -4 10 331.3 15.89
 9 4 10 351.17 14.33
 -9 4 -10 363.39 16.88
 9 4 10 356.84 13.91
 10 4 10 178.73 10.49
 10 4 10 158.36 10.37
 10 -4 10 167.91 11.68
 -10 4 -10 181.5 12.26
 -11 4 -10 38.28 6.2
 11 -4 10 30.58 5.57
 11 4 10 29.1 4.62
 11 4 10 41.2 6.03
 -12 4 -10 4.12 3.27
 12 -4 10 1.81 2.91
 12 4 10 -1.39 2.56
 12 4 10 -1.49 2.77
 13 -4 10 10.35 3.92
 13 4 10 12.67 3.74
 13 4 10 20 4.38
 13 -5 -10 1.67 3.09
 -13 -5 10 4.76 3
 12 -5 -10 2.1 2.96
 -12 -5 10 1.1 2.39
 12 -5 -10 -2.85 2.41
 -11 -5 10 2.34 2.6
 11 -5 -10 1.64 1.88
 11 -5 -10 1.73 2.5
 -11 5 10 3.88 1.91
 -10 -5 10 14.7 3.88
 10 -5 -10 16.45 3.43
 10 -5 -10 14.54 3.57
 -10 5 10 12.01 2.84
 -9 -5 10 19.39 4.3
 9 -5 -10 11.57 3.33
 -9 5 10 15.51 3.11
 9 -5 -10 17.15 3.26
 8 -5 -10 17.4 3.27
 -8 -5 10 16.22 4.08
 8 -5 -10 17.4 3.62
 -8 5 10 15.16 2.94
 -7 -5 10 53.7 6.52
 7 -5 -10 46.82 4.96
 -7 5 10 45.53 4.56
 6 5 -10 54.89 4.79
 -6 -5 10 57.48 6.48
 6 -5 -10 56.77 5.25
 -6 5 10 59.14 2.79
 -6 5 10 55.62 4.74
 6 5 -10 56.02 2.59
 -5 -5 10 7.81 2.71
 5 -5 -10 9 2.58
 5 5 -10 5.97 1.76
 -5 5 10 9.88 1.42
 -5 -5 10 9.05 1.29
 5 5 -10 10.2 1.78
 -5 5 10 6.29 2
 5 5 -10 10.51 1.41
 -4 -5 10 59.02 6.28
 4 5 -10 58.25 4.48
 4 -5 -10 61.83 5.38
 -4 -5 10 59.46 2.74
 4 5 -10 59.81 3.82
 4 5 -10 58.07 3.28
 -4 5 10 54.56 4.5
 -3 -5 10 27.38 4.18
 3 -5 -10 22.77 3.46
 3 5 -10 24.28 3
 3 5 -10 26.53 2.77
 -3 -5 10 19.84 1.26
 -3 5 10 24.87 3.17
 -3 -5 10 23.73 1.8
 -2 -5 10 5.61 2.27
 2 5 -10 6.8 1.84
 -2 -5 10 8.79 1.4
 2 -5 -10 5.93 2.18
 2 5 -10 6.91 1.56
 -2 5 10 8.36 2.36
 -1 -5 10 151.55 6.23
 -1 -5 10 172.54 8.46
 1 5 -10 156.4 6.98
 1 -5 -10 164.87 8.39
 -1 5 10 157.03 7.41
 1 5 -10 170.13 7.12
 -1 5 10 155.56 6.98
 0 -5 10 72.87 5.02
 0 -5 10 70.54 4.68
 0 -5 -10 72.37 5.55
 0 5 -10 67.55 4.53
 0 5 10 71.9 5.04
 0 5 -10 69.92 4.82
 0 5 10 66.13 4.52
 1 -5 10 0.22 1.28
 -1 -5 -10 1.44 1.7
 -1 5 -10 1.19 1.73
 1 -5 10 0.01 1.53
 -1 5 -10 1.3 0.35
 1 5 10 3.01 1.62
 -1 5 -10 2.71 1.71
 2 -5 10 8.24 1.62
 -2 -5 -10 13.11 2.75
 -2 5 -10 9.63 1.27
 2 5 10 19.9 3.48
 -2 5 -10 11.09 2.3
 2 -5 10 11.38 2.54
 2 5 10 10.7 1.47
 2 5 10 11.88 2.26
 -2 5 -10 10.77 2.64
 3 -5 10 3.93 1.23
 -3 -5 -10 7.03 2.4
 3 5 10 8.43 2.51
 -3 5 -10 5.23 1.29
 -3 5 -10 5.53 2.04
 -3 5 -10 5.04 1.19
 3 -5 10 4.97 2.19
 3 5 10 4.31 1
 -3 5 -10 5.83 1.3
 3 5 10 7.59 2.2
 -3 5 -10 5.55 2.39
 -4 -5 -10 114.38 7.39
 -4 5 -10 106.19 5.91
 -4 5 -10 100.15 4.15
 4 5 10 106.25 6.43
 4 -5 10 95.48 7.4
 -4 5 -10 99.14 5.32
 -4 5 -10 113.86 7.57
 4 -5 10 103.09 3.97
 -5 5 -10 8.44 2.93
 -5 -5 -10 12.32 2.89
 5 5 10 9.9 2.39
 -5 5 -10 14.53 2.62
 5 -5 10 15.55 3.41
 -6 5 -10 27.38 4.51
 -6 -5 -10 26.19 3.85
 6 5 10 27.13 3.71
 6 -5 10 26.62 4.6
 6 5 10 30.96 3.57
 -7 5 -10 63.94 6.75
 7 -5 10 63.7 6.8
 7 5 10 66.01 5.67
 -7 -5 -10 59.73 5.55
 7 5 10 68.74 5.46
 -8 5 -10 -2.16 3.77
 8 5 10 7.57 2.47
 -8 -5 -10 6.43 2.26
 8 5 10 8.36 2.99
 8 -5 10 0.63 2.64
 -9 5 -10 -3.03 3.56
 9 -5 10 2.46 2.93
 9 5 10 2.32 1.95
 9 5 10 0.55 2.08
 -10 5 -10 3.36 3.81
 10 -5 10 -0.52 2.93
 10 5 10 3.58 2.48
 10 5 10 -2.39 2.57
 -11 5 -10 17.9 4.99
 11 5 10 16.15 4.27
 11 -5 10 17.98 4.74
 -12 5 -10 13.37 4.84
 12 -5 10 11.53 3.73
 12 5 10 18.11 4.61
 -12 -6 10 104.09 9.79
 12 -6 -10 98.7 8.14
 12 -6 -10 99.01 9.59
 -12 6 10 86.61 7.86
 -11 -6 10 106.99 9.85
 11 -6 -10 98.02 7.97
 -11 6 10 105.32 8.3
 11 -6 -10 99.49 9.07
 -10 -6 10 95.37 9.33
 10 -6 -10 89.31 7.59
 -10 6 10 88.29 7.44
 10 -6 -10 85.11 8.02
 -9 -6 10 24.11 5.15
 9 -6 -10 15.3 3.4
 -9 6 10 14.53 3.36
 -8 -6 10 16.79 4.79
 8 -6 -10 17.35 3.47
 -8 6 10 11.92 3.11
 -7 -6 10 97.68 8.96
 7 -6 -10 96.62 7.41
 -7 6 10 101.39 7.19
 -6 -6 10 172.96 11.7
 6 6 -10 205.59 9.82
 6 -6 -10 209.41 10.93
 6 6 -10 217.17 6.81
 -6 6 10 216.12 6.56
 6 6 -10 215.62 9.24
 -6 6 10 216.06 10.26
 6 6 -10 206.85 6.18
 -5 -6 10 336.68 15.69
 5 6 -10 362.88 12.85
 -5 6 10 358.21 9.37
 5 -6 -10 336.89 13.63
 5 6 -10 349 9.11
 5 6 -10 359.02 11.17
 -5 6 10 338.29 12.46
 5 6 -10 349.37 8.92
 -4 -6 10 253.12 12.91
 4 6 -10 254.5 10.32
 4 -6 -10 251.03 11.46
 4 6 -10 246.02 7.73
 4 6 -10 249.11 8.27
 4 6 -10 251.27 7.99
 -4 6 10 245.89 10.19
 -3 -6 10 78.78 6.76
 3 -6 -10 74.34 6.24
 3 6 -10 81.61 5.69
 3 6 -10 79.15 4.62
 3 6 -10 68.79 3.68
 3 6 -10 74.81 4.49
 -3 6 10 75.6 5.55
 -2 -6 10 74.09 6.27
 2 -6 -10 69.89 6.09
 2 6 -10 67.52 5.1
 2 6 -10 74.21 4.75
 -2 -6 10 62.26 2.51
 -2 6 10 70.67 5.32
 -1 -6 10 21.38 3.23
 -1 -6 10 23.5 2.22
 -1 6 10 24.97 3.36
 1 6 -10 21.58 3.07
 1 6 -10 23.48 3.01
 -1 6 10 21.56 3.09
 1 -6 -10 23.27 3.62
 0 -6 -10 251.43 11.4
 0 -6 10 244.9 8.81
 0 6 10 250.64 9.93
 0 6 -10 238.23 9.21
 0 6 -10 259.28 9.84
 0 6 10 242.27 9.49
 0 -6 10 245.11 9.72
 -1 -6 -10 265.69 11.68
 1 -6 10 249.08 10.1
 1 6 10 270.62 10.35
 -1 6 -10 253.2 9.51
 1 6 10 264.01 9.77
 1 -6 10 258.99 9.34
 -1 6 -10 262.51 10.23
 -2 -6 -10 394.54 14.6
 2 -6 10 336.31 12.85
 -2 6 -10 339.3 6.65
 2 6 10 377.14 12.38
 2 6 10 362.16 11.37
 -2 6 -10 373.87 12.9
 -2 6 -10 375.23 11.67
 2 -6 10 389.6 10.98
 -3 -6 -10 344.61 13.88
 -3 6 -10 357.39 11.49
 3 -6 10 332 13.61
 3 6 10 351.74 12.14
 3 6 10 350.35 11.31
 -3 6 -10 351.65 13.32
 3 -6 10 360.38 9.71
 -4 -6 -10 66.62 6.32
 -4 6 -10 70.11 5.15
 -4 6 -10 66.2 3.42
 4 -6 10 62.58 6.19
 4 6 10 62.22 5.3
 -4 6 -10 61.31 6.02
 4 -6 10 67.39 3.64
 -5 6 -10 -0.63 2.46
 5 -6 10 -2.31 2.79
 -5 -6 -10 0.71 1.87
 5 6 10 0.68 1.82
 -5 6 -10 3.27 1.93
 -6 6 -10 9.65 3.15
 6 -6 10 8.2 2.84
 -6 -6 -10 11.38 3.15
 6 6 10 8.39 2.47
 -6 6 -10 10.62 2.51
 6 6 10 11.86 2.33
 7 -6 10 139.15 10.29
 7 6 10 133.62 8.36
 -7 -6 -10 144.26 9.27
 7 6 10 149.81 7.78
 -7 6 -10 149.77 10.88
 -8 -6 -10 201.75 10.62
 8 -6 10 178.24 11.89
 8 6 10 188.85 10.57
 -8 6 -10 208.65 13.47
 9 6 10 118.06 8.91
 9 -6 10 120.67 10.15
 -9 6 -10 116.78 10.65
 -10 6 -10 72.03 8.71
 10 6 10 65.33 7.25
 10 -6 10 67.52 7.74
 -11 6 -10 18.76 5.09
 11 -6 10 11.42 4.09
 11 6 10 3.25 2.68
 -11 -7 10 9.16 3.69
 11 -7 -10 10.13 3.52
 -11 7 10 4.38 2.72
 -10 -7 10 18.3 4.95
 10 -7 -10 17.66 4.1
 -10 7 10 18.36 4.05
 -9 -7 10 24.77 5.42
 9 -7 -10 21.16 4.31
 -9 7 10 24.2 4.28
 -8 -7 10 47.39 6.9
 8 -7 -10 54.2 6.35
 -8 7 10 59.67 6.35
 -7 -7 10 24.94 5.25
 7 -7 -10 30.18 4.84
 7 7 -10 32.77 4.36
 -7 7 10 34.17 4.85
 -6 -7 10 10.61 3.89
 6 -7 -10 5.55 2.81
 6 7 -10 8.02 2.64
 -6 7 10 5.56 2.4
 -5 -7 10 0.01 2.14
 5 -7 -10 -2.26 2.08
 5 7 -10 -2.9 2.55
 -5 7 10 1.35 1.35
 -5 7 10 -0.44 2.41
 5 7 -10 1.62 1.31
 -4 -7 10 5.15 2.76
 4 -7 -10 3.85 2.17
 4 7 -10 7.18 2.56
 4 7 -10 4.72 1.55
 4 7 -10 3.3 1.35
 -4 7 10 4.48 2.32
 -3 -7 10 26.19 4.29
 3 -7 -10 27.52 4.54
 3 7 -10 18.65 3.3
 3 7 -10 24.43 2.88
 3 7 -10 23.04 2.94
 -3 7 10 20.4 3.58
 2 -7 -10 73.08 6.67
 2 7 -10 76.65 5.99
 -2 7 10 69.2 5.77
 2 7 -10 82.97 5.29
 2 7 -10 79.82 5.46
 -2 7 10 72.23 5.84
 -2 -7 10 74.23 6.42
 -1 -7 10 36.05 4.27
 1 7 -10 35.19 4
 1 -7 -10 36.03 4.93
 -1 7 10 38.48 4.39
 1 7 -10 37.91 3.89
 -1 7 10 33.89 4.04
 0 -7 10 34.82 3.94
 0 7 10 42.35 4.58
 0 7 -10 39.18 4.24
 0 -7 -10 37.46 5.04
 0 7 -10 42.41 4.32
 0 7 10 41.7 4.4
 -1 -7 -10 65.28 6.56
 1 7 10 59.16 5.25
 1 -7 10 57.74 4.22
 -1 7 -10 63.93 5.33
 1 7 10 64.8 5.33
 -1 7 -10 56.62 4.95
 1 -7 10 54.76 4.65
 2 -7 10 3.3 1.71
 -2 -7 -10 4.75 2.71
 2 -7 10 6.78 2.36
 2 7 10 4.05 2.17
 -2 7 -10 1.67 1.99
 2 7 10 1.12 1.87
 -2 7 -10 -0.11 1.86
 -3 -7 -10 30.05 4.91
 3 -7 10 22.63 3.66
 3 7 10 26.08 3.84
 -3 7 -10 25.81 3.61
 3 7 10 24.76 3.43
 -3 7 -10 18.35 3.55
 3 -7 10 20.38 2.55
 -4 -7 -10 1.93 2.06
 4 -7 10 4.03 2.08
 4 7 10 3.37 2.14
 -4 7 -10 0.34 1.86
 4 7 10 6.17 2.51
 -4 7 -10 4.64 2.82
 -5 -7 -10 85.27 7.76
 5 7 10 90.09 6.82
 5 -7 10 79.9 7.34
 -5 7 -10 101.66 8.47
 -5 7 -10 80.73 5.87
 -6 -7 -10 67.54 6.94
 -6 7 -10 75.18 5.8
 6 7 10 75.71 6.46
 6 -7 10 69.22 7.35
 -6 7 -10 82.03 8.03
 -7 7 -10 9.05 3.95
 -7 -7 -10 3.65 2.48
 7 -7 10 0.72 2.44
 7 7 10 3.65 2.61
 -8 7 -10 13.05 4.12
 8 -7 10 10.24 3.53
 8 7 10 8.29 2.86
 -9 7 -10 2.62 3.24
 9 -7 10 0.42 2.45
 9 7 10 0.57 2.19
 -10 7 -10 -1.78 3.45
 10 -7 10 6.89 3.47
 10 7 10 7.74 3.03
 -9 -8 10 -0.56 2.54
 9 -8 -10 6.6 3.03
 9 8 -10 0.86 2.5
 -9 8 10 4.12 3.12
 -8 -8 10 -3.11 3.59
 8 8 -10 -2.13 3.05
 8 -8 -10 -0.19 2.66
 -8 8 10 -4.72 3.44
 -7 -8 10 36.17 6.19
 7 -8 -10 34.75 5.44
 7 8 -10 35.84 5.21
 -7 8 10 34.35 5.07
 6 -8 -10 67.41 7.33
 6 8 -10 67.78 6.83
 -6 8 10 64.91 6.6
 -6 -8 10 71.38 8.32
 5 -8 -10 78.9 7.76
 5 8 -10 83.06 7.19
 -5 8 10 85.17 7.32
 -5 -8 10 78.02 8.06
 4 -8 -10 116.02 9.11
 -4 8 10 109.62 6.62
 4 8 -10 111.93 8.03
 4 8 -10 99.11 5.9
 -4 8 10 117.7 8.27
 -4 -8 10 104.11 8.85
 -3 -8 10 40.73 5.44
 3 -8 -10 49.72 6.34
 3 8 -10 46.95 4.47
 -3 8 10 43.86 5.21
 3 8 -10 45.26 5.15
 -3 8 10 49.31 5.43
 -2 -8 10 -1.04 2.14
 2 -8 -10 1.16 2.4
 -2 8 10 0.45 1.94
 2 8 -10 2.67 1.61
 2 8 -10 1.3 1.66
 -2 8 10 1.31 2.22
 2 8 -10 -0.07 2.42
 -1 -8 10 9.1 2.48
 1 8 -10 12.54 3.06
 1 -8 -10 11.88 3.47
 -1 8 10 12.39 3.06
 1 8 -10 14.2 2.7
 -1 8 10 10.09 2.61
 0 -8 10 35.54 4.18
 0 -8 -10 35.68 5.4
 0 8 10 37.45 4.62
 0 8 -10 37.37 4.43
 0 8 -10 40.04 4.22
 0 8 10 42.13 4.69
 -1 -8 -10 94.47 8.56
 1 8 10 85.08 6.55
 -1 8 -10 91.07 6.67
 -1 8 -10 86.4 6.44
 1 8 10 90.28 6.67
 1 -8 10 95.16 6.47
 -2 -8 -10 132.04 10.11
 -2 8 -10 128.65 7.97
 2 8 10 114.12 7.55
 -2 8 -10 123.47 7.95
 2 8 10 132.19 7.97
 2 -8 10 117.46 6.78
 -3 -8 -10 48.41 6.5
 3 8 10 42.81 4.8
 -3 8 -10 42.06 4.68
 3 8 10 47.18 4.85
 -3 8 -10 45.28 5.3
 -4 -8 -10 23.01 4.67
 4 8 10 20.46 3.62
 -4 8 -10 24.09 3.8
 4 8 10 20.1 3.39
 -4 8 -10 14.58 3.59
 -5 -8 -10 6.01 3.16
 5 8 10 2.12 2.16
 -5 8 -10 -2.55 2.27
 5 -8 10 0.42 1.87
 -5 8 -10 4.36 3.17
 -6 8 -10 27.29 5.13
 -6 -8 -10 16.46 3.89
 6 8 10 24.35 4.24
 -6 8 -10 17.84 3.29
 6 -8 10 12.08 3.29
 -7 8 -10 39.49 6.46
 7 8 10 38.37 5.16
 -7 8 -10 40.97 4.66
 7 -8 10 40.73 5.97
 -8 8 -10 51.03 7.64
 8 8 10 36.1 5.34
 8 -8 10 32.19 5.84
 -7 -9 10 13.7 4.83
 7 -9 -10 15.61 4.26
 7 9 -10 13.22 4.16
 -7 9 10 8.56 3.23
 -6 -9 10 11.37 3.84
 6 -9 -10 10.61 3.34
 6 9 -10 10.7 3.7
 -6 9 10 8.99 3.1
 -5 -9 10 1.18 2.47
 5 9 -10 -1.02 2.67
 5 -9 -10 2.9 2.82
 -5 9 10 -0.04 2.28
 -4 -9 10 13.74 3.8
 4 -9 -10 8.83 3.45
 4 9 -10 7.84 3.31
 -4 9 10 11.87 3.38
 -4 9 10 14.2 3.67
 -3 -9 10 23.54 4.35
 3 -9 -10 26.41 4.95
 -3 9 10 17.54 3.53
 3 9 -10 16.84 3.87
 3 9 -10 16.64 2.98
 -3 9 10 29.43 4.74
 -3 9 10 21.52 3.56
 -2 -9 10 27.28 4.5
 2 -9 -10 31.74 5.75
 -2 9 10 28.53 4.49
 2 9 -10 33.27 4.8
 -2 9 10 30.63 4.65
 -1 9 10 31.56 4.6
 1 9 -10 31.08 4.47
 1 -9 -10 26.49 5.13
 1 9 -10 29.09 4.16
 -1 9 10 24.69 4.16
 -1 -9 10 35.06 4.91
 0 9 -10 25.29 4.2
 0 -9 -10 31.89 5.56
 0 9 -10 30.69 4.4
 0 9 10 36.94 4.86
 0 -9 10 27.5 3.95
 1 9 10 3.38 2.21
 -1 9 -10 3.05 2.33
 -1 -9 -10 5.69 3.17
 1 9 10 7.76 2.79
 -1 9 -10 7.1 2.59
 1 -9 10 5.85 2.08
 2 9 10 0.16 1.84
 -2 9 -10 3.64 2.48
 -2 -9 -10 3.77 2.91
 2 9 10 -0.81 2.25
 -2 9 -10 1.9 2.19
 -3 -9 -10 0 2.75
 3 9 10 7.51 2.57
 -3 9 -10 4.89 2.56
 3 9 10 1.09 1.88
 -3 9 -10 0.89 1.95
 -4 -9 -10 22.25 5.05
 4 9 10 33.28 4.65
 -4 9 -10 34.44 4.62
 4 9 10 34.52 4.52
 -4 9 -10 35.7 5.29
 -5 -9 -10 18.97 4.6
 5 9 10 26.86 4.48
 -5 9 -10 19.6 3.56
 -5 9 -10 20.91 4.61
 -15 0 11 4.47 2.49
 15 0 -11 -1.44 2.61
 -14 0 11 1.25 1.96
 14 0 -11 -1.64 2.68
 13 0 -11 0.31 2.24
 -13 0 11 -2.09 2.29
 -12 0 11 -2.15 2.11
 12 0 -11 0.31 2.14
 11 0 -11 1.27 2.34
 -11 0 11 0.87 2.1
 10 0 -11 3.2 2.33
 10 0 -11 0.59 0.86
 9 0 -11 2.76 2.1
 9 0 -11 1.92 0.97
 9 0 -11 -0.82 0.57
 -9 0 11 0.4 0.58
 -9 0 11 -1.93 2.01
 8 0 -11 1.34 0.97
 8 0 -11 0.96 0.5
 -8 0 11 -0.39 0.54
 -8 0 11 0.38 1.45
 -7 0 11 -0.46 1.55
 7 0 -11 -0.17 0.85
 7 0 -11 0.09 0.42
 -7 0 11 0.09 0.45
 6 0 -11 -0.43 0.79
 -6 0 11 0.03 1.25
 6 0 -11 0.4 0.43
 -6 0 11 -0.59 0.44
 5 0 -11 0.14 0.71
 -5 0 11 0.48 1.19
 5 0 -11 -0.02 0.47
 -5 0 11 -0.63 0.49
 4 0 -11 1.48 0.86
 -4 0 11 1.4 1.58
 -3 0 11 2.32 0.62
 3 0 -11 2.26 0.62
 -2 0 11 1.22 0.58
 2 0 -11 3.09 1.76
 2 0 -11 0.76 0.48
 1 0 -11 22 3.99
 -1 0 11 2.29 1.01
 0 0 11 1.38 0.93
 0 0 -11 1.1 1.53
 0 0 11 1.12 0.82
 1 0 11 17.61 2.14
 -1 0 -11 1.19 1.2
 -2 0 -11 2.76 0.89
 2 0 11 2.53 0.99
 -2 0 -11 1.19 1.24
 3 0 11 6.99 1.54
 -3 0 -11 5.96 1.86
 4 0 11 10.66 2.15
 -4 0 -11 1.93 1.48
 5 0 11 1.92 1.88
 5 0 11 1.24 1.38
 -5 0 -11 4.16 2.22
 5 0 11 -0.07 0.65
 6 0 11 -0.39 0.72
 6 0 11 0.39 1.76
 -6 0 -11 1.37 1.69
 7 0 11 1.55 0.75
 7 0 11 1.75 1.85
 7 0 11 -2.49 2.71
 -7 0 -11 1.61 1.87
 8 0 11 4.91 1.1
 8 0 11 11.29 3.42
 8 0 11 5.76 2.54
 -8 0 -11 4.09 2.24
 9 0 11 5.24 2.98
 9 0 11 1.93 2.61
 -9 0 -11 3.29 2.25
 10 0 11 0.05 2.67
 10 0 11 0.75 2.23
 -10 0 -11 -3.43 2.5
 11 0 11 2.5 2.94
 11 0 11 -1.63 2.25
 -11 0 -11 -2.82 2.29
 12 0 11 0.09 2.53
 12 0 11 -0.71 2.8
 -12 0 -11 -0.01 2.14
 13 0 11 0.11 2.68
 13 0 11 2.53 2.9
 -13 0 -11 0.84 2.39
 14 0 11 2.67 3.3
 -14 0 -11 -0.14 2.32
 -15 -1 11 72.9 7.14
 15 -1 -11 73.04 8.16
 15 1 -11 71.96 7.73
 14 1 -11 18.72 3.94
 -14 -1 11 20.93 4.09
 14 -1 -11 23.99 4.94
 -14 1 11 23.75 4
 13 1 -11 1.68 2.16
 -13 -1 11 6 2.59
 -13 1 11 4.52 2.25
 13 -1 -11 2.08 2.61
 -12 -1 11 118.64 8.42
 -12 1 11 129.32 8.44
 12 -1 -11 125.22 9.33
 12 1 -11 124.78 8.66
 -11 -1 11 454.73 16.33
 11 -1 -11 475.47 17.37
 -11 1 11 471.43 15.69
 11 1 -11 467.34 15.98
 10 -1 -11 947.15 17.2
 -10 -1 11 890.3 23.34
 10 -1 -11 916.68 23.32
 -10 1 11 928.22 21.92
 10 1 -11 925.36 22
 9 -1 -11 1019.13 17.88
 9 1 -11 1006.03 14.33
 -9 -1 11 1029.48 24.22
 -9 1 11 984.46 21.75
 9 -1 -11 1003.48 23.19
 -9 1 11 1036.52 16.8
 8 1 -11 413.86 8.84
 8 -1 -11 407.59 10.19
 -8 -1 11 410.99 14.12
 8 1 -11 414.06 7.97
 -8 1 11 399.66 12.42
 -8 1 11 399.24 8.86
 8 -1 -11 397.62 13.08
 7 1 -11 62.98 3.05
 -7 1 11 59.43 4.43
 -7 -1 11 62.35 5.15
 7 1 -11 68.64 2.96
 -7 1 11 68.48 3.3
 7 -1 -11 65.48 3.79
 -6 -1 11 89.74 5.95
 6 1 -11 96.5 3.55
 6 -1 -11 94.54 4.48
 -6 1 11 89.13 5.31
 6 -1 -11 89.66 5.09
 6 1 -11 93.51 3.54
 -6 1 11 96.23 3.67
 5 -1 -11 1222.86 19.11
 -5 -1 11 1157.46 22.67
 5 -1 -11 1148.68 20.33
 5 1 -11 1213.89 16.63
 -5 1 11 1219.68 16.71
 4 -1 -11 3124.66 36.18
 4 1 -11 3199.65 33.56
 -4 -1 11 3171.82 41.41
 4 -1 -11 3034.23 38.07
 -4 1 11 3163.55 33.37
 -3 -1 11 2295.63 28.28
 3 -1 -11 2295.63 29.95
 -3 -1 11 2448.81 34.32
 3 1 -11 2364.46 28.04
 -3 1 11 2297.03 25.59
 3 1 -11 2367.19 30.8
 3 -1 -11 2351.88 28.4
 -3 1 11 2348.08 27.65
 3 1 -11 2297.55 25.11
 3 -1 -11 2261.71 31.81
 -2 -1 11 1749.49 22.42
 2 -1 -11 1735.09 24.07
 2 1 -11 1713.32 22.25
 2 -1 -11 1744.99 25.91
 2 1 -11 1747.35 24.59
 -2 -1 11 1722.14 26.78
 2 -1 -11 1714.54 22.39
 -1 -1 11 890.6 16.77
 1 -1 -11 886.67 15.32
 -1 -1 11 909.07 12.38
 -1 -1 11 879.3 13.81
 1 1 -11 863.22 15.36
 1 1 -11 831.97 13.56
 1 -1 -11 843.25 13.55
 0 -1 11 83.82 4.34
 0 1 -11 79.37 4.22
 0 -1 11 82.03 2.82
 0 -1 -11 83.98 4.13
 0 1 11 81.2 3.91
 0 1 -11 74.48 4.15
 -1 -1 -11 293 7.86
 -1 1 -11 286.81 6.25
 -1 1 -11 303.98 8.41
 1 1 11 303.59 7.8
 1 -1 11 292.71 6.22
 -1 1 -11 296.02 8.6
 -2 1 -11 701.96 11.79
 2 1 11 708.28 13.16
 2 -1 11 706.88 11.88
 -2 -1 -11 700.35 13.44
 -2 1 -11 766.55 15.06
 3 1 11 1428.43 21.99
 3 -1 11 1494.01 21.82
 -3 -1 -11 1513.09 22.64
 -3 1 -11 1395.57 20.4
 -3 1 -11 1493.9 24.19
 4 1 11 2039.69 29.52
 4 -1 11 2057.72 30.02
 -4 -1 -11 2072.3 29.14
 -4 1 -11 2134.2 31.82
 5 1 11 801.63 16.69
 5 -1 11 786.46 17.58
 -5 -1 -11 798.03 15.82
 5 1 11 772.09 17.41
 -5 1 -11 808.45 17.9
 5 -1 11 781.19 18.42
 5 -1 11 820 12.16
 6 1 11 108.89 6.28
 6 -1 11 102.3 6.6
 -6 -1 -11 93.38 5.21
 6 1 11 97.06 6.16
 -6 1 -11 99.2 6.24
 6 -1 11 100.94 6.61
 6 -1 11 102.82 3.38
 7 -1 11 3.8 0.73
 7 1 11 3.75 2.1
 7 -1 11 -0.8 2.14
 7 1 11 2.22 1.95
 7 -1 11 4.81 2.11
 -7 -1 -11 1.63 1.51
 -7 1 -11 -1.96 2.82
 8 -1 11 283.81 12.73
 8 1 11 276.48 11.96
 8 -1 11 263.22 12.53
 -8 -1 -11 275.35 10.28
 -8 1 -11 286.66 12.22
 8 1 11 283.18 12.15
 9 -1 11 404.91 16.26
 9 1 11 450.13 16.74
 9 -1 11 419.22 16.54
 -9 -1 -11 439.74 13.89
 -9 1 -11 456.28 16.3
 9 1 11 432.92 16.22
 10 1 11 453.9 17.58
 10 -1 11 457.92 18.38
 10 1 11 447.07 17.99
 10 -1 11 455.07 17.93
 -10 -1 -11 451.83 14.98
 -10 1 -11 469.96 17.41
 11 1 11 397.35 17.46
 11 -1 11 405.25 18.3
 11 1 11 397.79 18.09
 11 -1 11 411.12 17.34
 -11 -1 -11 400.62 14.76
 -11 1 -11 428.5 17.14
 12 1 11 144.45 11.1
 12 -1 11 148.82 11.37
 12 1 11 145.1 11.53
 -12 -1 -11 136.03 8.76
 -12 1 -11 149 10.37
 13 1 11 8.38 3.71
 13 1 11 8.51 3.7
 13 -1 11 11.2 4.15
 -13 1 -11 3.52 2.34
 14 1 11 8.18 3.8
 14 1 11 13.97 4.51
 -14 1 -11 6.91 3.14
 14 -1 11 1.66 2.77
 -15 -2 11 2.1 2.29
 15 -2 -11 -0.94 2.71
 14 2 -11 1.12 2.08
 -14 -2 11 6.27 2.98
 14 -2 -11 2.44 3.06
 13 2 -11 2.14 2.17
 -13 -2 11 1.36 1.98
 -13 2 11 5.64 2.66
 13 -2 -11 0.92 2.57
 -12 2 11 4.48 1.87
 12 -2 -11 8.85 2.44
 12 2 -11 6.8 2.64
 12 -2 -11 1.16 2.64
 -12 -2 11 11.18 3.25
 11 -2 -11 43.87 3.81
 11 -2 -11 47.22 4.97
 -11 2 11 46.39 4.79
 -11 -2 11 45.05 5.34
 11 -2 -11 43.39 5.42
 11 2 -11 45.6 4.96
 10 -2 -11 9.64 2.91
 10 -2 -11 11.2 2.14
 -10 -2 11 7.95 2.49
 10 -2 -11 8.48 2.16
 -10 2 11 15.64 3.15
 9 -2 -11 22.83 2.76
 -9 -2 11 28.17 4.32
 -9 2 11 23.12 3.31
 9 -2 -11 27.33 4.08
 -9 2 11 20.06 2.33
 9 -2 -11 25.94 3.41
 8 -2 -11 19.27 3.44
 -8 -2 11 17.21 3.3
 8 -2 -11 18.29 2.79
 -8 2 11 22.73 3.38
 8 2 -11 19.18 1.36
 8 -2 -11 21.09 2.68
 -8 2 11 15.04 2.04
 7 2 -11 1.74 0.69
 7 -2 -11 1.09 1.12
 -7 -2 11 0.42 1.9
 7 -2 -11 1.15 1.08
 7 2 -11 1.54 1.06
 -7 2 11 1.04 0.97
 6 2 -11 101.86 4.5
 -6 -2 11 104.21 7.16
 6 -2 -11 106.15 5.33
 6 -2 -11 100.47 5.36
 -6 2 11 108.53 4.67
 5 -2 -11 15.92 2.28
 -5 -2 11 18.73 3.42
 5 -2 -11 16.13 2.25
 5 2 -11 16.74 1.83
 -5 -2 11 15.08 2.23
 -5 2 11 15.33 1.8
 -4 -2 11 81.55 6.37
 4 2 -11 78.49 4.17
 4 2 -11 71.55 3.6
 4 -2 -11 70.42 4.24
 4 -2 -11 66.26 4.22
 -4 -2 11 74.36 3.7
 -4 -2 11 73.69 4.28
 -4 2 11 71.47 3.59
 -3 -2 11 76.88 5.75
 3 2 -11 66.35 3.45
 3 -2 -11 71.57 4.11
 3 2 -11 93.86 4.83
 -3 -2 11 72.92 3.49
 -3 2 11 72.56 3.59
 2 2 -11 157.12 5.31
 2 -2 -11 146.56 5.83
 -2 -2 11 162.99 8.08
 2 2 -11 150.63 5.74
 -2 2 11 155.75 5.26
 1 -2 -11 130.52 5.49
 1 2 -11 136.17 5.02
 -1 -2 11 124.29 2.68
 -1 -2 11 142.92 7.32
 1 2 -11 132.87 5.48
 -1 2 11 145.45 5.05
 0 -2 -11 20.52 2.3
 0 2 -11 25.35 2.25
 0 2 -11 25.04 2.52
 0 -2 11 22.91 3
 0 2 11 25.52 2.63
 0 -2 -11 21.78 2.29
 0 -2 11 18.14 1
 0 2 -11 21.45 2.39
 1 -2 11 31.44 3.29
 -1 -2 -11 40.3 3.24
 -1 2 -11 37.35 2.86
 -1 2 -11 32.67 1.61
 1 2 11 46.63 3.51
 -1 -2 -11 36.95 2.73
 1 -2 11 34.38 1.94
 -1 2 -11 37.56 3.25
 -2 -2 -11 51.92 3.81
 -2 2 -11 42.62 3.05
 -2 2 -11 43.11 2.15
 2 2 11 61.62 4.18
 -2 -2 -11 61.85 3.63
 2 -2 11 42.43 2.89
 -2 2 -11 46.81 3.89
 2 -2 11 43.74 3.45
 2 -2 11 35.86 3.23
 3 -2 11 33.84 2.82
 3 2 11 41.59 3.61
 -3 2 -11 32.56 2.18
 -3 -2 -11 40.6 3.06
 3 -2 11 32.4 3.04
 3 -2 11 40.29 3.73
 -3 2 -11 36.32 3.56
 4 -2 11 12.99 2.69
 4 -2 11 12.94 1.65
 -4 2 -11 10.1 1.52
 4 2 11 13.4 2.53
 -4 -2 -11 12.79 1.92
 4 -2 11 9.84 2.36
 -4 2 -11 9.48 2.41
 5 -2 11 19.13 1.5
 5 2 11 17.54 2.66
 5 -2 11 14.74 2.74
 5 -2 11 22.68 3.46
 -5 -2 -11 19.33 2.24
 5 2 11 20.36 3.03
 5 -2 11 18.98 1.19
 -5 2 -11 12.2 2.04
 6 -2 11 22.86 3.72
 6 2 11 25.64 3.32
 6 -2 11 23.31 3.76
 -6 -2 -11 20.85 2.31
 -6 2 -11 27.16 4
 6 2 11 18.37 2.82
 -7 2 -11 31.95 4.48
 7 2 11 30.61 3.91
 7 -2 11 28.34 4.3
 7 2 11 31.09 3.96
 -7 -2 -11 33.59 3.28
 7 -2 11 28.37 4.29
 -8 2 -11 16.14 3.7
 8 2 11 11.83 2.91
 8 -2 11 13.12 3.43
 8 2 11 12.47 2.85
 -8 -2 -11 13.8 2.33
 -9 2 -11 8.26 3.35
 9 2 11 12.37 3.4
 9 -2 11 3.43 2.45
 9 2 11 13.15 3.6
 -9 -2 -11 8.22 2.12
 -10 2 -11 1.16 2.44
 10 2 11 10.19 3.41
 10 2 11 7.43 3
 10 -2 11 6.54 3.3
 -10 -2 -11 6.5 2.09
 -11 2 -11 4.05 2.76
 11 2 11 9.71 3.49
 11 2 11 2.06 2.61
 11 -2 11 3.54 3.21
 -11 -2 -11 5.12 1.93
 -12 2 -11 8.63 3.58
 12 2 11 5.23 3.1
 12 2 11 5.02 3.32
 12 -2 11 7.01 3.59
 -13 2 -11 2.55 2.6
 13 2 11 3.17 3.15
 13 2 11 0.16 2.51
 13 -2 11 4.71 3.36
 -14 -3 11 8.94 3.03
 14 -3 -11 8.35 3.25
 -13 -3 11 3.99 2.45
 -13 3 11 6.37 2.22
 13 -3 -11 5.87 2.8
 -12 -3 11 114.95 8.83
 12 -3 -11 120.36 7.01
 12 -3 -11 120.39 9.85
 -12 3 11 116.21 7.49
 -11 -3 11 290.2 13.72
 11 -3 -11 289.8 10.78
 -11 3 11 297.15 11.57
 11 -3 -11 293.26 14.36
 11 -3 -11 270.87 11.35
 -10 -3 11 402.34 15.93
 10 -3 -11 396.2 12.49
 -10 3 11 417.18 13.22
 10 -3 -11 398.75 15.74
 10 -3 -11 375.93 12.87
 -9 -3 11 439.09 16.38
 9 -3 -11 447.21 13.35
 9 -3 -11 429.03 13.24
 -9 3 11 465.73 13.61
 9 -3 -11 430.23 15.41
 -9 3 11 414.31 12.16
 -8 -3 11 292.63 13.13
 8 -3 -11 287.07 10.25
 8 -3 -11 286.44 9.98
 8 3 -11 266.89 5.03
 -8 3 11 272.45 9.28
 8 -3 -11 272.57 11.56
 7 3 -11 74.15 4.52
 -7 -3 11 84.78 7.12
 7 -3 -11 73.71 5.09
 7 -3 -11 75.98 4.92
 -7 3 11 74.55 4.61
 -6 -3 11 149.79 5.62
 -6 -3 11 159.23 9.46
 6 3 -11 154.04 6.38
 6 -3 -11 152.11 7.13
 -6 3 11 160.01 6.61
 5 3 -11 1089.8 18.88
 5 -3 -11 1127.13 21.15
 5 3 -11 1123.79 18.49
 -5 -3 11 1085.39 17.08
 -5 -3 11 1074.98 20.11
 -5 3 11 1075.65 19
 -4 -3 11 487.22 16.76
 4 3 -11 468.77 11.04
 -4 -3 11 462.91 9.48
 4 3 -11 477.5 10.76
 -4 -3 11 511.29 10.65
 4 -3 -11 460.97 12.36
 -4 3 11 475.96 11.22
 -3 -3 11 1360.68 29.09
 3 -3 -11 1248.31 22.13
 3 3 -11 1243.95 20.03
 3 3 -11 1239.42 19.77
 -3 -3 11 1227.41 15.94
 -3 3 11 1244.03 20.18
 2 3 -11 2343.82 31.38
 -2 -3 11 2330.77 40.5
 2 3 -11 2339.71 31.79
 2 -3 -11 2340.08 33.82
 -2 3 11 2351.73 31.57
 -1 -3 11 133.6 8.02
 1 -3 -11 133 6.16
 1 3 -11 141.44 5.92
 -1 3 11 134.03 5.51
 1 3 -11 153.16 6.02
 0 -3 -11 19.88 2.57
 0 3 -11 19.33 2.27
 0 -3 11 22.11 2.28
 0 3 -11 19.7 2.49
 0 -3 11 20.94 3.22
 0 3 11 21.48 2.24
 1 -3 11 110.61 6.16
 -1 -3 -11 108.09 5.59
 -1 3 -11 105.5 4.89
 -1 3 -11 107.78 5.62
 1 -3 11 106.1 5.15
 1 3 11 107.96 4.88
 2 -3 11 905.98 16.99
 -2 -3 -11 963.69 18.59
 -2 3 -11 854.2 11.82
 -2 3 -11 895.18 15.62
 -2 3 -11 907.07 18.57
 2 -3 11 867.61 17.62
 3 -3 11 1551.11 21.86
 3 3 11 1580.29 25.25
 -3 -3 -11 1658.06 26.75
 -3 3 -11 1565.74 22.62
 -3 -3 -11 1519.43 21.88
 -3 3 -11 1498.75 20.28
 3 3 11 1506.96 21.95
 -3 3 -11 1605.39 27.38
 3 -3 11 1545.57 26.98
 4 -3 11 598.15 9.89
 -4 -3 -11 657.82 15.73
 -4 -3 -11 624.39 11.99
 4 3 11 653.46 14.92
 -4 3 -11 621.85 12.25
 4 3 11 616.17 12.01
 -4 3 -11 671.04 16.9
 4 -3 11 663.1 16.94
 -5 -3 -11 399.79 12.44
 -5 -3 -11 397.32 9.32
 5 3 11 404.48 11.87
 -5 3 -11 466.37 14.71
 5 3 11 388.96 9.53
 5 -3 11 394.53 13.75
 6 -3 11 189.53 9.99
 -6 -3 -11 191.65 8.72
 -6 -3 -11 194.95 6.42
 6 3 11 213.95 8.86
 6 3 11 198.24 8.59
 -6 3 -11 213.07 10.34
 -7 3 -11 18.49 3.57
 7 3 11 23.71 3.43
 -7 -3 -11 17.12 2.91
 7 -3 11 15.3 3.3
 7 3 11 25.52 3.65
 -7 -3 -11 17.17 2.06
 8 -3 11 143.33 9.75
 -8 -3 -11 139.45 7.67
 8 3 11 161.64 8.91
 -8 -3 -11 164.03 6.62
 8 3 11 157.84 8.89
 -8 3 -11 171.17 10.39
 9 -3 11 321.13 15.54
 9 3 11 306 13.18
 -9 -3 -11 315.71 11.61
 -9 -3 -11 324.44 9.93
 -9 3 -11 338.5 15.39
 9 3 11 318.75 13.45
 -10 -3 -11 360.66 12.14
 10 3 11 350.22 15.38
 10 -3 11 327.33 16.36
 -10 3 -11 340.89 16.11
 10 3 11 355.24 15.11
 11 3 11 191.17 11.62
 11 -3 11 178.91 12.33
 11 3 11 207.14 12.67
 -11 3 -11 203.49 12.84
 -12 3 -11 63.88 7.67
 12 3 11 57.81 6.96
 12 3 11 59.26 7.57
 12 -3 11 54.09 7.26
 -13 3 -11 1.46 2.63
 13 -3 11 -0.41 2.62
 13 3 11 -1.73 3.36
 13 3 11 0.89 2.7
 -14 -4 11 10.58 3.72
 14 -4 -11 8.15 3.85
 -13 -4 11 30.06 5.26
 13 -4 -11 19.33 4.53
 -12 -4 11 13.4 3.53
 12 -4 -11 8.82 2.57
 12 -4 -11 10.39 3.69
 -12 4 11 12.01 2.83
 -11 -4 11 11.37 3.44
 11 -4 -11 10.15 2.64
 -11 4 11 9.71 2.48
 11 -4 -11 8.17 3.09
 -10 -4 11 2.37 2.37
 10 -4 -11 0.48 1.79
 -10 4 11 5.84 1.99
 -10 4 11 2.16 1.77
 10 -4 -11 4.38 2.94
 -9 -4 11 4.06 2.96
 9 -4 -11 2.21 1.55
 9 -4 -11 3.7 2.25
 -9 4 11 -0.29 1.69
 -8 -4 11 55.49 6.36
 8 -4 -11 56.94 4.99
 -8 4 11 52.87 4.52
 -7 -4 11 91.83 7.82
 7 4 -11 85.78 5.46
 7 -4 -11 85.95 6.07
 -7 4 11 79.09 5.36
 6 4 -11 3.8 1.15
 -6 -4 11 -0.66 2.2
 6 4 -11 1.57 1.61
 -6 -4 11 2.39 0.81
 -6 4 11 0.87 0.4
 6 -4 -11 2.74 1.74
 -6 4 11 1.16 1.56
 -5 -4 11 149.67 9.75
 -5 4 11 140.89 4.04
 5 4 -11 130.01 6.32
 -5 -4 11 145.76 4.67
 5 -4 -11 144.13 7.47
 5 4 -11 141.97 5.68
 -5 -4 11 138.2 4.82
 -5 4 11 136.62 6.55
 5 4 -11 141.99 3.73
 -4 -4 11 80.85 7.08
 4 4 -11 81.19 4.87
 4 -4 -11 89.13 5.83
 4 4 -11 89.76 4.55
 -4 -4 11 84.68 3.07
 4 4 -11 83.69 3.28
 -4 4 11 88.61 5.11
 -4 -4 11 89.57 3.37
 -3 -4 11 191.54 10.47
 -3 -4 11 173.89 3.47
 3 4 -11 206 7
 3 -4 -11 192.82 8.38
 3 4 -11 196.14 7.38
 -3 4 11 201.61 7.56
 2 -4 -11 0.4 1.57
 2 4 -11 -0.66 1.5
 2 4 -11 0.6 1.41
 -2 -4 11 2.64 1.07
 -2 4 11 -0.24 1.31
 -1 -4 11 3.6 2.02
 1 -4 -11 5.57 2.08
 1 4 -11 6.6 1.73
 1 4 -11 7.22 2.1
 -1 4 11 4.6 1.75
 -1 -4 11 3.24 1.05
 0 -4 11 338.46 11.31
 0 4 -11 345.72 10.02
 0 -4 -11 351.09 11.28
 0 4 11 347.52 10.65
 0 4 -11 343.37 10.43
 0 4 11 332.06 9.71
 0 -4 11 339.37 9.37
 1 -4 11 38.72 3.31
 1 4 11 46.71 4.04
 1 4 11 50.06 3.72
 1 -4 11 40.81 3.44
 -1 4 -11 43.86 3.77
 -1 -4 -11 49.08 4.33
 -1 4 -11 47.21 3.66
 2 -4 11 26.59 2.57
 -2 4 -11 25.66 1.39
 -2 -4 -11 37.85 4.04
 2 -4 11 29.3 3.37
 -2 4 -11 35.31 3.38
 -2 4 -11 31.11 2.51
 -2 4 -11 36.84 2.97
 2 4 11 52.15 4.72
 2 4 11 37.4 3.44
 -2 4 -11 28.53 3.49
 3 -4 11 131.11 4.78
 -3 4 -11 134.21 6.22
 -3 -4 -11 140.04 7.3
 -3 4 -11 127.6 5.05
 3 4 11 150.1 7.18
 -3 4 -11 124.08 4.2
 3 4 11 131.08 4.87
 -3 4 -11 136.2 7.42
 3 -4 11 127.13 7.16
 4 -4 11 0.41 0.54
 -4 -4 -11 0.59 1.54
 4 -4 11 0.09 1.81
 4 4 11 3.02 2.19
 -4 4 -11 3.04 1.18
 -4 4 -11 1.11 1.56
 4 4 11 1.32 0.74
 -4 4 -11 -0.14 2.35
 -5 -4 -11 27.89 3.67
 5 -4 11 22 3.57
 5 4 11 23.82 3.3
 5 4 11 23.02 2.01
 5 -4 11 17.85 0.93
 -5 4 -11 26.94 4.14
 -6 4 -11 32.16 4.65
 -6 -4 -11 30 2.31
 6 4 11 30.26 3.75
 6 -4 11 23.88 4.17
 -6 -4 -11 25.62 3.62
 6 4 11 32.48 3.63
 -7 4 -11 33.5 5.23
 7 4 11 37.1 4.21
 -7 -4 -11 32.3 4.02
 -7 -4 -11 33.93 2.48
 7 4 11 31.37 4.02
 7 -4 11 29.01 4.56
 -8 4 -11 28.98 4.93
 8 4 11 28.04 3.92
 8 4 11 29.14 4.27
 -8 -4 -11 27.42 3.79
 8 -4 11 22.65 4.59
 -9 4 -11 33.27 5.49
 -9 -4 -11 37.22 4.15
 9 4 11 43.59 5.2
 9 4 11 38.36 5.13
 9 -4 11 32.22 5.58
 -10 4 -11 9.71 3.66
 10 4 11 8.44 2.86
 10 4 11 6.94 2.87
 10 -4 11 13.49 4.22
 11 -4 11 0.72 2.87
 -11 4 -11 1.6 3.18
 11 4 11 -5.11 2.97
 -12 4 -11 8.58 3.52
 12 -4 11 0.64 2.65
 12 4 11 -1.3 2.26
 12 4 11 2.49 2.9
 -13 4 -11 11.41 4.14
 13 -4 11 14.22 4.46
 13 4 11 10.93 3.93
 13 4 11 10.95 3.67
 -13 -5 11 2.16 2.46
 13 -5 -11 -1.28 2.69
 -13 5 11 1.31 1.81
 -12 -5 11 66.73 7.72
 12 -5 -11 72.51 6.57
 12 -5 -11 65.75 7.68
 -12 5 11 67.84 6.5
 -11 -5 11 130.76 10.34
 11 -5 -11 141.39 8.91
 -11 5 11 138.63 7.62
 -11 5 11 137.97 8.87
 11 -5 -11 144.14 10.55
 -10 -5 11 146.91 11.14
 10 -5 -11 133.05 8.54
 -10 5 11 126.29 8.13
 10 -5 -11 134.61 9.7
 -9 -5 11 157.55 11.19
 9 -5 -11 141.37 8.57
 -9 5 11 143.62 8.31
 -8 -5 11 132.59 10.04
 8 -5 -11 129.39 8.17
 -8 5 11 123.19 7.51
 -7 -5 11 -2.19 3.25
 7 -5 -11 -0.31 1.99
 7 5 -11 -3.03 2.59
 -7 5 11 4.73 2.03
 -6 -5 11 35.32 5.22
 -6 5 11 36.26 2.15
 6 5 -11 33.33 3.68
 6 5 -11 35.3 2.92
 6 5 -11 32.66 1.92
 -6 5 11 34.9 3.84
 6 -5 -11 28.84 3.84
 -5 -5 11 189.6 11.42
 -5 5 11 215.08 6.21
 5 5 -11 201.35 8.6
 5 -5 -11 199.45 9.61
 5 5 -11 211.5 7.08
 -5 5 11 202.5 8.78
 5 5 -11 206.56 5.73
 -4 -5 11 729.68 22.02
 4 5 -11 741.91 16.84
 -4 -5 11 718.16 10.89
 4 -5 -11 754.38 19.17
 4 5 -11 736.67 14.57
 -4 -5 11 686.67 10.28
 4 5 -11 740.87 13.11
 -4 5 11 744.3 17.19
 -4 -5 11 708.54 11.02
 -3 -5 11 471.16 16.74
 3 5 -11 472.76 12.98
 3 5 -11 485.25 11.71
 3 -5 -11 471.82 14.68
 -3 5 11 481.93 13.21
 -3 -5 11 469.43 9.32
 -2 -5 11 241.72 11.15
 2 -5 -11 248.23 10.51
 2 5 -11 235.3 8.75
 2 5 -11 258.23 8.63
 -2 5 11 239.56 9.02
 -2 -5 11 252.29 7.31
 -1 -5 11 215.97 9.88
 1 -5 -11 203.98 9.38
 1 5 -11 203.56 8.03
 -1 5 11 201.48 8.57
 1 5 -11 220.4 8.61
 -1 5 11 194.37 8.02
 -1 -5 11 203.8 7.4
 0 -5 11 0.94 1.4
 0 -5 -11 1.01 1.65
 0 -5 11 2.01 1.51
 0 5 11 -0.91 1.75
 0 5 -11 -0.15 1.51
 0 5 -11 -2.07 1.98
 0 5 11 0.35 1.39
 1 -5 11 273.87 9.3
 1 -5 11 270.95 10.23
 -1 -5 -11 283.12 11.16
 -1 5 -11 284.63 9.57
 1 5 11 281.76 10.14
 -1 5 -11 286.45 10.41
 1 5 11 286.24 9.58
 2 -5 11 396.64 13.38
 -2 -5 -11 449.37 14.4
 -2 5 -11 431.12 11.95
 2 5 11 428.8 12.67
 -2 5 -11 425.34 13.24
 2 5 11 431.07 11.89
 2 -5 11 394.95 10.38
 3 -5 11 406.06 14.39
 -3 -5 -11 420.93 14.17
 -3 5 -11 364.9 9.32
 -3 5 -11 423.47 12.01
 -3 5 -11 398.86 9.63
 3 5 11 410.28 12.65
 -3 5 -11 368.38 8.63
 3 5 11 384.6 8.81
 -3 5 -11 403.81 13.55
 3 -5 11 400.04 9.49
 -4 5 -11 425.51 12.24
 -4 5 -11 415.12 9.47
 4 -5 11 406.86 15.4
 4 5 11 408.69 12.97
 -4 -5 -11 437.12 14.76
 -4 5 -11 449.34 15.22
 4 -5 11 410.27 8.63
 -5 -5 -11 155.32 8.93
 -5 5 -11 168.79 7.61
 5 -5 11 166.42 10.15
 5 5 11 164.59 8.25
 -5 5 -11 168.27 9.85
 -6 5 -11 16.94 3.55
 -6 -5 -11 20.26 3.58
 6 5 11 20.39 3.3
 6 -5 11 13.01 3.46
 6 5 11 20.56 3.1
 -7 5 -11 0.84 2.75
 7 5 11 4.91 2.18
 -7 -5 -11 1.41 1.82
 7 5 11 0.38 1.88
 7 -5 11 -0.47 2.83
 -8 -5 -11 72.67 6.2
 8 5 11 72.94 6.56
 8 5 11 66.47 5.75
 -8 5 -11 70.06 7.54
 8 -5 11 61.74 6.93
 9 5 11 164.9 10.17
 9 -5 11 156.97 11.22
 -9 5 -11 171.69 12.14
 9 5 11 193.12 10.28
 10 -5 11 150.11 11.33
 10 5 11 154.42 10.4
 -10 5 -11 149.03 11.61
 10 5 11 168.23 10.06
 11 -5 11 67.29 8
 11 5 11 81.14 8.18
 -11 5 -11 93.43 9.62
 -12 5 -11 22.28 5.28
 12 -5 11 23.77 5.19
 12 5 11 22.5 5.08
 -12 -6 11 5.18 3.39
 12 -6 -11 6.56 2.84
 -12 6 11 11.72 3.32
 12 -6 -11 7.3 3.64
 -11 -6 11 4.96 3.36
 11 -6 -11 -0.15 2
 -11 6 11 0.91 2.2
 -10 -6 11 3.02 2.76
 10 -6 -11 -3.85 2.65
 -10 6 11 0.46 1.92
 -9 -6 11 7.1 3.6
 9 -6 -11 5.53 2.5
 -9 6 11 5.03 2.4
 -8 -6 11 19.49 4.35
 8 -6 -11 27.92 4.49
 8 6 -11 19.42 3.55
 -8 6 11 20.95 3.78
 -7 -6 11 59.88 7.17
 7 6 -11 67.17 5.87
 7 -6 -11 68.69 6.59
 -7 6 11 64.08 5.85
 -6 -6 11 74.62 7.79
 6 6 -11 100.99 6.89
 6 -6 -11 91.32 7.14
 6 6 -11 97.52 4.71
 -6 6 11 91.35 6.57
 -5 -6 11 21.86 4.64
 5 -6 -11 25.47 4.07
 -5 6 11 25.37 2.51
 5 6 -11 29.71 3.85
 5 6 -11 30.06 2.83
 5 6 -11 26.72 2.43
 -5 6 11 25.26 3.57
 -4 -6 11 14.84 3.95
 4 -6 -11 9.41 2.66
 4 6 -11 7 2.22
 4 6 -11 8.96 1.82
 4 6 -11 10.05 1.8
 -4 6 11 7.44 2.23
 -3 -6 11 4.27 2.31
 3 6 -11 2.61 1.69
 3 -6 -11 3.13 2.14
 3 6 -11 6.2 1.85
 3 6 -11 3.49 1.3
 -3 6 11 4.26 1.94
 -2 -6 11 36.43 4.65
 2 -6 -11 33.96 4.58
 -2 -6 11 35.18 2.46
 2 6 -11 33.23 3.77
 2 6 -11 35.96 3.53
 -2 6 11 30.31 3.58
 -1 -6 11 96.4 6.78
 1 -6 -11 108.41 7.53
 1 6 -11 102.72 6.22
 -1 -6 11 101.54 5.27
 -1 6 11 93.04 6.23
 1 6 -11 108.95 6.27
 -1 6 11 103.25 6.28
 0 -6 -11 71.08 6.25
 0 6 -11 70.19 5.25
 0 6 11 68.64 5.45
 0 -6 11 67.82 5.07
 0 6 -11 74.48 5.38
 0 6 11 70.48 5.15
 0 -6 11 68.01 5.2
 -1 6 -11 78.79 5.51
 1 -6 11 71.33 5.69
 -1 -6 -11 84.17 6.77
 1 6 11 82.75 5.88
 -1 6 -11 83.96 5.91
 1 6 11 80.26 5.43
 1 -6 11 76.21 5.1
 2 -6 11 73.35 6.19
 2 6 11 84.83 6.03
 -2 6 -11 85.23 5.63
 -2 -6 -11 93.94 7.32
 -2 6 -11 74.62 5.79
 2 6 11 74.66 5.19
 2 -6 11 71.31 4.51
 3 -6 11 1.54 1.12
 -3 6 -11 1.79 1.14
 3 6 11 5.1 2.59
 -3 -6 -11 -0.16 2.15
 -3 6 -11 1.53 1.82
 3 -6 11 -0.9 1.95
 3 6 11 0.41 1.68
 -3 6 -11 -1.19 2.32
 -4 -6 -11 8.86 2.75
 4 6 11 11.09 2.9
 -4 6 -11 10.29 2.54
 4 -6 11 12.65 3.26
 4 -6 11 10.9 1.6
 -4 6 -11 12.46 3.29
 -5 -6 -11 4.81 2.8
 5 6 11 2.4 2.15
 -5 6 -11 4.55 2.24
 5 -6 11 1.45 2.31
 -5 6 -11 6.05 2.99
 -6 6 -11 25.7 4.86
 6 -6 11 15.02 3.79
 -6 -6 -11 22.38 4.06
 6 6 11 20.85 3.68
 6 6 11 25.36 3.41
 -7 6 -11 55.55 6.86
 7 -6 11 52.73 6.36
 -7 -6 -11 61.72 6.14
 7 6 11 60.27 5.9
 7 6 11 63.36 5.25
 -8 6 -11 57.53 7.37
 8 -6 11 41.93 6.17
 -8 -6 -11 53.87 5.71
 8 6 11 42.47 5.27
 -9 6 -11 24.69 5.45
 9 -6 11 17.17 4.36
 9 6 11 22.96 4.53
 -10 6 -11 -5.4 3.91
 10 -6 11 4.65 3.23
 10 6 11 1.37 2.52
 -11 6 -11 1.01 3.44
 11 -6 11 4.93 3.24
 11 6 11 -5.11 3.25
 -11 -7 11 48.93 7.19
 11 -7 -11 43.92 5.96
 -11 7 11 44.46 6.02
 10 -7 -11 76.22 7.58
 -10 7 11 76.69 7.53
 -10 -7 11 73.16 8.75
 -9 -7 11 57.03 7.88
 9 -7 -11 49.44 6.19
 9 7 -11 45.99 5.68
 -9 7 11 51.71 5.98
 -8 -7 11 31.49 6.17
 8 -7 -11 22.47 4.29
 8 7 -11 22.55 4.02
 -8 7 11 24.78 4.27
 -7 -7 11 0.14 2.49
 7 7 -11 -0.87 2.66
 7 -7 -11 -3.3 2.63
 -7 7 11 -3.94 2.66
 -6 -7 11 36.07 5.91
 6 -7 -11 27.81 4.54
 6 7 -11 31.29 4.37
 -6 7 11 29.75 4.32
 -5 -7 11 52.03 6.59
 5 -7 -11 67.41 6.84
 -5 7 11 63.44 4.31
 5 7 -11 59.33 5.67
 -5 7 11 53.27 5.47
 4 -7 -11 124.3 8.96
 4 7 -11 132.84 8.02
 4 7 -11 138.99 6.21
 4 7 -11 138.82 6.32
 -4 7 11 143.87 8.46
 -4 -7 11 138.93 9.98
 3 -7 -11 189.11 10.79
 3 7 -11 183.27 9.26
 3 7 -11 192.47 7.77
 3 7 -11 186.53 7.86
 -3 7 11 186.73 9.44
 -3 -7 11 180.06 10.77
 2 -7 -11 69.41 6.7
 2 7 -11 68.49 5.61
 -2 7 11 72.69 6.11
 2 7 -11 81.07 5.32
 -2 7 11 66.55 5.66
 -2 -7 11 73.39 6.4
 -1 -7 11 34.61 4.39
 1 7 -11 29.4 3.83
 1 -7 -11 30.14 4.65
 1 7 -11 39.25 4.07
 -1 7 11 35.06 4.31
 -1 7 11 33.29 4.04
 0 -7 11 -1.88 1.78
 0 -7 -11 -2.02 2.55
 0 7 11 2.79 1.98
 0 7 -11 1 1.87
 0 7 -11 -0.75 1.99
 0 7 11 -0.07 1.73
 -1 -7 -11 62.55 6.47
 -1 7 -11 67.79 5.43
 1 7 11 64.59 5.49
 1 -7 11 64.46 4.83
 -1 7 -11 59.59 5.25
 1 7 11 62.06 5.22
 1 -7 11 61.39 5.03
 -2 -7 -11 71.83 7.02
 -2 7 -11 86.95 6.11
 2 7 11 85.98 6.33
 2 -7 11 71.74 5.85
 -2 7 -11 77.57 6.27
 2 7 11 75.12 5.65
 2 -7 11 77.72 5.09
 3 7 11 168.18 8.93
 -3 -7 -11 163.84 10.53
 3 -7 11 152.39 9.22
 -3 7 -11 169.35 9.53
 3 7 11 170.14 8.43
 -3 7 -11 176.8 8.62
 3 -7 11 164.51 6.93
 -4 -7 -11 158.73 10.49
 -4 7 -11 150.39 8.12
 4 7 11 156.51 8.81
 4 -7 11 125.96 9.04
 -4 7 -11 152.14 9.61
 -5 -7 -11 53.47 6.26
 5 -7 11 42.52 5.64
 -5 7 -11 53.65 4.97
 5 7 11 48.58 5.24
 -5 7 -11 51.95 6.39
 -6 7 -11 0.68 2.56
 -6 -7 -11 3.2 2.56
 6 -7 11 2.07 2.51
 6 7 11 3.11 2.53
 -6 7 -11 1.28 2
 -7 7 -11 10.04 3.76
 -7 -7 -11 10.04 3.17
 7 -7 11 11.28 3.65
 7 7 11 17.61 3.74
 -8 7 -11 39.63 6.59
 8 -7 11 31.69 5.38
 8 7 11 40.34 5.37
 -9 7 -11 50.59 7.57
 9 -7 11 59.19 7.34
 9 7 11 61.01 6.84
 -9 -8 11 7.93 3.66
 9 -8 -11 18.03 4.4
 9 8 -11 13.07 3.79
 -9 8 11 12.56 3.73
 -8 -8 11 20.09 5.26
 8 -8 -11 10.52 3.54
 8 8 -11 13.34 3.9
 -8 8 11 10.09 3.09
 -7 -8 11 27.22 5.74
 7 -8 -11 19.31 4.34
 7 8 -11 21.45 4.46
 -7 8 11 19.13 4.02
 -6 -8 11 43.73 6.77
 6 8 -11 43.65 5.49
 6 -8 -11 40.41 5.81
 -6 8 11 37.37 5.11
 -5 -8 11 20.23 4.69
 5 -8 -11 14.99 3.92
 5 8 -11 16.36 3.75
 -5 8 11 12.51 3.29
 -4 -8 11 5.44 3.16
 -4 8 11 1.87 1.76
 4 8 -11 4.46 2.6
 4 -8 -11 2.42 2.59
 -4 8 11 0.25 2.07
 -3 -8 11 -4.48 2.94
 3 -8 -11 1.79 2.48
 -3 8 11 0.73 2.14
 3 8 -11 0.16 2.17
 3 8 -11 -1.08 1.46
 -3 8 11 -1.06 2.11
 -2 -8 11 18.25 3.56
 2 -8 -11 18.85 4.42
 -2 8 11 13.59 3.18
 2 8 -11 12.3 3.16
 2 8 -11 14.9 2.68
 2 8 -11 16.55 2.88
 -2 8 11 16.65 3.31
 -1 -8 11 24.89 4.12
 1 -8 -11 22.37 4.54
 -1 8 11 24.41 3.91
 1 8 -11 22.2 3.77
 1 8 -11 27.67 3.64
 -1 8 11 23.01 3.71
 0 8 -11 44.35 5.01
 0 8 11 32.67 4.35
 0 -8 -11 42.28 5.71
 0 8 -11 32.29 3.97
 0 8 11 42.64 4.8
 0 -8 11 37.42 4.4
 1 8 11 86.92 6.77
 -1 8 -11 91.5 6.73
 -1 -8 -11 90.35 8.42
 -1 8 -11 89.57 6.65
 1 -8 11 98.97 6.59
 -2 -8 -11 19.67 4.28
 2 8 11 18.76 3.32
 -2 8 -11 18.64 3.4
 2 8 11 23.49 3.83
 -2 8 -11 18.84 3.45
 2 -8 11 18.92 2.8
 3 8 11 0.65 1.89
 -3 8 -11 -1.71 2.05
 -3 -8 -11 1.22 2.7
 3 8 11 1 2.14
 -3 8 -11 1.2 1.97
 -4 -8 -11 -4.18 3.08
 4 8 11 1.71 2.13
 -4 8 -11 -2.29 2.49
 4 8 11 0.99 1.91
 -4 8 -11 -1.77 2.58
 -5 -8 -11 5.43 3.12
 5 8 11 13.05 3.42
 -5 8 -11 16.53 3.4
 -5 8 -11 8.17 3.2
 -6 -8 -11 27.72 4.89
 6 8 11 41.18 5.24
 6 -8 11 26.32 4.69
 -6 8 -11 34.96 4.44
 -6 8 -11 44.18 6.67
 -7 8 -11 43.42 6.83
 7 8 11 32.74 4.93
 7 -8 11 25.55 4.94
 8 8 11 11.73 3.49
 8 -8 11 16.87 4.43
 -6 -9 11 2.7 2.84
 6 -9 -11 -2.51 2.99
 6 9 -11 4.65 3.01
 -6 9 11 1.26 2.72
 -5 -9 11 35.18 6
 5 9 -11 40.99 5.66
 5 -9 -11 31.21 5.61
 -5 9 11 39.96 5.48
 -4 -9 11 28.95 5.36
 -4 9 11 26.83 4.66
 4 -9 -11 26.89 5.11
 4 9 -11 29.98 4.68
 -4 9 11 28.19 4.76
 -3 -9 11 29.01 4.82
 3 -9 -11 35.68 5.77
 -3 9 11 34.33 5.13
 3 9 -11 33.94 4.82
 -3 9 11 33.07 4.87
 -2 -9 11 36.81 5.14
 2 -9 -11 40.35 6.23
 -2 9 11 35.72 5.07
 2 9 -11 48.38 5.15
 2 9 -11 47.93 5.62
 -2 9 11 39.58 5.28
 -1 -9 11 3.19 2.28
 -1 9 11 0.11 2.01
 1 9 -11 7.55 3.01
 1 -9 -11 0.4 2.38
 1 9 -11 4.18 2
 -1 9 11 3.8 2.83
 0 -9 -11 7.27 3.55
 0 9 11 3.24 2.22
 0 9 -11 10.64 3.15
 0 9 11 2.9 2.24
 0 -9 11 2.02 1.77
 -1 -9 -11 5.33 3.18
 1 9 11 4.5 2.38
 -1 9 -11 1.99 2.29
 -1 9 -11 1.47 1.79
 1 9 11 2.5 2.1
 2 9 11 29.45 4.4
 -2 9 -11 32.82 4.58
 -2 -9 -11 31.89 5.85
 2 9 11 32.55 4.38
 -2 9 -11 31.61 4.38
 -3 9 -11 47.32 5.26
 3 9 11 43.09 5.19
 -3 -9 -11 45.33 6.91
 3 9 11 41.79 4.93
 -3 9 -11 35.27 4.89
 -4 -9 -11 22.5 5.17
 -4 9 -11 16.79 3.46
 4 9 11 21.37 3.88
 -4 9 -11 15.49 3.65
 -5 -9 -11 11.07 3.76
 5 9 11 7.74 3.06
 -5 9 -11 8.98 2.73
 -5 9 -11 15.88 4.2
 -15 0 12 220.85 12.25
 15 0 -12 196.78 12.94
 -14 0 12 181.36 10.89
 14 0 -12 171.45 11.68
 -13 0 12 103.81 8.15
 13 0 -12 104.75 8.65
 -12 0 12 7.8 2.54
 12 0 -12 7.7 2.88
 -11 0 12 287.08 12.75
 11 0 -12 290.94 12.98
 10 0 -12 933.95 15.64
 -10 0 12 904.57 22.71
 10 0 -12 895.97 22.61
 9 0 -12 837.61 14.46
 -9 0 12 819.98 20.43
 -9 0 12 784.53 11.56
 -8 0 12 967.55 21.5
 8 0 -12 966.93 12.23
 -8 0 12 952.35 12.77
 8 0 -12 1014.13 16.25
 7 0 -12 823.7 14.13
 -7 0 12 807.52 18.43
 7 0 -12 811.97 10.69
 -7 0 12 777.04 10.61
 6 0 -12 131.98 4.9
 -6 0 12 123.63 6.5
 6 0 -12 126.18 3.33
 -6 0 12 127.61 3.17
 5 0 -12 17.65 1.77
 -5 0 12 15.51 2.33
 -4 0 12 507.63 8.28
 4 0 -12 510.95 10.19
 -4 0 12 502.53 12.66
 4 0 -12 497.64 12.51
 4 0 -12 506.74 8.26
 -3 0 12 1281.14 16.7
 3 0 -12 1341.84 20.92
 3 0 -12 1262.33 16.55
 -2 0 12 795.1 12.26
 2 0 -12 833.43 15.22
 2 0 -12 808.56 12.1
 -1 0 12 2095.71 26.72
 1 0 -12 2200.82 26.55
 0 0 12 2411.68 29.64
 0 0 -12 2373.77 31.9
 1 0 12 4.32 1.05
 -1 0 -12 5.74 1.66
 2 0 12 88.07 3.95
 -2 0 -12 89.1 4.73
 3 0 12 859.38 15.32
 -3 0 -12 883.07 17.01
 4 0 12 2258.74 32.05
 -4 0 -12 2350.4 33.35
 5 0 12 1678.07 27.56
 -5 0 -12 1713.73 27.66
 5 0 12 1626.54 28.72
 5 0 12 1694.3 23.45
 6 0 12 1031.22 21.62
 -6 0 -12 1112.98 21.89
 6 0 12 1031.42 22.63
 6 0 12 1068.63 17.22
 7 0 12 169.82 8.83
 -7 0 -12 165.73 8.09
 7 0 12 165.08 8.9
 7 0 12 167.73 5.74
 8 0 12 2.69 2.35
 8 0 12 -1.74 2.34
 -8 0 -12 -0.3 2.05
 9 0 12 50.2 5.6
 -9 0 -12 67.43 5.8
 9 0 12 66.17 6.48
 10 0 12 195.14 11.67
 10 0 12 191.25 11.8
 -10 0 -12 209.02 10.81
 11 0 12 287.3 15.11
 11 0 12 256.87 14.36
 -11 0 -12 278.21 13.11
 12 0 12 230.79 14.35
 12 0 12 250.69 14.85
 -12 0 -12 244.3 12.7
 13 0 12 98.81 9.69
 13 0 12 104.74 9.92
 -13 0 -12 106.89 8.67
 14 0 12 41.24 6.72
 15 1 -12 1.25 2.48
 15 -1 -12 1.15 2.74
 -15 -1 12 3.06 2.5
 -14 -1 12 -0.71 2.06
 -14 1 12 1.12 2.02
 14 1 -12 0.17 2.14
 14 -1 -12 0.81 2.41
 -13 -1 12 8.92 3.1
 -13 1 12 5.18 2.45
 13 -1 -12 4.43 2.83
 13 1 -12 6.29 2.63
 12 1 -12 7.72 2.81
 -12 -1 12 4.33 2.31
 12 -1 -12 3.21 2.18
 -12 1 12 5.3 2.55
 -11 1 12 -2.87 2.39
 -11 -1 12 -1.58 2.29
 11 -1 -12 0.95 2.11
 10 -1 -12 1.21 1.16
 -10 -1 12 1.66 2.18
 -10 1 12 3.01 2.04
 10 1 -12 0.23 0.94
 10 -1 -12 1.03 2.12
 -10 1 12 0 0.87
 9 -1 -12 0.71 1.01
 -9 1 12 2.51 1.99
 9 1 -12 -0.6 1.09
 9 -1 -12 2.98 2.22
 9 1 -12 1.97 0.78
 -9 -1 12 0.29 1.8
 -9 1 12 0.5 0.94
 8 1 -12 33.23 2.29
 8 -1 -12 34.61 3.01
 8 1 -12 37.06 2.32
 -8 -1 12 34.17 4.26
 -8 1 12 34.56 3.76
 -8 1 12 31.6 2.3
 7 -1 -12 2.44 1.38
 7 -1 -12 3.75 1.22
 -7 -1 12 2.29 1.58
 7 1 -12 4.03 1
 -7 1 12 3.34 1.72
 7 1 -12 2.23 0.84
 -7 1 12 3.36 0.96
 6 -1 -12 32.47 2.82
 6 1 -12 24.86 1.94
 -6 1 12 29.9 3.65
 6 -1 -12 25.79 2.88
 6 1 -12 26.36 2
 -6 1 12 24.96 1.9
 -6 -1 12 22.07 3.25
 5 -1 -12 77.62 4.08
 -5 -1 12 79.31 5.38
 5 1 -12 86.19 3.44
 5 -1 -12 74.12 4.59
 -5 1 12 76.52 3.16
 -4 -1 12 2.96 1.71
 -4 1 12 3.36 0.55
 4 -1 -12 3.99 1.25
 4 1 -12 2.7 0.77
 4 1 -12 3 0.46
 4 -1 -12 4.94 1.65
 -4 1 12 3.67 0.88
 3 -1 -12 85.57 4.19
 -3 -1 12 83.26 3.48
 -3 -1 12 91.63 5.44
 3 1 -12 93.94 4.82
 -3 1 12 93.9 2.87
 3 1 -12 86.9 3.54
 3 -1 -12 83.36 4.7
 3 -1 -12 86.98 3.63
 3 1 -12 94.06 2.66
 -3 1 12 88.69 3.41
 -2 -1 12 49.54 2.71
 2 -1 -12 49.8 3.22
 -2 -1 12 46.55 3.8
 2 1 -12 44.57 2.62
 2 -1 -12 48.69 2.69
 -1 -1 12 12.11 2.14
 1 -1 -12 15.99 2.84
 -1 -1 12 12.93 1.27
 1 1 -12 13.55 2.52
 0 1 -12 22.69 2.52
 0 -1 12 31.65 3.42
 0 1 12 25.95 2.47
 0 -1 12 33.89 2.12
 0 1 -12 25.32 2.77
 -1 1 -12 137.14 5.8
 1 1 12 146.19 5.53
 -1 -1 -12 145.79 5.74
 1 -1 12 137.34 4.24
 -1 1 -12 130.7 5.78
 -2 -1 -12 165.46 6.08
 -2 1 -12 160.24 5.03
 2 1 12 168.17 6.02
 2 -1 12 155.55 4.97
 -2 1 -12 173.88 7.06
 -3 1 -12 10.81 1.48
 3 1 12 13.78 2.25
 3 -1 12 10.43 1.67
 -3 -1 -12 12.26 1.95
 -3 1 -12 10.7 2.22
 3 -1 12 9.52 1.95
 4 1 12 37.02 3.31
 4 -1 12 35.07 3.18
 -4 -1 -12 44.43 3.58
 4 -1 12 35.33 3.94
 -4 1 -12 35.05 3.7
 5 1 12 98.39 5.48
 5 -1 12 90.13 5.63
 -5 -1 -12 99.43 5.42
 5 1 12 101.05 6.1
 -5 1 -12 105.5 6.18
 5 -1 12 90.75 6.15
 5 -1 12 108.42 3.94
 6 1 12 2.97 2.22
 6 -1 12 1.29 0.59
 6 -1 12 -1.54 2
 6 1 12 2.93 1.95
 6 -1 12 -1.99 2.06
 -6 -1 -12 1.09 1.39
 -6 1 -12 1.37 1.86
 7 -1 12 7.24 0.98
 7 -1 12 13.54 3.28
 7 1 12 6.77 2.33
 7 1 12 6.1 1.9
 7 -1 12 1.52 2.18
 -7 -1 -12 3.93 1.55
 -7 1 -12 7.47 2.21
 8 1 12 60.18 5.78
 8 -1 12 44.28 5.32
 -8 -1 -12 52.85 4.7
 8 1 12 54.57 5.43
 -8 1 -12 45.48 4.93
 8 -1 12 53.03 5.76
 9 1 12 6.02 3.26
 9 -1 12 3.84 2.72
 9 1 12 5.94 3.08
 9 -1 12 4.13 2.88
 -9 -1 -12 1.36 1.71
 -9 1 -12 3.31 2.44
 10 1 12 -0.16 2.42
 10 -1 12 -0.47 2.62
 10 1 12 4.13 2.54
 10 -1 12 0.39 2.37
 -10 -1 -12 -0.67 1.79
 -10 1 -12 2.61 2.45
 11 1 12 15.12 4.3
 11 -1 12 8.15 3.71
 11 1 12 8.11 3.58
 11 -1 12 13.24 4.13
 -11 -1 -12 6.07 2.3
 -11 1 -12 6.85 3.28
 12 1 12 4.85 3.23
 12 1 12 2.11 3.07
 12 -1 12 4.23 3.33
 -12 -1 -12 2.6 2.09
 -12 1 -12 2.62 2.52
 13 1 12 -1.11 2.67
 13 1 12 0.81 2.62
 13 -1 12 2.19 2.59
 -13 1 -12 0.46 2.48
 -14 -2 12 180.32 11.32
 -14 2 12 177.12 10.57
 14 -2 -12 171.28 12.27
 -13 -2 12 61.4 6.61
 -13 2 12 56.64 5.95
 13 -2 -12 50.99 6.62
 -12 -2 12 1.78 1.98
 -12 2 12 1.32 1.79
 12 -2 -12 4.59 2.07
 12 -2 -12 -0.34 2.55
 11 -2 -12 49.3 4.1
 -11 2 12 47.33 4.91
 -11 -2 12 44.52 5.32
 11 -2 -12 45.53 4.98
 -11 2 12 50.03 3.98
 11 -2 -12 52.16 6
 -10 -2 12 419.84 15.83
 10 -2 -12 445.59 12.41
 -10 2 12 458.96 14.6
 10 -2 -12 434.18 14.45
 -10 2 12 427.41 11.47
 10 -2 -12 423.96 15.78
 9 2 -12 1034.17 18.44
 -9 -2 12 1029.55 25.49
 -9 2 12 1064.17 22.52
 9 -2 -12 1017.82 22.23
 9 -2 -12 1047.09 20.13
 -9 2 12 988.26 18.29
 9 -2 -12 1030.13 24.43
 8 2 -12 958.19 17.08
 -8 -2 12 941.82 24.05
 8 -2 -12 951.04 18.82
 8 2 -12 954.28 13.46
 -8 2 12 990.6 20.91
 8 -2 -12 895.59 19.86
 -8 2 12 936.89 17.14
 7 2 -12 362.56 9.16
 -7 -2 12 369.66 14.22
 7 -2 -12 356.14 10.52
 7 2 -12 370.62 7.29
 7 -2 -12 339.01 10.9
 -7 2 12 348.67 9.13
 6 2 -12 163.37 5.72
 6 -2 -12 153.1 6.54
 -6 -2 12 189.53 9.66
 6 -2 -12 156.22 6.9
 -6 2 12 162.89 5.82
 5 -2 -12 1.47 1.29
 -5 -2 12 1 1.93
 5 -2 -12 0.9 1.12
 5 2 -12 1.23 0.98
 -5 -2 12 1.66 1
 -5 2 12 -0.02 1.02
 -4 -2 12 1179.53 24.91
 4 2 -12 1091.28 17.17
 4 -2 -12 1090.68 19.36
 4 -2 -12 1032.52 19.43
 4 2 -12 1077.42 18.39
 -4 -2 12 1089.52 18.76
 -4 2 12 1094.65 17.25
 -3 -2 12 987.89 22.02
 3 -2 -12 900.33 16.98
 3 2 -12 946.69 15.67
 3 2 -12 900.4 16.35
 -3 2 12 930.17 15.26
 2 -2 -12 1216.6 20.32
 2 2 -12 1225 18.67
 2 2 -12 1229.28 19.97
 -2 2 12 1233.39 18.52
 1 2 -12 1680.29 23.47
 1 -2 -12 1653.25 25.03
 -1 -2 12 1598.03 18.52
 1 2 -12 1699.23 25.19
 -1 2 12 1694.38 23.14
 0 2 -12 390.83 10.12
 0 -2 -12 394.92 10.25
 0 -2 -12 389.91 9.52
 0 -2 12 395.96 12.32
 0 -2 12 363.61 5.94
 0 2 -12 359.75 8.89
 0 2 -12 384.81 10.34
 0 2 12 384.97 10.03
 -1 -2 -12 42.26 3.49
 1 -2 12 38.66 3.78
 1 2 12 40.25 3.22
 -1 -2 -12 36.87 2.86
 -1 2 -12 39.38 3.05
 1 -2 12 41.47 2.16
 -1 2 -12 43.26 3.69
 -2 2 -12 49.65 3.42
 2 -2 12 46.94 3.91
 -2 2 -12 48.78 2.4
 2 2 12 51.26 3.65
 -2 -2 -12 49.12 3.27
 2 -2 12 50.44 3.05
 -2 2 -12 53.94 4.06
 2 -2 12 52.42 3.89
 -3 2 -12 609 11.03
 3 2 12 628.32 13.67
 -3 -2 -12 624.5 12.69
 3 -2 12 685.06 14.74
 -3 2 -12 678.9 15.82
 3 -2 12 647.78 15.25
 4 -2 12 1516.45 22.68
 4 2 12 1414.3 23.98
 -4 -2 -12 1405.62 22.09
 4 -2 12 1501.97 26.76
 -4 2 -12 1454.23 26.17
 4 -2 12 1419.55 26.31
 5 -2 12 1130.86 16.39
 5 2 12 1008.84 20.03
 -5 -2 -12 1036.71 18.39
 5 -2 12 1087.42 23.82
 5 2 12 1013.95 20.57
 -5 2 -12 1068.93 22.61
 5 -2 12 1023.62 22.74
 6 2 12 623.14 15.47
 -6 -2 -12 622.87 13.58
 6 -2 12 669.81 18.53
 6 2 12 630.79 16.07
 -6 2 -12 654.13 17.58
 6 -2 12 604.45 17.51
 7 2 12 278.04 10.97
 -7 -2 -12 290.36 9.39
 7 -2 12 318.09 13.34
 7 2 12 281.29 11.25
 -7 2 -12 297.71 12.52
 7 -2 12 290.39 12.73
 8 2 12 -1.98 2.4
 8 -2 12 -2.25 2.95
 8 2 12 -0.79 2.31
 8 -2 12 2.87 2.2
 -8 -2 -12 3.48 1.53
 -8 2 -12 4.91 2.55
 9 -2 12 59.53 6.59
 9 2 12 75.65 6.84
 -9 -2 -12 73.65 5.25
 -9 2 -12 87.06 7.67
 9 2 12 70.29 6.59
 10 -2 12 143.54 10.7
 10 2 12 148.96 10.15
 -10 -2 -12 148.93 7.86
 -10 2 -12 141.72 10.08
 10 2 12 144.64 9.87
 11 2 12 276.81 14.32
 11 -2 12 270.81 15.25
 11 2 12 277.54 15.1
 -11 2 -12 275.75 14.51
 12 2 12 235.89 13.94
 12 -2 12 226.58 14.37
 12 2 12 202.18 13.49
 -12 2 -12 223.28 13.47
 13 2 12 78.07 8.54
 13 -2 12 68.38 8.43
 13 2 12 74.02 8.8
 -13 2 -12 80.99 8.37
 -14 -3 12 4.63 2.72
 14 -3 -12 1.09 2.81
 -13 -3 12 12.85 3.52
 -13 3 12 11.64 2.92
 13 -3 -12 14.89 4.23
 -12 -3 12 18.02 3.89
 -12 3 12 19.46 3.48
 12 -3 -12 13.96 3.88
 11 -3 -12 5.99 2.87
 11 -3 -12 4.21 2.01
 -11 -3 12 4.92 2.58
 -11 3 12 6.54 2.17
 11 -3 -12 11.95 2.7
 -11 3 12 8.51 2.1
 10 -3 -12 4.41 1.72
 -10 -3 12 7.58 2.83
 -10 3 12 7.2 2.23
 10 -3 -12 10.27 2.52
 -10 3 12 5.76 1.85
 10 -3 -12 3.59 2.59
 9 -3 -12 3.87 1.82
 -9 -3 12 5.61 2.52
 9 -3 -12 6.62 1.97
 -9 3 12 6.08 2.3
 -9 3 12 3.85 1.58
 -8 -3 12 55.46 5.91
 8 3 -12 50.78 3.99
 8 3 -12 53.32 2.25
 8 -3 -12 56.22 4.66
 8 -3 -12 54.64 4.57
 -8 3 12 50.37 3.99
 7 -3 -12 7.43 1.93
 -7 -3 12 10.83 3.23
 7 -3 -12 12.93 2.53
 7 3 -12 6.97 1.55
 -7 3 12 6.32 1.48
 -6 -3 12 113.81 8.39
 6 3 -12 102.6 5.17
 6 -3 -12 102.67 6.02
 -6 3 12 96.77 5.04
 5 3 -12 17.81 2.25
 5 3 -12 23.13 2.66
 5 -3 -12 18.44 2.62
 -5 -3 12 11.67 1.71
 -5 -3 12 19.13 1.95
 -5 -3 12 18.07 3.73
 -5 3 12 17.88 2.29
 -4 -3 12 -1.87 2.62
 4 -3 -12 -0.57 1.59
 4 3 -12 2.35 1.12
 4 3 -12 5.53 1.8
 -4 -3 12 -1.7 1.25
 -4 3 12 2.03 1.2
 -4 -3 12 1.36 0.7
 -3 -3 12 82.94 6.99
 3 3 -12 76.31 4.55
 -3 -3 12 73.93 2.85
 3 3 -12 71.33 4.07
 3 -3 -12 71.21 4.72
 -3 3 12 75.16 4.22
 -2 -3 12 1.64 2.13
 2 3 -12 2.1 1.4
 2 -3 -12 6.61 2.13
 2 3 -12 6.87 2.25
 -2 3 12 1.42 1.23
 1 -3 -12 31.94 3.22
 -1 -3 12 42.27 4.67
 1 3 -12 41.37 3.48
 -1 3 12 35.41 2.92
 1 3 -12 36.75 3.01
 0 -3 12 74.66 5.99
 0 -3 -12 88.51 5.2
 0 3 -12 91.03 4.77
 0 3 12 89.87 5.21
 0 3 -12 97.5 5.51
 0 3 12 87.69 4.55
 1 3 12 17.1 2.68
 -1 3 -12 16.6 2.13
 -1 3 -12 19.49 2.42
 -1 -3 -12 17.95 2.71
 1 -3 12 17.78 2.97
 -1 3 -12 14.33 2.42
 1 -3 12 16.1 2.29
 2 -3 12 75 4.84
 -2 3 -12 78.11 4.21
 -2 3 -12 83.2 4.66
 -2 -3 -12 78.14 4.04
 2 3 12 94.91 5.5
 -2 3 -12 75.9 5.15
 -2 -3 -12 82.04 5.16
 2 -3 12 74.14 4.82
 -2 3 -12 75.6 2.61
 3 -3 12 104.45 4.7
 -3 -3 -12 124.35 6.54
 -3 3 -12 108.41 4.91
 -3 -3 -12 114.71 4.95
 3 3 12 132.04 6.57
 -3 3 -12 102.6 3.75
 -3 3 -12 115.24 6.5
 3 -3 12 107.78 6.23
 4 -3 12 23.93 1.82
 4 -3 12 22.03 3.27
 -4 -3 -12 27.7 3.42
 -4 -3 -12 32.6 2.8
 4 3 12 30.69 3.61
 -4 3 -12 24.08 2.15
 -4 3 -12 25.83 3.66
 5 -3 12 12.82 3.11
 -5 -3 -12 12.1 2.66
 5 3 12 13.6 2.94
 -5 -3 -12 10.1 1.93
 -5 3 -12 8.68 2.65
 -6 -3 -12 20.8 3.3
 6 -3 12 16.32 3.4
 6 3 12 19.37 3.03
 -6 -3 -12 19.23 2.19
 6 3 12 22.44 3.24
 -6 3 -12 20.51 3.92
 -7 -3 -12 41.05 4.44
 7 -3 12 47.7 5.4
 -7 -3 -12 55.36 3.86
 7 3 12 61.93 5.34
 7 3 12 59.94 5.39
 -7 3 -12 57.14 6.02
 -8 3 -12 10.94 3.66
 8 3 12 13.61 3.05
 -8 -3 -12 13.67 2.98
 8 -3 12 12.91 3.63
 8 3 12 15.39 3.3
 -8 -3 -12 12.53 1.99
 -9 3 -12 23.32 4.78
 -9 -3 -12 22.85 3.47
 9 3 12 21.71 3.99
 9 3 12 13.66 3.34
 9 -3 12 15.94 4.1
 -9 -3 -12 20.92 2.79
 -10 3 -12 24.56 5.1
 -10 -3 -12 29.85 3.74
 10 3 12 19.14 4.11
 10 3 12 32.04 5
 10 -3 12 22.97 4.66
 -11 3 -12 -2.23 3.03
 11 3 12 -1.19 2.71
 11 -3 12 0.25 2.73
 -12 3 -12 0.71 2.88
 12 3 12 -1.15 2.54
 12 3 12 -0.74 3.05
 12 -3 12 2.51 3.04
 -13 3 -12 -0.15 3.13
 13 -3 12 4.94 3.49
 13 3 12 -4.8 4.01
 13 3 12 4.07 2.8
 -14 -4 12 63.59 7.4
 14 -4 -12 59.03 7.67
 13 -4 -12 36.04 5.95
 -13 -4 12 39.41 5.93
 -12 -4 12 1.86 2.33
 12 -4 -12 -1.47 1.91
 12 -4 -12 0.3 2.54
 -12 4 12 -1.45 1.65
 -12 4 12 -2.43 1.8
 11 -4 -12 48.93 4.91
 -11 4 12 54.51 4.96
 -11 -4 12 49.28 6.05
 -11 4 12 57.35 5.33
 11 -4 -12 49.19 6.34
 -10 -4 12 161.34 10.85
 10 -4 -12 161.68 8.61
 -10 4 12 166.12 8.38
 -10 4 12 154.46 8.18
 10 -4 -12 149.72 10.02
 -9 -4 12 363.17 16.02
 9 -4 -12 359.13 13.06
 -9 4 12 353.08 12.11
 -8 -4 12 440.76 17.49
 8 4 -12 428.16 12.9
 8 -4 -12 429.02 13.98
 -8 4 12 420.06 12.92
 -7 -4 12 324.07 14.88
 7 4 -12 309.96 10.58
 7 -4 -12 306.33 11.59
 -7 4 12 297.21 10.47
 -6 -4 12 128.44 9.36
 6 4 -12 112.28 6.06
 6 -4 -12 112.72 6.76
 -6 4 12 105.82 5.95
 -6 -4 12 116.31 4.67
 -5 -4 12 22.36 4.31
 5 -4 -12 21.78 3.12
 -5 -4 12 22.86 1.9
 5 4 -12 18.88 2.53
 -5 -4 12 23.73 1.95
 5 4 -12 24.4 1.51
 5 4 -12 22.16 2.51
 -5 4 12 25.19 2.95
 -4 -4 12 362.52 15.28
 4 4 -12 342.66 10.17
 4 -4 -12 354.24 11.91
 -4 -4 12 333.28 7.44
 4 4 -12 356.29 9.44
 -4 -4 12 317.86 6.3
 -4 4 12 340.36 10.25
 -3 -4 12 611.14 19.7
 3 4 -12 631.19 14.23
 3 -4 -12 608.79 15.75
 3 4 -12 624.86 13.42
 -3 4 12 629.7 14.27
 -2 -4 12 644.07 19.46
 2 -4 -12 703.86 17.15
 2 4 -12 674.56 14.69
 2 4 -12 695.52 14.83
 -2 4 12 686.33 14.91
 -1 -4 12 799.67 20.53
 1 -4 -12 794.74 18.11
 1 4 -12 765.64 15.92
 -1 4 12 774.86 17.12
 1 4 -12 781.79 16.53
 -1 -4 12 771.2 14.53
 -1 4 12 769.57 15.84
 0 -4 12 401.37 13.02
 0 -4 -12 392.66 12.22
 0 4 -12 376.88 10.65
 0 4 12 384.57 11.59
 0 4 -12 396.02 11.65
 0 -4 12 377.86 10.21
 0 4 12 372.13 10.35
 1 -4 12 6.55 1.55
 1 -4 12 9.59 2.08
 -1 -4 -12 9.33 2.3
 1 4 12 11.02 2.07
 -1 4 -12 10.86 2.17
 -1 4 -12 6.41 1.72
 1 4 12 11.61 2.08
 2 -4 12 50.37 3.54
 -2 -4 -12 60.12 4.89
 -2 4 -12 58.31 4.17
 2 4 12 55.91 4.46
 -2 4 -12 45.59 1.71
 -2 4 -12 55.04 4.66
 -2 4 -12 54.74 3.61
 2 -4 12 49.99 4.16
 3 -4 12 322.86 8.43
 -3 -4 -12 336.41 11.72
 -3 4 -12 325.75 8.75
 -3 4 -12 339.9 10.32
 3 4 12 336.65 10.9
 -3 4 -12 304.84 6.66
 -3 4 -12 333.41 11.8
 3 -4 12 312.36 11.53
 -4 -4 -12 560.67 15.89
 4 4 12 549.96 14.52
 -4 4 -12 496.85 10.54
 4 4 12 488.1 10.57
 -4 4 -12 550.05 16.08
 4 -4 12 509.32 9.39
 4 -4 12 506.7 15.77
 5 -4 12 406.86 14.8
 -5 -4 -12 437.47 14.26
 -5 -4 -12 437.01 9.69
 5 4 12 435.87 13.05
 -5 4 -12 441.4 15.14
 5 4 12 411.63 9.38
 6 -4 12 274.82 12.95
 -6 -4 -12 257.5 11.23
 -6 -4 -12 288.2 7.82
 6 4 12 291.69 11.07
 6 4 12 288.89 10.7
 -6 4 -12 299.02 13.32
 7 -4 12 136.8 9.7
 -7 -4 -12 114.48 7.54
 -7 -4 -12 138.5 5.37
 7 4 12 133.39 7.79
 7 4 12 146.4 8.02
 -7 4 -12 152.66 10.03
 -8 4 -12 6.03 3.27
 8 4 12 7.42 2.52
 -8 -4 -12 8.99 2.54
 8 4 12 3.87 2.35
 8 -4 12 1.21 3.02
 -9 4 -12 51.09 6.57
 9 4 12 49.01 5.4
 9 4 12 47.82 5.43
 -9 -4 -12 55.17 5.25
 9 -4 12 50.21 6.78
 10 -4 12 112.14 9.9
 10 4 12 110.78 8.62
 -10 4 -12 122.02 10.25
 10 4 12 118.34 8.76
 11 4 12 108.66 8.82
 11 -4 12 108.74 9.89
 11 4 12 105.51 9.06
 -11 4 -12 107.29 10.03
 12 4 12 107.78 9.39
 12 -4 12 98.65 9.74
 12 4 12 98.25 9.53
 -12 4 -12 120.93 10.87
 -13 -5 12 17.9 4.26
 13 -5 -12 19.78 4.86
 -12 -5 12 16.55 4.02
 12 -5 -12 23.43 3.97
 12 -5 -12 30.28 5.61
 -12 5 12 27.07 4.29
 -11 -5 12 14.78 4.11
 11 -5 -12 15.32 3.2
 -11 5 12 17.95 3.08
 -11 5 12 15.32 3.24
 -10 -5 12 9.28 3.22
 10 -5 -12 10.61 3.08
 -10 5 12 6.83 2.36
 -9 -5 12 -1.53 2.49
 9 -5 -12 -2.37 2.01
 9 5 -12 -2.06 2.28
 -9 5 12 -1 1.82
 -8 -5 12 12.91 3.64
 8 -5 -12 9.44 2.61
 8 5 -12 5.32 2.07
 -8 5 12 12.99 2.86
 -7 -5 12 31.63 5.5
 7 -5 -12 29.19 4.19
 7 5 -12 27.14 3.68
 -7 5 12 17.06 2.88
 -6 -5 12 102.86 8.92
 6 5 -12 97.89 6.15
 6 -5 -12 100.28 7.06
 -6 5 12 102.83 3.62
 6 5 -12 108.39 5.23
 -6 5 12 96.66 6.29
 5 5 -12 50.64 4.5
 -5 -5 12 51.94 6.25
 5 -5 -12 47.14 4.82
 5 5 -12 51.53 3.68
 5 5 -12 55.62 2.84
 -5 5 12 53.32 4.61
 -4 -5 12 27.85 4.43
 4 5 -12 35.65 3.72
 4 5 -12 36.56 3.26
 4 -5 -12 35.76 4.24
 4 5 -12 34.84 2.53
 -4 -5 12 36.93 2.21
 -4 5 12 35.26 3.68
 -3 -5 12 63.88 6.22
 3 -5 -12 68.1 5.68
 3 5 -12 68.48 4.79
 3 5 -12 67.19 4.43
 -3 5 12 66.83 4.9
 -3 -5 12 72.39 3.49
 -2 -5 12 5.45 1.39
 -2 -5 12 1.6 1.82
 2 -5 -12 4.04 2.27
 2 5 -12 3.96 1.88
 2 5 -12 5.2 1.82
 -2 5 12 1.14 1.55
 -1 -5 12 36.96 4.23
 1 5 -12 44.12 3.97
 1 -5 -12 37.82 4.4
 -1 5 12 40.62 4.31
 1 5 -12 50.69 4.37
 -1 5 12 36.07 3.61
 -1 -5 12 41.39 3.39
 0 -5 12 6.31 2.14
 0 -5 12 6.59 1.98
 0 -5 -12 0.94 1.7
 0 5 12 4.14 2.01
 0 5 -12 4.21 1.94
 0 5 -12 2.44 1.78
 0 5 12 -1.13 1.98
 1 -5 12 56.87 4.35
 -1 -5 -12 65.11 5.62
 -1 5 -12 60.79 4.65
 1 5 12 65.56 5.23
 -1 5 -12 57.24 4.9
 1 5 12 59.02 4.38
 1 -5 12 53.41 4.51
 2 -5 12 210.21 7.43
 2 -5 12 198.74 9.26
 -2 -5 -12 237.93 10.49
 -2 5 -12 226.49 8.67
 2 5 12 228.32 9.27
 -2 5 -12 208.46 9.21
 2 5 12 218.89 8.27
 -3 5 -12 31.15 2.74
 -3 -5 -12 36.36 4.42
 3 5 12 34.08 3.87
 3 -5 12 27.2 3.83
 -3 5 -12 35.31 3.71
 -3 5 -12 36.39 4.24
 3 -5 12 30.08 2.59
 4 -5 12 3.39 0.88
 -4 -5 -12 7.16 2.45
 4 5 12 11.39 2.9
 4 -5 12 5.21 2.47
 -4 5 -12 7.65 2.17
 -4 5 -12 7.61 2.68
 -5 -5 -12 15.17 3.15
 5 5 12 15.67 3.03
 5 -5 12 13.17 3.46
 -5 5 -12 13.23 3.15
 -6 -5 -12 8.05 2.67
 6 5 12 12.22 3.22
 6 -5 12 6.13 2.81
 6 5 12 9.95 2.36
 -6 5 -12 8.22 3.32
 -7 5 -12 36.03 5.66
 -7 -5 -12 38.61 4.98
 7 5 12 36.38 4.52
 7 5 12 44.47 4.58
 7 -5 12 43.66 6.07
 -8 5 -12 44.3 6.2
 -8 -5 -12 49.88 5.37
 8 5 12 50.05 5.58
 8 5 12 53.27 5.33
 8 -5 12 46.56 6.36
 -9 5 -12 50.01 6.97
 9 5 12 49.62 5.39
 9 5 12 46.58 5.68
 9 -5 12 45.22 6.44
 -10 5 -12 25.26 5.48
 10 -5 12 10.08 3.56
 10 5 12 16.49 3.73
 10 5 12 21.81 4.57
 -11 5 -12 3.04 3.69
 11 -5 12 -1.07 2.77
 11 5 12 9.64 3.74
 -12 -6 12 5.01 3.29
 12 -6 -12 2.28 2.06
 -12 6 12 1.25 2.02
 -11 -6 12 32.9 6.17
 11 -6 -12 26.41 4.43
 -11 6 12 27.59 4.48
 -10 -6 12 52.53 7.09
 10 6 -12 62.81 6.37
 10 -6 -12 51.09 5.93
 -10 6 12 60.51 6.2
 -9 -6 12 88.7 9
 9 6 -12 90.1 7.11
 9 -6 -12 90.63 7.52
 -9 6 12 96.85 7.55
 -8 -6 12 211.3 13.74
 8 6 -12 215.35 10.81
 8 -6 -12 204.47 11.11
 -8 6 12 195.63 10.33
 -7 -6 12 120.37 10.24
 7 6 -12 117.21 7.69
 7 -6 -12 124.05 8.67
 -7 6 12 108.97 7.32
 -6 -6 12 21.02 4.49
 6 -6 -12 18.23 3.65
 6 6 -12 19.39 3.37
 6 6 -12 18.64 2.31
 -6 6 12 21.37 3.42
 -5 -6 12 0.71 2.5
 -5 6 12 -0.54 1.16
 5 -6 -12 1.15 1.93
 5 6 -12 -1.19 2.28
 5 6 -12 1.55 1.27
 -5 6 12 -1.6 2.12
 5 6 -12 1.12 0.9
 -4 -6 12 35.36 5.34
 4 -6 -12 26.75 3.99
 4 6 -12 29.85 3.71
 4 6 -12 30.23 3
 4 6 -12 28.24 2.67
 -4 6 12 31.98 3.83
 -3 -6 12 262.12 12.97
 3 6 -12 259.79 10.22
 3 -6 -12 255.84 11.76
 3 6 -12 272.67 9.3
 -3 6 12 255.66 10.28
 -2 -6 12 374.35 14.45
 -2 -6 12 362.1 9.9
 2 6 -12 368.07 12.07
 -2 6 12 387.55 13.26
 2 -6 -12 391.56 14.55
 2 6 -12 396.22 11.86
 -2 6 12 371.41 12.29
 -1 -6 12 235.14 10.71
 -1 -6 12 218.88 8.68
 1 -6 -12 238.19 11.2
 1 6 -12 243.41 9.63
 -1 6 12 233.72 10.05
 1 6 -12 259.94 10.04
 -1 6 12 238.78 9.59
 0 -6 12 132.15 7.46
 0 -6 12 123.59 7.19
 0 6 -12 127 6.89
 0 -6 -12 141 8.81
 0 6 12 137.48 7.65
 0 6 -12 137.42 7.47
 0 6 12 138.28 7.2
 1 -6 12 9.45 2.1
 -1 -6 -12 10.1 3.02
 1 6 12 10.81 2.66
 -1 6 -12 7.55 2.21
 1 -6 12 7.25 2.29
 -1 6 -12 10.85 2.6
 1 6 12 7.51 2.21
 2 -6 12 51.41 5.24
 -2 6 -12 58.2 4.8
 2 6 12 61.31 5.22
 -2 6 -12 58.6 5.33
 2 6 12 61.57 4.87
 -2 -6 -12 57.67 5.87
 2 -6 12 51.92 3.95
 3 -6 12 101.56 7.88
 -3 6 -12 117.63 6.83
 -3 -6 -12 110.73 7.97
 3 6 12 113.57 7.06
 -3 6 -12 100.76 4.99
 -3 6 -12 114.18 7.59
 3 6 12 117.58 6.6
 3 -6 12 110.12 5.27
 -4 -6 -12 105.73 8.06
 4 -6 12 106.62 8.35
 -4 6 -12 115.25 6.75
 4 6 12 111.83 7.19
 -4 6 -12 106.56 7.79
 5 6 12 242.79 10.88
 -5 -6 -12 227.92 11.93
 5 -6 12 228.4 12.52
 -5 6 -12 248.89 10.09
 -5 6 -12 242.66 12.51
 -6 -6 -12 121.82 8.83
 6 6 12 140.27 8.47
 6 6 12 146.96 7.64
 -6 6 -12 148.94 10.44
 6 -6 12 140.8 10.24
 7 -6 12 12.68 3.43
 -7 6 -12 14.79 4.22
 7 6 12 13.72 2.71
 -7 -6 -12 10.6 2.9
 7 6 12 14.34 3.3
 -8 6 -12 1.38 2.95
 8 -6 12 2.99 2.64
 -8 -6 -12 0.72 2.17
 8 6 12 0.52 2.24
 -9 6 -12 0.21 3.2
 9 -6 12 -0.82 2.51
 9 6 12 0.69 2.18
 -10 6 -12 25.03 5.55
 10 -6 12 30.65 5.66
 10 6 12 28 4.94
 -10 -7 12 12.65 4.25
 10 -7 -12 17.9 4.05
 10 7 -12 10.9 3.31
 -10 7 12 15.91 4.02
 -9 -7 12 5.58 3.24
 9 -7 -12 2.83 2.49
 9 7 -12 -1.74 2.82
 -9 7 12 -0.95 2.65
 -8 -7 12 5.24 3.42
 8 -7 -12 1.52 2.56
 8 7 -12 1.14 2.54
 -8 7 12 0.03 2.32
 -7 -7 12 10.56 3.57
 7 -7 -12 20.97 4.35
 7 7 -12 15.67 3.46
 -7 7 12 12.95 3.3
 -6 -7 12 28.37 5.17
 6 -7 -12 32.6 5.01
 6 7 -12 33.83 4.66
 -6 7 12 26.84 3.98
 -5 -7 12 55.66 6.97
 5 -7 -12 56.23 6.18
 5 7 -12 62.61 5.76
 -5 7 12 59.24 5.83
 -4 -7 12 45.05 6.02
 4 -7 -12 42.1 5.43
 4 7 -12 51.27 5.14
 4 7 -12 48.8 3.84
 4 7 -12 46.26 3.74
 -4 7 12 49.93 5.13
 -3 -7 12 27.56 4.6
 3 -7 -12 30.19 4.67
 3 7 -12 24.71 3.67
 3 7 -12 26.91 3.24
 3 7 -12 25.41 3.04
 -3 7 12 24.89 3.66
 -2 -7 12 8.16 2.74
 2 -7 -12 5.21 2.78
 -2 7 12 6.15 2.52
 2 7 -12 0.92 1.99
 2 7 -12 6.28 2.11
 -2 7 12 7.22 2.52
 -1 -7 12 14.26 3.17
 1 -7 -12 16.98 3.68
 -1 7 12 15.64 3.22
 1 7 -12 18.39 3.41
 1 7 -12 19.88 3.34
 -1 7 12 14.59 3.01
 0 -7 -12 51.39 5.94
 0 7 12 47.41 5.12
 0 7 -12 46.83 4.62
 0 7 -12 51.83 4.94
 0 7 12 48.7 4.93
 0 -7 12 45.88 4.71
 -1 -7 -12 66.06 6.89
 -1 7 -12 65.11 5.61
 1 7 12 59.65 5.53
 -1 7 -12 64.36 5.72
 1 7 12 62.54 5.35
 1 -7 12 57.96 4.84
 2 -7 12 28.37 3.23
 2 -7 12 29.06 4.03
 -2 -7 -12 34.36 5.12
 2 7 12 35.31 4.26
 -2 7 -12 36.24 4.14
 2 7 12 29.54 3.76
 -2 7 -12 37.75 4.52
 3 -7 12 30.83 4.36
 -3 7 -12 40.49 4.48
 3 7 12 41.23 4.68
 3 7 12 42.02 4.4
 -3 7 -12 34.36 4.58
 -3 -7 -12 36.14 5.34
 4 -7 12 13.71 3.36
 -4 -7 -12 17.08 4.26
 4 7 12 20.77 3.59
 -4 7 -12 18.02 3.2
 -4 7 -12 18.58 3.69
 5 -7 12 3.85 2.31
 -5 -7 -12 4.9 2.89
 5 7 12 9.21 3.09
 -5 7 -12 1.86 1.97
 -5 7 -12 3.27 2.71
 6 -7 12 5.45 3.24
 -6 -7 -12 0.23 2.11
 6 7 12 4.71 2.64
 -6 7 -12 1.99 2.13
 -6 7 -12 5.99 3.54
 -7 -7 -12 13.76 3.59
 7 7 12 11.91 3.3
 7 -7 12 9.67 3.56
 -7 7 -12 16.88 4.64
 -8 7 -12 51.45 7.45
 8 -7 12 36.41 6.01
 8 7 12 45.78 5.77
 -9 7 -12 22.54 5.71
 9 -7 12 13.32 3.87
 9 7 12 25.45 4.6
 -8 -8 12 21.1 5.14
 8 -8 -12 29.07 5.23
 8 8 -12 26.17 4.84
 -8 8 12 24.59 4.6
 -7 -8 12 23 5.45
 7 8 -12 26.06 4.62
 7 -8 -12 25.17 4.91
 -7 8 12 16.02 3.69
 -6 -8 12 30.41 5.79
 6 -8 -12 23.61 4.66
 6 8 -12 25.5 4.56
 -6 8 12 27.9 4.54
 -5 -8 12 0.89 2.49
 5 -8 -12 -0.86 2.31
 5 8 -12 -2.13 2.39
 -5 8 12 -1.1 2.35
 -4 -8 12 34.79 5.61
 4 -8 -12 35.27 5.5
 4 8 -12 34.26 4.72
 -4 8 12 34.68 4.72
 -3 -8 12 40.38 5.59
 3 -8 -12 47.58 6.18
 3 8 -12 43.57 5.09
 3 8 -12 46.37 4.34
 -3 8 12 46.63 5.35
 -3 8 12 41.5 5.14
 2 8 -12 53.21 5.52
 -2 8 12 49.75 5.53
 2 -8 -12 56.29 6.63
 2 8 -12 52.94 4.71
 2 8 -12 60.04 5.24
 -2 8 12 57.76 5.66
 -2 -8 12 47.43 5.56
 1 -8 -12 89.58 8.22
 -1 8 12 74.31 6.56
 1 8 -12 87.65 6.28
 -1 8 12 79.45 6.57
 1 8 -12 77.77 6.39
 -1 -8 12 67.6 6.23
 0 -8 12 28.72 3.95
 0 -8 -12 33.62 5.4
 0 8 12 34.16 4.54
 0 8 -12 32.44 4.24
 0 8 -12 34.24 4.26
 0 8 12 39.32 4.76
 1 -8 12 -0.91 1.41
 -1 -8 -12 2.4 2.65
 1 8 12 1.88 2.22
 -1 8 -12 0.63 2.05
 -1 8 -12 1.54 1.95
 1 8 12 0.58 2.01
 -2 -8 -12 0.93 2.37
 2 8 12 2.57 2.08
 -2 8 -12 2.66 2.22
 2 8 12 3.72 2.03
 -2 8 -12 1.24 1.95
 -3 -8 -12 24.44 4.6
 3 8 12 29.11 4.23
 -3 8 -12 27.82 4.07
 3 8 12 28.81 3.99
 -3 8 -12 23.97 4.13
 -4 -8 -12 66.48 7.74
 -4 8 -12 68.08 5.92
 4 8 12 66.05 6.21
 -4 8 -12 66.26 6.67
 -5 8 -12 54.59 5.39
 -5 -8 -12 50.4 6.85
 5 8 12 52.79 5.8
 -5 8 -12 51.88 6.43
 -6 -8 -12 21.6 4.81
 6 -8 12 14.24 3.97
 6 8 12 19.95 3.86
 -6 8 -12 17.55 4.4
 7 -8 12 12 3.57
 7 8 12 9.14 2.99
 -7 8 -12 18.61 4.76
 -6 -9 12 18.19 4.73
 6 -9 -12 22.26 4.93
 6 9 -12 19.79 4.24
 -6 9 12 23.64 4.66
 -5 -9 12 18.91 4.63
 5 -9 -12 20.48 4.54
 5 9 -12 17.09 3.91
 -5 9 12 22.57 4.37
 -4 -9 12 25.84 4.95
 4 -9 -12 25.19 5.1
 4 9 -12 28.41 4.65
 -4 9 12 22.77 4.33
 -3 -9 12 14.36 3.57
 3 -9 -12 16.17 4.29
 -3 9 12 12.12 3.71
 3 9 -12 12.96 3.41
 -3 9 12 10.51 3.19
 -2 -9 12 -0.7 2.1
 2 -9 -12 -0.42 2.79
 -2 9 12 -1.35 2.22
 2 9 -12 3.07 2.57
 2 9 -12 0.21 1.61
 -2 9 12 2.47 2.54
 -1 -9 12 4.25 2.37
 -1 9 12 6.94 2.95
 1 9 -12 8.19 3.28
 1 -9 -12 2.15 2.52
 1 9 -12 5.68 2.46
 -1 9 12 5.16 2.68
 0 -9 -12 11.85 3.91
 0 9 12 10.79 3.13
 0 9 -12 10.46 3.15
 0 9 -12 11.44 2.89
 0 9 12 15.71 3.64
 0 -9 12 12.81 3.18
 -1 -9 -12 42.75 6.73
 1 9 12 29.19 4.48
 -1 9 -12 34.44 4.92
 -1 9 -12 27.07 4.14
 1 9 12 31.9 4.56
 -2 -9 -12 26.33 5.54
 2 9 12 23.89 3.96
 -2 9 -12 24.1 4.03
 -2 9 -12 28.72 4.42
 2 9 12 30.89 4.34
 3 9 12 13.79 3.42
 -3 9 -12 10.74 3.18
 -3 -9 -12 7.9 3.38
 3 9 12 10.54 3.11
 -3 9 -12 8.23 2.83
 -4 -9 -12 -0.37 2.59
 4 9 12 6.01 2.54
 -4 9 -12 1.37 2.33
 -4 9 -12 0.81 2.07
 -15 0 13 -0.39 1.82
 15 0 -13 3.51 2.84
 -14 0 13 0.26 1.93
 14 0 -13 -2.48 2.6
 13 0 -13 0.91 2.37
 -13 0 13 -0.2 2.02
 -12 0 13 3.38 2.73
 -11 0 13 -0.11 1.92
 -10 0 13 3.31 2.44
 10 0 -13 -0.26 1.03
 9 0 -13 -1.87 1.08
 -9 0 13 -1.06 1.92
 -9 0 13 -0.18 0.42
 -8 0 13 -0.44 1.66
 -8 0 13 -0.14 0.42
 8 0 -13 -1.04 0.99
 7 0 -13 0.14 0.88
 -7 0 13 0.82 1.66
 7 0 -13 -1.52 0.67
 -7 0 13 -0.77 0.49
 -6 0 13 0.12 1.58
 6 0 -13 2.21 1.09
 -5 0 13 0.56 2.16
 5 0 -13 1.86 1.01
 4 0 -13 1.6 1.14
 4 0 -13 0.17 1.16
 -4 0 13 -0.04 0.5
 4 0 -13 0.57 0.47
 3 0 -13 0.18 1.66
 -3 0 13 0.42 0.55
 3 0 -13 0.2 0.45
 2 0 -13 4.8 2.43
 -2 0 13 1.54 0.79
 2 0 -13 1.33 0.73
 -1 0 13 4.92 1.43
 1 0 -13 6.49 1.31
 0 0 13 12.08 1.75
 0 0 -13 16.39 3.09
 1 0 13 12.05 2.21
 -1 0 -13 3.97 2.02
 2 0 13 2.54 1.39
 -2 0 -13 0.2 1.49
 3 0 13 -1 1.04
 -3 0 -13 0.02 1.62
 4 0 13 6.65 1.79
 -4 0 -13 4.73 1.86
 4 0 13 2.76 1.62
 5 0 13 5.09 1.81
 -5 0 -13 7.19 2.31
 5 0 13 3.6 1.03
 5 0 13 6.28 2.43
 6 0 13 2.66 0.93
 6 0 13 6.24 2.75
 6 0 13 4.06 1.73
 -6 0 -13 5.63 2.23
 7 0 13 0.44 0.66
 7 0 13 -0.37 2.02
 7 0 13 2.6 2.12
 -7 0 -13 1.24 1.98
 8 0 13 -1.55 2.25
 8 0 13 -0.6 1.89
 -8 0 -13 1.72 2.07
 9 0 13 -1.42 2.31
 9 0 13 -2.63 3.02
 -9 0 -13 1.18 2.21
 10 0 13 0.9 2.35
 10 0 13 -2.6 3.04
 -10 0 -13 -0.89 2.22
 11 0 13 2.82 3.03
 11 0 13 1.15 2.43
 -11 0 -13 2.32 2.34
 12 0 13 2.09 3.38
 12 0 13 1.37 2.99
 -12 0 -13 2.4 2.12
 13 0 13 -0.26 2.42
 13 0 13 2.51 3.15
 -13 0 -13 0.81 2.03
 -15 -1 13 109.86 9.08
 -15 1 13 101.8 8.35
 15 -1 -13 92.7 9.2
 -14 -1 13 272.91 13.9
 -14 1 13 274.88 13.83
 14 -1 -13 258.85 14.75
 -13 -1 13 262.37 13.37
 -13 1 13 241.16 12.61
 13 -1 -13 237.47 13.59
 -12 -1 13 133.52 9.25
 -12 1 13 125.05 8.71
 12 -1 -13 134.24 9.79
 -11 -1 13 51.82 5.86
 -11 1 13 50.68 5.34
 11 -1 -13 49.24 5.75
 -10 -1 13 3.04 2.03
 10 -1 -13 4.11 1.45
 -10 1 13 2.88 1.81
 -10 1 13 4.61 1.24
 9 -1 -13 238.23 8.03
 -9 -1 13 240.89 11.32
 9 1 -13 241.32 6.29
 -9 1 13 237.03 10.26
 9 1 -13 241.68 6.49
 -9 1 13 242.39 6.73
 8 -1 -13 576.34 13.03
 8 1 -13 574.91 10.53
 8 1 -13 565.29 10.7
 -8 1 13 568.99 15.79
 8 -1 -13 552.35 15.77
 -8 -1 13 550.2 16.9
 -8 1 13 570.41 10.7
 7 -1 -13 743.14 15.01
 -7 -1 13 663.35 18.21
 7 1 -13 721.36 12.02
 7 1 -13 713.34 12.33
 -7 1 13 695.45 16.96
 7 -1 -13 692.64 16.92
 -7 1 13 713.53 12
 -6 -1 13 872 20.44
 6 1 -13 918.01 14.04
 6 1 -13 927.72 14.67
 6 -1 -13 850.22 18.44
 -6 1 13 900.1 18.99
 6 -1 -13 908.45 16.65
 -6 1 13 912.27 13.93
 5 1 -13 398.99 8.17
 5 -1 -13 397.48 9.99
 -5 -1 13 399.14 12.59
 5 -1 -13 378.08 11.05
 -5 1 13 410.81 8.23
 4 -1 -13 150.48 5.77
 4 1 -13 151.37 4.78
 4 -1 -13 136.02 6.27
 4 1 -13 159.59 6.32
 -4 -1 13 157.15 7.56
 -4 1 13 146.07 3.47
 4 -1 -13 149.33 4.81
 4 1 -13 138.03 3.2
 -4 1 13 147.9 4.57
 -3 -1 13 38.08 2.41
 3 -1 -13 40.25 3.01
 -3 1 13 37.73 1.92
 3 1 -13 37.89 2.43
 3 -1 -13 40.88 3.44
 3 1 -13 34.59 3.05
 3 -1 -13 39.54 2.47
 3 1 -13 39.41 1.82
 -3 -1 13 37.33 3.69
 2 -1 -13 999.49 17.14
 -2 -1 13 1035.47 19.68
 2 1 -13 988.42 17.65
 2 -1 -13 987.85 15.55
 -1 -1 13 1674.49 21.36
 1 -1 -13 1734.58 25.44
 1 1 -13 1631.73 25.13
 -1 -1 13 1738.62 27.21
 0 1 -13 2344.19 33.05
 0 1 13 2388.9 31.39
 0 -1 13 2278.51 27.62
 0 -1 -13 2385.35 31.95
 0 1 -13 2300.08 32.58
 -1 1 -13 1098.56 19.54
 1 1 13 1059.02 17.87
 -1 -1 -13 1113.97 18.85
 1 -1 13 1089.71 15.81
 -1 1 -13 1136.75 20.02
 -2 1 -13 334.05 7.9
 2 1 13 316.89 8.66
 2 -1 13 328.34 7.79
 -2 -1 -13 322.12 9.1
 -2 1 -13 348.51 10.32
 3 1 13 1.52 1.18
 3 -1 13 2.35 1.17
 -3 -1 -13 0.34 1.27
 -3 1 -13 -0.78 1.83
 3 -1 13 0.46 1.53
 4 1 13 361.83 10.22
 4 -1 13 345.32 9.97
 -4 -1 -13 384.34 10.49
 -4 1 -13 395.01 11.82
 4 -1 13 353.26 11.46
 5 1 13 532.07 13.59
 5 -1 13 540.64 14.3
 -5 -1 -13 577.88 13.75
 5 1 13 551.48 14.77
 -5 1 -13 592.81 15.57
 5 -1 13 559.97 15.72
 5 -1 13 575.58 10.27
 6 1 13 692.59 16.91
 6 -1 13 662.24 17.6
 -6 -1 -13 710.86 16.34
 -6 1 -13 716.91 17.93
 6 1 13 676.18 17.51
 6 -1 13 668.93 18.28
 6 -1 13 665.47 11.36
 7 1 13 720.08 18.69
 7 -1 13 666.93 19.23
 -7 -1 -13 713.56 17
 -7 1 -13 751.08 19.51
 7 1 13 701.72 18.98
 7 -1 13 700.81 19.92
 8 1 13 292.46 12.5
 8 -1 13 277.69 12.96
 -8 -1 -13 301.21 11.15
 -8 1 -13 298.88 12.64
 8 1 13 275.91 12.26
 8 -1 13 291.56 13.24
 9 -1 13 28.45 4.67
 9 1 13 28.1 4.48
 9 -1 13 33.56 4.96
 9 1 13 35.97 4.97
 -9 -1 -13 32.31 3.96
 -9 1 -13 27.23 4.13
 10 1 13 -0.31 2.58
 10 -1 13 -0.31 2.67
 10 1 13 -4.83 3.29
 10 -1 13 0.17 2.43
 -10 -1 -13 -0.91 2.07
 -10 1 -13 -1.52 2.96
 11 1 13 57.04 6.8
 11 -1 13 52.5 6.85
 11 -1 13 66.8 7.27
 11 1 13 52.79 6.78
 -11 -1 -13 58.4 5.87
 -11 1 -13 54.26 6.38
 12 1 13 187.38 12.79
 12 -1 13 184.82 13.07
 12 1 13 169 12.66
 -12 -1 -13 169.01 10.1
 -12 1 -13 179.96 11.61
 13 1 13 134.85 11.5
 13 -1 13 147.19 11.98
 13 1 13 129.53 11.22
 -13 1 -13 145.43 10.72
 -14 -2 13 3.78 2.83
 -14 2 13 2.56 2.3
 14 -2 -13 5.64 3.11
 -13 -2 13 2.84 2.53
 -13 2 13 -0.28 1.68
 13 -2 -13 2.07 2.73
 -12 2 13 13.21 3.08
 12 -2 -13 15.97 3.37
 12 -2 -13 17.19 4.15
 -12 -2 13 13.94 3.45
 -11 -2 13 7.71 2.86
 -11 2 13 6.13 2.48
 11 -2 -13 6.26 2.44
 11 -2 -13 6.41 1.89
 11 -2 -13 9.93 3.65
 10 -2 -13 -1.24 1.59
 -10 -2 13 2.12 2.45
 -10 2 13 4.31 2.29
 10 -2 -13 3.53 2.13
 10 2 -13 1.95 1.27
 -10 2 13 4.01 1.41
 9 -2 -13 9.52 2.46
 9 -2 -13 8.67 1.84
 -9 -2 13 12.48 3.6
 -9 2 13 10.43 2.61
 9 2 -13 7 1.51
 -9 2 13 9.38 1.84
 8 -2 -13 0.45 1.29
 -8 -2 13 -1.11 2.26
 8 2 -13 0.6 0.76
 8 -2 -13 -0.58 1.27
 -8 2 13 3 2.09
 8 2 -13 -0.05 1.1
 -8 2 13 -0.07 1.01
 -7 -2 13 61.89 5.9
 7 2 -13 62.73 3.65
 7 -2 -13 64.36 4.54
 7 2 -13 68.56 3.08
 7 -2 -13 61.92 4.71
 -7 2 13 59.98 3.67
 6 -2 -13 0.72 1.29
 6 -2 -13 2.83 1.56
 6 2 -13 0.7 1.03
 -6 -2 13 4.63 2.73
 -6 2 13 -0.5 1.13
 5 -2 -13 2.06 1.37
 5 2 -13 1.88 1.19
 5 -2 -13 1.79 1.47
 -5 -2 13 1.18 0.93
 -5 -2 13 1.85 2.16
 -5 2 13 1.41 0.97
 -4 -2 13 152.02 8.39
 4 2 -13 134.84 5.15
 -4 2 13 127.63 3.08
 4 -2 -13 144.56 6.65
 4 2 -13 147.91 6.19
 4 -2 -13 133.47 6
 -4 2 13 137.02 5.07
 4 2 -13 130.38 2.72
 3 -2 -13 5.5 1.51
 -3 -2 13 4.93 1.78
 3 2 -13 6.32 1.29
 -3 2 13 5.84 1.29
 2 -2 -13 78.68 4.56
 2 2 -13 76.39 3.98
 -2 -2 13 80.52 5.89
 2 2 -13 80.67 4.64
 -2 2 13 74.53 3.75
 1 2 -13 36.92 2.83
 1 2 -13 34.88 3.29
 1 -2 -13 41.87 3.42
 -1 -2 13 39.39 4.19
 -1 -2 13 42.7 1.8
 1 2 -13 42.38 3.64
 0 -2 -13 19.17 2.48
 0 -2 13 25.46 3.52
 0 2 -13 18.63 2.45
 0 -2 -13 22.15 2.82
 0 2 13 22.89 2.78
 0 -2 13 19.26 1.25
 0 2 -13 18.38 2.17
 0 2 -13 23.62 2.91
 -1 -2 -13 20.41 2.75
 1 -2 13 18.02 2.96
 -1 2 -13 17.92 2.22
 -1 -2 -13 23.02 2.79
 1 2 13 21.11 2.79
 1 -2 13 16.13 1.44
 -1 2 -13 17.16 2.8
 2 -2 13 13.51 2.5
 -2 2 -13 16.37 2.23
 2 2 13 22.97 3.37
 -2 -2 -13 21.14 2.98
 -2 2 -13 11.9 1.3
 2 -2 13 16.19 1.9
 -2 2 -13 12.57 2.51
 2 -2 13 15.03 2.62
 3 -2 13 0.5 1.24
 -3 2 -13 3.11 0.88
 -3 -2 -13 4.37 1.82
 3 -2 13 1.26 1.1
 -3 2 -13 -0.48 2.09
 3 -2 13 0.02 1.62
 4 -2 13 64.15 4.13
 4 2 13 71.65 4.99
 -4 -2 -13 65.43 4.1
 4 -2 13 60.79 4.65
 -4 2 -13 60.17 4.89
 4 -2 13 65.69 5.25
 5 -2 13 8.48 2.59
 5 -2 13 7.54 1.33
 5 2 13 10.87 2.62
 -5 -2 -13 7.19 1.61
 5 -2 13 4.69 1.87
 5 2 13 9.87 2.4
 -5 2 -13 8.21 2.58
 6 -2 13 10.42 2.94
 6 -2 13 9.68 1.12
 6 2 13 15.2 3.02
 6 -2 13 10.99 2.98
 -6 -2 -13 11.65 2.18
 -6 2 -13 11.33 2.87
 6 2 13 11.86 2.7
 7 2 13 11.62 3.19
 7 -2 13 9.37 2.94
 7 2 13 10.61 3.01
 7 -2 13 8 2.87
 -7 -2 -13 5.42 1.68
 -7 2 -13 7.57 2.8
 8 2 13 -0.07 2.11
 8 -2 13 0.84 2.33
 8 2 13 1.86 1.95
 8 -2 13 2.2 2.08
 -8 -2 -13 3 1.82
 -8 2 -13 -3.72 2.98
 9 -2 13 -2.33 3.06
 9 2 13 -0.99 2.71
 9 2 13 3.72 2.64
 -9 -2 -13 1.53 1.56
 -9 2 -13 -2.19 3.04
 10 2 13 6.18 2.8
 10 -2 13 10.26 3.46
 10 2 13 12.48 3.64
 -10 -2 -13 14.8 2.73
 -10 2 -13 9.98 3.09
 11 2 13 7.59 3.55
 11 2 13 7.08 2.88
 11 -2 13 4.92 3.57
 -11 2 -13 -0.09 2.89
 12 2 13 2.33 2.4
 12 2 13 -1.99 3.25
 12 -2 13 3.93 3.37
 -12 2 -13 3.18 2.93
 13 2 13 3.98 3.22
 13 2 13 2.15 2.88
 13 -2 13 -0.97 2.73
 -13 2 -13 -0.22 2.85
 -14 -3 13 114.66 9.36
 14 -3 -13 107.54 10.11
 -13 -3 13 157.36 10.8
 -13 3 13 156.63 9.44
 13 -3 -13 155.57 11.52
 -12 -3 13 140.26 10
 -12 3 13 134.29 8.35
 12 -3 -13 136.89 10.4
 -11 -3 13 13.95 3.32
 -11 3 13 10.96 2.69
 11 3 -13 10.58 2.11
 11 -3 -13 15.84 3.17
 11 -3 -13 11.05 2.4
 -11 3 13 12.39 2.4
 10 -3 -13 10.65 2.4
 -10 -3 13 13.64 3.27
 10 3 -13 13.19 2.38
 -10 3 13 12.63 2.7
 10 -3 -13 15.79 2.89
 -10 3 13 11 2.27
 -9 -3 13 123.33 8.9
 9 3 -13 114.94 6.14
 9 -3 -13 113.44 6.63
 -9 3 13 120.4 7.08
 9 -3 -13 119.12 7.27
 -9 3 13 114.77 6.22
 -8 -3 13 491.42 17.78
 8 3 -13 478.05 12.48
 8 -3 -13 482.72 13.92
 8 3 -13 499.25 8.57
 8 -3 -13 467.6 14.05
 -8 3 13 483.33 12.7
 -7 -3 13 725.64 21.76
 7 3 -13 710.7 15.14
 7 -3 -13 719.28 17.08
 -7 3 13 684.23 15.09
 -6 -3 13 408.44 15.97
 6 3 -13 378.7 10.3
 6 -3 -13 401 12.26
 -6 3 13 387.32 10.57
 -5 -3 13 617.94 20.02
 5 3 -13 546.76 12.39
 5 -3 -13 550.23 14.21
 5 3 -13 564.68 12.66
 -5 -3 13 491.35 13.32
 -5 3 13 548.8 12.59
 -4 -3 13 190.55 10.84
 4 3 -13 161.46 6.24
 4 3 -13 161.72 6.4
 -4 -3 13 159.82 6.09
 -4 3 13 156.42 6.25
 4 -3 -13 156.92 7.22
 -3 -3 13 639.56 20.23
 3 -3 -13 585.95 14.5
 3 3 -13 574 12.56
 3 3 -13 573.66 12.91
 -3 -3 13 575.16 9.92
 -3 3 13 590.45 12.67
 -2 -3 13 590.41 19.12
 2 -3 -13 534.79 13.71
 2 3 -13 554.96 12.37
 2 3 -13 572.13 13.01
 -2 3 13 567.51 12.46
 -1 -3 13 565.51 18.34
 1 3 -13 611.87 13.15
 1 -3 -13 585.16 14.35
 -1 3 13 603.04 14.21
 1 3 -13 623.42 14.19
 -1 3 13 615.23 12.93
 0 -3 -13 1941.37 30.25
 0 3 -13 1916.37 28.08
 0 3 13 1981.51 30.16
 0 3 -13 1952.96 30.01
 0 3 13 1935.14 27.69
 -1 3 -13 944.7 17.78
 1 -3 13 942.3 21.99
 -1 -3 -13 998.93 19.83
 -1 3 -13 936.6 17.48
 1 3 13 992.75 19.19
 -1 3 -13 984.25 19.68
 1 -3 13 927.79 18.21
 2 -3 13 84.44 5.57
 -2 3 -13 73.29 4.29
 -2 3 -13 73.9 4.5
 -2 -3 -13 67.49 3.95
 -2 3 -13 70.39 2.59
 2 3 13 69.78 4.72
 -2 -3 -13 68.45 4.92
 -2 3 -13 68.3 5
 2 -3 13 61.78 4.51
 3 -3 13 12.51 2.49
 3 -3 13 15.66 2.17
 -3 -3 -13 16.01 2.76
 -3 3 -13 13.08 1.35
 -3 3 -13 11.99 1.9
 -3 -3 -13 13.24 2.02
 3 3 13 13.91 2.51
 -3 3 -13 10.75 2.51
 4 -3 13 80.38 3.66
 -4 -3 -13 88.49 6
 -4 -3 -13 77.87 4.25
 -4 3 -13 74.16 3.66
 4 3 13 83.3 5.28
 -4 3 -13 79.25 5.89
 4 -3 13 72.88 5.55
 -5 -3 -13 602.19 16.58
 -5 -3 -13 612.95 12.84
 5 3 13 619.67 15.4
 -5 3 -13 659.58 17.89
 5 -3 13 618.31 17.63
 -6 -3 -13 437.76 10.9
 6 3 13 436.9 13.37
 6 3 13 456.61 13.84
 -6 3 -13 473.52 15.9
 6 -3 13 434.77 15.68
 7 -3 13 352.51 14.93
 -7 -3 -13 371.19 10.23
 7 3 13 369.46 12.94
 7 3 13 378.02 13.2
 -7 3 -13 393.55 15.37
 8 -3 13 226.27 12.52
 -8 -3 -13 193.93 9.78
 -8 -3 -13 252.83 8.82
 8 3 13 240.19 11.12
 -8 3 -13 254.55 13.03
 8 3 13 244.64 11.28
 9 3 13 31.79 4.45
 -9 -3 -13 26.59 3.7
 9 -3 13 30.2 5.24
 9 3 13 26.32 4.28
 -9 3 -13 41.8 5.84
 -10 -3 -13 4.04 1.98
 10 3 13 3.55 2.56
 10 3 13 8.68 3.44
 10 -3 13 -0.92 3.32
 -10 3 -13 3.42 2.96
 11 3 13 35.66 5.58
 11 3 13 38.26 5.64
 11 -3 13 33.47 5.77
 -11 3 -13 42.54 6.19
 12 3 13 101.01 9.33
 12 -3 13 96.45 9.67
 -12 3 -13 108.69 10.02
 13 3 13 117.27 10.42
 13 -3 13 120.33 11.15
 13 3 13 122.07 11.11
 -13 3 -13 147.19 11.85
 -13 -4 13 14.03 3.88
 13 -4 -13 16.74 4.48
 -12 -4 13 9.45 3.3
 12 -4 -13 12.2 2.95
 -12 4 13 6.16 2.29
 -11 -4 13 4.61 3.03
 11 -4 -13 3.08 1.95
 -11 4 13 7.88 2.35
 -11 4 13 2.7 1.76
 -10 -4 13 40.33 5.62
 10 -4 -13 39.64 4.48
 -10 4 13 42.98 4.46
 10 4 -13 34.9 3.97
 -10 4 13 41.43 4.36
 -9 -4 13 2.43 2.5
 9 4 -13 0.28 1.52
 9 -4 -13 -1.61 1.98
 -9 4 13 -0.31 1.71
 -8 -4 13 0.35 2.24
 8 -4 -13 -0.22 1.6
 8 4 -13 -2.54 2.12
 -8 4 13 -1.63 1.81
 -7 -4 13 7.72 3.39
 7 -4 -13 6.94 2.22
 7 4 -13 6.7 1.98
 -7 4 13 4.59 1.59
 -6 -4 13 11.45 1.62
 -6 -4 13 13.09 3.68
 6 -4 -13 8.79 2.39
 6 4 -13 10.49 2.23
 -6 4 13 8.07 2.07
 -5 -4 13 104.5 8.7
 5 -4 -13 96.31 6.41
 5 4 -13 96.23 5.02
 -5 -4 13 92.35 3.78
 5 4 -13 93.76 5.35
 -5 -4 13 92.33 4
 5 4 -13 87.02 2.85
 -5 4 13 88.75 5.28
 4 -4 -13 5.96 1.93
 -4 -4 13 5.82 2.92
 -4 -4 13 6.75 1.14
 4 4 -13 9.15 2
 -4 -4 13 6.67 0.87
 4 4 -13 12.39 2.24
 -4 4 13 5.62 1.65
 -3 -4 13 19.88 4
 3 4 -13 23.57 2.75
 3 4 -13 21.8 2.64
 3 -4 -13 18.51 3.02
 -3 4 13 21.53 2.68
 -2 -4 13 347.06 14.45
 2 -4 -13 355.12 11.8
 2 4 -13 358.25 10.36
 2 4 -13 360.74 10.46
 -2 4 13 363.01 10.38
 -1 -4 13 7.73 2.43
 1 -4 -13 8.08 2.35
 -1 4 13 7.12 2.05
 1 4 -13 7.72 1.94
 1 4 -13 11.15 2.32
 -1 4 13 6.89 1.82
 -1 -4 13 9.83 1.71
 0 -4 13 60.08 5.21
 0 4 -13 68.7 4.55
 0 4 13 66.83 5.03
 0 -4 -13 61.12 5.03
 0 4 -13 75.21 5.36
 0 -4 13 59.56 4.04
 0 4 13 64.3 4.28
 1 -4 13 8.66 2.23
 1 -4 13 5.35 1.77
 -1 -4 -13 8.42 2.36
 -1 4 -13 4.56 1.54
 1 4 13 9.15 2.93
 -1 4 -13 5.64 1.98
 -1 4 -13 4.1 2.03
 1 4 13 8.69 2.23
 2 -4 13 66.16 4.3
 -2 -4 -13 73.08 5.51
 -2 4 -13 69.18 4.68
 2 4 13 72.64 5.31
 -2 4 -13 68.6 4.23
 -2 4 -13 76.73 5.66
 2 -4 13 61.96 4.8
 3 -4 13 216.12 6.82
 -3 4 -13 233.91 7.61
 -3 4 -13 246.16 8.95
 3 4 13 250.46 9.61
 -3 4 -13 207.12 5.2
 -3 -4 -13 256.26 10.55
 -3 4 -13 231.3 9.96
 3 -4 13 226.64 9.83
 4 -4 13 0.71 0.63
[truncated: 238,614 more chars]
