# Supplementary material for: Possible Synthetic Approaches for Heterobimetallic Complexes by Using nNHC/tzNHC Heteroditopic Carbene Ligands
Source: Molecules. 2019 Jun 21;24(12):2305. doi: 10.3390/molecules24122305 (PMC6631958; doi:10.3390/molecules24122305)
Supplement: Supplementary file 1 [file molecules-24-02305-s001.zip › 3b.cif]

data_3b
_audit_creation_date               2019-03-13
_audit_creation_method
;
Olex2 1.2
(compiled 2018.05.29 svn.r3508 for OlexSys, GUI svn.r5506)
;
_shelx_SHELXL_version_number       '2018/3'
loop_
  _audit_author_name
  _audit_author_address
 'Marzio Rancan'
;
via Marzolo, 1
Padova
35131
ITALY
;

_audit_contact_author_address      ?
_audit_contact_author_email        ?
_audit_contact_author_name         ''
_audit_contact_author_phone        ?
_publ_contact_author_id_orcid      ?
_publ_section_references
;
Dolomanov, O.V., Bourhis, L.J., Gildea, R.J, Howard, J.A.K. & Puschmann, H.
 (2009), J. Appl. Cryst. 42, 339-341.

Sheldrick, G.M. (2015). Acta Cryst. A71, 3-8.

Sheldrick, G.M. (2015). Acta Cryst. C71, 3-8.
;
_chemical_name_common              ?
_chemical_name_systematic          ?
_chemical_formula_moiety           '2(F6 P), C24 H29 N5'
_chemical_formula_sum              'C24 H29 F12 N5 P2'
_chemical_formula_weight           677.46
_chemical_melting_point            ?
loop_
  _atom_type_symbol
  _atom_type_description
  _atom_type_scat_dispersion_real
  _atom_type_scat_dispersion_imag
  _atom_type_scat_source
 'C' 'C' 0.0033 0.0016 'International Tables Vol C Tables 4.2.6.8 and 6.1.1.4'
 'H' 'H' 0.0000 0.0000 'International Tables Vol C Tables 4.2.6.8 and 6.1.1.4'
 'F' 'F' 0.0171 0.0103 'International Tables Vol C Tables 4.2.6.8 and 6.1.1.4'
 'N' 'N' 0.0061 0.0033 'International Tables Vol C Tables 4.2.6.8 and 6.1.1.4'
 'P' 'P' 0.1023 0.0942 'International Tables Vol C Tables 4.2.6.8 and 6.1.1.4'

_shelx_space_group_comment
;
The symmetry employed for this shelxl refinement is uniquely defined
by the following loop, which should always be used as a source of
symmetry information in preference to the above space-group names.
They are only intended as comments.
;
_space_group_crystal_system        'monoclinic'
_space_group_IT_number             14
_space_group_name_H-M_alt          'P 1 21/n 1'
_space_group_name_Hall             '-P 2yn'
loop_
  _space_group_symop_operation_xyz
 'x, y, z'
 '-x+1/2, y+1/2, -z+1/2'
 '-x, -y, -z'
 'x-1/2, -y-1/2, z-1/2'

_cell_length_a                     7.3780(3)
_cell_length_b                     28.1830(15)
_cell_length_c                     14.5586(7)
_cell_angle_alpha                  90
_cell_angle_beta                   98.482(4)
_cell_angle_gamma                  90
_cell_volume                       2994.1(2)
_cell_formula_units_Z              4
_cell_measurement_reflns_used      3216
_cell_measurement_temperature      294(7)
_cell_measurement_theta_max        27.8360
_cell_measurement_theta_min        3.1340
_shelx_estimated_absorpt_T_max     ?
_shelx_estimated_absorpt_T_min     ?
_exptl_absorpt_coefficient_mu      0.244
_exptl_absorpt_correction_T_max    1.00000
_exptl_absorpt_correction_T_min    0.68580
_exptl_absorpt_correction_type     multi-scan
_exptl_absorpt_process_details
;
CrysAlisPro, Agilent Technologies,
Version 1.171.36.28 (release 01-02-2013 CrysAlis171 .NET)
(compiled Feb  1 2013,16:14:44)
Empirical absorption correction using spherical harmonics,
 implemented in SCALE3 ABSPACK scaling algorithm.
;
_exptl_absorpt_special_details     ?
_exptl_crystal_colour              colourless
_exptl_crystal_colour_primary      colourless
_exptl_crystal_density_diffrn      1.503
_exptl_crystal_density_meas        ?
_exptl_crystal_density_method      ?
_exptl_crystal_description         needle
_exptl_crystal_F_000               1384
_exptl_crystal_size_max            0.3
_exptl_crystal_size_mid            0.1
_exptl_crystal_size_min            0.08
_exptl_transmission_factor_max     ?
_exptl_transmission_factor_min     ?
_diffrn_reflns_av_R_equivalents    0.0191
_diffrn_reflns_av_unetI/netI       0.0247
_diffrn_reflns_Laue_measured_fraction_full  0.996
_diffrn_reflns_Laue_measured_fraction_max  0.993
_diffrn_reflns_limit_h_max         9
_diffrn_reflns_limit_h_min         -8
_diffrn_reflns_limit_k_max         16
_diffrn_reflns_limit_k_min         -35
_diffrn_reflns_limit_l_max         18
_diffrn_reflns_limit_l_min         -16
_diffrn_reflns_number              12962
_diffrn_reflns_point_group_measured_fraction_full  0.996
_diffrn_reflns_point_group_measured_fraction_max  0.993
_diffrn_reflns_theta_full          25.242
_diffrn_reflns_theta_max           26.371
_diffrn_reflns_theta_min           2.589
_diffrn_ambient_temperature        294(7)
_diffrn_detector_area_resol_mean   16.1274
_diffrn_measured_fraction_theta_full  0.996
_diffrn_measured_fraction_theta_max  0.993
_diffrn_measurement_details
;
#__ type_ start__ end____ width___ exp.time_
  1 omega  -22.00   18.00   0.1000   40.0000
omega____ theta____ kappa____ phi______ frames
    -      -18.5219  -99.0000  -90.0000 400

#__ type_ start__ end____ width___ exp.time_
  2 omega  -10.00   38.00   0.1000   40.0000
omega____ theta____ kappa____ phi______ frames
    -       18.5219  -57.0000  120.0000 480

#__ type_ start__ end____ width___ exp.time_
  3 omega    3.00   79.00   0.1000   40.0000
omega____ theta____ kappa____ phi______ frames
    -       18.5219   57.0000  -30.0000 760

#__ type_ start__ end____ width___ exp.time_
  4 omega   -1.00   71.00   0.1000   40.0000
omega____ theta____ kappa____ phi______ frames
    -       18.5219   38.0000  -90.0000 720
;
_diffrn_measurement_device_type    'Xcalibur, Eos, Gemini'
_diffrn_measurement_method         '\w scans'
_diffrn_orient_matrix_UB_11        -0.0244705000
_diffrn_orient_matrix_UB_12        -0.0127274000
_diffrn_orient_matrix_UB_13        -0.0420056000
_diffrn_orient_matrix_UB_21        0.0180300000
_diffrn_orient_matrix_UB_22        -0.0217003000
_diffrn_orient_matrix_UB_23        0.0243330000
_diffrn_orient_matrix_UB_31        -0.0923654000
_diffrn_orient_matrix_UB_32        -0.0008729000
_diffrn_orient_matrix_UB_33        0.0082113000
_diffrn_radiation_monochromator    graphite
_diffrn_radiation_type             MoK\a
_diffrn_radiation_wavelength       0.71073
_diffrn_source                     'Enhance (Mo) X-ray Source'
_reflns_Friedel_coverage           0.000
_reflns_Friedel_fraction_full      .
_reflns_Friedel_fraction_max       .
_reflns_number_gt                  4632
_reflns_number_total               6082
_reflns_odcompleteness_completeness  99.25
_reflns_odcompleteness_iscentric   1
_reflns_odcompleteness_theta       26.32
_reflns_special_details
;
 Reflections were merged by SHELXL according to the crystal
 class for the calculation of statistics and refinement.
 
 _reflns_Friedel_fraction is defined as the number of unique
 Friedel pairs measured divided by the number that would be
 possible theoretically, ignoring centric projections and
 systematic absences.
;
_reflns_threshold_expression       'I > 2\s(I)'
_computing_cell_refinement
;
CrysAlisPro, Agilent Technologies,
Version 1.171.36.28 (release 01-02-2013 CrysAlis171 .NET)
(compiled Feb  1 2013,16:14:44)
;
_computing_data_collection
;
CrysAlisPro, Agilent Technologies,
Version 1.171.36.28 (release 01-02-2013 CrysAlis171 .NET)
(compiled Feb  1 2013,16:14:44)
;
_computing_data_reduction
;
CrysAlisPro, Agilent Technologies,
Version 1.171.36.28 (release 01-02-2013 CrysAlis171 .NET)
(compiled Feb  1 2013,16:14:44)
;
_computing_molecular_graphics      'Olex2 (Dolomanov et al., 2009)'
_computing_publication_material    'Olex2 (Dolomanov et al., 2009)'
_computing_structure_refinement    'ShelXL (Sheldrick, 2015)'
_computing_structure_solution      'ShelXT (Sheldrick, 2015)'
_refine_diff_density_max           0.397
_refine_diff_density_min           -0.276
_refine_diff_density_rms           0.044
_refine_ls_extinction_coef         .
_refine_ls_extinction_method       none
_refine_ls_goodness_of_fit_ref     1.044
_refine_ls_hydrogen_treatment      constr
_refine_ls_matrix_type             full
_refine_ls_number_parameters       502
_refine_ls_number_reflns           6082
_refine_ls_number_restraints       648
_refine_ls_R_factor_all            0.0744
_refine_ls_R_factor_gt             0.0572
_refine_ls_restrained_S_all        1.346
_refine_ls_shift/su_max            0.001
_refine_ls_shift/su_mean           0.000
_refine_ls_structure_factor_coef   Fsqd
_refine_ls_weighting_details      
 'w=1/[\s^2^(Fo^2^)+(0.0734P)^2^+1.5501P] where P=(Fo^2^+2Fc^2^)/3'
_refine_ls_weighting_scheme        calc
_refine_ls_wR_factor_gt            0.1491
_refine_ls_wR_factor_ref           0.1628
_refine_special_details            ?
_olex2_refinement_description
;
1. Others
 Fixed Uiso: H8(0.056) H11A(0.062) H11B(0.062) H10A(0.062) H10B(0.062)
 H13(0.061) H12A(0.069) H12B(0.069) H19(0.073) H3(0.073) H15(0.082) H18A(0.105)
 H18B(0.105) H18C(0.105) H22(0.085) H0AA(0.089) H14(0.086) H5(0.087) H1(0.089)
 H4(0.104) H7A(0.123) H7B(0.123) H7C(0.123) H24A(0.131) H24B(0.131) H24C(0.131)
 H21A(0.135) H21B(0.135) H21C(0.135)
 Fixed X: H8(0.397613) H11A(0.209163) H11B(0.02763) H10A(0.041808)
 H10B(0.012113) H13(0.561287) H12A(0.184748) H12B(0.365888) H19(0.90093)
 H3(0.676329) H15(0.228201) H18A(0.509057) H18B(0.712121) H18C(0.603112)
 H22(0.862904) H0AA(0.940239) H14(0.052766) H5(0.740065) H1(1.105919)
 H4(1.009992) H7A(0.305136) H7B(0.225964) H7C(0.11263) H24A(0.59411)
 H24B(0.598197) H24C(0.433476) H21A(1.092802) H21B(1.069124) H21C(1.184616)
 Fixed Y: H8(0.486291) H11A(0.379338) H11B(0.371684) H10A(0.452916)
 H10B(0.447511) H13(0.325901) H12A(0.391056) H12B(0.397506) H19(0.183246)
 H3(0.513995) H15(0.225345) H18A(0.223227) H18B(0.231744) H18C(0.272336)
 H22(0.176487) H0AA(0.553227) H14(0.298878) H5(0.564484) H1(0.596248)
 H4(0.601282) H7A(0.491236) H7B(0.443421) H7C(0.490411) H24A(0.25859)
 H24B(0.204701) H24C(0.225094) H21A(0.128525) H21B(0.122995) H21C(0.165155)
 Fixed Z: H8(0.645412) H11A(0.781739) H11B(0.712063) H10A(0.66596)
 H10B(0.769819) H13(0.687697) H12A(0.587837) H12B(0.657869) H19(0.542802)
 H3(0.625295) H15(0.574756) H18A(0.455357) H18B(0.439498) H18C(0.480695)
 H22(0.811605) H0AA(0.599972) H14(0.574856) H5(0.88372) H1(0.716637)
 H4(0.858293) H7A(0.980245) H7B(0.936215) H7C(0.918085) H24A(0.843053)
 H24B(0.869973) H24C(0.800917) H21A(0.640278) H21B(0.744995) H21C(0.713843)
;
_atom_sites_solution_hydrogens     geom
_atom_sites_solution_primary       dual
_atom_sites_solution_secondary     ?
loop_
  _atom_site_label
  _atom_site_type_symbol
  _atom_site_fract_x
  _atom_site_fract_y
  _atom_site_fract_z
  _atom_site_U_iso_or_equiv
  _atom_site_adp_type
  _atom_site_occupancy
  _atom_site_site_symmetry_order
  _atom_site_calc_flag
  _atom_site_refinement_flags_posn
  _atom_site_refinement_flags_adp
  _atom_site_refinement_flags_occupancy
  _atom_site_disorder_assembly
  _atom_site_disorder_group
 P1 P 0.71738(10) 0.38217(3) 0.90645(5) 0.0604(2) Uani 1 1 d D U . . .
 P2 P 0.68486(10) 0.40224(3) 0.50213(5) 0.0638(2) Uani 1 1 d D U . . .
 N1 N 0.5185(2) 0.51232(7) 0.77082(13) 0.0434(4) Uani 1 1 d . . . . .
 N5 N 0.4493(3) 0.26470(7) 0.63723(15) 0.0511(5) Uani 1 1 d . . . . .
 F12B F 0.6451(17) 0.4240(5) 0.4050(7) 0.081(2) Uani 0.364(11) 1 d D U P A 2
 N4 N 0.2940(3) 0.32949(7) 0.63691(15) 0.0531(5) Uani 1 1 d . . . . .
 N2 N 0.4739(3) 0.51066(8) 0.85473(14) 0.0536(5) Uani 1 1 d . . . . .
 N3 N 0.3205(3) 0.48623(8) 0.84478(13) 0.0501(5) Uani 1 1 d . . . . .
 F10B F 0.5251(15) 0.3635(4) 0.4750(9) 0.087(2) Uani 0.364(11) 1 d D U P A 2
 C9 C 0.2644(3) 0.47203(8) 0.75650(16) 0.0441(5) Uani 1 1 d . . . . .
 C16 C 0.6040(3) 0.23265(9) 0.65138(18) 0.0507(6) Uani 1 1 d . . . . .
 C6 C 0.6849(3) 0.53575(8) 0.75589(17) 0.0465(5) Uani 1 1 d . . . . .
 C8 C 0.3945(3) 0.48947(8) 0.70874(16) 0.0469(5) Uani 1 1 d . . . . .
 H8 H 0.397613 0.486291 0.645412 0.056 Uiso 1 1 calc R . . . .
 F8B F 0.8647(16) 0.4304(6) 0.5260(10) 0.144(4) Uani 0.364(11) 1 d D U P A 2
 C17 C 0.6891(3) 0.22099(9) 0.57563(18) 0.0525(6) Uani 1 1 d . . . . .
 F9B F 0.5636(17) 0.4329(4) 0.5457(9) 0.127(3) Uani 0.364(11) 1 d D U P A 2
 C11 C 0.1412(3) 0.38951(9) 0.72288(18) 0.0513(6) Uani 1 1 d . . . . .
 H11A H 0.209163 0.379338 0.781739 0.062 Uiso 1 1 calc R . . . .
 H11B H 0.027630 0.371684 0.712063 0.062 Uiso 1 1 calc R . . . .
 C23 C 0.6630(4) 0.21606(10) 0.74067(19) 0.0602(7) Uani 1 1 d . . . . .
 C10 C 0.0991(3) 0.44251(9) 0.72689(19) 0.0519(6) Uani 1 1 d . . . . .
 H10A H 0.041808 0.452916 0.665960 0.062 Uiso 1 1 calc R . . . .
 H10B H 0.012113 0.447511 0.769819 0.062 Uiso 1 1 calc R . . . .
 C13 C 0.4569(3) 0.31006(9) 0.65984(18) 0.0508(6) Uani 1 1 d . . . . .
 H13 H 0.561287 0.325901 0.687697 0.061 Uiso 1 1 calc R . . . .
 C12 C 0.2521(4) 0.37981(9) 0.6460(2) 0.0578(6) Uani 1 1 d . . . . .
 H12A H 0.184748 0.391056 0.587837 0.069 Uiso 1 1 calc R . . . .
 H12B H 0.365888 0.397506 0.657869 0.069 Uiso 1 1 calc R . . . .
 F2B F 0.7160(12) 0.3392(2) 0.9695(6) 0.129(3) Uani 0.542(8) 1 d D U P B 2
 F7B F 0.7474(12) 0.3702(6) 0.5931(7) 0.143(4) Uani 0.364(11) 1 d D U P A 2
 C19 C 0.8419(4) 0.19199(10) 0.5924(2) 0.0611(7) Uani 1 1 d . . . . .
 H19 H 0.900930 0.183246 0.542802 0.073 Uiso 1 1 calc R . . . .
 C20 C 0.9097(4) 0.17560(10) 0.6800(2) 0.0660(7) Uani 1 1 d . . . . .
 C3 C 0.7424(4) 0.53197(11) 0.6723(2) 0.0611(7) Uani 1 1 d . . . . .
 H3 H 0.676329 0.513995 0.625295 0.073 Uiso 1 1 calc R . . . .
 C15 C 0.2726(4) 0.25462(11) 0.5974(2) 0.0682(8) Uani 1 1 d . . . . .
 H15 H 0.228201 0.225345 0.574756 0.082 Uiso 1 1 calc R . . . .
 F3B F 0.7703(11) 0.3483(3) 0.8285(5) 0.131(2) Uani 0.542(8) 1 d D U P B 2
 C18 C 0.6223(4) 0.23867(12) 0.47906(19) 0.0697(8) Uani 1 1 d . . . . .
 H18A H 0.509057 0.223227 0.455357 0.105 Uiso 1 1 calc GR . . . .
 H18B H 0.712121 0.231744 0.439498 0.105 Uiso 1 1 calc GR . . . .
 H18C H 0.603112 0.272336 0.480695 0.105 Uiso 1 1 calc GR . . . .
 C22 C 0.8186(4) 0.18771(11) 0.7525(2) 0.0709(8) Uani 1 1 d . . . . .
 H22 H 0.862904 0.176487 0.811605 0.085 Uiso 1 1 calc R . . . .
 F11B F 0.8139(17) 0.3630(4) 0.4520(9) 0.133(4) Uani 0.364(11) 1 d D U P A 2
 C0AA C 0.9007(4) 0.55518(12) 0.6576(2) 0.0741(9) Uani 1 1 d . . . . .
 H0AA H 0.940239 0.553227 0.599972 0.089 Uiso 1 1 calc R . . . .
 C14 C 0.1765(4) 0.29499(11) 0.5975(2) 0.0713(8) Uani 1 1 d . . . . .
 H14 H 0.052766 0.298878 0.574856 0.086 Uiso 1 1 calc R . . . .
 C5 C 0.7814(4) 0.56182(12) 0.8266(2) 0.0728(8) Uani 1 1 d . . . . .
 H5 H 0.740065 0.564484 0.883720 0.087 Uiso 1 1 calc R . . . .
 F5B F 0.6809(14) 0.4161(3) 0.9822(6) 0.159(3) Uani 0.542(8) 1 d D U P B 2
 C1 C 0.9992(4) 0.58088(12) 0.7269(3) 0.0746(9) Uani 1 1 d . . . . .
 H1 H 1.105919 0.596248 0.716637 0.089 Uiso 1 1 calc R . . . .
 C4 C 0.9415(5) 0.58405(13) 0.8109(3) 0.0864(10) Uani 1 1 d . . . . .
 H4 H 1.009992 0.601282 0.858293 0.104 Uiso 1 1 calc R . . . .
 C7 C 0.2336(5) 0.47704(14) 0.9269(2) 0.0821(10) Uani 1 1 d . . . . .
 H7A H 0.305136 0.491236 0.980245 0.123 Uiso 1 1 calc GR . . . .
 H7B H 0.225964 0.443421 0.936215 0.123 Uiso 1 1 calc GR . . . .
 H7C H 0.112630 0.490411 0.918085 0.123 Uiso 1 1 calc GR . . . .
 C24 C 0.5632(5) 0.22711(14) 0.8209(2) 0.0875(10) Uani 1 1 d . . . . .
 H24A H 0.594110 0.258590 0.843053 0.131 Uiso 1 1 calc GR . . . .
 H24B H 0.598197 0.204701 0.869973 0.131 Uiso 1 1 calc GR . . . .
 H24C H 0.433476 0.225094 0.800917 0.131 Uiso 1 1 calc GR . . . .
 C21 C 1.0794(5) 0.14533(13) 0.6962(3) 0.0900(11) Uani 1 1 d . . . . .
 H21A H 1.092802 0.128525 0.640278 0.135 Uiso 1 1 calc GR . . . .
 H21B H 1.069124 0.122995 0.744995 0.135 Uiso 1 1 calc GR . . . .
 H21C H 1.184616 0.165155 0.713843 0.135 Uiso 1 1 calc GR . . . .
 F2A F 0.7895(12) 0.3522(4) 0.9931(5) 0.129(3) Uani 0.458(8) 1 d D U P B 1
 F1B F 0.9320(6) 0.3867(3) 0.9368(5) 0.138(2) Uani 0.542(8) 1 d D U P B 2
 F1A F 0.8593(14) 0.4185(4) 0.9260(6) 0.173(3) Uani 0.458(8) 1 d D U P B 1
 F4A F 0.6232(12) 0.4084(3) 0.8188(4) 0.128(3) Uani 0.458(8) 1 d D U P B 1
 F5A F 0.5883(13) 0.4101(3) 0.9650(6) 0.122(3) Uani 0.458(8) 1 d D U P B 1
 F4B F 0.7374(13) 0.4265(2) 0.8416(7) 0.173(3) Uani 0.542(8) 1 d D U P B 2
 F3A F 0.8288(13) 0.3532(3) 0.8471(6) 0.147(3) Uani 0.458(8) 1 d D U P B 1
 F6B F 0.5193(7) 0.3783(4) 0.8703(6) 0.167(3) Uani 0.542(8) 1 d D U P B 2
 F6A F 0.5477(12) 0.3454(3) 0.8896(6) 0.139(3) Uani 0.458(8) 1 d D U P B 1
 F12A F 0.6561(12) 0.4122(3) 0.3946(3) 0.0900(16) Uani 0.636(11) 1 d D U P A
 1
 F10A F 0.5188(10) 0.3678(3) 0.4912(6) 0.1001(19) Uani 0.636(11) 1 d D U P A
 1
 F8A F 0.8396(9) 0.4426(2) 0.5151(5) 0.1153(17) Uani 0.636(11) 1 d D U P A 1
 F9A F 0.5368(8) 0.4458(2) 0.5114(4) 0.1050(16) Uani 0.636(11) 1 d D U P A 1
 F7A F 0.6989(8) 0.4000(2) 0.6118(2) 0.0970(16) Uani 0.636(11) 1 d D U P A 1
 F11A F 0.8250(9) 0.3648(2) 0.4955(5) 0.1284(18) Uani 0.636(11) 1 d D U P A 1

loop_
  _atom_site_aniso_label
  _atom_site_aniso_U_11
  _atom_site_aniso_U_22
  _atom_site_aniso_U_33
  _atom_site_aniso_U_23
  _atom_site_aniso_U_13
  _atom_site_aniso_U_12
 P1 0.0615(4) 0.0595(5) 0.0594(4) 0.0087(3) 0.0063(3) 0.0009(3)
 P2 0.0549(4) 0.0868(6) 0.0491(4) 0.0083(4) 0.0055(3) -0.0113(4)
 N1 0.0453(10) 0.0388(10) 0.0457(10) 0.0016(8) 0.0058(8) -0.0018(8)
 N5 0.0482(11) 0.0451(11) 0.0601(12) -0.0060(9) 0.0078(9) -0.0010(9)
 F12B 0.087(4) 0.082(5) 0.074(3) 0.030(4) 0.012(3) 0.020(3)
 N4 0.0477(11) 0.0456(11) 0.0674(13) -0.0042(10) 0.0131(9) -0.0008(9)
 N2 0.0549(11) 0.0572(13) 0.0493(11) -0.0073(10) 0.0096(9) -0.0139(10)
 N3 0.0485(11) 0.0544(13) 0.0492(11) -0.0048(9) 0.0129(9) -0.0088(9)
 F10B 0.090(4) 0.077(4) 0.089(6) 0.008(3) -0.005(3) -0.020(3)
 C9 0.0406(11) 0.0418(12) 0.0495(12) -0.0022(10) 0.0048(9) 0.0064(10)
 C16 0.0479(12) 0.0429(13) 0.0604(15) -0.0002(11) 0.0052(10) 0.0013(11)
 C6 0.0430(11) 0.0385(12) 0.0566(14) 0.0062(10) 0.0030(10) -0.0035(10)
 C8 0.0454(12) 0.0487(14) 0.0456(12) -0.0019(10) 0.0032(9) -0.0021(10)
 F8B 0.105(5) 0.242(9) 0.083(5) 0.026(5) 0.001(4) -0.100(6)
 C17 0.0513(13) 0.0484(14) 0.0577(14) 0.0036(11) 0.0077(11) 0.0001(11)
 F9B 0.164(7) 0.101(5) 0.141(7) -0.032(4) 0.103(7) -0.027(3)
 C11 0.0422(12) 0.0523(14) 0.0600(14) -0.0052(11) 0.0098(10) -0.0085(10)
 C23 0.0694(16) 0.0529(15) 0.0578(15) 0.0000(12) 0.0079(13) -0.0026(13)
 C10 0.0378(11) 0.0531(15) 0.0648(15) -0.0100(12) 0.0075(10) 0.0000(10)
 C13 0.0456(12) 0.0465(14) 0.0609(15) -0.0052(11) 0.0096(10) -0.0043(11)
 C12 0.0597(15) 0.0458(14) 0.0710(17) 0.0003(12) 0.0195(13) 0.0036(12)
 F2B 0.150(5) 0.087(3) 0.170(5) 0.067(3) 0.091(4) 0.036(3)
 F7B 0.079(5) 0.255(11) 0.090(4) 0.096(6) -0.006(3) -0.032(5)
 C19 0.0549(14) 0.0580(16) 0.0725(18) 0.0051(14) 0.0160(12) 0.0044(13)
 C20 0.0590(16) 0.0577(17) 0.081(2) 0.0156(15) 0.0086(14) 0.0081(13)
 C3 0.0526(14) 0.0682(18) 0.0641(16) -0.0071(14) 0.0137(12) -0.0071(13)
 C15 0.0520(14) 0.0549(16) 0.095(2) -0.0168(15) 0.0016(14) -0.0057(13)
 F3B 0.136(4) 0.156(4) 0.099(3) -0.055(3) 0.018(3) -0.008(3)
 C18 0.0755(18) 0.076(2) 0.0574(16) 0.0072(14) 0.0093(13) 0.0120(16)
 C22 0.0767(19) 0.0673(19) 0.0644(18) 0.0151(15) -0.0043(15) 0.0039(16)
 F11B 0.143(6) 0.118(5) 0.159(7) 0.071(5) 0.088(6) 0.068(4)
 C0AA 0.0614(17) 0.079(2) 0.087(2) -0.0003(17) 0.0291(15) -0.0093(16)
 C14 0.0473(14) 0.0640(18) 0.099(2) -0.0159(16) -0.0006(14) -0.0001(13)
 C5 0.0769(19) 0.081(2) 0.0596(17) -0.0032(15) 0.0065(14) -0.0313(17)
 F5B 0.230(7) 0.109(4) 0.150(4) -0.052(3) 0.062(5) 0.011(5)
 C1 0.0538(16) 0.070(2) 0.101(2) 0.0074(18) 0.0173(16) -0.0141(15)
 C4 0.079(2) 0.090(2) 0.086(2) -0.0047(19) -0.0010(18) -0.0412(19)
 C7 0.081(2) 0.114(3) 0.0569(17) -0.0109(17) 0.0282(15) -0.034(2)
 C24 0.112(3) 0.092(3) 0.0616(18) -0.0004(17) 0.0238(18) 0.009(2)
 C21 0.072(2) 0.085(2) 0.113(3) 0.036(2) 0.0133(19) 0.0244(18)
 F2A 0.133(5) 0.159(7) 0.092(3) 0.063(4) 0.011(3) 0.033(4)
 F1B 0.0732(19) 0.143(5) 0.184(5) -0.002(4) -0.025(2) -0.025(3)
 F1A 0.145(6) 0.174(6) 0.193(7) 0.030(5) 0.005(4) -0.104(5)
 F4A 0.138(5) 0.163(6) 0.081(3) 0.046(3) 0.006(3) 0.055(4)
 F5A 0.180(6) 0.083(4) 0.121(4) 0.006(3) 0.081(5) 0.034(4)
 F4B 0.167(6) 0.144(4) 0.232(7) 0.131(5) 0.109(5) 0.075(4)
 F3A 0.171(6) 0.151(5) 0.143(5) 0.059(4) 0.105(6) 0.088(4)
 F6B 0.0606(18) 0.227(9) 0.202(6) 0.008(5) -0.020(2) 0.008(3)
 F6A 0.121(4) 0.120(5) 0.175(6) -0.034(4) 0.020(4) -0.054(4)
 F12A 0.115(4) 0.106(4) 0.0498(14) -0.0056(16) 0.0142(16) -0.005(3)
 F10A 0.094(3) 0.119(3) 0.089(3) -0.013(3) 0.019(2) -0.045(3)
 F8A 0.119(3) 0.152(3) 0.079(3) -0.020(3) 0.030(3) -0.073(3)
 F9A 0.121(3) 0.112(3) 0.078(2) -0.016(2) 0.002(2) 0.035(2)
 F7A 0.081(3) 0.156(4) 0.0517(13) 0.0187(18) 0.0028(13) -0.020(2)
 F11A 0.106(3) 0.144(3) 0.133(4) 0.013(3) 0.014(3) 0.049(2)

_geom_special_details
;
 All esds (except the esd in the dihedral angle between two l.s. planes)
 are estimated using the full covariance matrix.  The cell esds are taken
 into account individually in the estimation of esds in distances, angles
 and torsion angles; correlations between esds in cell parameters are only
 used when they are defined by crystal symmetry.  An approximate (isotropic)
 treatment of cell esds is used for estimating esds involving l.s. planes.
;
loop_
  _geom_bond_atom_site_label_1
  _geom_bond_atom_site_label_2
  _geom_bond_distance
  _geom_bond_site_symmetry_2
  _geom_bond_publ_flag
 P1 F2B 1.520(5) . ?
 P1 F3B 1.575(6) . ?
 P1 F5B 1.514(6) . ?
 P1 F2A 1.546(6) . ?
 P1 F1B 1.585(4) . ?
 P1 F1A 1.462(5) . ?
 P1 F4A 1.548(5) . ?
 P1 F5A 1.579(6) . ?
 P1 F4B 1.586(5) . ?
 P1 F3A 1.516(6) . ?
 P1 F6B 1.482(5) . ?
 P1 F6A 1.616(5) . ?
 P2 F12B 1.529(8) . ?
 P2 F10B 1.613(9) . ?
 P2 F8B 1.542(9) . ?
 P2 F9B 1.454(8) . ?
 P2 F7B 1.613(7) . ?
 P2 F11B 1.692(8) . ?
 P2 F12A 1.574(5) . ?
 P2 F10A 1.554(6) . ?
 P2 F8A 1.602(5) . ?
 P2 F9A 1.663(4) . ?
 P2 F7A 1.586(3) . ?
 P2 F11A 1.491(5) . ?
 N1 N2 1.312(3) . ?
 N1 C6 1.439(3) . ?
 N1 C8 1.351(3) . ?
 N5 C16 1.447(3) . ?
 N5 C13 1.319(3) . ?
 N5 C15 1.376(3) . ?
 N4 C13 1.318(3) . ?
 N4 C12 1.462(3) . ?
 N4 C14 1.371(3) . ?
 N2 N3 1.314(3) . ?
 N3 C9 1.351(3) . ?
 N3 C7 1.460(3) . ?
 C9 C8 1.358(3) . ?
 C9 C10 1.487(3) . ?
 C16 C17 1.386(4) . ?
 C16 C23 1.390(4) . ?
 C6 C3 1.350(4) . ?
 C6 C5 1.375(4) . ?
 C8 H8 0.9300 . ?
 C17 C19 1.385(4) . ?
 C17 C18 1.505(4) . ?
 C11 H11A 0.9700 . ?
 C11 H11B 0.9700 . ?
 C11 C10 1.529(3) . ?
 C11 C12 1.505(4) . ?
 C23 C22 1.388(4) . ?
 C23 C24 1.502(4) . ?
 C10 H10A 0.9700 . ?
 C10 H10B 0.9700 . ?
 C13 H13 0.9300 . ?
 C12 H12A 0.9700 . ?
 C12 H12B 0.9700 . ?
 C19 H19 0.9300 . ?
 C19 C20 1.378(4) . ?
 C20 C22 1.375(4) . ?
 C20 C21 1.505(4) . ?
 C3 H3 0.9300 . ?
 C3 C0AA 1.383(4) . ?
 C15 H15 0.9300 . ?
 C15 C14 1.340(4) . ?
 C18 H18A 0.9600 . ?
 C18 H18B 0.9600 . ?
 C18 H18C 0.9600 . ?
 C22 H22 0.9300 . ?
 C0AA H0AA 0.9300 . ?
 C0AA C1 1.362(5) . ?
 C14 H14 0.9300 . ?
 C5 H5 0.9300 . ?
 C5 C4 1.386(4) . ?
 C1 H1 0.9300 . ?
 C1 C4 1.355(5) . ?
 C4 H4 0.9300 . ?
 C7 H7A 0.9600 . ?
 C7 H7B 0.9600 . ?
 C7 H7C 0.9600 . ?
 C24 H24A 0.9600 . ?
 C24 H24B 0.9600 . ?
 C24 H24C 0.9600 . ?
 C21 H21A 0.9600 . ?
 C21 H21B 0.9600 . ?
 C21 H21C 0.9600 . ?

loop_
  _geom_angle_atom_site_label_1
  _geom_angle_atom_site_label_2
  _geom_angle_atom_site_label_3
  _geom_angle
  _geom_angle_site_symmetry_1
  _geom_angle_site_symmetry_3
  _geom_angle_publ_flag
 F2B P1 F3B 88.7(4) . . ?
 F2B P1 F1B 89.5(3) . . ?
 F2B P1 F4B 175.1(3) . . ?
 F3B P1 F1B 84.5(3) . . ?
 F3B P1 F4B 89.6(4) . . ?
 F5B P1 F2B 92.6(4) . . ?
 F5B P1 F3B 175.7(4) . . ?
 F5B P1 F1B 91.4(4) . . ?
 F5B P1 F4B 88.7(4) . . ?
 F2A P1 F4A 172.8(4) . . ?
 F2A P1 F5A 89.7(4) . . ?
 F2A P1 F6A 86.5(4) . . ?
 F1B P1 F4B 85.8(3) . . ?
 F1A P1 F2A 94.2(4) . . ?
 F1A P1 F4A 92.7(4) . . ?
 F1A P1 F5A 91.0(4) . . ?
 F1A P1 F3A 93.1(5) . . ?
 F1A P1 F6A 174.5(5) . . ?
 F4A P1 F5A 88.5(4) . . ?
 F4A P1 F6A 86.4(4) . . ?
 F5A P1 F6A 83.5(4) . . ?
 F3A P1 F2A 91.2(4) . . ?
 F3A P1 F4A 90.1(4) . . ?
 F3A P1 F5A 175.7(5) . . ?
 F3A P1 F6A 92.3(4) . . ?
 F6B P1 F2B 93.5(4) . . ?
 F6B P1 F3B 92.1(4) . . ?
 F6B P1 F5B 91.9(4) . . ?
 F6B P1 F1B 175.4(4) . . ?
 F6B P1 F4B 91.1(4) . . ?
 F12B P2 F10B 90.6(5) . . ?
 F12B P2 F8B 92.5(6) . . ?
 F12B P2 F7B 167.4(6) . . ?
 F12B P2 F11B 84.6(4) . . ?
 F10B P2 F7B 86.1(5) . . ?
 F10B P2 F11B 83.7(5) . . ?
 F8B P2 F10B 167.9(7) . . ?
 F8B P2 F7B 88.4(5) . . ?
 F8B P2 F11B 85.0(5) . . ?
 F9B P2 F12B 96.8(5) . . ?
 F9B P2 F10B 91.9(5) . . ?
 F9B P2 F8B 99.3(6) . . ?
 F9B P2 F7B 95.4(4) . . ?
 F9B P2 F11B 175.4(6) . . ?
 F7B P2 F11B 82.9(5) . . ?
 F12A P2 F8A 88.8(3) . . ?
 F12A P2 F9A 87.4(3) . . ?
 F12A P2 F7A 171.0(3) . . ?
 F10A P2 F12A 91.2(4) . . ?
 F10A P2 F8A 173.4(4) . . ?
 F10A P2 F9A 87.3(3) . . ?
 F10A P2 F7A 90.6(3) . . ?
 F8A P2 F9A 86.1(3) . . ?
 F7A P2 F8A 88.3(3) . . ?
 F7A P2 F9A 83.9(2) . . ?
 F11A P2 F12A 93.2(3) . . ?
 F11A P2 F10A 95.4(4) . . ?
 F11A P2 F8A 91.2(3) . . ?
 F11A P2 F9A 177.2(4) . . ?
 F11A P2 F7A 95.4(3) . . ?
 N2 N1 C6 119.59(19) . . ?
 N2 N1 C8 111.59(19) . . ?
 C8 N1 C6 128.8(2) . . ?
 C13 N5 C16 124.4(2) . . ?
 C13 N5 C15 107.9(2) . . ?
 C15 N5 C16 127.6(2) . . ?
 C13 N4 C12 125.3(2) . . ?
 C13 N4 C14 107.9(2) . . ?
 C14 N4 C12 126.6(2) . . ?
 N1 N2 N3 104.25(18) . . ?
 N2 N3 C9 113.45(19) . . ?
 N2 N3 C7 118.5(2) . . ?
 C9 N3 C7 128.0(2) . . ?
 N3 C9 C8 103.9(2) . . ?
 N3 C9 C10 124.4(2) . . ?
 C8 C9 C10 131.7(2) . . ?
 C17 C16 N5 118.4(2) . . ?
 C17 C16 C23 123.2(2) . . ?
 C23 C16 N5 118.4(2) . . ?
 C3 C6 N1 119.2(2) . . ?
 C3 C6 C5 121.3(2) . . ?
 C5 C6 N1 119.4(2) . . ?
 N1 C8 C9 106.9(2) . . ?
 N1 C8 H8 126.6 . . ?
 C9 C8 H8 126.6 . . ?
 C16 C17 C18 122.7(2) . . ?
 C19 C17 C16 116.9(2) . . ?
 C19 C17 C18 120.4(2) . . ?
 H11A C11 H11B 108.2 . . ?
 C10 C11 H11A 109.7 . . ?
 C10 C11 H11B 109.7 . . ?
 C12 C11 H11A 109.7 . . ?
 C12 C11 H11B 109.7 . . ?
 C12 C11 C10 110.0(2) . . ?
 C16 C23 C24 122.4(3) . . ?
 C22 C23 C16 116.7(3) . . ?
 C22 C23 C24 120.9(3) . . ?
 C9 C10 C11 113.27(19) . . ?
 C9 C10 H10A 108.9 . . ?
 C9 C10 H10B 108.9 . . ?
 C11 C10 H10A 108.9 . . ?
 C11 C10 H10B 108.9 . . ?
 H10A C10 H10B 107.7 . . ?
 N5 C13 H13 125.2 . . ?
 N4 C13 N5 109.6(2) . . ?
 N4 C13 H13 125.2 . . ?
 N4 C12 C11 112.9(2) . . ?
 N4 C12 H12A 109.0 . . ?
 N4 C12 H12B 109.0 . . ?
 C11 C12 H12A 109.0 . . ?
 C11 C12 H12B 109.0 . . ?
 H12A C12 H12B 107.8 . . ?
 C17 C19 H19 118.8 . . ?
 C20 C19 C17 122.4(3) . . ?
 C20 C19 H19 118.8 . . ?
 C19 C20 C21 121.0(3) . . ?
 C22 C20 C19 118.4(3) . . ?
 C22 C20 C21 120.6(3) . . ?
 C6 C3 H3 120.4 . . ?
 C6 C3 C0AA 119.1(3) . . ?
 C0AA C3 H3 120.4 . . ?
 N5 C15 H15 126.5 . . ?
 C14 C15 N5 107.0(2) . . ?
 C14 C15 H15 126.5 . . ?
 C17 C18 H18A 109.5 . . ?
 C17 C18 H18B 109.5 . . ?
 C17 C18 H18C 109.5 . . ?
 H18A C18 H18B 109.5 . . ?
 H18A C18 H18C 109.5 . . ?
 H18B C18 H18C 109.5 . . ?
 C23 C22 H22 118.8 . . ?
 C20 C22 C23 122.4(3) . . ?
 C20 C22 H22 118.8 . . ?
 C3 C0AA H0AA 119.8 . . ?
 C1 C0AA C3 120.5(3) . . ?
 C1 C0AA H0AA 119.8 . . ?
 N4 C14 H14 126.3 . . ?
 C15 C14 N4 107.5(2) . . ?
 C15 C14 H14 126.3 . . ?
 C6 C5 H5 120.7 . . ?
 C6 C5 C4 118.5(3) . . ?
 C4 C5 H5 120.7 . . ?
 C0AA C1 H1 120.0 . . ?
 C4 C1 C0AA 119.9(3) . . ?
 C4 C1 H1 120.0 . . ?
 C5 C4 H4 119.7 . . ?
 C1 C4 C5 120.5(3) . . ?
 C1 C4 H4 119.7 . . ?
 N3 C7 H7A 109.5 . . ?
 N3 C7 H7B 109.5 . . ?
 N3 C7 H7C 109.5 . . ?
 H7A C7 H7B 109.5 . . ?
 H7A C7 H7C 109.5 . . ?
 H7B C7 H7C 109.5 . . ?
 C23 C24 H24A 109.5 . . ?
 C23 C24 H24B 109.5 . . ?
 C23 C24 H24C 109.5 . . ?
 H24A C24 H24B 109.5 . . ?
 H24A C24 H24C 109.5 . . ?
 H24B C24 H24C 109.5 . . ?
 C20 C21 H21A 109.5 . . ?
 C20 C21 H21B 109.5 . . ?
 C20 C21 H21C 109.5 . . ?
 H21A C21 H21B 109.5 . . ?
 H21A C21 H21C 109.5 . . ?
 H21B C21 H21C 109.5 . . ?

loop_
  _refln_index_h
  _refln_index_k
  _refln_index_l
  _refln_F_squared_meas
  _refln_F_squared_sigma
 0 0 2 13.31 0.43
 0 0 3 0.25 0.2
 0 0 4 3.12 0.37
 0 0 5 0.29 0.28
 0 0 6 558.96 6.91
 0 0 -6 572.15 7.03
 0 0 7 -0.59 0.36
 0 0 8 719.41 8.88
 0 0 9 0.26 0.37
 0 0 10 91.72 2.5
 0 0 10 90.55 2.66
 0 0 11 0.87 0.45
 0 0 12 407.29 6.71
 0 0 13 0.77 0.42
 0 0 14 2.06 0.54
 0 0 15 -0.11 0.35
 0 0 16 2.65 0.62
 0 0 17 -0.26 0.38
 0 1 2 483.9 5.09
 0 1 2 473.4 5.14
 0 -1 2 487.19 5.06
 0 1 3 1356.73 13.6
 0 -1 3 1369.75 13.56
 0 1 4 350.98 4.4
 0 -1 4 361.06 4.42
 0 1 5 450.33 5.62
 0 1 -5 465.9 5.71
 0 -1 5 455.72 5.61
 0 1 6 212.19 3.44
 0 -1 6 219.27 3.47
 0 1 -6 226.38 3.57
 0 1 7 300.26 4.51
 0 -1 7 296.29 4.49
 0 -1 8 22.56 1.1
 0 1 8 21.86 1.19
 0 1 8 21.06 1.07
 0 -1 9 392.33 5.76
 0 1 9 358.38 5.96
 0 1 10 3.19 0.54
 0 -1 10 2.73 0.53
 0 1 11 3.61 0.56
 0 -1 11 4.12 0.63
 0 -1 12 44.67 2.1
 0 1 12 53.81 2.07
 0 -1 13 0.57 0.45
 0 1 13 -0.42 0.42
 0 1 14 0.48 0.41
 0 -1 14 0.97 0.45
 0 1 15 13.18 1.17
 0 -1 15 14.03 1.23
 0 1 16 1.3 0.49
 0 -1 16 1.45 0.53
 0 1 17 2.91 0.65
 0 -1 17 2.11 0.56
 0 2 2 318.65 3.52
 0 -2 2 317.32 3.53
 0 2 3 2968.01 27.93
 0 -2 3 2849.08 27.9
 0 -2 4 784.29 8.5
 0 2 -4 795.52 8.59
 0 2 4 792.11 8.48
 0 -2 5 5.29 0.47
 0 2 5 5.41 0.46
 0 2 -5 5.45 0.45
 0 2 -6 30.15 1.13
 0 -2 6 27.25 1.05
 0 2 6 27.53 1.04
 0 -2 7 8.71 0.67
 0 2 7 8.11 0.63
 0 -2 8 38.55 1.43
 0 2 8 36.53 1.37
 0 2 9 15.74 0.98
 0 -2 9 16.58 1.03
 0 2 10 0.18 0.34
 0 -2 10 0.87 0.42
 0 -2 11 14.15 1.04
 0 2 11 12.85 0.99
 0 -2 12 4.43 0.71
 0 2 12 3.06 0.58
 0 -2 13 1.05 0.52
 0 2 13 0.67 0.38
 0 2 14 3.99 0.69
 0 -2 14 2.7 0.6
 0 2 15 18.13 1.36
 0 -2 15 16.67 1.33
 0 2 16 0.76 0.44
 0 -2 16 -0.15 0.34
 0 -2 17 -0.1 0.39
 0 2 17 0.74 0.38
 0 -3 1 1.35 0.14
 0 -3 -1 1.37 0.17
 0 -3 2 2935.13 27.82
 0 3 2 2909.41 27.79
 0 3 -3 1.09 0.2
 0 -3 -3 0.92 0.2
 0 3 3 1.18 0.21
 0 -3 3 0.94 0.21
 0 3 -3 0.61 0.08
 0 3 -4 747.28 8.13
 0 -3 4 749.95 8.08
 0 3 4 765.86 8.06
 0 3 -4 735.43 7.19
 0 3 5 8.36 0.54
 0 3 -5 9.31 0.57
 0 -3 5 8.26 0.55
 0 3 6 389.82 5.14
 0 -3 6 377.01 5.11
 0 3 -6 385.14 5.21
 0 -3 7 180.59 3.22
 0 3 7 179.45 3.21
 0 -3 8 93.77 2.29
 0 3 8 87.44 2.23
 0 3 9 0.1 0.33
 0 -3 9 0.57 0.35
 0 -3 10 96.82 2.6
 0 3 10 98.06 2.61
 0 3 11 69.47 2.27
 0 -3 11 71.88 2.29
 0 -3 12 2.62 0.57
 0 3 12 1.38 0.43
 0 3 13 30.08 1.61
 0 3 14 7.38 0.85
 0 -3 14 5.15 0.87
 0 -3 15 0.98 0.48
 0 3 15 1.55 0.5
 0 3 16 -0.12 0.34
 0 -3 16 0.66 0.42
 0 -3 17 2.98 0.69
 0 3 17 3.01 0.66
 0 -4 0 1644.44 16
 0 -4 -1 44.47 0.93
 0 -4 1 43.9 0.95
 0 -4 -2 2725.32 26.27
 0 -4 2 2758.64 26.25
 0 4 -2 2693.32 26.28
 0 4 2 2807.62 26.27
 0 4 -3 8.11 0.42
 0 -4 3 8.35 0.43
 0 4 3 8.88 0.44
 0 -4 -3 8.73 0.43
 0 4 4 94.05 1.76
 0 4 -4 90.88 1.76
 0 4 -4 100.55 1.22
 0 -4 -4 96.45 1.77
 0 -4 4 90.64 1.76
 0 4 -5 1342.95 12.93
 0 4 5 1367.82 14.03
 0 4 -5 1362.18 14.11
 0 -4 5 1352.13 14.04
 0 4 6 113.16 2.25
 0 -4 6 111.44 2.26
 0 4 -6 112.95 2.31
 0 4 7 9.66 0.68
 0 -4 7 10 0.7
 0 4 8 40.03 1.45
 0 -4 8 40.02 1.46
 0 -4 9 3.38 0.53
 0 4 9 3.51 0.53
 0 -4 10 547.79 7.6
 0 4 10 519.08 7.44
 0 -4 11 6.66 0.74
 0 4 11 4.98 0.62
 0 -4 12 9.65 0.9
 0 4 12 8.23 0.83
 0 -4 13 6.22 0.8
 0 4 13 4.92 0.71
 0 4 14 1.2 0.44
 0 -4 15 0.96 0.48
 0 4 15 0.62 0.37
 0 4 16 0.77 0.43
 0 -4 16 1.6 0.57
 0 -4 17 4.19 0.77
 0 4 17 4.86 0.8
 0 -5 0 1.71 0.25
 0 -5 1 648.48 6.96
 0 -5 -1 638.81 6.9
 0 -5 -2 75.65 1.49
 0 -5 -2 75.25 1.32
 0 -5 2 75.91 1.31
 0 -5 -3 746.77 7.93
 0 -5 3 747.38 7.9
 0 5 3 748.52 7.9
 0 5 -3 730.34 7.93
 0 5 4 285.39 3.75
 0 -5 -4 297.45 3.82
 0 -5 4 284.17 3.77
 0 5 -4 286.46 3.8
 0 -5 -5 104.91 2.07
 0 5 5 95.22 1.95
 0 5 -5 97.65 2.02
 0 5 -5 106.44 1.35
 0 -5 5 95.82 1.96
 0 -5 6 9.97 0.65
 0 5 -6 10.56 0.34
 0 5 -6 10.45 0.67
 0 5 6 9.97 0.65
 0 -5 7 82.04 2.01
 0 5 7 81.81 2
 0 5 8 0.27 0.27
 0 -5 8 0.98 0.4
 0 -5 9 251.9 4.34
 0 5 9 240.52 4.25
 0 -5 10 55.36 1.94
 0 5 10 52.63 1.86
 0 5 11 12.6 0.96
 0 -5 11 12.86 1
 0 -5 12 2.52 0.54
 0 5 12 3.65 0.61
 0 -5 13 85.84 2.76
 0 5 13 83.63 2.73
 0 -5 14 9.76 0.99
 0 5 14 9.46 0.97
 0 5 15 1.73 0.53
 0 -5 16 0.46 0.46
 0 5 16 1.52 0.53
 0 -5 17 9.63 1.14
 0 5 17 10.44 1.14
 0 -6 0 1317.51 13.34
 0 -6 1 2137.94 21.02
 0 -6 -1 2132.45 20.98
 0 -6 -2 1418.61 14.12
 0 -6 2 1416.58 14.07
 0 -6 -2 1415.39 14.45
 0 6 3 28.41 0.85
 0 6 -3 26.91 0.83
 0 -6 -3 29.67 0.86
 0 -6 3 28.31 0.84
 0 -6 -4 38.69 1.07
 0 6 4 38.45 1.08
 0 -6 4 38.09 1.08
 0 6 -4 37.96 1.08
 0 6 5 110.68 2.15
 0 6 -5 123.8 1.56
 0 6 -5 109.92 2.18
 0 -6 5 115.14 2.21
 0 -6 -5 116.36 2.22
 0 -6 6 9.86 0.66
 0 -6 -6 6.63 0.73
 0 6 -6 10.77 0.67
 0 6 6 10.78 0.68
 0 6 -6 11 0.37
 0 -6 7 221.47 3.69
 0 6 7 222.92 3.68
 0 6 -7 219.59 2.59
 0 6 8 43.93 1.54
 0 -6 8 45.34 1.56
 0 6 9 97.79 2.5
 0 -6 9 99.88 2.53
 0 -6 10 231.55 4.29
 0 6 10 215.34 4.18
 0 -6 11 36.05 1.62
 0 6 11 33.29 1.55
 0 6 12 7.59 0.83
 0 -6 12 8.53 0.87
 0 -6 13 26.94 1.53
 0 6 13 26.11 1.52
 0 6 14 0.43 0.36
 0 -6 14 1.32 0.49
 0 6 15 0.68 0.44
 0 6 16 2.04 0.58
 0 -6 17 2.35 0.75
 0 6 17 1.47 0.5
 0 -7 0 0.3 0.25
 0 -7 1 510.23 6.01
 0 -7 -1 516.33 6
 0 -7 2 101.9 1.71
 0 -7 -2 100.48 1.73
 0 -7 -2 101.4 1.95
 0 -7 -3 387.4 5.08
 0 -7 3 388.15 4.7
 0 -7 -3 396.42 4.77
 0 -7 -4 60.79 1.43
 0 7 4 57.86 1.4
 0 7 -4 58.08 1.4
 0 -7 4 58.83 1.4
 0 -7 5 10.63 0.64
 0 7 -5 8.94 0.37
 0 7 5 10.3 0.63
 0 7 -5 10.26 0.61
 0 -7 -5 10.69 0.61
 0 7 -6 163.74 2.99
 0 7 6 161.92 2.92
 0 -7 6 164.67 2.97
 0 7 -6 178.27 2.18
 0 7 -7 63.07 1.1
 0 -7 7 58.31 1.69
 0 7 7 61.58 1.74
 0 7 8 42.04 1.52
 0 -7 8 43.22 1.52
 0 7 -8 41.33 0.83
 0 7 9 80.94 2.26
 0 -7 9 85.68 2.33
 0 7 10 0.04 0.31
 0 -7 10 -0.12 0.35
 0 -7 11 1.56 0.46
 0 7 11 2.04 0.45
 0 -7 12 37.75 1.74
 0 7 12 36.28 1.71
 0 7 13 11.4 1.02
 0 -7 13 13.74 1.11
 0 -7 14 8.05 0.9
 0 7 14 6.9 0.84
 0 7 15 4.76 0.75
 0 -7 15 4.38 0.74
 0 7 16 0.65 0.44
 0 -7 17 1.25 0.61
 0 7 17 0.95 0.41
 0 -8 0 658.57 7.5
 0 -8 -1 23.6 0.89
 0 -8 1 24.37 0.92
 0 8 2 156.38 2.65
 0 -8 -2 153.23 2.63
 0 -8 -3 35.81 1.04
 0 -8 3 36.78 1.03
 0 -8 -3 35.9 1.21
 0 -8 4 108.79 2.05
 0 8 -4 106.69 2.05
 0 -8 -4 107.86 2.34
 0 8 4 108.9 2.07
 0 -8 -4 114.28 2.12
 0 -8 5 5.56 0.49
 0 8 5 5.18 0.47
 0 8 -5 5.15 0.46
 0 -8 -5 5.27 0.45
 0 8 -6 0.64 0.26
 0 -8 6 0.59 0.32
 0 8 -6 0.34 0.12
 0 8 6 0.06 0.25
 0 -8 7 23.95 1.08
 0 8 -7 27.14 0.7
 0 8 7 25.79 1.11
 0 -8 8 51.02 1.68
 0 8 -8 52.21 1.04
 0 8 8 48.22 1.63
 0 8 9 0.72 0.36
 0 -8 9 0.43 0.31
 0 -8 10 44.97 1.75
 0 8 10 44.44 1.73
 0 8 11 21.4 1.27
 0 -8 11 20.87 1.25
 0 8 12 0.43 0.35
 0 -8 12 0.06 0.39
 0 -8 13 2.36 0.56
 0 8 13 2.77 0.58
 0 8 14 21.89 1.46
 0 -8 14 22 1.44
 0 8 15 0.02 0.33
 0 -8 15 0.28 0.44
 0 8 16 5 0.79
 0 8 17 0.26 0.33
 0 -9 0 0.44 0.29
 0 -9 1 107.02 2.16
 0 -9 -1 109.03 2.16
 0 9 1 109.81 2.14
 0 -9 -2 192.4 3.17
 0 -9 2 202.33 3.32
 0 9 2 201.54 3.21
 0 -9 -3 7.55 0.5
 0 -9 3 7.48 0.51
 0 -9 -3 6.92 0.59
 0 -9 -4 66.53 1.58
 0 -9 -4 62.14 1.76
 0 -9 4 64.16 1.52
 0 9 5 173.88 2.96
 0 -9 5 166.46 2.86
 0 9 -5 166.16 2.91
 0 -9 -5 176.93 2.99
 0 9 -6 13.01 0.77
 0 -9 6 12.98 0.75
 0 9 6 12.51 0.76
 0 9 -6 12.92 0.48
 0 9 -7 39.05 0.9
 0 -9 7 36.65 1.36
 0 9 7 36.43 1.35
 0 9 8 72.22 2.05
 0 9 -8 76.75 1.38
 0 -9 8 71.79 2.03
 0 9 -9 25.72 0.72
 0 9 9 21.97 1.17
 0 -9 9 24.33 1.21
 0 -9 10 20.06 1.18
 0 9 10 18.9 1.13
 0 9 11 16.72 1.12
 0 -9 11 17.76 1.16
 0 9 12 27.09 1.48
 0 -9 12 29.96 1.55
 0 -9 13 14.28 1.14
 0 9 13 13.92 1.12
 0 9 14 7.74 0.9
 0 -9 14 8.26 0.92
 0 -9 15 11.89 1.11
 0 9 15 10.21 1.04
 0 9 16 0.51 0.43
 0 9 17 12.29 1.24
 0 -10 0 109.67 2.26
 0 10 0 113.4 2.27
 0 10 1 137.34 2.56
 0 -10 -1 138.42 2.63
 0 -10 1 137.94 2.61
 0 -10 2 52.53 1.55
 0 10 2 55.15 1.54
 0 -10 -2 53.57 1.54
 0 -10 -3 46.24 1.27
 0 -10 3 44.61 1.23
 0 -10 -3 45.48 1.46
 0 -10 -4 37.41 1.39
 0 -10 -4 37.63 1.19
 0 -10 4 37.06 1.16
 0 -10 -5 16.7 1
 0 -10 5 18.13 0.85
 0 10 -6 228.7 3.16
 0 10 6 264.99 4.01
 0 -10 6 262.65 3.95
 0 -10 7 356.25 5.4
 0 10 7 351.78 5.4
 0 10 -7 406.06 4.51
 0 10 -8 12.54 0.53
 0 10 8 10.73 0.79
 0 -10 8 13.26 0.87
 0 10 9 195.45 3.86
 0 10 -9 207.46 2.79
 0 -10 9 194.42 3.82
 0 -10 10 66.86 2.16
 0 10 10 66.28 2.17
 0 10 -10 68.75 1.33
 0 -10 11 2.81 0.53
 0 10 11 2.16 0.48
 0 -10 12 13.69 1.08
 0 10 12 10.82 0.97
 0 -10 13 1.74 0.49
 0 10 13 2.14 0.53
 0 -10 14 8.47 0.94
 0 10 14 7.58 0.87
 0 10 15 0.31 0.36
 0 -10 15 -0.45 0.44
 0 10 16 -0.17 0.34
 0 -10 16 0.39 0.42
 0 10 17 2.3 0.62
 0 -11 0 -0.62 0.35
 0 11 0 0.38 0.23
 0 11 1 62.53 1.68
 0 -11 1 63.78 1.75
 0 -11 -1 61.32 1.71
 0 11 -1 61.31 1.68
 0 -11 -2 2.62 0.51
 0 -11 2 2.87 0.46
 0 11 2 3 0.42
 0 -11 3 12.69 0.68
 0 -11 -3 12.93 0.69
 0 -11 -3 13.25 0.84
 0 -11 -4 21.06 1.08
 0 -11 4 20.9 0.89
 0 -11 -4 21.16 0.91
 0 -11 5 125.43 2.48
 0 -11 -5 125.56 2.84
 0 11 6 2.52 0.41
 0 -11 6 1.59 0.35
 0 -11 -6 2.24 0.49
 0 11 7 2.87 0.43
 0 -11 7 3.2 0.46
 0 11 -7 3.82 0.3
 0 11 8 0.17 0.27
 0 11 -8 0.01 0.12
 0 -11 8 0.33 0.32
 0 11 -9 106.85 1.86
 0 -11 9 105.23 2.65
 0 11 9 99.66 2.62
 0 -11 10 34.81 1.55
 0 11 10 34.53 1.55
 0 -11 11 5.01 0.66
 0 11 11 4.63 0.64
 0 11 12 9.4 0.92
 0 -11 12 8 0.85
 0 11 13 5.19 0.72
 0 -11 13 3.48 0.61
 0 11 14 0.14 0.38
 0 -11 14 -0.05 0.4
 0 -11 15 2.23 0.6
 0 11 15 1.46 0.54
 0 11 16 1.15 0.52
 0 -11 16 0.83 0.46
 0 11 17 2.76 0.67
 0 -12 0 84.7 2.09
 0 -12 1 153.49 3.02
 0 -12 -1 155.57 2.99
 0 -12 -2 1.89 0.4
 0 -12 2 2.68 0.49
 0 -12 -3 49 1.4
 0 -12 -3 50.51 1.64
 0 -12 3 50.02 1.39
 0 -12 4 19.88 0.89
 0 -12 -4 21.79 1.12
 0 -12 5 23.87 1.02
 0 -12 -5 25.08 1.25
 0 -12 -6 294.68 5.05
 0 -12 6 284.01 4.4
 0 12 7 4.61 0.56
 0 -12 7 4.99 0.56
 0 -12 -7 4.58 0.66
 0 12 -7 4.59 0.34
 0 12 8 1.34 0.39
 0 -12 8 0.79 0.34
 0 12 -8 1.1 0.21
 0 12 -9 86.7 1.68
 0 12 9 80.38 2.35
 0 -12 9 86.79 2.39
 0 -12 10 1.22 0.42
 0 12 10 0.28 0.32
 0 -12 11 12.5 0.99
 0 12 11 12.48 1
 0 -12 12 29.88 1.57
 0 12 12 27.53 1.52
 0 -12 13 -0.14 0.38
 0 12 13 0.13 0.34
 0 12 14 5.43 0.76
 0 -12 14 6.77 0.87
 0 12 15 1.36 0.51
 0 -12 15 1.44 0.48
 0 -12 16 1.02 0.44
 0 12 16 0.88 0.46
 0 -13 0 0.16 0.31
 0 -13 1 118.98 2.66
 0 -13 -1 114.45 2.59
 0 -13 2 26.01 1.21
 0 -13 -2 25.67 1.19
 0 -13 -3 62.88 1.92
 0 -13 -4 100.99 2.54
 0 -13 4 95.18 2.13
 0 -13 5 502.52 6.59
 0 -13 -5 536.17 7.41
 0 -13 6 80.06 2.06
 0 -13 -6 81.82 2.45
 0 -13 7 245.57 4.14
 0 -13 -7 249.67 4.8
 0 -13 -8 -0.02 0.39
 0 13 8 0.49 0.34
 0 -13 8 0.29 0.31
 0 13 -8 -0.04 0.14
 0 13 9 52.15 1.91
 0 -13 9 51.45 1.84
 0 13 -9 55.51 1.34
 0 -13 10 16.79 1.08
 0 13 10 15.05 1.04
 0 13 11 6.5 0.76
 0 -13 11 6.5 0.76
 0 13 12 0.79 0.38
 0 -13 12 1.56 0.49
 0 -13 13 11.74 1.06
 0 13 13 12.04 1.07
 0 -13 14 3.15 0.62
 0 13 14 1.69 0.48
 0 13 15 0.16 0.32
 0 -13 15 0.7 0.44
 0 13 16 0.97 0.46
 0 -13 16 1.05 0.47
 0 -14 0 0.91 0.41
 0 -14 1 63.72 1.96
 0 -14 -1 63.44 1.92
 0 -14 2 8.27 0.77
 0 -14 -2 8.17 0.73
 0 -14 -3 16.7 1.03
 0 -14 -4 14.78 1.01
 0 -14 4 15.56 0.86
 0 -14 -5 0.19 0.36
 0 -14 5 1.37 0.33
 0 -14 -6 26.23 1.4
 0 -14 6 24.59 1.12
 0 -14 7 95.06 2.37
 0 -14 -7 95.42 2.81
 0 -14 -8 32.11 1.68
 0 -14 8 35.18 1.45
 0 14 9 43.11 1.72
 0 -14 9 45.62 1.73
 0 -14 -9 46.24 2.11
 0 14 10 5.33 0.67
 0 -14 10 6.76 0.72
 0 -14 -10 4.11 0.72
 0 -14 11 0.15 0.33
 0 14 11 0.22 0.35
 0 -14 12 18.02 1.24
 0 14 12 17.42 1.25
 0 14 13 0.72 0.41
 0 -14 13 0.74 0.35
 0 14 14 1.12 0.5
 0 -14 14 0.18 0.35
 0 14 15 0.76 0.49
 0 -14 15 -0.26 0.39
 0 14 16 0.36 0.35
 0 -14 16 0.8 0.43
 0 -15 0 0.21 0.37
 0 -15 1 17.79 1.11
 0 -15 -1 16.69 1.04
 0 -15 -2 103.92 2.65
 0 -15 2 105.68 2.7
 0 -15 -3 216.22 4.12
 0 -15 -4 43.01 1.7
 0 -15 4 41.85 1.42
 0 -15 5 20.99 1.01
 0 -15 -5 21.72 1.26
 0 -15 -6 0.35 0.41
 0 -15 6 0.3 0.26
 0 -15 -7 88.45 2.75
 0 -15 7 85.64 2.26
 0 -15 8 97.05 2.51
 0 -15 -8 96.43 2.99
 0 -15 9 17.17 1.08
 0 -15 -9 16.42 1.3
 0 -15 10 1 0.4
 0 -15 -10 0.14 0.41
 0 15 11 10.73 0.97
 0 -15 11 11.33 0.95
 0 -15 -11 10.01 1.12
 0 15 12 0.7 0.39
 0 -15 12 0.1 0.34
 0 -15 -12 0.39 0.56
 0 -15 13 0.15 0.35
 0 15 13 -0.16 0.37
 0 -15 14 0.38 0.4
 0 15 14 0.1 0.36
 0 15 15 3.9 0.71
 0 -15 15 6.15 0.86
 0 15 16 2.26 0.59
 0 -15 16 3.14 0.66
 0 -16 0 19.25 1.12
 0 -16 -1 97.75 2.61
 0 -16 1 97.25 2.6
 0 -16 2 0.07 0.43
 0 -16 -2 0.54 0.39
 0 -16 -3 35.72 1.58
 0 -16 4 147.76 2.96
 0 -16 -4 154.96 3.53
 0 -16 5 46.71 1.57
 0 -16 -5 47.63 1.91
 0 -16 6 3.53 0.49
 0 -16 -6 2.98 0.59
 0 -16 7 98.08 2.47
 0 -16 -7 92.88 2.88
 0 -16 8 2.61 0.5
 0 -16 -8 2.4 0.59
 0 -16 9 3.3 0.54
 0 -16 -9 4.26 0.75
 0 -16 10 0.8 0.38
 0 -16 -10 0.63 0.51
 0 -16 11 22.88 1.35
 0 -16 -11 22.64 1.64
 0 -16 12 3.9 0.63
 0 -16 -12 3.02 0.7
 0 -16 13 0.35 0.36
 0 -16 -13 0.48 0.48
 0 16 13 0 0.34
 0 -16 -14 -0.08 0.46
 0 -16 14 0.15 0.35
 0 16 14 0.26 0.33
 0 16 15 2.8 0.62
 0 -16 15 2.12 0.55
 0 -16 -15 3.85 0.89
 0 16 16 24.37 1.71
 0 -16 -16 25.95 2.08
 0 -17 -1 6.06 0.72
 0 -17 1 5.69 0.74
 0 -17 2 3.95 0.65
 0 -17 -2 3.87 0.61
 0 -17 -3 17.79 1.16
 0 -17 4 16.7 0.93
 0 -17 -4 18.45 1.2
 0 -17 5 139.58 2.92
 0 -17 -5 136.45 3.4
 0 -17 6 3.15 0.49
 0 -17 -6 2.47 0.56
 0 -17 -7 3.95 0.71
 0 -17 7 4.68 0.58
 0 -17 -8 0.71 0.48
 0 -17 8 0.19 0.29
 0 -17 9 3.06 0.53
 0 -17 -9 2.36 0.63
 0 -17 10 8.92 0.83
 0 -17 -10 8.34 1.02
 0 -17 11 45.07 1.89
 0 -17 -11 43.35 2.28
 0 -17 12 0.59 0.38
 0 -17 -12 0.86 0.5
 0 -17 -13 0.02 0.48
 0 -17 13 0.33 0.35
 0 -17 -14 -0.56 0.55
 0 -17 14 0.56 0.41
 0 -17 15 2.93 0.63
 0 -17 -15 2.66 0.78
 0 -18 0 8.36 0.83
 0 -18 1 19.18 1.2
 0 -18 -1 20.43 1.25
 0 -18 2 1.32 0.5
 0 -18 -2 0.45 0.39
 0 -18 -3 28.49 1.5
 0 -18 4 38.57 1.44
 0 -18 -4 39.7 1.78
 0 -18 -5 1.22 0.48
 0 -18 5 0.57 0.3
 0 -18 -6 0.03 0.4
 0 -18 6 0.34 0.28
 0 -18 7 14.77 0.96
 0 -18 -7 15.03 1.21
 0 -18 -8 0.48 0.41
 0 -18 8 0.37 0.3
 0 -18 -9 -0.45 0.47
 0 -18 9 -0.29 0.35
 0 -18 -10 0.77 0.48
 0 -18 10 0.35 0.35
 0 -18 -11 0.19 0.48
 0 -18 11 0.03 0.34
 0 -18 -12 1.83 0.61
 0 -18 12 1.79 0.45
 0 -18 13 0.14 0.37
 0 -18 -13 -0.23 0.48
 0 -18 -14 7.62 1.16
 0 -18 14 7.74 0.91
 0 -18 -15 2.01 0.73
 0 -19 0 0.35 0.41
 0 -19 1 2.26 0.56
 0 -19 -1 2.32 0.55
 0 -19 2 0.82 0.48
 0 -19 -2 0.09 0.39
 0 -19 -3 10.77 0.98
 0 -19 -4 101.2 2.98
 0 -19 4 97.12 2.44
 0 -19 -5 25.52 1.51
 0 -19 5 29.34 1.31
 0 -19 -6 23.8 1.47
 0 -19 6 25.9 1.24
 0 -19 7 0.76 0.36
 0 -19 -7 -0.54 0.49
 0 -19 8 23.31 1.25
 0 -19 -8 23.51 1.56
 0 -19 9 9.83 0.86
 0 -19 -9 8.54 1.03
 0 -19 -10 27.3 1.81
 0 -19 10 26.27 1.45
 0 -19 11 0.87 0.38
 0 -19 -11 2.02 0.68
 0 -19 12 22.52 1.4
 0 -19 -12 24.41 1.83
 0 -19 -13 0.8 0.53
 0 -19 13 1.15 0.46
 0 -19 -14 1.22 0.55
 0 -19 -15 0.78 0.57
 0 -20 0 31.58 1.62
 0 -20 -1 104.47 3.01
 0 -20 1 100.41 2.95
 0 -20 2 54.46 2.19
 0 -20 -2 55.94 2.18
 0 -20 -3 20.42 1.33
 0 -20 -4 60.46 2.33
 0 -20 4 61.33 1.93
 0 -20 5 14.73 0.95
 0 -20 -5 14.87 1.19
 0 -20 6 41.74 1.62
 0 -20 -6 39.42 1.96
 0 -20 7 12.07 0.91
 0 -20 -7 11.64 1.11
 0 -20 8 11.92 0.92
 0 -20 -8 12.61 1.2
 0 -20 -9 8.95 1.07
 0 -20 9 8.44 0.81
 0 -20 10 28.98 1.52
 0 -20 -10 27.26 1.83
 0 -20 11 2.87 0.55
 0 -20 -11 3.61 0.81
 0 -20 12 0.05 0.34
 0 -20 -12 -0.3 0.45
 0 -20 -13 2.44 0.67
 0 -20 -14 7.6 1.15
 0 -21 0 0.27 0.38
 0 -21 -1 108.32 3.15
 0 -21 1 106.52 3.13
 0 -21 -2 2.1 0.51
 0 -21 2 3.73 0.76
 0 -21 -3 10.98 1.02
 0 -21 -4 0.64 0.4
 0 -21 4 1.37 0.4
 0 -21 5 1.31 0.38
 0 -21 -5 1.71 0.54
 0 -21 -6 29.48 1.74
 0 -21 6 31.39 1.42
 0 -21 -7 0.7 0.51
 0 -21 7 0.47 0.32
 0 -21 -8 20.79 1.53
 0 -21 8 21.3 1.22
 0 -21 -9 9.4 1.11
 0 -21 9 9.17 0.84
 0 -21 -10 18.2 1.53
 0 -21 10 20.56 1.29
 0 -21 11 13.64 1.08
 0 -21 -11 12.58 1.3
 0 -21 12 0.86 0.39
 0 -21 -12 1.08 0.58
 0 -21 -13 10.17 1.27
 0 -21 -14 0.2 0.55
 0 -22 0 0.68 0.47
 0 -22 1 7.83 0.93
 0 -22 -1 6.15 0.85
 0 -22 2 2.41 0.63
 0 -22 -2 2.46 0.61
 0 -22 -3 17.98 1.32
 0 -22 -4 35.27 1.89
 0 -22 4 36.54 1.55
 0 -22 5 4.24 0.58
 0 -22 -5 4.93 0.8
 0 -22 -6 91.62 3.14
 0 -22 6 85.04 2.46
 0 -22 -7 5.94 0.91
 0 -22 7 5.92 0.69
 0 -22 -8 1.17 0.56
 0 -22 8 1.83 0.45
 0 -22 9 0.06 0.31
 0 -22 -9 -0.32 0.48
 0 -22 10 -0.15 0.39
 0 -22 -10 0 0.44
 0 -22 -11 1.16 0.6
 0 -22 11 0.25 0.31
 0 -22 -12 0.07 0.46
 0 -22 -13 0.71 0.47
 0 -22 -14 0.82 0.59
 0 -23 0 0.12 0.42
 0 -23 1 9.12 1.01
 0 -23 -2 57.34 2.39
 0 -23 2 60.01 2.46
 0 -23 -3 1.32 0.55
 0 -23 4 0.23 0.33
 0 -23 -4 -0.18 0.43
 0 -23 -5 0.87 0.47
 0 -23 5 1.1 0.39
 0 -23 6 6.92 0.72
 0 -23 -6 7.32 0.97
 0 -23 -7 11.17 1.18
 0 -23 7 13.18 0.99
 0 -23 8 13.07 1
 0 -23 -8 12.4 1.24
 0 -23 -9 1.04 0.48
 0 -23 9 1.53 0.41
 0 -23 10 1.02 0.39
 0 -23 -10 0.41 0.49
 0 -23 -11 1.89 0.61
 0 -23 -12 -0.61 0.57
 0 -23 -13 0.42 0.46
 0 -24 0 10.78 1.1
 0 -24 1 47.24 2.2
 0 -24 -1 48.07 2.23
 0 -24 -2 3.4 0.71
 0 -24 2 2.28 0.62
 0 -24 -3 32.45 1.87
 0 -24 4 11.28 0.91
 0 -24 -4 11.18 1.13
 0 -24 5 6.81 0.77
 0 -24 -5 8.09 1.03
 0 -24 -6 17.28 1.44
 0 -24 6 16.79 1.1
 0 -24 7 5.92 0.68
 0 -24 -7 4.84 0.81
 0 -24 -8 0.24 0.46
 0 -24 8 0.31 0.33
 0 -24 -9 0.68 0.52
 0 -24 9 -0.07 0.3
 0 -24 -10 4.64 0.87
 0 -24 -11 3.4 0.78
 0 -24 -12 3.83 0.87
 0 -24 -13 3.54 0.83
 0 -25 0 -0.46 0.5
 0 -25 -1 22.67 1.58
 0 -25 1 24.76 1.65
 0 -25 -2 2.06 0.62
 0 -25 2 2.54 0.66
 0 -25 -3 49.76 2.35
 0 -25 -4 1.12 0.5
 0 -25 4 0.4 0.34
 0 -25 5 7.36 0.77
 0 -25 -5 8.45 1.06
 0 -25 -6 2.44 0.68
 0 -25 6 1.45 0.4
 0 -25 7 4.26 0.6
 0 -25 -7 4.66 0.8
 0 -25 8 5.58 0.68
 0 -25 -8 5.14 0.85
 0 -25 -9 9.99 1.21
 0 -25 -10 0.61 0.52
 0 -25 -11 5.82 0.97
 0 -25 -12 0.65 0.55
 0 -26 0 3.49 0.75
 0 -26 1 12.74 1.26
 0 -26 -1 12.79 1.22
 0 -26 -2 5.58 0.83
 0 -26 2 7.2 0.94
 0 -26 -3 23.8 1.68
 0 -26 -4 26.27 1.78
 0 -26 4 25.1 1.39
 0 -26 5 -0.05 0.28
 0 -26 -5 0.67 0.55
 0 -26 6 19.3 1.22
 0 -26 -6 17.87 1.51
 0 -26 -7 2.95 0.71
 0 -26 7 2.47 0.5
 0 -26 -8 2.37 0.66
 0 -26 -9 1.36 0.53
 0 -26 -10 0.05 0.44
 0 -26 -11 1.71 0.68
 0 -26 -12 0.24 0.46
 0 -27 0 0.58 0.52
 0 -27 -1 21.57 1.61
 0 -27 1 20.9 1.59
 0 -27 2 2.56 0.75
 0 -27 -3 4.01 0.76
 0 -27 -4 10.85 1.22
 0 -27 4 10.46 0.93
 0 -27 5 3.2 0.55
 0 -27 -5 4.67 0.88
 0 -27 6 0.09 0.32
 0 -27 -6 0.01 0.44
 0 -27 -7 1.44 0.7
 0 -27 -8 4.2 0.84
 0 -27 -9 7.59 1.09
 0 -27 -10 1.88 0.69
 0 -27 -11 3.08 0.76
 0 -28 0 18.61 1.52
 0 -28 1 3.36 0.76
 0 -28 -1 3.68 0.79
 0 -28 -2 3.82 0.81
 0 -28 2 3.19 0.74
 0 -28 -3 2.38 0.7
 0 -28 -4 9.07 1.13
 0 -28 4 9.17 0.89
 0 -28 -5 13.14 1.34
 0 -28 5 11.88 1.01
 0 -28 -6 7.87 1.1
 0 -28 -7 16 1.53
 0 -28 -8 0.22 0.5
 0 -28 -9 7.23 1.09
 0 -28 -10 -0.59 0.53
 0 -29 0 0.84 0.52
 0 -29 1 26.59 1.87
 0 -29 -1 28.84 1.94
 0 -29 -2 1.34 0.6
 0 -29 2 0.51 0.51
 0 -29 -3 1.72 0.68
 0 -29 -4 2.54 0.69
 0 -29 4 3.28 0.57
 0 -29 -5 13.83 1.42
 0 -29 -6 9.89 1.23
 0 -29 -7 0.42 0.53
 0 -29 -8 3.05 0.73
 0 -29 -9 2.59 0.75
 0 -29 -10 2.47 0.77
 0 -30 0 8.38 1.13
 0 -30 -1 -0.8 0.53
 0 -30 1 2.38 0.76
 0 -30 -2 3.92 0.84
 0 -30 -3 3.55 0.81
 0 -30 -4 0.86 0.52
 0 -30 -5 1.93 0.68
 0 -30 -6 12.52 1.37
 0 -30 -7 0.42 0.5
 0 -30 -8 1.75 0.64
 0 -30 -9 5.19 0.96
 0 -31 0 0.09 0.45
 0 -31 1 2.5 0.74
 0 -31 -1 0.71 0.51
 0 -31 -2 10.72 1.29
 0 -31 -3 0.19 0.48
 0 -31 -4 1.05 0.59
 0 -31 -5 6.43 1.07
 0 -31 -6 3.69 0.85
 0 -31 -7 2.4 0.73
 0 -31 -8 1.29 0.61
 0 -32 0 0.44 0.48
 0 -32 1 9.61 1.21
 0 -32 -1 8.14 1.13
 0 -32 -2 0.33 0.51
 0 -32 -3 4.13 0.89
 0 -32 -4 4.56 0.92
 0 -32 -5 2.29 0.75
 0 -32 -6 2.1 0.69
 0 -32 -7 7.57 1.15
 0 -33 0 -0.25 0.53
 0 -33 -1 -0.14 0.46
 0 -33 1 -0.08 0.47
 0 -33 -2 1.19 0.56
 0 -33 -3 2.34 0.74
 0 -33 -4 3.12 0.77
 0 -33 -5 0.2 0.47
 0 -33 -6 1.45 0.63
 0 -34 0 4.78 0.93
 0 -34 1 0.93 0.62
 0 -34 -1 0.49 0.52
 0 -34 -2 0.6 0.53
 0 -34 -3 4.5 0.95
 0 -34 -4 2.32 0.77
 0 -35 0 0.83 0.6
 0 -35 -1 0.78 0.58
 0 -35 -2 -0.44 0.5
 -1 0 18 0.06 0.36
 -1 0 17 0.11 0.36
 -1 0 16 -0.66 0.41
 -1 0 15 3.01 0.63
 -1 0 14 0.98 0.52
 -1 0 13 129.6 3.56
 -1 0 12 -0.62 0.45
 -1 0 11 18.66 1.2
 -1 0 10 -0.51 0.39
 -1 0 9 8.03 0.75
 -1 0 8 0.01 0.33
 -1 0 7 740.81 9
 1 0 -6 0.86 0.26
 -1 0 6 0.09 0.31
 -1 0 5 3.12 0.43
 1 0 -5 3.16 0.34
 1 0 -5 2.03 0.12
 1 0 -4 0.5 0.1
 -1 0 4 0.15 0.23
 -1 0 3 2070.07 19.57
 1 0 -3 1957.3 18.83
 -1 0 2 0.33 0.16
 -1 0 1 1658.95 15.95
 1 0 0 0.88 0.14
 1 0 1 124.25 1.8
 1 0 2 0.01 0.19
 1 0 3 406.19 5
 1 0 4 0.64 0.32
 1 0 5 35.76 1.25
 1 0 6 1.42 0.36
 1 0 7 53.83 1.75
 1 0 8 -0.38 0.35
 1 0 9 54.43 1.93
 1 0 9 51.84 1.03
 1 0 10 0.69 0.45
 1 0 11 30.5 1.58
 1 0 12 -0.74 0.44
 1 0 12 1.46 0.58
 1 0 13 120.13 3.44
 1 0 13 115.27 3.41
 1 0 14 0.07 0.33
 1 0 15 28.04 1.68
 1 0 16 0.51 0.39
 1 0 17 0.42 0.45
 -1 1 18 2.81 0.64
 -1 -1 18 2.94 0.67
 -1 -1 17 4.98 0.83
 -1 1 17 2.76 0.64
 -1 1 16 0.62 0.41
 -1 -1 16 0.74 0.48
 -1 1 15 4.4 0.72
 -1 -1 15 3.12 0.65
 -1 -1 14 0.62 0.41
 -1 1 14 0.12 0.36
 -1 -1 13 7.77 0.89
 -1 1 13 9.25 0.96
 -1 1 12 0.13 0.36
 -1 -1 12 0.17 0.36
 -1 1 11 50.01 1.98
 -1 -1 11 49.54 1.94
 -1 -1 10 5.42 0.71
 -1 1 10 6.58 0.75
 -1 -1 9 4.65 0.69
 -1 1 9 3.87 0.57
 -1 1 8 465.99 6.59
 -1 -1 8 495.58 6.98
 -1 1 7 11.3 0.78
 1 1 -6 65.85 1.61
 1 -1 -6 66.86 1.67
 -1 1 6 66.51 1.73
 1 -1 -5 1202.9 12.43
 -1 1 5 1154.34 12.56
 1 1 -5 1173.23 12.26
 -1 1 4 0.15 0.24
 -1 1 4 0.47 0.11
 1 1 -4 0.68 0.2
 1 -1 -4 0.31 0.09
 -1 1 3 1032.37 10.61
 -1 1 3 1015.68 10.01
 1 -1 -3 1035.24 9.95
 -1 1 2 406.86 4.54
 1 -1 -2 401.47 4.2
 -1 -1 2 410.29 4.54
 -1 -1 1 558.32 5.7
 -1 1 1 567.67 5.83
 1 1 0 1563.63 15.02
 -1 -1 0 1580.64 15.03
 -1 1 0 1539.8 14.97
 1 -1 0 1571.25 14.99
 -1 1 -1 193.91 2.31
 1 1 1 191.31 2.42
 1 -1 1 191.95 2.53
 1 -1 2 1527.14 15.38
 1 1 2 1548.28 15.34
 1 -1 3 1554.48 15.77
 1 1 3 1551.16 15.71
 1 -1 4 27.31 1.03
 1 1 4 26.64 0.98
 1 -1 5 168.66 2.98
 1 1 5 167.21 2.94
 1 1 6 119.79 2.54
 1 -1 6 114.34 2.49
 1 -1 7 2.94 0.48
 1 1 7 2.85 0.49
 1 -1 7 3.73 0.27
 1 -1 8 -0.02 0.35
 1 -1 8 0.06 0.12
 1 1 8 -0.26 0.36
 1 1 9 43.58 1.74
 1 -1 9 42.43 1.7
 1 -1 10 4.94 0.74
 1 1 10 4.36 0.71
 1 1 11 3.29 0.63
 1 1 11 3.49 0.62
 1 -1 11 3.73 0.64
 1 -1 12 14.69 1.16
 1 1 12 13.57 1.12
 1 1 12 13.85 1.08
 1 -1 13 0.15 0.43
 1 -1 13 0.2 0.4
 1 1 13 0.07 0.43
 1 1 13 0.45 0.36
 1 1 14 6.44 0.81
 1 -1 14 6.02 0.83
 1 -1 14 6.28 0.84
 1 -1 15 3.36 0.64
 1 1 15 2.88 0.6
 1 -1 16 1.19 0.5
 1 1 16 1.18 0.47
 1 1 17 4.26 0.76
 1 -1 17 3.82 0.73
 -1 -2 18 3.07 0.72
 -1 2 18 2.78 0.66
 -1 2 17 1.05 0.5
 -1 -2 17 0.65 0.47
 -1 -2 16 -0.07 0.4
 -1 2 16 -0.41 0.39
 -1 -2 15 1.51 0.53
 -1 2 15 1.34 0.56
 -1 2 14 1.11 0.47
 -1 -2 14 1.34 0.56
 -1 2 13 18.95 1.31
 -1 -2 13 20.16 1.36
 -1 -2 12 81.38 2.68
 -1 2 12 70.52 2.45
 -1 2 11 323.89 5.67
 -1 -2 11 345.41 6.14
 -1 -2 10 632.02 8.93
 -1 2 10 626.77 8.58
 -1 2 9 17.38 1.05
 -1 2 8 26.98 1.22
 -1 2 8 21.98 0.47
 -1 2 7 12.43 0.36
 -1 2 7 15 0.87
 1 2 -7 14.12 0.77
 1 -2 -6 166.16 2.89
 1 2 -6 155.66 2.64
 -1 2 6 156.33 2.85
 -1 2 6 151.92 1.85
 -1 2 5 243.85 2.72
 1 2 -5 250.55 3.39
 -1 2 5 248.62 3.65
 -1 2 4 505.78 5.15
 -1 2 4 497.72 5.96
 1 2 -4 508.75 5.6
 1 -2 -3 840.84 8.39
 1 2 -3 855.87 8.58
 -1 2 3 867.43 9.06
 -1 2 3 864.78 8.43
 -1 2 2 5547.3 51.04
 -1 2 2 5526.01 51.43
 1 -2 -2 5297.13 50.98
 1 -2 -1 427.54 4.74
 -1 2 1 437.84 4.55
 1 2 0 1955.7 18.45
 -1 -2 0 1976.57 18.46
 -1 2 0 1837.84 18.57
 1 -2 0 1985.31 18.68
 1 -2 1 0.75 0.18
 -1 2 -1 0.53 0.15
 -1 -2 -1 0.56 0.14
 1 2 1 0.67 0.16
 1 -2 1 0.88 0.22
 1 -2 2 5631.76 51.72
 1 2 2 5330.13 52.09
 1 -2 2 5459.09 52.28
 1 -2 3 1 0.28
 1 2 3 0.93 0.28
 1 -2 3 1.45 0.19
 1 -2 4 2.98 0.42
 1 -2 4 3.47 0.24
 1 2 4 3 0.41
 1 -2 5 25.4 1.06
 1 -2 5 25.28 0.64
 1 2 5 27.4 1.08
 1 -2 6 104.23 1.54
 1 2 6 105.55 2.37
 1 -2 6 102.5 2.34
 1 2 7 327.29 5.01
 1 -2 7 329.56 5.01
 1 -2 7 313.94 3.62
 1 2 8 138.92 3.11
 1 -2 8 144.48 3.15
 1 -2 8 142.8 1.92
 1 2 9 0.74 0.38
 1 -2 9 0.86 0.4
 1 -2 9 0.23 0.1
 1 2 9 0.27 0.38
 1 -2 10 342.1 5.78
 1 2 10 332.89 5.52
 1 2 10 329.9 5.65
 1 -2 11 12.37 1.03
 1 2 11 13.16 1.05
 1 2 11 14.51 1.01
 1 2 12 7.03 0.85
 1 2 12 7.09 0.75
 1 -2 12 5.7 0.81
 1 2 13 59.66 2.25
 1 -2 13 64.05 2.46
 1 2 14 1.09 0.42
 1 -2 14 0.45 0.41
 1 -2 14 0.68 0.46
 1 -2 15 5.81 0.92
 1 2 15 4.35 0.73
 1 -2 15 6.24 0.88
 1 2 16 0.39 0.34
 1 -2 16 0.87 0.47
 1 2 17 0.75 0.48
 1 -2 17 0.2 0.34
 -1 3 18 0.84 0.44
 -1 -3 18 -0.48 0.44
 -1 -3 17 12.1 1.25
 -1 3 17 12.94 1.27
 -1 -3 16 0.82 0.45
 -1 3 16 0.82 0.45
 -1 -3 15 9.28 1.03
 -1 3 15 9.81 1.03
 -1 3 14 46.24 2.11
 -1 -3 14 47.28 2.17
 -1 3 13 4.79 0.71
 -1 -3 13 5.49 0.8
 -1 -3 12 7.46 0.94
 -1 3 12 6.76 0.8
 -1 3 11 2.09 0.48
 -1 3 10 74.65 2.3
 -1 3 9 195.34 3.73
 -1 3 9 177.51 2.12
 -1 3 8 107.14 1.45
 -1 3 8 108.55 2.56
 -1 3 7 13.7 0.85
 1 3 -7 14.3 0.76
 -1 3 7 13.24 0.4
 1 3 -6 153.93 2.6
 -1 3 6 151.54 1.88
 -1 3 6 152.65 2.82
 -1 3 5 9.53 0.33
 -1 3 5 8.74 0.6
 1 3 -5 9.18 0.49
 -1 3 4 326.9 3.55
 -1 3 4 333.65 4.34
 1 3 -4 334.1 3.9
 -1 3 3 319.48 3.51
 1 -3 -3 338.67 3.51
 1 3 -3 323.59 3.58
 -1 3 3 319.43 4.07
 -1 3 2 2552.5 24.2
 -1 3 2 2537.22 24.66
 -1 3 1 413.82 4.33
 1 -3 -1 397.27 4.62
 1 -3 0 45.47 0.95
 -1 3 0 43.75 0.83
 1 3 0 45.39 0.72
 -1 -3 0 44.05 0.73
 1 -3 1 8.2 0.45
 1 -3 1 8.37 0.42
 -1 -3 -1 7.59 0.36
 -1 3 -1 7.95 0.34
 1 3 1 8.21 0.36
 -1 3 -2 4495.51 40.21
 1 -3 2 4347.11 40.12
 1 -3 2 4230.11 40.74
 -1 -3 -2 4112 40.53
 1 3 2 4203.77 40.5
 1 3 2 4139.91 39.86
 1 -3 3 513.43 6.14
 1 3 3 507.01 6.01
 1 3 3 528.38 5.48
 1 -3 3 512.22 5.41
 1 3 4 0.04 0.26
 1 -3 4 0.21 0.28
 1 -3 4 0.75 0.17
 1 3 4 0.97 0.24
 1 -3 5 14.25 0.81
 1 3 5 13.55 0.77
 1 -3 5 13.86 0.46
 1 -3 6 -0.08 0.12
 1 3 6 -0.16 0.33
 1 3 6 -0.13 0.23
 1 -3 6 0.24 0.32
 1 -3 7 320.47 4.96
 1 3 7 320.73 4.94
 1 -3 7 313.77 3.54
 1 3 7 296.01 4.57
 1 3 8 25.24 1.26
 1 3 8 28.86 1.19
 1 -3 8 28.72 0.66
 1 -3 8 29.35 1.35
 1 3 9 59.21 2.02
 1 3 9 61.38 1.86
 1 -3 9 63.72 2.11
 1 -3 9 62.04 1.03
 1 -3 10 -0.19 0.45
 1 3 10 -0.05 0.34
 1 3 10 0.24 0.43
 1 3 11 57.87 2.17
 1 3 11 60.2 2.05
 1 -3 11 59.8 2.22
 1 -3 12 0.86 0.47
 1 3 12 0.36 0.31
 1 3 13 1.85 0.49
 1 -3 13 1.46 0.51
 1 3 14 4.83 0.67
 1 -3 14 5.23 0.77
 1 3 15 4.66 0.73
 1 -3 15 4.23 0.75
 1 -3 15 2.95 0.71
 1 -3 16 2.69 0.7
 1 3 16 3.35 0.64
 1 3 17 14.85 1.31
 1 -3 17 17.65 1.46
 -1 4 18 -0.23 0.36
 -1 -4 18 -0.25 0.4
 -1 -4 17 3.86 0.77
 -1 4 17 2.92 0.69
 -1 4 16 -0.13 0.36
 -1 -4 16 0.26 0.43
 -1 4 15 3.66 0.68
 -1 -4 15 4.37 0.79
 -1 -4 14 0.85 0.51
 -1 4 14 0.88 0.45
 -1 -4 13 54.11 2.43
 -1 4 13 53.52 2.2
 -1 4 12 35.31 1.71
 -1 4 11 28.88 0.58
 -1 4 11 35.99 1.64
 -1 4 10 38.79 1.63
 -1 4 10 38.34 0.76
 -1 4 9 44.98 0.84
 -1 4 9 44.24 1.67
 -1 4 8 309.52 4.87
 -1 -4 8 302.14 4.45
 -1 4 8 301.45 3.37
 -1 4 7 18.88 0.98
 -1 -4 7 19.23 0.85
 1 4 -7 20.26 0.9
 -1 4 7 18.2 0.49
 -1 4 6 2.81 0.45
 -1 4 6 2.49 0.19
 1 4 -6 2.88 0.34
 -1 -4 6 3.09 0.36
 -1 4 5 30.14 1.09
 -1 4 5 28.55 0.64
 1 4 -5 29.72 0.88
 -1 -4 5 29.19 0.85
 -1 4 4 424.95 4.66
 1 4 -4 451.27 4.94
 -1 -4 4 449.83 4.86
 -1 4 4 451.84 5.47
 -1 4 3 1624.91 15.79
 -1 -4 3 1645.77 15.72
 1 4 -3 1629.3 15.8
 -1 4 3 1642.61 16.49
 1 -4 -2 2567.64 25.24
 -1 4 2 2570.55 24.54
 -1 4 2 2613.02 25.08
 -1 4 1 170.71 2.11
 1 -4 -1 168.69 2.46
 -1 -4 0 1125.58 10.89
 1 4 0 1124.71 10.94
 -1 -4 0 1132.65 10.92
 1 4 0 1125.12 10.86
 -1 4 0 1099.69 11.09
 1 -4 0 1125.48 11.45
 1 4 1 229.51 2.78
 -1 -4 -1 231.88 2.64
 1 -4 1 224.34 3.03
 -1 4 -1 232.35 2.77
 -1 -4 -1 227.19 2.8
 1 -4 2 380.08 4.11
 -1 -4 -2 382.33 3.93
 -1 4 -2 376.06 4.23
 1 -4 2 379.54 4.71
 1 4 2 374.59 4.45
 1 4 2 377.45 3.92
 -1 -4 -2 382.96 4.52
 1 -4 3 675.14 6.86
 -1 4 -3 661.22 6.99
 1 4 3 671.82 7.49
 -1 -4 -3 677.13 7.57
 1 4 3 671 6.9
 1 -4 3 666.59 7.67
 1 4 4 71.22 1.68
 1 -4 4 69.93 1.7
 1 4 4 71.48 1.35
 1 -4 4 72.85 1.17
 1 4 5 2.05 0.4
 1 -4 5 1.87 0.39
 1 4 5 1.87 0.28
 1 -4 5 1.74 0.19
 1 -4 6 37.02 0.77
 1 4 6 33.74 1.29
 1 4 6 35.15 1.12
 1 -4 6 36.86 1.38
 1 4 7 83.43 2.19
 1 4 7 86.49 1.98
 1 -4 7 87.21 1.32
 1 -4 7 86.74 2.25
 1 4 8 57.3 1.69
 1 -4 8 60.08 1.01
 1 4 8 53.9 1.84
 1 -4 8 57.16 1.92
 1 -4 9 55.98 0.97
 1 -4 9 62.03 2.07
 1 4 9 61.66 1.87
 1 4 9 62.84 2.08
 1 -4 10 158.06 3.63
 1 4 10 150.72 3.28
 1 -4 11 2.48 0.58
 1 4 11 2.49 0.48
 1 4 12 0.84 0.35
 1 -4 12 1.31 0.5
 1 -4 13 7.46 0.92
 1 4 13 8.33 0.87
 1 4 14 1.13 0.38
 1 -4 14 2.31 0.6
 1 -4 15 4.59 0.8
 1 4 15 4.12 0.68
 1 -4 16 1.97 0.58
 1 -4 16 1.96 0.67
 1 4 16 2.06 0.57
 1 -4 17 4.92 0.86
 1 4 17 3.95 0.72
 -1 -5 18 3.33 0.75
 -1 5 18 2.36 0.63
 -1 -5 17 1.4 0.55
 -1 5 17 0.98 0.45
 -1 5 16 9.2 1.04
 -1 -5 16 8.52 1.02
 -1 5 15 0.22 0.39
 -1 -5 15 0.15 0.38
 -1 5 14 26.8 1.64
 -1 -5 14 25.94 1.74
 -1 5 13 10.5 1.03
 -1 5 12 4.58 0.71
 -1 5 11 3.54 0.6
 -1 5 10 212.07 4.21
 -1 5 10 212.5 2.61
 -1 5 9 7.76 0.74
 -1 5 9 6.5 0.31
 -1 -5 9 6.96 0.64
 -1 -5 8 1.24 0.35
 -1 5 8 1.06 0.4
 -1 5 8 0.87 0.14
 -1 5 7 67.28 1.14
 -1 5 7 77.97 2.03
 -1 -5 7 76.59 1.73
 1 5 -7 78.6 1.83
 1 5 -6 0.8 0.21
 -1 5 6 0.65 0.29
 -1 5 6 1.03 0.15
 -1 -5 6 0.97 0.24
 -1 5 5 220.4 2.61
 -1 5 5 217.49 3.43
 -1 -5 5 219.69 2.96
 1 5 -5 213.38 3.01
 -1 5 4 9.69 0.36
 -1 5 4 7.73 0.54
 -1 -5 4 9.07 0.4
 1 5 -4 7.99 0.4
 -1 5 3 12.25 0.63
 1 5 -3 12.59 0.39
 -1 -5 3 12.91 0.38
 -1 5 3 13.88 0.43
 1 -5 -2 480.15 5.75
 -1 5 2 479.31 5.05
 1 -5 -1 29.11 0.9
 1 5 -1 28.44 0.73
 -1 5 1 29.83 0.68
 -1 -5 0 435.19 4.48
 1 5 0 426.46 4.64
 1 -5 0 427.8 5.1
 -1 -5 0 439.41 4.64
 -1 5 0 428.79 4.65
 -1 -5 -1 2365.6 22.63
 -1 5 -1 2330.57 22.55
 1 -5 1 2356.51 23.09
 -1 -5 -1 2342.41 22.51
 1 5 1 2353.97 22.56
 -1 -5 -2 3115.3 29.85
 -1 5 -2 3034.7 29.47
 1 5 2 2996.02 29.72
 1 -5 2 3201.2 29.37
 -1 -5 -2 3066.74 29.21
 1 -5 2 3091.74 30.17
 1 5 3 29.73 0.96
 -1 -5 -3 31.97 0.75
 1 -5 3 31.84 0.71
 -1 -5 -3 31.86 1.01
 1 -5 3 30.48 1.05
 -1 5 -3 29.91 0.76
 1 5 3 29.11 0.7
 1 -5 4 34.1 1.18
 -1 -5 -4 34.75 1.15
 1 5 4 33.19 1.12
 -1 5 -4 34.27 1.16
 1 -5 4 35.32 0.76
 -1 5 -4 34.36 0.83
 1 5 4 35.21 0.9
 1 5 5 28.77 1.11
 1 -5 5 28.09 1.12
 1 5 5 29.14 0.91
 1 -5 5 30.24 0.69
 1 5 6 21.12 0.85
 1 -5 6 21.25 1.06
 1 5 6 19.6 1
 1 -5 6 22.33 0.58
 1 -5 7 274.71 4.48
 1 5 7 260.49 4.35
 1 -5 7 256.91 3.04
 1 5 7 264.28 3.96
 1 5 8 3.8 0.47
 1 -5 8 3.69 0.58
 1 5 8 2.92 0.54
 1 -5 9 2.98 0.53
 1 5 9 3.41 0.49
 1 -5 10 7.06 0.79
 1 5 10 6.92 0.68
 1 -5 11 -0.66 0.47
 1 5 11 0.11 0.29
 1 -5 12 12.6 1.1
 1 5 12 12.88 0.99
 1 -5 13 8.07 0.94
 1 5 13 7.92 0.84
 1 -5 14 0.18 0.42
 1 5 14 0.75 0.41
 1 5 15 0.23 0.32
 1 -5 15 0.9 0.45
 1 -5 16 0.47 0.43
 1 5 16 0.74 0.38
 1 5 17 1.35 0.55
 -1 -6 17 3.21 0.72
 -1 6 17 2.64 0.65
 -1 -6 16 1.92 0.63
 -1 6 16 1.37 0.51
 -1 -6 15 5.85 0.94
 -1 6 15 5.36 0.81
 -1 6 14 0.59 0.38
 -1 6 13 0.46 0.36
 -1 6 12 205.04 4.45
 -1 6 11 0.71 0.14
 -1 6 11 1.07 0.44
 -1 6 10 77.79 1.32
 -1 -6 10 90.13 2.29
 -1 6 10 83.89 2.47
 -1 6 9 23.81 1.25
 -1 -6 9 26.7 1.14
 -1 6 9 23.38 0.65
 -1 6 8 69.05 1.99
 -1 -6 8 64.13 1.67
 -1 6 8 60.52 1.05
 -1 -6 7 245.5 3.68
 -1 6 7 249.58 2.99
 -1 6 7 246.6 4.12
 1 6 -7 245.18 3.77
 1 6 -6 150.47 2.54
 -1 6 6 152.46 2.89
 -1 6 6 153.03 2.03
 -1 -6 6 148.65 2.46
 -1 6 5 346.06 3.82
 -1 6 5 329.13 4.68
 -1 -6 5 332.3 4.09
 1 6 -5 324.57 4.15
 -1 6 4 80.25 1.8
 -1 6 4 85.97 1.32
 -1 -6 4 77.31 1.31
 1 6 -4 77.05 1.37
 -1 -6 3 4.55 0.24
 -1 6 3 5.48 0.3
 1 6 -3 4.08 0.25
 -1 6 3 4.43 0.41
 1 -6 -3 4.92 0.5
 -1 6 2 298.43 3.39
 1 -6 -2 283.29 4.02
 -1 6 1 1511.45 14.29
 1 6 -1 1457.98 14.51
 1 -6 -1 1454.01 14.97
 -1 6 0 9716.1 92.61
 -1 -6 0 9961.39 92.72
 1 6 0 9977.32 92.75
 1 -6 0 9999 93.32
 -1 -6 -1 81.58 1.39
 -1 6 -1 81.54 1.33
 1 6 1 81.21 1.41
 -1 -6 -1 80.92 1.39
 1 -6 1 83.13 1.71
 1 -6 2 277.56 3.37
 -1 -6 -2 290.71 3.28
 -1 -6 -2 285.85 3.61
 -1 -6 -2 298.36 3.75
 -1 6 -2 297.56 3.45
 1 -6 2 290.34 3.98
 1 -6 3 146.32 2.59
 -1 -6 -3 149.88 2.49
 -1 -6 -3 143.68 2
 -1 6 -3 145.59 2.07
 1 6 3 143.98 2
 -1 6 -3 145.81 2.57
 1 -6 3 139.71 1.93
 1 -6 4 7.93 0.61
 -1 -6 -4 7.97 0.57
 -1 6 -4 8.25 0.41
 -1 6 -4 11.86 0.7
 1 6 4 8.25 0.44
 1 -6 4 6.93 0.36
 1 -6 5 2.52 0.4
 -1 6 -5 3.12 0.29
 1 -6 5 1.63 0.22
 1 6 5 2.89 0.33
 1 6 6 141.34 2.5
 1 -6 6 143.46 2.91
 1 6 7 3.02 0.4
 1 -6 7 3.37 0.54
 1 -6 8 5.64 0.67
 1 6 8 6.4 0.58
 1 -6 9 0.51 0.39
 1 6 9 0.51 0.31
 1 -6 10 15.99 1.12
 1 6 10 16.06 0.98
 1 6 11 4.3 0.59
 1 -6 11 4.27 0.69
 1 6 12 124.6 3.18
 1 -6 12 129.38 3.49
 1 -6 13 6.64 0.84
 1 6 13 6.27 0.75
 1 6 14 10.54 0.98
 1 -6 14 11.21 1.12
 1 -6 15 0.35 0.42
 1 6 15 1.21 0.49
 1 6 16 0.34 0.4
 1 -6 16 0.54 0.46
 1 -6 17 -0.12 0.39
 1 6 17 0.47 0.38
 -1 -7 17 1.95 0.62
 -1 7 17 3.01 0.66
 -1 -7 16 5.59 0.97
 -1 7 16 5.79 0.87
 -1 7 15 20.09 1.48
 -1 7 14 3.75 0.66
 -1 7 13 1.59 0.53
 -1 7 12 7.2 0.84
 -1 7 11 2.44 0.22
 -1 7 11 2.34 0.51
 -1 -7 11 3.03 0.52
 -1 7 10 62.75 1.21
 -1 -7 10 67.81 1.97
 -1 7 10 66.52 2.21
 -1 7 9 26.59 1.32
 -1 -7 9 28.67 1.18
 -1 7 9 25.82 0.69
 -1 7 8 53.28 1.07
 -1 7 8 51.83 1.74
 -1 -7 8 52.76 1.54
 1 7 -7 498.09 6.33
 -1 7 7 505.6 5.47
 -1 7 7 492 6.71
 -1 -7 7 495.84 6.17
 -1 7 6 4.16 0.5
 -1 -7 6 3.97 0.38
 1 7 -6 4.31 0.4
 1 7 -5 271.97 3.56
 -1 7 5 271.93 4.1
 -1 -7 5 270.76 3.48
 -1 -7 4 7.02 0.37
 1 -7 -4 6.9 0.64
 1 -7 -4 7.86 0.53
 -1 7 4 6.76 0.54
 1 7 -4 6.85 0.37
 -1 -7 3 170.18 2.07
 1 -7 -3 166.51 2.96
 -1 -7 2 185.22 2.14
 1 7 -2 198.69 2.84
 1 -7 -2 191.24 3.09
 1 -7 -1 476.97 6.01
 1 7 -1 484.61 5.63
 -1 7 1 507.03 5.37
 -1 -7 1 492.01 5.64
 1 7 0 2063 20.26
 -1 -7 0 2084.06 20.24
 -1 7 0 2061.13 20.05
 1 -7 0 2064.07 20.81
 1 -7 1 502.73 6.21
 -1 7 -1 525.98 5.54
 -1 -7 -1 505.18 5.62
 1 7 1 519.12 5.77
 -1 -7 -1 501.01 5.72
 -1 -7 -2 1956.86 18.9
 1 -7 2 1942.33 19.91
 -1 -7 -2 1957.58 19.38
 -1 -7 -2 1949.44 19.34
 -1 7 -2 1933.39 19
 1 -7 2 1953.03 19.77
 -1 -7 -3 0.43 0.16
 -1 -7 -3 0.09 0.22
 1 -7 3 0.51 0.31
 -1 -7 -3 -0.07 0.21
 -1 7 -3 0.48 0.15
 1 7 4 41.35 1.03
 -1 -7 -4 41.89 1.32
 -1 7 -4 43.1 1.02
 -1 7 -4 41.23 1.34
 -1 -7 -4 44.93 1.08
 1 -7 4 40.24 1.33
 1 -7 5 97.92 2.27
 1 7 5 99.22 1.85
 -1 7 -5 100.44 1.73
 1 -7 6 26.62 1.18
 -1 7 -6 25.15 0.78
 1 7 6 26.03 0.97
 1 -7 7 181.86 3.57
 1 7 7 177.32 3.07
 1 7 8 29.36 1.2
 1 -7 8 30.64 1.39
 1 -7 9 11.59 0.92
 1 7 9 10.72 0.77
 1 -7 10 14.74 1.09
 1 7 10 12.09 0.87
 1 7 11 2.54 0.47
 1 -7 11 4.26 0.69
 1 -7 12 6.58 0.81
 1 7 12 7.12 0.77
 1 -7 13 0.43 0.45
 1 7 13 0.14 0.34
 1 7 14 0.22 0.34
 1 -7 14 -0.1 0.39
 1 -7 15 7.56 0.97
 1 7 15 6.75 0.86
 1 -7 16 1.29 0.52
 1 7 16 -0.1 0.33
 1 -7 17 8.66 1.08
 1 7 17 8.82 1.06
 -1 -8 17 4.91 0.95
 -1 8 17 3.86 0.74
 -1 -8 16 2.4 0.72
 -1 8 16 3.24 0.68
 -1 8 15 0.16 0.38
 -1 8 14 1.6 0.54
 -1 8 13 0.56 0.43
 -1 -8 12 16.7 1.08
 -1 8 12 14.61 1.13
 -1 -8 11 6.37 0.67
 -1 8 11 6.1 0.36
 -1 8 11 6.28 0.75
 -1 8 10 25.84 1.37
 -1 8 10 24.78 0.72
 -1 -8 10 26.67 1.22
 -1 8 9 66.39 1.29
 1 8 -9 70.15 1.07
 -1 -8 9 65.88 1.86
 -1 8 9 64.8 2.1
 -1 -8 8 35.48 1.26
 -1 8 8 39.17 0.93
 -1 8 8 37.82 1.5
 -1 -8 7 234.45 3.54
 -1 8 7 231.87 4.03
 1 8 -7 230.6 3.64
 -1 -8 6 17.76 0.74
 1 8 -6 17.33 0.76
 -1 8 6 17.29 0.92
 1 8 -5 2.91 0.29
 -1 -8 5 2.16 0.27
 -1 8 5 2.59 0.41
 1 -8 -4 86.17 1.92
 -1 -8 4 83.8 1.43
 1 8 -4 82.49 1.45
 1 -8 -4 82.11 2.1
 1 -8 -3 415.94 5.67
 -1 -8 3 418.99 4.5
 1 8 -2 117.39 2.13
 1 -8 -2 114.36 2.34
 1 8 -1 196.17 2.89
 -1 -8 1 201.65 2.92
 1 -8 -1 198.74 3.24
 -1 8 0 388.54 4.45
 1 8 0 387.49 4.71
 1 -8 0 388.05 5.18
 -1 -8 0 400.95 4.73
 -1 -8 -1 895.83 9.53
 1 8 1 904.52 9.55
 1 -8 1 901.22 10.08
 -1 8 -1 897.38 9.24
 -1 -8 -2 104.83 1.94
 -1 -8 -2 105.44 1.92
 1 -8 2 104.61 2.24
 -1 -8 -2 104.95 1.66
 -1 8 -2 107.87 1.71
 1 -8 3 22.06 0.98
 -1 -8 -3 22.44 0.7
 -1 -8 -3 22.39 0.89
 -1 -8 -3 21.42 0.86
 -1 8 -3 23.22 0.7
 1 8 4 78.28 1.53
 -1 -8 -4 79.83 1.55
 1 -8 4 74.68 1.9
 -1 8 -4 78.04 1.47
 -1 8 -5 28.13 0.84
 -1 -8 -5 28.55 0.95
 1 -8 5 27.45 1.18
 1 8 5 26.06 0.9
 1 -8 6 20.59 1.07
 -1 8 -6 20.48 0.73
 1 8 6 19.67 0.84
 1 8 7 245.76 3.84
 -1 8 -7 252.16 3.39
 1 -8 7 255.59 4.4
 1 -8 8 127.75 3.05
 1 8 8 125.44 2.65
 1 -8 9 145.32 3.37
 1 8 9 146.1 3.06
 1 8 10 28.06 1.32
 1 -8 10 28.06 1.49
 1 8 11 1.64 0.4
 1 -8 11 1.88 0.53
 1 8 12 24.66 1.38
 1 -8 12 25.83 1.56
 1 8 13 1.38 0.44
 1 -8 13 1.51 0.55
 1 -8 14 1.32 0.52
 1 8 14 1.68 0.55
 1 8 15 2.71 0.59
 1 -8 15 3.47 0.73
 1 8 16 4.66 0.73
 1 -8 16 4.49 0.81
 1 8 17 0.72 0.41
 1 -8 17 1.67 0.62
 -1 9 17 0.02 0.35
 -1 -9 17 0.26 0.46
 -1 9 16 4.66 0.8
 -1 9 15 0.46 0.36
 -1 9 14 1.02 0.44
 -1 9 13 5 0.73
 -1 -9 12 0.35 0.32
 -1 9 12 0.19 0.33
 -1 9 11 55.53 1.22
 -1 -9 11 67.02 2.05
 -1 9 11 62.18 2.24
 1 9 -10 4.43 0.23
 -1 9 10 4.59 0.33
 -1 -9 10 4.65 0.56
 -1 9 10 3.94 0.59
 -1 9 9 11.2 0.51
 -1 9 9 10.77 0.87
 1 9 -9 9.24 0.37
 -1 -9 9 10.96 0.76
 -1 9 8 386.98 5.9
 -1 -9 8 388.57 5.32
 -1 9 7 37.6 1.46
 -1 -9 7 37.21 1.19
 1 9 -7 37.35 1.24
 -1 9 6 0.23 0.33
 1 9 -6 0.55 0.2
 -1 -9 6 0.57 0.24
 -1 9 5 104.68 2.32
 -1 -9 5 102.3 1.81
 1 -9 -5 109.75 2.65
 1 9 -5 107.15 1.9
 -1 -9 4 167.63 2.31
 1 -9 -4 166.53 3.24
 1 -9 -3 6.57 0.5
 1 -9 -3 6.49 0.63
 -1 -9 3 6.77 0.34
 1 9 -3 6.67 0.52
 1 9 -2 92.07 1.91
 1 -9 -2 89.19 2.09
 -1 -9 1 2.83 0.36
 1 -9 -1 2.89 0.45
 1 9 -1 2.67 0.31
 -1 -9 0 16.56 0.81
 1 9 0 12.47 0.62
 1 -9 0 11.62 0.75
 -1 -9 -1 296.08 3.99
 -1 9 -1 303.34 3.65
 1 -9 1 291.38 4.37
 1 9 1 296.3 3.97
 1 -9 2 7.6 0.64
 -1 9 -2 8.29 0.41
 -1 -9 -2 7.53 0.52
 1 9 2 8.17 0.52
 -1 9 -3 745.2 7.83
 -1 -9 -3 712.45 8.39
 -1 -9 -3 733 8.4
 -1 -9 -3 728.85 7.9
 1 -9 3 730.47 8.67
 -1 -9 -4 36.63 1.27
 -1 -9 -4 37.39 1.05
 -1 9 -4 37.53 0.97
 1 -9 4 37 1.33
 1 9 5 7.63 0.51
 -1 9 -5 7.84 0.45
 1 -9 5 7.5 0.67
 -1 -9 -5 8.65 0.53
 1 9 6 45.02 1.31
 -1 9 -6 47.57 1.18
 1 -9 6 46.72 1.62
 1 -9 7 164.1 3.4
 -1 9 -7 171.42 2.62
 1 9 7 162.09 2.98
 1 -9 8 22.87 1.25
 1 9 8 23.83 1.08
 1 -9 9 119.24 3.05
 1 9 9 117.56 2.69
 1 9 10 0.67 0.3
 1 -9 10 0.67 0.41
 1 -9 11 55.7 2.2
 1 9 11 55.55 1.97
 1 -9 12 -0.52 0.43
 1 9 12 -0.09 0.33
 1 -9 13 0.02 0.41
 1 9 13 1.21 0.46
 1 9 14 19.66 1.35
 1 -9 14 22.54 1.55
 1 -9 15 1.13 0.51
 1 9 15 1.65 0.47
 1 -9 16 0.94 0.47
 1 9 16 -0.49 0.37
 1 9 17 2.5 0.61
 1 -9 17 0.95 0.48
 -1 10 17 7.57 1.01
 -1 10 16 0.92 0.46
 -1 10 15 -0.35 0.38
 -1 10 14 0.08 0.4
 -1 -10 13 -0.15 0.33
 -1 10 13 -0.01 0.34
 -1 -10 12 3.48 0.55
 -1 10 12 3.09 0.61
 -1 10 11 37.85 1.77
 -1 -10 11 40.82 1.6
 -1 -10 10 44.3 1.59
 -1 10 10 42.42 1.79
 1 10 -10 42.68 0.87
 -1 10 9 9.69 0.83
 -1 -10 9 8.88 0.69
 -1 10 8 -0.31 0.39
 -1 -10 8 0.04 0.25
 -1 10 7 229.58 4.08
 -1 -10 7 234.79 3.55
 1 10 -7 227.86 3.63
 1 -10 -6 19.43 1.15
 -1 10 6 19.84 1.02
 1 10 -6 18.09 0.79
 -1 -10 6 19.44 0.78
 -1 -10 5 217.62 3.05
 1 -10 -5 216.97 4.03
 -1 -10 4 47.93 1.07
 1 -10 -4 48.47 1.67
 1 -10 -3 0.39 0.34
 -1 -10 3 0.58 0.18
 1 10 -3 0.59 0.24
 1 -10 -2 20.56 1.02
 1 10 -2 21.59 0.9
 1 10 -1 118.43 2.25
 1 -10 -1 114.24 2.49
 -1 -10 1 119.99 2.27
 1 -10 0 780.88 9.29
 1 10 0 787.47 8.81
 -1 -10 0 793.28 8.8
 1 10 1 2.68 0.35
 1 -10 1 3.5 0.61
 -1 -10 -1 2.37 0.35
 -1 10 -2 50.99 1.14
 1 10 2 50.29 1.38
 -1 -10 -2 49.67 1.39
 1 -10 2 48.83 1.6
 -1 -10 -3 76.14 1.55
 1 -10 3 73.4 1.89
 -1 -10 -3 75.42 1.79
 -1 -10 -3 73.78 1.81
 -1 10 -3 79.33 1.49
 -1 10 -4 92.53 1.69
 -1 -10 -4 86.07 2.08
 1 -10 4 86.5 2.14
 -1 -10 -4 93.93 1.83
 1 -10 5 179.53 3.41
 -1 -10 -5 173.86 3.33
 -1 -10 -5 183.37 2.96
 -1 10 -5 192.97 2.78
 -1 -10 -6 2.5 0.35
 -1 10 -6 2.78 0.31
 1 10 6 1.72 0.3
 1 -10 6 1.9 0.43
 1 -10 7 36.95 1.51
 -1 10 -7 40.33 1.13
 1 10 7 36.2 1.28
 -1 10 -8 5.62 0.43
 1 -10 8 5.47 0.67
 1 10 8 5.86 0.56
 1 -10 9 11.19 0.93
 1 10 9 11.48 0.81
 1 -10 10 90.39 2.72
 1 10 10 90.03 2.44
 1 10 11 0.15 0.3
 1 -10 11 0.12 0.4
 1 -10 12 -0.3 0.42
 1 10 12 0.2 0.3
 1 10 13 2.88 0.56
 1 -10 13 2.45 0.58
 1 10 14 6.52 0.81
 1 -10 14 7.12 0.93
 1 -10 15 1.92 0.58
 1 10 15 2.18 0.57
 1 10 16 1.7 0.5
 1 -10 16 2.23 0.62
 -1 11 17 5.8 0.9
 -1 11 16 1.03 0.52
 -1 11 15 7.06 0.92
 -1 11 14 3.75 0.71
 -1 -11 13 1.49 0.44
 -1 11 13 1.09 0.5
 -1 -11 12 -0.12 0.31
 -1 11 12 -0.01 0.37
 -1 11 11 17.6 1.21
 -1 -11 11 17.18 1.05
 -1 -11 10 0.44 0.33
 1 11 -10 0.62 0.15
 -1 11 10 0.21 0.35
 -1 11 9 20.98 1.23
 -1 -11 9 20.37 1.02
 -1 -11 8 0.2 0.23
 -1 11 8 0.26 0.33
 1 11 -7 26.98 1.06
 -1 11 7 26.06 1.27
 1 -11 -7 28.73 1.51
 -1 -11 7 27.8 1.03
 -1 -11 6 -0.18 0.2
 1 -11 -6 0.19 0.44
 1 11 -6 0.05 0.16
 -1 -11 5 43.04 1.12
 1 -11 -5 45.35 1.73
 -1 -11 4 4.35 0.35
 1 -11 -4 3.81 0.55
 1 -11 -3 40.15 1.5
 -1 -11 3 41.04 0.96
 1 11 -2 108.91 2.3
 1 -11 -2 106.64 2.49
 1 11 -1 148.46 2.68
 1 -11 -1 151.42 3.03
 -1 -11 1 149.56 2.71
 1 -11 0 853.64 10.21
 1 11 0 876.86 9.76
 -1 -11 0 878.91 9.78
 1 -11 1 15.56 0.96
 -1 -11 -1 15.14 0.78
 1 11 1 14.66 0.74
 1 11 2 30.31 1.1
 1 -11 2 28.86 1.26
 -1 -11 -2 30.19 1.12
 -1 -11 -3 0.04 0.26
 1 -11 3 0.22 0.31
 -1 -11 -3 0.31 0.15
 -1 -11 -4 46.45 1.53
 1 -11 4 45.34 1.54
 -1 -11 -4 48.57 1.29
 1 -11 5 12.73 0.84
 -1 -11 -5 12.75 0.69
 -1 -11 -5 11.58 0.82
 1 -11 6 120.06 2.82
 -1 -11 -6 125.68 2.5
 -1 -11 -6 120.88 2.83
 1 -11 7 87.95 2.44
 1 11 7 88.25 2.11
 -1 11 -7 97.81 1.91
 1 11 8 0.29 0.3
 1 -11 8 0.27 0.36
 -1 11 -8 0.32 0.17
 -1 11 -9 5.28 0.43
 1 -11 9 5.12 0.71
 1 11 9 4.96 0.57
 1 11 10 6.2 0.68
 1 -11 10 6.76 0.8
 1 11 11 2.54 0.5
 1 -11 11 2.58 0.6
 1 -11 12 28.34 1.63
 1 11 12 28.29 1.49
 1 11 13 15.48 1.16
 1 -11 13 16.57 1.31
 1 -11 14 0.39 0.38
 1 11 14 1.71 0.48
 1 11 15 2.8 0.57
 1 -11 15 3.62 0.7
 1 11 16 0.82 0.44
 1 -11 16 0.88 0.5
 -1 12 17 -0.15 0.37
 -1 12 16 0.18 0.35
 -1 12 15 -0.06 0.36
 -1 12 14 0.69 0.44
 -1 -12 14 0.33 0.36
 -1 -12 13 16.78 1.13
 -1 12 13 16.27 1.27
 -1 -12 12 19.34 1.16
 -1 12 12 19.62 1.34
 -1 -12 11 7.32 0.72
 -1 12 11 6.5 0.8
 -1 12 10 48.82 1.98
 -1 -12 10 53.43 1.76
 -1 -12 9 61.45 1.82
 -1 12 9 57.4 2.05
 1 -12 -8 26.54 1.54
 -1 12 8 25.52 1.32
 -1 -12 8 24.71 1.06
 1 -12 -7 200.62 4.3
 -1 -12 7 200.77 3.24
 -1 -12 6 0 0.21
 1 -12 -6 -0.29 0.41
 1 -12 -5 34.13 1.54
 -1 -12 5 33.73 1
 -1 -12 4 30.35 0.88
 1 -12 -4 32.16 1.43
 -1 -12 3 248.17 3.25
 1 -12 -3 258.68 4.36
 1 12 -2 51.19 1.55
 1 -12 -2 54.65 1.78
 1 -12 -1 23.14 1.17
 -1 -12 1 24.42 1.04
 1 12 -1 24.18 1.01
 1 12 0 232.16 3.68
 -1 -12 0 235.46 3.73
 1 -12 0 235.83 4.07
 -1 -12 -1 94.01 2.1
 1 12 1 92.99 2.07
 1 -12 1 95.94 2.4
 1 -12 2 182.51 3.57
 1 12 2 184.88 3.22
 -1 -12 -2 188.98 3.26
 -1 -12 -3 0.62 0.3
 -1 -12 -3 0.32 0.18
 1 -12 3 0.36 0.31
 1 -12 4 36.84 1.43
 -1 -12 -4 38.76 1.18
 -1 -12 -4 37.77 1.41
 -1 -12 -5 84.04 1.93
 -1 -12 -5 81.85 2.22
 1 -12 5 79.15 2.18
 -1 -12 -6 -0.11 0.37
 1 -12 6 0.09 0.32
 -1 -12 -7 213.7 4.18
 1 12 7 208.69 3.58
 1 -12 7 206.62 4.02
 1 12 8 -0.21 0.25
 1 -12 8 -0.17 0.36
 1 -12 9 4.83 0.67
 1 12 9 3.8 0.51
 1 12 10 68.18 2.16
 1 -12 10 70.16 2.42
 1 -12 11 6.7 0.81
 1 12 11 5.06 0.64
 1 -12 12 0.74 0.44
 1 12 12 0.42 0.32
 1 12 13 2.43 0.54
 1 -12 13 3.31 0.7
 1 -12 14 8.49 1
 1 12 14 8.3 0.9
 1 -12 15 1.97 0.61
 1 12 15 1.89 0.55
 1 12 16 -0.19 0.33
 1 -12 16 -0.44 0.39
 -1 13 16 0.84 0.48
 -1 13 15 0.8 0.47
 -1 -13 14 18.12 1.22
 -1 13 14 15.83 1.34
 -1 13 13 14.3 1.23
 -1 -13 13 15.81 1.1
 -1 13 12 14.58 1.17
 -1 -13 12 13.81 0.99
 -1 -13 11 1.57 0.4
 -1 13 11 1.56 0.46
 -1 13 10 0.31 0.34
 -1 -13 10 0.52 0.3
 -1 13 9 37.85 1.68
 1 -13 -9 38.24 1.93
 -1 -13 9 36.74 1.37
 1 -13 -8 29.05 1.65
 -1 -13 8 28.44 1.14
 1 -13 -7 10.97 1
 -1 -13 7 10.18 0.64
 -1 -13 6 23.79 0.9
 1 -13 -6 24.09 1.39
 -1 -13 5 -0.06 0.19
 1 -13 -5 0.37 0.42
 -1 -13 4 4.31 0.37
 1 -13 -4 3.7 0.6
 -1 -13 3 6.05 0.41
 1 -13 -3 7.22 0.75
 1 -13 -2 0.46 0.41
 1 -13 -1 1.01 0.41
 -1 -13 1 1.1 0.37
 1 13 0 1.64 0.33
 1 -13 0 1.24 0.45
 -1 -13 0 1.15 0.41
 -1 -13 -1 4.9 0.52
 1 -13 1 6.16 0.76
 1 13 1 4.94 0.5
 -1 -13 -2 16.72 0.9
 1 -13 2 16.18 1.06
 -1 -13 -3 2.86 0.35
 1 -13 3 2.29 0.44
 -1 -13 -3 2.9 0.46
 1 -13 4 124.57 2.82
 -1 -13 -4 119.38 2.71
 -1 -13 -4 123.65 2.4
 -1 -13 -5 2.04 0.33
 1 -13 5 1.93 0.43
 -1 -13 -5 2.33 0.45
 -1 -13 -6 0.32 0.34
 1 -13 6 -0.3 0.33
 1 -13 7 59.49 2.02
 -1 -13 -7 61.45 2.13
 1 -13 8 66.79 2.21
 -1 -13 -8 70.91 2.39
 1 13 9 27.23 1.3
 1 -13 9 26.48 1.45
 1 13 10 -0.32 0.28
 1 -13 10 -0.04 0.38
 1 13 11 36.65 1.64
 1 -13 11 34.97 1.77
 1 -13 12 31.64 1.75
 1 13 12 28.71 1.52
 1 -13 13 2.6 0.61
 1 13 13 2.81 0.56
 1 13 14 0.06 0.29
 1 -13 14 0.44 0.45
 1 13 15 1.88 0.54
 1 -13 15 1.35 0.53
 1 -13 16 1.75 0.59
 -1 14 16 2.89 0.72
 -1 14 15 0.63 0.4
 -1 -14 14 0.02 0.3
 -1 14 14 -0.4 0.35
 -1 14 13 12.09 1.12
 -1 -14 13 11.64 0.95
 -1 14 12 4.65 0.7
 -1 -14 12 5.02 0.61
 1 -14 -11 0.19 0.48
 -1 14 11 0.63 0.42
 -1 -14 11 0.6 0.37
 -1 14 10 17.67 1.22
 -1 -14 10 18.19 1.04
 1 -14 -10 17.3 1.41
 1 -14 -9 26.45 1.63
 -1 -14 9 25.62 1.16
 1 -14 -8 61.63 2.4
 -1 -14 8 60.57 1.7
 -1 -14 7 6.57 0.54
 1 -14 -7 6.46 0.82
 -1 -14 6 11.88 0.66
 1 -14 -6 11.08 0.96
 1 -14 -5 7.4 0.82
 -1 -14 5 7.27 0.5
 -1 -14 4 146.1 2.4
 1 -14 -4 148.19 3.36
 1 -14 -3 4.9 0.65
 1 -14 -2 0.47 0.44
 1 -14 -1 0.6 0.43
 -1 -14 1 0.32 0.33
 1 -14 0 2.37 0.52
 -1 -14 0 2.76 0.48
 1 -14 1 16.68 1.1
 -1 -14 -1 17.28 0.94
 -1 -14 -2 4.27 0.54
 1 -14 2 4.82 0.66
 -1 -14 -3 27.98 1.25
 -1 -14 -3 28.82 1.05
 -1 -14 -4 7.11 0.69
 -1 -14 -4 7.29 0.56
 1 -14 4 7.13 0.69
 -1 -14 -5 2.13 0.47
 1 -14 5 1.62 0.4
 -1 -14 -6 102.29 2.74
 1 -14 6 100.42 2.64
 -1 -14 -7 92.34 2.67
 1 -14 7 87.77 2.54
 -1 -14 -8 4.03 0.64
 1 -14 8 4.15 0.61
 1 -14 9 27.82 1.48
 -1 -14 -9 24.22 1.5
 1 -14 10 36.41 1.77
 1 14 10 30.83 1.46
 1 -14 11 11.38 1.04
 1 14 11 11 0.92
 1 14 12 2.99 0.54
 1 -14 12 3.37 0.66
 1 -14 13 0.06 0.38
 1 14 13 0.67 0.41
 1 -14 14 0.68 0.4
 1 14 14 0.73 0.35
 1 14 15 1.99 0.52
 1 -14 15 0.85 0.46
 1 -14 16 5.43 0.86
 -1 15 16 0.62 0.46
 -1 15 15 0.75 0.5
 -1 15 14 0.42 0.37
 -1 -15 14 1.06 0.42
 -1 15 13 16.81 1.34
 -1 -15 13 16.79 1.13
 1 -15 -13 19.82 1.69
 -1 15 12 7.49 0.88
 1 -15 -12 8.47 1.11
 -1 -15 12 9.68 0.85
 1 -15 -11 2.85 0.74
 -1 15 11 0.97 0.44
 -1 -15 11 1.2 0.36
 -1 -15 10 -0.03 0.26
 1 -15 -10 -0.06 0.44
 -1 -15 9 19.6 1.02
 1 -15 -9 18.99 1.41
 -1 -15 8 0.33 0.26
 1 -15 -8 0.03 0.5
 -1 -15 7 64.54 1.72
 1 -15 -7 64.77 2.41
 -1 -15 6 0.36 0.21
 1 -15 -6 -0.09 0.43
 -1 -15 5 623.03 7.32
 1 -15 -5 634.02 8.89
 1 -15 -4 0.04 0.44
 -1 -15 4 0.08 0.19
 1 -15 -3 0.44 0.46
 -1 -15 2 5.88 0.65
 1 -15 -2 6.11 0.7
 1 -15 -1 16.02 1.08
 -1 -15 1 15.88 0.95
 -1 -15 0 0.22 0.36
 1 -15 0 -0.44 0.47
 1 -15 1 145.51 3.3
 -1 -15 -1 141.17 2.98
 -1 -15 -2 0.39 0.31
 1 -15 2 0.56 0.5
 -1 -15 -3 262.12 4.49
 1 -15 3 265.09 4.88
 -1 -15 -4 2.08 0.46
 1 -15 4 1.28 0.39
 -1 -15 -5 59.94 2.02
 1 -15 5 56.73 1.91
 -1 -15 -6 4.03 0.64
 1 -15 6 3.28 0.53
 -1 -15 -7 10.67 0.94
 1 -15 7 9.88 0.87
 1 -15 8 30.47 1.51
 -1 -15 -8 30.76 1.61
 -1 -15 -9 2.32 0.58
 1 -15 9 2.33 0.54
 -1 -15 -10 5.36 0.81
 1 -15 10 5.61 0.76
 1 -15 11 0.28 0.34
 1 15 11 0.83 0.37
 -1 -15 -11 1.48 0.56
 1 15 12 5.48 0.73
 1 -15 12 3.71 0.68
 1 15 13 13.79 1.12
 1 -15 13 13.56 1.21
 1 15 14 -0.01 0.29
 1 -15 14 0.37 0.46
 1 -15 15 4.45 0.76
 -1 16 16 -0.17 0.37
 1 -16 -16 0.71 0.67
 1 -16 -15 1.79 0.69
 -1 16 15 1.23 0.51
 -1 16 14 0.97 0.48
 1 -16 -14 1.15 0.62
 -1 16 13 0.94 0.47
 -1 -16 13 0.48 0.35
 1 -16 -13 0.69 0.58
 1 -16 -12 2.2 0.69
 -1 -16 12 2.22 0.48
 -1 -16 11 -0.09 0.27
 1 -16 -11 -0.62 0.56
 1 -16 -10 39.91 2.13
 -1 -16 10 38.65 1.51
 1 -16 -9 46.04 2.23
 -1 -16 9 50.74 1.66
 1 -16 -8 37.62 1.93
 -1 -16 8 37.06 1.34
 1 -16 -7 56.88 2.3
 -1 -16 7 54.8 1.57
 -1 -16 6 19.59 0.87
 1 -16 -6 20.74 1.35
 -1 -16 5 24.44 0.94
 1 -16 -5 25.12 1.43
 1 -16 -4 8.83 0.89
 -1 -16 4 9.75 0.59
 1 -16 -3 49.82 1.95
 1 -16 -2 4.34 0.68
 -1 -16 2 4.73 0.65
 1 -16 -1 20.92 1.26
 -1 -16 1 20.37 1.11
 1 -16 0 55.8 2.01
 -1 -16 0 58.53 1.87
 1 -16 1 6.01 0.79
 -1 -16 -1 4.29 0.56
 -1 -16 -2 41.23 1.58
 1 -16 2 42.42 1.8
 -1 -16 -3 10.64 0.84
 1 -16 3 11.49 1.02
 -1 -16 -4 24.49 1.29
 1 -16 4 23.94 1.24
 1 -16 5 3.42 0.54
 -1 -16 -5 4.29 0.61
 -1 -16 -6 125.7 3.18
 1 -16 6 121.02 3
 1 -16 7 56.13 2.04
 -1 -16 -7 55.93 2.14
 1 -16 8 27.83 1.45
 -1 -16 -8 28.04 1.59
 -1 -16 -9 0.91 0.45
 1 -16 9 0.85 0.44
 1 -16 10 10.4 0.98
 -1 -16 -10 10.84 1.09
 1 -16 11 2.6 0.57
 -1 -16 -11 1.61 0.58
 1 -16 12 33.21 1.8
 -1 -16 -12 35.82 2.08
 1 -16 13 8.14 0.97
 -1 -16 -13 7.95 1.05
 1 -16 14 0.43 0.41
 1 16 14 1.54 0.5
 -1 -16 -14 0.65 0.47
 1 -16 15 0.89 0.52
 -1 -16 -15 1.07 0.57
 1 -17 -15 2.34 0.75
 1 -17 -14 2.15 0.69
 -1 -17 13 0.11 0.3
 1 -17 -13 0.41 0.54
 1 -17 -12 2.74 0.74
 -1 -17 12 1.83 0.42
 -1 -17 11 2.98 0.5
 1 -17 -11 2.9 0.72
 1 -17 -10 -0.45 0.56
 -1 -17 10 -0.04 0.29
 1 -17 -9 7.87 1.01
 -1 -17 9 7.79 0.66
 -1 -17 8 12.62 0.79
 1 -17 -8 10.85 1.09
 -1 -17 7 22.81 1
 1 -17 -7 22.76 1.49
 -1 -17 6 5.62 0.5
 1 -17 -6 5.14 0.76
 1 -17 -5 -0.26 0.42
 -1 -17 5 -0.23 0.22
 1 -17 -4 9.18 0.93
 -1 -17 4 7.43 0.54
 1 -17 -3 0.35 0.48
 1 -17 -2 216.13 4.41
 -1 -17 2 218.69 4.21
 -1 -17 1 9.34 0.81
 1 -17 -1 10.46 0.97
 -1 -17 0 1.34 0.5
 1 -17 0 0.66 0.49
 -1 -17 -1 12.81 0.92
 1 -17 1 12.55 1.04
 -1 -17 -2 93.06 2.53
 1 -17 2 95.27 2.78
 1 -17 3 60.38 2.24
 -1 -17 -3 61.44 2.06
 1 -17 4 45.74 1.75
 -1 -17 -4 49.19 1.87
 1 -17 5 14.34 0.99
 -1 -17 -5 16.23 1.11
 1 -17 6 27.18 1.39
 -1 -17 -6 28.63 1.5
 -1 -17 -7 -0.07 0.36
 1 -17 7 1.16 0.45
 -1 -17 -8 22.09 1.44
 1 -17 8 20.51 1.28
 1 -17 9 34.26 1.69
 -1 -17 -9 35.89 1.88
 1 -17 10 5.03 0.75
 -1 -17 -10 4.46 0.76
 -1 -17 -11 1.63 0.53
 1 -17 11 3.33 0.65
 -1 -17 -12 8.11 1.04
 1 -17 12 7.98 0.93
 1 -17 13 5 0.79
 -1 -17 -13 4.49 0.81
 1 -17 14 5.02 0.79
 -1 -17 -14 5.72 0.99
 -1 -17 -15 0.85 0.52
 1 -17 15 1.95 0.59
 1 -18 -15 2.32 0.79
 1 -18 -14 15 1.55
 1 -18 -13 5.22 0.96
 1 -18 -12 0.23 0.53
 -1 -18 12 0.2 0.3
 -1 -18 11 2.81 0.51
 1 -18 -11 2.92 0.76
 1 -18 -10 5.71 0.91
 -1 -18 10 6.76 0.66
 -1 -18 9 13.03 0.84
 1 -18 -9 13.69 1.29
 -1 -18 8 10.27 0.74
 1 -18 -8 9.86 1.08
 -1 -18 7 22.27 1.01
 1 -18 -7 23.46 1.52
 -1 -18 6 268.12 4.1
 1 -18 -6 262.01 5.35
 -1 -18 5 7.58 0.56
 1 -18 -5 9.27 1
 1 -18 -4 1.16 0.41
 -1 -18 4 0.41 0.22
 1 -18 -3 252.63 5.01
 1 -18 -2 92.67 2.8
 -1 -18 2 96.98 2.71
 1 -18 -1 0.77 0.44
 -1 -18 1 0.22 0.38
 -1 -18 0 202.02 4.01
 1 -18 0 198.05 4.27
 -1 -18 -1 12.47 0.94
 1 -18 1 12.02 1.03
 1 -18 2 31.1 1.64
 -1 -18 -2 30.21 1.45
 -1 -18 -3 40.94 1.74
 1 -18 3 42.38 1.91
 -1 -18 -4 53.66 2.02
 1 -18 4 53.1 1.91
 -1 -18 -5 25.71 1.44
 1 -18 5 24.82 1.33
 -1 -18 -6 146.27 3.62
 1 -18 6 146.59 3.45
 1 -18 7 4.35 0.64
 -1 -18 -7 5.8 0.79
 -1 -18 -8 12.76 1.13
 1 -18 8 11.39 0.97
 1 -18 9 12.15 1.04
 -1 -18 -9 10.31 1.07
 1 -18 10 2.44 0.57
 -1 -18 -10 1.76 0.55
 -1 -18 -11 -0.12 0.39
 1 -18 11 0.31 0.43
 1 -18 12 5.77 0.82
 -1 -18 -12 5.23 0.86
 -1 -18 -13 13.67 1.38
 1 -18 13 13.05 1.22
 -1 -18 -14 12.43 1.36
 1 -18 14 12.21 1.18
 -1 -18 -15 1.34 0.66
 1 -18 15 -0.27 0.4
 1 -19 -15 0.78 0.6
 1 -19 -14 0.64 0.58
 1 -19 -13 1.76 0.69
 1 -19 -12 -0.4 0.54
 -1 -19 11 0.74 0.35
 1 -19 -11 0.21 0.45
 -1 -19 10 3.97 0.54
 1 -19 -10 3.25 0.76
 1 -19 -9 21.26 1.6
 -1 -19 9 24.62 1.17
 -1 -19 8 3.62 0.48
 1 -19 -8 3.19 0.7
 1 -19 -7 -0.31 0.44
 1 -19 -6 5.51 0.79
 -1 -19 6 5.82 0.53
 1 -19 -5 25.9 1.57
 -1 -19 5 25.37 1.05
 1 -19 -4 17.44 1.26
 -1 -19 4 14.92 0.8
 1 -19 -3 32.36 1.71
 1 -19 -2 19.55 1.31
 -1 -19 2 19.07 1.24
 1 -19 -1 50.04 2.07
 -1 -19 1 54.93 2.01
 1 -19 0 30.14 1.63
 -1 -19 0 32.02 1.54
 -1 -19 -1 47.56 1.85
 1 -19 1 49 2.04
 1 -19 2 3.82 0.71
 -1 -19 -2 5.01 0.69
 -1 -19 -3 4.48 0.64
 1 -19 3 4.01 0.72
 1 -19 4 5.48 0.67
 -1 -19 -4 5.44 0.71
 -1 -19 -5 11.09 0.98
 1 -19 5 11.24 0.93
 1 -19 6 38.4 1.71
 -1 -19 -6 37.52 1.8
 -1 -19 -7 4.11 0.73
 1 -19 7 3.3 0.57
 -1 -19 -8 6.78 0.88
 1 -19 8 6.9 0.79
 1 -19 9 76.02 2.61
 -1 -19 -9 80.5 2.94
 1 -19 10 4.13 0.7
 -1 -19 -10 3.13 0.69
 -1 -19 -11 0.35 0.46
 1 -19 11 0.87 0.47
 1 -19 12 3.42 0.66
 -1 -19 -12 2.29 0.64
 -1 -19 -13 -0.08 0.46
 1 -19 13 0.43 0.43
 1 -19 14 2.73 0.62
 -1 -19 -14 3.49 0.79
 1 -20 -14 2.94 0.87
 1 -20 -13 2.02 0.71
 1 -20 -12 3.83 0.88
 1 -20 -11 2.26 0.7
 1 -20 -10 0.17 0.45
 -1 -20 10 2 0.43
 -1 -20 9 33.71 1.38
 1 -20 -9 28.72 1.84
 -1 -20 8 2.56 0.4
 1 -20 -8 1.34 0.57
 -1 -20 7 4.49 0.5
 1 -20 -7 5.43 0.86
 -1 -20 6 57.25 1.69
 1 -20 -6 58.19 2.45
 -1 -20 5 3.02 0.4
 1 -20 -5 3.75 0.75
 1 -20 -4 0.58 0.5
 -1 -20 4 0.75 0.28
 1 -20 -3 -0.79 0.51
 1 -20 -2 7.96 0.91
 -1 -20 2 6.85 0.81
 1 -20 -1 7.1 0.88
 -1 -20 1 8.53 0.86
 -1 -20 0 0.33 0.38
 1 -20 0 0.2 0.45
 1 -20 1 6.47 0.88
 -1 -20 -1 6.32 0.77
 -1 -20 -2 0.4 0.36
 1 -20 2 0.44 0.5
 -1 -20 -3 32.93 1.63
 1 -20 3 31.03 1.74
 -1 -20 -4 12.23 1.05
 1 -20 4 11.5 0.95
 1 -20 5 35.5 1.66
 -1 -20 -5 36.05 1.78
 -1 -20 -6 23.83 1.5
 1 -20 6 22.5 1.33
 1 -20 7 0 0.32
 -1 -20 -7 0.74 0.45
 1 -20 8 -0.01 0.33
 -1 -20 -8 0.6 0.42
 1 -20 9 19.26 1.31
 -1 -20 -9 20.24 1.49
 -1 -20 -10 0.37 0.46
 1 -20 10 0.72 0.43
 1 -20 11 8.55 0.96
 -1 -20 -11 7.9 1.02
 1 -20 12 3.56 0.68
 -1 -20 -12 3.33 0.75
 1 -20 13 2.57 0.58
 -1 -20 -13 2.59 0.7
 -1 -20 -14 7.52 1.12
 1 -20 14 7 0.92
 1 -21 -14 6.19 1.06
 1 -21 -13 3.11 0.81
 1 -21 -12 3.76 0.91
 1 -21 -11 0.54 0.56
 1 -21 -10 4.91 0.89
 1 -21 -9 5.74 0.95
 -1 -21 9 4.94 0.55
 1 -21 -8 2.13 0.62
 -1 -21 8 1.91 0.37
 1 -21 -7 22.69 1.59
 -1 -21 7 22.35 1.06
 -1 -21 6 0.06 0.22
 1 -21 -6 0.27 0.5
 1 -21 -5 14.69 1.26
 -1 -21 5 14.15 0.82
 -1 -21 4 29.55 1.18
 1 -21 -4 33.01 1.81
 1 -21 -3 1.61 0.52
 1 -21 -2 39.35 1.94
 -1 -21 2 40.24 1.85
 1 -21 -1 9.04 0.98
 -1 -21 1 9.47 0.93
 1 -21 0 29.7 1.69
 -1 -21 0 29.48 1.55
 -1 -21 -1 64.1 2.32
 1 -21 1 64.2 2.47
 -1 -21 -2 34.28 1.69
 1 -21 2 32.71 1.8
 -1 -21 -3 15.93 1.18
 1 -21 3 16.54 1.34
 -1 -21 -4 0.42 0.4
 1 -21 4 0.74 0.39
 1 -21 5 1.15 0.47
 -1 -21 -5 1.27 0.53
 -1 -21 -6 8.48 0.93
 1 -21 6 8.63 0.86
 -1 -21 -7 50.91 2.26
 1 -21 7 48.36 2.02
 1 -21 8 9.23 0.91
 -1 -21 -8 10.51 1.08
 1 -21 9 22.66 1.44
 -1 -21 -9 21.6 1.56
 1 -21 10 0.26 0.32
 -1 -21 -10 0.61 0.48
 -1 -21 -11 2.7 0.71
 1 -21 11 2.77 0.62
 -1 -21 -12 0.83 0.49
 1 -21 12 0.13 0.35
 1 -21 13 -0.4 0.42
 -1 -21 -13 0.05 0.45
 -1 -21 -14 1.84 0.69
 1 -21 14 1.19 0.54
 1 -22 -14 0.44 0.59
 1 -22 -13 2.59 0.79
 1 -22 -12 0.53 0.5
 1 -22 -11 3.22 0.79
 1 -22 -10 8.59 1.13
 1 -22 -9 20.14 1.64
 1 -22 -8 9.64 1.11
 -1 -22 8 9.82 0.75
 -1 -22 7 0.49 0.27
 1 -22 -7 0.92 0.59
 -1 -22 6 13.09 0.83
 1 -22 -6 13.69 1.27
 1 -22 -5 0.76 0.51
 -1 -22 5 0.21 0.21
 -1 -22 4 41.86 1.45
 1 -22 -4 47.23 2.23
 1 -22 -3 21.93 1.52
 1 -22 -2 40.08 2.02
 -1 -22 2 41.11 1.92
 1 -22 -1 51.33 2.28
 -1 -22 1 54.36 2.19
 -1 -22 0 0.49 0.42
 1 -22 0 0.33 0.46
 -1 -22 -1 0.76 0.48
 1 -22 1 1.4 0.65
 -1 -22 -2 38.33 1.84
 1 -22 2 34.56 1.88
 1 -22 3 22.3 1.54
 -1 -22 -3 22.5 1.44
 -1 -22 -4 36.75 1.85
 1 -22 4 32.78 1.62
 1 -22 5 4.11 0.67
 -1 -22 -5 3.57 0.68
 -1 -22 -6 15.27 1.24
 1 -22 6 12.59 1.04
 -1 -22 -7 9.16 1.04
 1 -22 7 7.79 0.85
 1 -22 8 11.26 1.03
 -1 -22 -8 12.01 1.17
 -1 -22 -9 0.34 0.46
 1 -22 9 0.25 0.34
 -1 -22 -10 0.41 0.49
 1 -22 10 0.77 0.42
 -1 -22 -11 0.99 0.56
 1 -22 11 1.99 0.54
 1 -22 12 1.96 0.53
 -1 -22 -12 2.13 0.62
 1 -22 13 3.72 0.71
 -1 -22 -13 4.82 0.92
 1 -23 -13 2.2 0.72
 1 -23 -12 1.18 0.63
 1 -23 -11 18.26 1.65
 1 -23 -10 0.15 0.45
 1 -23 -9 0.59 0.46
 1 -23 -8 1.11 0.6
 -1 -23 7 1.03 0.31
 1 -23 -7 0.94 0.52
 1 -23 -6 0.79 0.47
 -1 -23 6 1.22 0.32
 1 -23 -5 0.92 0.52
 -1 -23 5 0.71 0.26
 1 -23 -4 4.85 0.82
 -1 -23 4 4.9 0.54
 1 -23 -3 2.53 0.66
 1 -23 -2 5.58 0.82
 -1 -23 2 5.53 0.78
 1 -23 -1 183.72 4.54
 -1 -23 1 190.13 4.42
 1 -23 0 0.02 0.43
 -1 -23 0 -0.06 0.39
 -1 -23 -1 150.9 3.86
 1 -23 1 144.67 3.98
 1 -23 2 7.01 0.95
 -1 -23 -2 7.34 0.89
 -1 -23 -3 6.86 0.87
 1 -23 3 8.25 1.03
 1 -23 4 2.44 0.54
 -1 -23 -4 3.03 0.66
 -1 -23 -5 47.03 2.21
 1 -23 5 45.19 1.98
 1 -23 6 8.4 0.9
 -1 -23 -6 10.72 1.11
 -1 -23 -7 29.16 1.81
 1 -23 7 25.79 1.51
 1 -23 8 1.28 0.44
 -1 -23 -8 0.72 0.49
 1 -23 9 1.69 0.51
 -1 -23 -9 1.86 0.6
 -1 -23 -10 3.93 0.8
 1 -23 10 3.66 0.66
 -1 -23 -11 12.06 1.3
 1 -23 11 12.49 1.16
 -1 -23 -12 0.61 0.53
 1 -23 12 0.05 0.36
 -1 -23 -13 3.87 0.85
 1 -24 -13 0.6 0.54
 1 -24 -12 1.79 0.66
 1 -24 -11 0.78 0.61
 1 -24 -10 1.22 0.64
 1 -24 -9 1.68 0.69
 1 -24 -8 26.39 1.85
 1 -24 -7 3.53 0.76
 1 -24 -6 7.1 0.99
 -1 -24 6 7.32 0.65
 1 -24 -5 21.6 1.64
 -1 -24 5 20.3 1.05
 1 -24 -4 62.56 2.65
 -1 -24 4 58.59 1.82
 1 -24 -3 10.36 1.13
 1 -24 -2 0.46 0.49
 -1 -24 1 6.15 0.9
 1 -24 0 0.86 0.57
 -1 -24 0 -0.15 0.38
 -1 -24 -1 5.46 0.82
 1 -24 1 4.94 0.84
 1 -24 2 11.87 1.22
 -1 -24 -2 10.99 1.07
 -1 -24 -3 2.58 0.62
 -1 -24 -4 8.88 1.02
 1 -24 4 7.92 0.86
 1 -24 5 10.22 0.99
 -1 -24 -5 11.8 1.18
 1 -24 6 8.77 0.92
 -1 -24 -6 10.89 1.14
 -1 -24 -7 8.91 1.05
 1 -24 7 9.34 0.95
 -1 -24 -8 7.2 0.99
 1 -24 8 7.29 0.86
 1 -24 9 0.72 0.35
 -1 -24 -9 1.29 0.56
 -1 -24 -10 0.5 0.46
 1 -24 10 0.9 0.43
 1 -24 11 0.5 0.37
 -1 -24 -11 -0.05 0.43
 -1 -24 -12 0.74 0.51
 1 -25 -12 1.42 0.67
 1 -25 -11 0.37 0.51
 1 -25 -10 0.54 0.55
 1 -25 -9 1.27 0.62
 1 -25 -8 1.85 0.59
 1 -25 -7 1.65 0.63
 1 -25 -6 0.21 0.46
 1 -25 -5 0.44 0.53
 -1 -25 5 0.23 0.25
 -1 -25 4 29.49 1.3
 1 -25 -4 28.15 1.83
 1 -25 -3 3.01 0.72
 1 -25 -2 52.61 2.48
 1 -25 -1 3.23 0.73
 -1 -25 1 3.51 0.73
 1 -25 0 1.22 0.59
 -1 -25 0 0.57 0.45
 1 -25 1 1.86 0.65
 -1 -25 -1 1.82 0.57
 1 -25 2 37.29 2.08
 -1 -25 -2 36.73 1.95
 -1 -25 -3 1.03 0.52
 -1 -25 -4 0.24 0.46
 1 -25 4 0 0.33
 -1 -25 -5 44.52 2.23
 1 -25 5 41.91 1.98
 1 -25 6 39.13 1.9
 -1 -25 -6 42.38 2.23
 1 -25 7 2.35 0.54
 -1 -25 -7 1.08 0.55
 -1 -25 -8 1.85 0.58
 1 -25 8 0.72 0.39
 -1 -25 -9 2.33 0.65
 1 -25 9 1.58 0.45
 -1 -25 -10 0.18 0.41
 1 -25 10 0.59 0.38
 -1 -25 -11 7.95 1.08
 1 -25 11 6.69 0.88
 -1 -25 -12 1.59 0.63
 1 -26 -12 12.08 1.41
 1 -26 -11 4.26 0.86
 1 -26 -10 7.23 1.08
 1 -26 -9 11.43 1.32
 1 -26 -8 1.1 0.59
 1 -26 -7 3.28 0.81
 1 -26 -6 19.14 1.61
 1 -26 -5 0.78 0.5
 1 -26 -4 9.69 1.13
 -1 -26 4 9.59 0.76
 1 -26 -3 -0.02 0.42
 1 -26 -2 4.1 0.79
 1 -26 -1 12.7 1.27
 -1 -26 1 15.29 1.32
 -1 -26 0 3.7 0.7
 1 -26 0 5.34 0.9
 -1 -26 -1 19.65 1.46
 1 -26 1 19.58 1.53
 1 -26 2 2.77 0.7
 -1 -26 -2 1.59 0.54
 -1 -26 -3 68.02 2.75
 -1 -26 -4 3.14 0.73
 1 -26 4 4.26 0.72
 1 -26 5 1.42 0.5
 -1 -26 -5 0.44 0.5
 1 -26 6 11.22 1.06
 -1 -26 -6 11.69 1.21
 1 -26 7 17.73 1.31
 -1 -26 -7 18.88 1.55
 1 -26 8 0.92 0.49
 -1 -26 -8 0.34 0.51
 -1 -26 -9 1.16 0.52
 1 -26 9 1.81 0.54
 1 -26 10 3.12 0.63
 -1 -26 -10 2.77 0.73
 -1 -26 -11 0.59 0.51
 1 -27 -11 2.37 0.73
 1 -27 -10 0.66 0.55
 1 -27 -9 0.7 0.56
 1 -27 -8 0.76 0.58
 1 -27 -7 2.29 0.7
 1 -27 -6 4.29 0.87
 1 -27 -5 1.35 0.62
 1 -27 -4 5.87 0.99
 1 -27 -3 2.27 0.66
 1 -27 -2 3.08 0.73
 1 -27 -1 39.42 2.2
 -1 -27 1 36.23 2.02
 1 -27 0 0.91 0.57
 -1 -27 0 0.82 0.48
 -1 -27 -1 3.43 0.74
 1 -27 1 2.82 0.75
 -1 -27 -2 -0.48 0.47
 1 -27 2 0.59 0.58
 -1 -27 -3 2.3 0.69
 1 -27 4 0.63 0.44
 -1 -27 -4 0.72 0.44
 1 -27 5 14.19 1.2
 -1 -27 -5 16.5 1.43
 1 -27 6 0.37 0.41
 -1 -27 -6 -0.27 0.42
 1 -27 7 11.73 1.09
 -1 -27 -7 10.4 1.23
 1 -27 8 2.06 0.58
 -1 -27 -8 2.47 0.73
 -1 -27 -9 5.28 0.91
 1 -27 9 4.61 0.72
 -1 -27 -10 -1.04 0.62
 -1 -27 -11 1.35 0.56
 1 -28 -11 6.25 1.09
 1 -28 -10 -0.1 0.46
 1 -28 -9 2.08 0.72
 1 -28 -8 0.61 0.54
 1 -28 -7 2.65 0.85
 1 -28 -6 15.34 1.48
 1 -28 -5 0.83 0.54
 1 -28 -4 2.52 0.72
 1 -28 -3 1.23 0.63
 -1 -28 1 1.34 0.59
 1 -28 -1 0.39 0.45
 1 -28 0 8.49 1.12
 -1 -28 0 7.08 0.99
 1 -28 1 1.21 0.57
 -1 -28 -1 1.55 0.54
 -1 -28 -2 -0.44 0.46
 1 -28 2 0.13 0.49
 -1 -28 -3 10.78 1.17
 -1 -28 -4 30.15 1.93
 1 -28 4 27.95 1.66
 1 -28 5 0.27 0.36
 -1 -28 -5 0.8 0.59
 1 -28 6 1.23 0.47
 -1 -28 -6 1.19 0.57
 1 -28 7 1.17 0.46
 -1 -28 -7 1.55 0.56
 1 -28 8 1.35 0.48
 -1 -28 -8 2.13 0.67
 -1 -28 -9 0.89 0.54
 -1 -28 -10 1.66 0.64
 1 -29 -10 0.71 0.48
 1 -29 -9 -0.61 0.51
 1 -29 -8 3.42 0.86
 1 -29 -7 0.95 0.64
 1 -29 -6 2.01 0.68
 1 -29 -5 7.36 1.07
 1 -29 -4 3.77 0.81
 1 -29 -3 0.67 0.51
 1 -29 -2 1.48 0.68
 -1 -29 1 0.43 0.46
 1 -29 -1 0.84 0.58
 -1 -29 0 0.73 0.52
 1 -29 0 0.44 0.55
 -1 -29 -1 16.95 1.45
 1 -29 1 15.44 1.47
 -1 -29 -2 3.84 0.76
 1 -29 2 3.61 0.81
 -1 -29 -3 1.14 0.55
 -1 -29 -4 1.4 0.6
 1 -29 4 3.18 0.65
 1 -29 5 0.06 0.36
 -1 -29 -5 1.48 0.63
 1 -29 6 0.71 0.45
 -1 -29 -6 -0.27 0.45
 1 -29 7 0.22 0.32
 -1 -29 -7 1.13 0.5
 -1 -29 -8 0.63 0.51
 -1 -29 -9 4.57 0.88
 1 -30 -9 3.78 0.9
 1 -30 -8 -0.12 0.51
 1 -30 -7 9.24 1.25
 1 -30 -6 4.6 0.94
 1 -30 -5 3.34 0.8
 1 -30 -4 2.3 0.69
 1 -30 -3 8.65 1.16
 1 -30 -2 5.4 0.97
 -1 -30 1 7.19 1.03
 1 -30 -1 5.35 0.95
 1 -30 0 1.71 0.61
 -1 -30 0 0.97 0.5
 -1 -30 -1 3.75 0.83
 1 -30 1 2.5 0.7
 1 -30 2 -0.34 0.49
 -1 -30 -2 0.62 0.51
 -1 -30 -3 -0.4 0.51
 -1 -30 -4 1.63 0.6
 1 -30 4 1.41 0.5
 1 -30 5 14.24 1.26
 -1 -30 -5 14.53 1.43
 -1 -30 -6 -0.75 0.52
 1 -30 6 -0.34 0.37
 -1 -30 -7 -0.42 0.53
 -1 -30 -8 2.85 0.76
 1 -31 -8 0.38 0.58
 1 -31 -7 0.45 0.54
 1 -31 -6 0.17 0.46
 1 -31 -5 1.55 0.65
 1 -31 -4 1.49 0.64
 1 -31 -2 4.07 0.87
 1 -31 -1 3.84 0.83
 -1 -31 1 4.98 0.92
 1 -31 0 -0.37 0.58
 -1 -31 0 -0.19 0.49
 -1 -31 -1 0.95 0.52
 1 -31 1 0.51 0.56
 1 -31 2 0.46 0.51
 -1 -31 -2 0.64 0.57
 -1 -31 -3 0.12 0.48
 -1 -31 -4 0.69 0.47
 1 -31 4 1 0.42
 1 -31 5 0.91 0.4
 -1 -31 -5 0.75 0.5
 -1 -31 -6 0.75 0.57
 -1 -31 -7 0.24 0.48
 -1 -31 -8 5.58 0.99
 1 -32 -7 2.18 0.74
 1 -32 -6 3.42 0.85
 1 -32 -5 2.7 0.79
 1 -32 -4 4.2 0.91
 1 -32 -3 -0.51 0.52
 1 -32 -2 2.02 0.67
 1 -32 -1 10.32 1.3
 1 -32 0 -0.33 0.52
 -1 -32 0 1.43 0.63
 1 -32 1 5.77 1.01
 -1 -32 -1 7.75 1.1
 -1 -32 -2 0.18 0.45
 -1 -32 -3 1.87 0.66
 1 -32 3 0.97 0.43
 -1 -32 -4 0.56 0.52
 1 -32 4 0.49 0.38
 -1 -32 -5 0.83 0.55
 -1 -32 -6 3.44 0.8
 1 -33 -6 1.61 0.71
 1 -33 -5 2.89 0.81
 1 -33 -4 0.34 0.45
 1 -33 -3 0.66 0.58
 1 -33 -2 0.75 0.5
 1 -33 -1 8.25 1.16
 1 -33 0 0.72 0.62
 -1 -33 0 1.35 0.62
 -1 -33 -1 3.52 0.84
 1 -33 1 2.37 0.79
 -1 -33 -2 4 0.84
 -1 -33 -3 0.98 0.57
 -1 -33 -4 0.54 0.57
 -1 -33 -5 0.72 0.53
 1 -34 -4 -0.44 0.53
 1 -34 -3 0.54 0.53
 1 -34 -2 0.33 0.53
 1 -34 -1 0.11 0.48
 1 -34 0 0.19 0.52
 -1 -34 0 0.05 0.47
 1 -34 1 0.11 0.51
 -1 -34 -1 0.85 0.57
 -1 -34 -2 1.68 0.64
 -1 -34 -3 2.1 0.65
 1 -35 0 3.57 0.87
 -1 -35 0 2.49 0.73
 -2 0 18 -0.67 0.45
 -2 0 17 0.18 0.39
 -2 0 16 3.8 0.72
 -2 0 15 -0.28 0.42
 -2 0 14 1.22 0.49
 -2 0 13 0.24 0.38
 -2 0 12 441.78 7.23
 -2 0 11 -0.54 0.43
 -2 0 10 89.4 2.6
 -2 0 9 -0.18 0.34
 2 0 -8 105.68 1.44
 -2 0 8 106.57 2.61
 -2 0 7 0.25 0.31
 2 0 -7 0.15 0.12
 -2 0 6 399 5.48
 2 0 -6 390.21 4.36
 2 0 -5 -0.12 0.15
 -2 0 5 -0.36 0.31
 2 0 -4 2.78 0.39
 -2 0 4 3.28 0.39
 -2 0 3 -0.03 0.21
 2 0 -3 0.09 0.17
 2 0 -2 1558.54 15.59
 -2 0 2 1569.73 15.61
 2 0 -1 0.44 0.16
 -2 0 1 0.16 0.16
 2 0 -1 0.38 0.15
 2 0 0 2366.54 22.5
 2 0 0 2371.21 23.18
 -2 0 0 2357.43 22.51
 2 0 0 2346.42 22.67
 2 0 1 -0.21 0.23
 -2 0 -1 0 0.12
 -2 0 -1 0.34 0.21
 2 0 2 183.77 2.96
 -2 0 -2 184.99 2.95
 2 0 3 0.3 0.28
 2 0 4 358.49 5.1
 2 0 5 -0.32 0.39
 2 0 6 153.51 3.18
 2 0 7 0.7 0.44
 2 0 8 27.87 1.41
 2 0 9 0.61 0.46
 2 0 10 62.51 1.44
 2 0 10 62.37 2.3
 2 0 11 -0.25 0.45
 2 0 12 24.56 1.56
 2 0 13 -0.74 0.42
 2 0 13 -0.13 0.46
 2 0 14 3.56 0.69
 2 0 14 4.04 0.77
 2 0 15 0.19 0.31
 2 0 15 0.39 0.48
 2 0 16 0.48 0.38
 -2 -1 18 4.36 0.82
 -2 1 18 4.91 0.84
 -2 1 17 2.54 0.67
 -2 -1 17 0.54 0.42
 -2 1 16 0.73 0.45
 -2 -1 16 -0.57 0.49
 -2 -1 15 16.2 1.32
 -2 1 15 16.04 1.32
 -2 1 14 1.14 0.48
 -2 -1 14 0.83 0.47
 -2 -1 13 4.97 0.77
 -2 1 13 5.08 0.76
 -2 1 12 4.2 0.67
 -2 -1 12 4.96 0.76
 -2 1 11 18.14 1.23
 -2 -1 11 17.17 1.2
 -2 1 10 91.8 2.63
 -2 -1 10 96.04 2.72
 -2 -1 9 36.02 1.55
 -2 1 9 34.61 1.49
 -2 1 8 16.94 1.01
 2 1 -8 16.5 0.44
 -2 -1 8 17.21 1.03
 -2 -1 7 318.8 4.88
 2 1 -7 323.69 4.52
 2 -1 -7 300.05 3.5
 2 1 -7 316.83 3.54
 -2 1 7 319.25 4.86
 -2 1 6 38.52 1.36
 -2 -1 6 38.5 1.36
 2 1 -6 39.4 0.86
 2 -1 -6 38.93 0.85
 -2 -1 5 631.93 7.55
 2 -1 -5 623.68 6.64
 -2 1 5 632.75 7.57
 -2 1 4 332.88 4.45
 2 -1 -4 329.38 3.86
 -2 -1 4 318.63 4.34
 2 1 -3 0.65 0.23
 -2 -1 3 0.61 0.24
 2 -1 -3 0.79 0.2
 -2 1 3 0.74 0.25
 2 -1 -3 0.7 0.2
 -2 -1 2 54.77 1.17
 2 1 -2 56.45 1.19
 2 -1 -2 54.63 1.22
 -2 1 2 55.18 1.24
 2 -1 -1 0.68 0.17
 2 1 -1 0.65 0.15
 -2 -1 1 0.94 0.2
 2 -1 -1 0.52 0.18
 2 -1 0 925.24 9.33
 2 1 0 921.31 9.21
 -2 1 0 923.53 9.34
 2 -1 0 930.52 9.89
 2 1 0 944.62 9.71
 2 1 1 58.63 1.35
 2 -1 1 56.05 1.41
 -2 1 -1 57 1.09
 -2 -1 -1 60.79 1.37
 -2 1 -2 3.22 0.29
 2 1 2 2.86 0.37
 -2 -1 -2 3.34 0.36
 2 -1 2 3.23 0.43
 2 1 3 206.98 3.34
 2 -1 3 210.29 3.43
 -2 -1 -3 216.18 3.41
 2 1 4 32.63 1.23
 2 -1 4 32.96 1.25
 2 -1 5 182.05 3.44
 2 1 5 176.88 3.32
 2 1 6 5.37 0.61
 2 -1 6 4.4 0.55
 2 1 7 0.53 0.38
 2 -1 7 -0.24 0.4
 2 -1 8 23.32 0.84
 2 1 8 22.05 1.27
 2 -1 8 20.34 1.21
 2 1 9 7.32 0.81
 2 -1 9 5.97 0.74
 2 -1 9 7.23 0.46
 2 1 10 10.7 0.97
 2 -1 10 11.52 0.57
 2 -1 10 10.86 0.99
 2 -1 11 2.2 0.57
 2 1 11 2.45 0.62
 2 1 12 7.38 0.91
 2 -1 12 6.38 0.86
 2 1 12 5.24 0.78
 2 1 13 0.84 0.49
 2 1 13 1.68 0.5
 2 -1 13 2.3 0.64
 2 1 14 2.22 0.52
 2 -1 14 0.57 0.45
 2 -1 14 1.17 0.53
 2 1 14 1.97 0.62
 2 1 15 3.12 0.7
 2 -1 15 1.7 0.56
 2 -1 15 3 0.73
 2 1 15 1.95 0.54
 2 -1 16 0.82 0.41
 2 1 16 0.1 0.31
 2 -1 16 0.5 0.46
 -2 -2 18 0.69 0.45
 -2 2 18 0.56 0.43
 -2 2 17 6.07 0.92
 -2 -2 17 6.58 0.94
 -2 -2 16 3.29 0.72
 -2 2 16 3.55 0.7
 -2 2 15 7.52 0.93
 -2 -2 15 9.08 1.03
 -2 2 14 3.07 0.64
 -2 -2 14 2.78 0.64
 -2 2 13 39.14 1.92
 -2 -2 13 41.17 1.99
 -2 2 12 13.78 1.11
 -2 -2 12 11.6 1.03
 -2 -2 11 37.22 1.73
 -2 2 11 38.49 1.76
 -2 -2 10 1.17 0.5
 -2 2 10 -0.84 0.48
 -2 2 9 61.4 2.03
 -2 -2 9 62.29 2.04
 -2 -2 8 114.48 2.7
 -2 2 8 107.92 2.65
 2 2 -8 112.28 1.52
 2 2 -7 1.28 0.28
 2 2 -7 1.07 0.16
 2 -2 -7 1.18 0.17
 -2 -2 7 1.38 0.43
 -2 2 7 1.03 0.38
 2 -2 -6 390.14 4.39
 -2 -2 6 402.94 5.51
 -2 2 6 404.76 5.6
 2 2 -6 396.84 5
 -2 2 5 162.94 2.92
 2 -2 -5 164.69 2.23
 -2 -2 5 157.65 2.82
 -2 -2 4 11.6 0.64
 2 -2 -4 11.39 0.48
 -2 2 4 11.18 0.67
 -2 -2 3 197.84 2.88
 2 -2 -3 198.29 2.66
 -2 2 3 199.95 3.02
 2 -2 -2 45.54 1.15
 -2 -2 2 46.09 1.04
 2 -2 -2 44.88 1.03
 2 -2 -2 45.29 1.12
 -2 2 2 46.43 1.16
 2 -2 -1 997.19 10.38
 -2 2 1 997.87 10.34
 2 -2 -1 1004.38 10.36
 -2 -2 1 1035.82 10.09
 2 2 -1 1007.77 10.18
 2 2 -1 990.22 10.06
 2 2 0 16.1 0.43
 -2 2 0 16.13 0.56
 2 2 0 16.95 0.62
 -2 -2 0 17.1 0.62
 2 -2 1 282.68 3.97
 -2 -2 -1 279.17 3.68
 -2 2 -1 277.98 3.48
 2 -2 1 283.86 3.5
 2 2 1 281.54 3.68
 2 2 2 11.75 0.64
 2 -2 2 13.35 0.74
 -2 -2 -2 13.13 0.64
 -2 2 -2 12.17 0.55
 2 2 3 46.2 1.38
 -2 -2 -3 47.26 1.38
 2 -2 3 47.78 1.46
 2 -2 4 90.8 2.17
 2 2 4 90.69 2.11
 2 -2 5 1.38 0.4
 2 2 5 0.87 0.36
 2 -2 6 77.93 2.22
 2 2 6 71.36 2.06
 2 -2 6 76.41 1.58
 2 -2 7 10.29 0.54
 2 -2 7 9.48 0.85
 2 2 7 9.05 0.83
 2 -2 8 25.72 0.85
 2 2 8 23.17 1.29
 2 -2 8 25.58 1.36
 2 -2 9 116.7 2.04
 2 -2 9 116.58 3.11
 2 2 9 110.72 3.01
 2 2 10 1.03 0.48
 2 -2 10 1.38 0.48
 2 -2 10 1.73 0.25
 2 -2 11 1.7 0.25
 2 2 11 1.4 0.46
 2 -2 11 1.52 0.53
 2 2 11 1.67 0.56
 2 2 12 15.01 1.08
 2 2 12 15.57 0.71
 2 2 12 13.19 1.15
 2 -2 12 14.73 1.25
 2 2 13 0.33 0.34
 2 -2 13 0.33 0.47
 2 2 13 0.37 0.43
 2 2 14 3.31 0.73
 2 -2 14 3.96 0.79
 2 2 14 1.31 0.43
 2 2 15 0.62 0.39
 2 -2 15 0.71 0.46
 2 -2 15 0.76 0.52
 2 -2 16 1.94 0.56
 2 2 16 1.85 0.49
 2 -2 16 2.31 0.69
 -2 3 18 7.2 1.01
 -2 -3 18 6.96 1
 -2 -3 17 2.85 0.68
 -2 3 17 1.78 0.56
 -2 -3 16 0.87 0.46
 -2 3 16 1.04 0.52
 -2 3 15 1.22 0.52
 -2 -3 15 1.42 0.55
 -2 -3 14 1.93 0.53
 -2 3 14 2.33 0.6
 -2 3 13 4.48 0.7
 -2 -3 13 5.88 0.81
 -2 -3 12 3.04 0.59
 -2 3 12 3.17 0.64
 -2 3 11 29.52 1.55
 -2 -3 11 29.16 1.53
 -2 3 10 321.61 5.56
 -2 -3 10 327.7 5.62
 -2 3 9 12.48 0.95
 -2 -3 9 15.94 1.09
 -2 3 8 180.56 3.6
 2 3 -8 180.72 2.23
 -2 -3 7 6.65 0.72
 -2 3 7 8.49 0.74
 2 3 -7 8 0.55
 -2 3 6 28.22 1.19
 -2 -3 6 27.47 1.24
 2 -3 -6 27.61 0.71
 2 3 -6 27.76 0.92
 2 3 -5 108.33 1.81
 -2 3 5 107.97 1.79
 -2 3 5 106.7 2.29
 -2 -3 5 120.21 2.46
 2 -3 -5 104.8 1.66
 -2 3 4 215.51 2.91
 2 -3 -4 217.85 2.81
 -2 3 4 217.42 3.38
 -2 3 3 138.39 2.13
 -2 -3 3 134.22 2.23
 -2 3 3 135.32 2.39
 2 -3 -3 137.04 2.05
 -2 -3 2 322.85 3.88
 2 -3 -2 317.66 4.19
 2 -3 -2 323.03 4.16
 -2 3 2 324.83 4.17
 -2 -3 1 48.27 0.91
 2 3 -1 47.17 0.93
 -2 3 1 49.76 1.16
 2 -3 -1 47.06 1.14
 2 -3 -1 45.93 1.13
 2 3 0 610.5 6.49
 -2 -3 0 595.83 6.01
 2 -3 0 607.61 6.65
 -2 -3 0 605.57 6.52
 -2 3 0 606.47 6.64
 2 -3 1 80.82 1.56
 2 3 1 83.82 1.59
 -2 -3 -1 84.54 1.6
 2 -3 1 84 1.85
 -2 3 -1 82.68 1.58
 2 -3 2 19.35 0.71
 -2 -3 -2 21.42 0.83
 2 -3 2 20.15 0.9
 -2 3 -2 20.52 0.77
 2 3 2 20.89 0.83
 2 3 3 29.07 1.05
 2 -3 3 30.76 0.9
 2 -3 3 29.55 1.17
 -2 -3 -3 28.99 1.05
 -2 3 -3 29.23 1
 2 -3 4 -0.28 0.37
 2 3 4 -0.08 0.28
 2 -3 4 0.2 0.18
 2 -3 5 48.81 1.65
 2 -3 5 49.3 1.18
 2 3 5 45.67 1.54
 2 -3 6 39.31 1.05
 2 3 6 38.64 1.5
 2 -3 6 42.16 1.62
 2 3 7 0.82 0.38
 2 -3 7 1.13 0.23
 2 -3 7 1.05 0.42
 2 -3 8 31.59 0.95
 2 -3 8 28.61 1.45
 2 3 8 29.57 1.46
 2 3 9 11.15 0.97
 2 3 9 8.39 0.81
 2 -3 9 11.73 0.57
 2 -3 9 11.37 0.99
 2 -3 10 8.75 0.94
 2 3 10 9.85 0.82
 2 -3 10 9.94 0.52
 2 3 10 9.59 0.97
 2 -3 11 0.83 0.51
 2 3 11 -0.05 0.41
 2 3 11 -0.37 0.32
 2 3 12 22.15 1.49
 2 -3 12 22.13 1.49
 2 3 12 22.98 1.3
 2 -3 13 0.42 0.45
 2 3 13 -0.27 0.32
 2 3 13 0.67 0.5
 2 -3 14 7.39 0.96
 2 3 14 7.2 0.82
 2 3 15 9.5 0.97
 2 -3 15 10.57 1.17
 2 -3 16 1.06 0.53
 2 3 16 0.42 0.38
 2 -3 16 0.82 0.5
 -2 4 18 0.76 0.48
 -2 -4 18 1.15 0.55
 -2 4 17 3.89 0.76
 -2 -4 17 3.48 0.74
 -2 4 16 3.78 0.72
 -2 -4 16 4.51 0.79
 -2 4 15 2.72 0.63
 -2 -4 15 2.86 0.66
 -2 -4 14 20.25 1.45
 -2 4 14 19.99 1.45
 -2 -4 13 19.87 1.38
 -2 4 13 18.03 1.34
 -2 -4 12 0.74 0.41
 -2 4 12 0.42 0.4
 -2 -4 11 63.59 2.43
 -2 4 11 60.06 2.25
 -2 4 10 5.42 0.72
 -2 -4 10 3.79 0.69
 -2 4 9 46.89 1.79
 -2 4 8 166.04 3.43
 -2 4 8 169.8 2.42
 2 4 -8 161.84 2.95
 -2 4 7 100.55 2.45
 -2 4 7 91.88 1.61
 2 4 -7 95.62 1.96
 2 4 -6 3.18 0.32
 -2 4 6 3.53 0.5
 -2 4 6 2.94 0.27
 2 4 -5 1.95 0.24
 2 -4 -5 1.88 0.23
 -2 4 5 2.66 0.43
 -2 4 5 1.49 0.21
 -2 4 4 34.12 0.89
 2 -4 -4 34.64 0.85
 -2 4 4 34.43 1.19
 -2 4 3 34.83 0.92
 2 -4 -3 36.74 0.9
 2 -4 -3 37.49 1.22
 -2 4 3 37.15 1.16
 2 -4 -2 53.96 1.39
 -2 4 2 53.14 1.18
 -2 -4 1 351.34 3.87
 -2 4 1 351.17 4.24
 2 -4 -1 345.6 4.46
 -2 4 1 347.81 4.42
 2 4 -1 348.41 3.83
 -2 4 0 395.07 4.73
 -2 -4 0 394.79 4.47
 2 -4 0 397.95 4.83
 -2 4 0 396.71 4.8
 -2 -4 0 386.55 4.01
 2 4 0 394.04 4.43
 2 -4 1 -0.29 0.23
 -2 -4 -1 -0.18 0.16
 2 4 1 -0.24 0.21
 -2 4 -1 0.08 0.18
 2 -4 1 -0.11 0.29
 2 -4 2 15.18 0.63
 -2 -4 -2 14.68 0.68
 2 -4 2 14.69 0.81
 -2 4 -2 14.78 0.69
 2 4 2 13.73 0.66
 2 4 3 2.43 0.36
 2 4 3 2.37 0.17
 -2 -4 -3 2.4 0.32
 2 -4 3 2.82 0.45
 2 -4 3 2.7 0.31
 -2 4 -3 2.89 0.36
 2 -4 4 204.19 3.64
 2 -4 4 209.15 2.92
 2 4 4 190.43 3.32
 2 4 4 212.03 2.69
 2 -4 5 125.53 2.77
 2 4 5 111.7 1.99
 2 -4 5 125.74 2.07
 2 4 5 123.02 2.64
 2 -4 6 381.07 5.81
 2 4 6 410.99 5.02
 2 -4 6 367.13 4.62
 2 4 6 365.43 5.61
 2 -4 7 137.55 3.22
 2 4 7 148.38 2.6
 2 -4 7 130.65 2.18
 2 4 7 123.83 2.97
 2 -4 8 35.9 1.62
 2 4 8 38.01 1.3
 2 4 8 33.31 1.54
 2 -4 8 38.76 1.05
 2 4 9 25.96 1.44
 2 -4 9 27.17 0.86
 2 4 9 27.77 1.19
 2 -4 9 25.8 1.45
 2 4 10 109.59 2.65
 2 4 10 105.46 3.04
 2 -4 10 118.74 1.97
 2 -4 10 112.48 3.21
 2 -4 11 2.54 0.6
 2 4 11 1.93 0.42
 2 -4 11 3.31 0.3
 2 4 11 2.11 0.56
 2 4 12 2.57 0.57
 2 -4 12 3.11 0.69
 2 4 12 2.5 0.49
 2 4 13 22.2 1.53
 2 4 13 23.19 1.36
 2 -4 13 23.9 1.6
 2 -4 14 0.16 0.41
 2 4 14 1.37 0.46
 2 -4 15 1.01 0.52
 2 4 15 0 0.31
 2 4 16 0.87 0.44
 2 -4 16 0.89 0.54
 -2 5 17 6.17 0.9
 -2 -5 17 5.42 0.88
 -2 -5 16 1.91 0.59
 -2 5 16 2.52 0.64
 -2 5 15 0.72 0.42
 -2 -5 15 1.1 0.54
 -2 -5 14 0.16 0.36
 -2 5 14 0.09 0.4
 -2 5 13 14.84 1.21
 -2 -5 13 15.83 1.27
 -2 5 12 67.46 2.47
 -2 5 11 11.67 1
 -2 -5 11 10.51 1.06
 -2 5 10 69.72 2.33
 -2 5 9 41.62 1.02
 -2 5 9 42.27 1.72
 -2 5 8 62.8 1.3
 2 5 -8 62.38 1.65
 -2 5 8 62.85 2.01
 2 5 -7 0.03 0.15
 -2 5 7 0.1 0.14
 -2 5 7 0.07 0.34
 -2 5 6 378.17 4.49
 -2 5 6 375.4 5.42
 2 5 -6 372.08 4.6
 -2 5 5 53.6 1.19
 2 5 -5 52.79 1.09
 2 -5 -5 57.07 1.15
 -2 5 5 51.71 1.59
 -2 5 4 18.15 0.66
 2 -5 -4 17.21 0.6
 -2 5 4 17.92 0.89
 2 5 -4 16.64 0.48
 -2 5 3 153.46 2.67
 -2 5 3 154.88 2.32
 2 -5 -3 150.96 2.21
 2 -5 -3 150.67 2.76
 2 -5 -2 8.91 0.6
 -2 5 2 9.35 0.47
 -2 5 2 8.92 0.57
 -2 5 1 0.04 0.19
 -2 5 1 0.33 0.17
 2 -5 -1 0.36 0.3
 2 5 -1 0.04 0.11
 2 5 -1 0.13 0.12
 2 5 0 615.3 6.37
 2 -5 0 609.81 7
 -2 -5 0 585.31 6.03
 -2 5 0 601.94 6.72
 -2 -5 0 607.24 6.41
 -2 5 0 617.35 6.98
 -2 -5 -1 582.29 6.49
 -2 5 -1 569.48 6.54
 -2 5 -1 588.21 6.82
 2 -5 1 585.67 6.82
 2 5 1 583.36 6.45
 -2 5 -2 92.95 1.83
 -2 -5 -2 99.28 1.92
 -2 5 -2 100 2.03
 2 5 2 95.36 1.86
 2 -5 2 100.63 2.24
 2 -5 2 99.41 1.75
 -2 -5 -3 46.05 1.34
 -2 5 -3 46.25 1.36
 2 -5 3 46.58 1.12
 2 -5 3 47.17 1.53
 2 5 3 45.08 1.31
 2 5 3 42.25 0.73
 -2 5 -4 8.65 0.63
 2 -5 4 9.11 0.73
 2 -5 4 8.83 0.48
 2 5 4 7.31 0.6
 2 5 4 7.76 0.37
 2 5 5 42.88 1.06
 2 -5 5 45.55 1.63
 2 -5 5 45.89 1.14
 2 5 5 42.92 1.48
 2 5 6 7.8 0.51
 2 -5 6 8.05 0.47
 2 5 6 8.62 0.75
 2 -5 6 8.24 0.74
 2 -5 7 98.21 1.79
 2 -5 7 99.8 2.69
 2 5 7 98.1 2.05
 2 5 7 95.32 2.54
 2 -5 8 24.34 0.8
 2 -5 8 21.56 1.28
 2 5 8 19.49 1.18
 2 5 8 21.72 0.99
 2 -5 9 5.06 0.7
 2 -5 9 5.92 0.4
 2 5 9 5.86 0.56
 2 5 9 5.47 0.69
 2 5 10 12.15 0.84
 2 -5 10 11.78 1.04
 2 -5 10 12.54 0.56
 2 5 10 10.73 0.98
 2 5 11 1.01 0.36
 2 5 11 0.68 0.46
 2 -5 11 1.83 0.54
 2 -5 12 3.35 0.69
 2 5 12 3.1 0.66
 2 5 12 2.6 0.48
 2 -5 13 1.11 0.54
 2 5 13 1.31 0.39
 2 -5 14 1.45 0.58
 2 5 14 1.15 0.44
 2 5 15 24.46 1.51
 2 -5 15 28.65 1.89
 2 5 16 1.33 0.45
 2 -5 16 1.41 0.55
 -2 6 17 -0.03 0.37
 -2 -6 17 0.68 0.48
 -2 6 16 -0.14 0.4
 -2 -6 16 0.52 0.48
 -2 -6 15 11.7 1.17
 -2 6 15 12.45 1.21
 -2 -6 14 5.8 0.87
 -2 6 14 6.09 0.85
 -2 6 13 57.48 2.38
 -2 -6 13 59.39 2.61
 -2 6 12 40.52 1.93
 -2 6 11 0.91 0.19
 -2 6 11 0.38 0.35
 -2 6 10 100.1 1.77
 -2 6 10 94.14 2.76
 -2 6 9 0.11 0.35
 -2 6 9 0.75 0.17
 2 6 -8 215.49 3.49
 -2 6 8 215.74 2.99
 -2 6 8 209.51 4.02
 2 6 -7 13.25 0.66
 -2 6 7 13.71 0.92
 -2 6 7 13.95 0.58
 2 6 -6 46.16 1.13
 -2 6 6 47.24 1.12
 -2 6 6 46.84 1.58
 2 6 -5 19.27 0.6
 -2 6 5 21.15 1.01
 -2 6 5 19.99 0.7
 2 6 -4 5.65 0.26
 -2 6 4 7.28 0.62
 2 -6 -4 7.2 0.42
 2 -6 -4 7.08 0.63
 -2 6 4 7.46 0.43
 -2 6 3 163.05 2.42
 2 -6 -3 158.37 2.94
 2 -6 -3 158.63 2.3
 2 -6 -2 94.32 2.08
 -2 6 2 95.81 2.05
 -2 6 2 98.39 1.74
 -2 6 1 305.72 4.18
 -2 6 1 323.64 3.85
 2 6 -1 301.12 3.42
 2 -6 -1 306.37 4.23
 -2 -6 1 273.15 3.21
 2 6 -1 292.68 3.18
 2 6 0 1.09 0.19
 -2 -6 0 1.32 0.19
 -2 6 0 1.19 0.23
 2 -6 0 1.48 0.38
 -2 6 0 1.49 0.36
 2 6 0 0.99 0.14
 -2 6 -1 260.06 3.79
 -2 -6 -1 263.42 3.41
 2 -6 1 257.01 3.79
 -2 -6 -1 251 2.9
 2 6 1 262.11 3.36
 -2 6 -1 261.09 3.5
 -2 6 -2 38.4 1.08
 2 -6 2 42.14 1.05
 2 -6 2 40.98 1.3
 -2 6 -2 40.22 1.27
 2 6 2 40.8 1.14
 -2 -6 -2 41.67 0.89
 2 -6 2 41.85 1.41
 -2 -6 -2 41.17 1.17
 2 -6 3 9.47 0.71
 -2 6 -3 8.71 0.52
 2 -6 3 10.06 0.51
 2 6 3 8.47 0.57
 -2 6 -3 8.74 0.62
 -2 -6 -3 8.77 0.59
 2 6 3 7.39 0.27
 2 -6 4 59.19 1.81
 2 6 4 56.08 1.6
 2 -6 4 57.87 1.27
 2 6 4 54.96 1.03
 2 -6 5 33.17 1.41
 2 -6 5 32.87 0.93
 2 6 5 28.66 0.85
 2 6 5 28.46 1.2
 2 6 6 5.39 0.42
 2 6 6 5.99 0.63
 2 -6 6 5.97 0.69
 2 -6 6 5.52 0.39
 2 6 7 59.85 1.52
 2 -6 7 60.35 2.08
 2 -6 7 60.5 1.32
 2 6 7 57.43 1.94
 2 -6 8 9.77 0.91
 2 6 8 11.13 0.7
 2 -6 8 11.56 0.55
 2 6 8 9.34 0.85
 2 6 9 14.77 0.86
 2 -6 9 15.74 1.17
 2 6 9 14.29 1.09
 2 6 10 61.94 1.91
 2 6 10 60.92 2.27
 2 -6 10 67.36 1.38
 2 -6 10 63.62 2.38
 2 6 11 8.43 0.74
 2 -6 11 7.31 0.88
 2 6 11 8.18 0.92
 2 -6 12 1.92 0.59
 2 6 12 1.71 0.42
 2 6 13 7.77 0.8
 2 -6 13 8.06 1
 2 -6 14 0.96 0.56
 2 6 14 0.42 0.38
 2 6 15 0.58 0.34
 2 -6 15 1.92 0.59
 2 -6 16 0.08 0.43
 -2 7 17 1.2 0.57
 -2 -7 17 0.36 0.44
 -2 -7 16 0.57 0.48
 -2 7 16 0 0.38
 -2 -7 15 1.84 0.59
 -2 7 15 0.41 0.36
 -2 -7 14 1.39 0.59
 -2 7 14 0.76 0.45
 -2 7 13 0.26 0.36
 -2 7 12 7.8 0.88
 -2 7 11 26.79 0.85
 -2 7 11 24.59 1.44
 -2 7 10 50.54 1.22
 -2 7 10 47.48 1.92
 -2 7 9 5.13 0.37
 -2 7 9 4.1 0.6
 2 7 -8 221.86 3.54
 -2 7 8 229.82 3.16
 -2 7 8 230.14 4.27
 2 7 -7 5.71 0.44
 -2 7 7 6.33 0.66
 -2 7 7 5.47 0.38
 -2 7 6 219.51 3.05
 -2 7 6 232.84 3.98
 2 7 -6 219.03 3.01
 -2 7 5 0.36 0.16
 -2 7 5 0.09 0.3
 2 7 -5 0 0.11
 2 -7 -5 0.48 0.38
 -2 7 4 2.99 0.29
 -2 7 4 2.77 0.45
 2 -7 -4 2.54 0.46
 2 -7 -3 1015.67 10.26
 -2 7 3 970.18 10.31
 2 -7 -3 962.18 11.21
 2 -7 -2 76.73 1.89
 -2 7 2 77.73 1.89
 -2 7 2 83.12 1.59
 2 7 -1 22.19 0.66
 -2 7 1 22.58 0.76
 -2 -7 1 19.07 0.48
 -2 7 1 22.45 0.93
 2 -7 -1 23.2 0.99
 -2 -7 0 1878.5 18.37
 -2 7 0 1899.36 18.81
 -2 -7 0 1898.8 18.24
 2 7 0 1877.85 18.27
 2 7 0 1883.17 18.28
 -2 7 0 1886.51 19.34
 2 -7 0 1907.3 19.41
 -2 -7 -1 24.37 0.8
 -2 -7 -1 23.55 0.62
 2 -7 1 23.03 0.98
 -2 7 -1 22.84 0.82
 -2 7 -1 23.07 0.96
 2 7 1 22.98 0.75
 -2 7 -2 358.52 5.01
 -2 -7 -2 358.78 4.17
 2 -7 2 359.9 5.2
 -2 7 -2 349.23 4.54
 2 -7 2 363.13 4.35
 2 -7 2 353.15 4.99
 2 7 2 353.36 4.56
 -2 -7 -2 362.53 4.68
 -2 -7 -3 102.03 2.16
 -2 7 -3 101.61 1.96
 2 7 3 102.55 2.11
 2 -7 3 103.66 2.44
 2 -7 3 110.27 1.84
 -2 -7 -3 105.25 1.85
 2 -7 4 157.24 3.17
 -2 7 -4 149.89 2.54
 2 7 4 146.23 2.79
 2 7 4 145.41 2.03
 2 -7 4 157.87 2.34
 2 -7 5 0.27 0.36
 2 7 5 0.66 0.18
 2 -7 5 0.59 0.21
 2 7 5 0.43 0.31
 2 -7 6 7.92 0.76
 2 7 6 8.73 0.52
 2 -7 6 9.32 0.5
 2 7 6 8.53 0.75
 2 7 7 18.38 0.82
 2 -7 7 18.2 1.15
 2 -7 7 20.11 0.73
 2 7 7 18.02 1.1
 2 -7 8 -0.04 0.41
 2 7 8 0.12 0.21
 2 -7 8 -0.01 0.15
 2 7 8 0.35 0.38
 2 -7 9 25.11 1.44
 2 7 9 23.82 1.1
 2 7 9 22.17 1.32
 2 7 10 12.47 0.85
 2 -7 10 13.55 1.12
 2 7 11 74.37 2.22
 2 -7 11 73.89 2.68
 2 7 12 46.04 1.82
 2 -7 12 48.29 2.21
 2 7 13 9.97 0.9
 2 -7 13 8.07 1
 2 -7 14 1.52 0.54
 2 7 14 1.33 0.41
 2 7 15 2.28 0.51
 2 -7 15 2.01 0.62
 2 -7 16 1.72 0.6
 -2 -8 17 0.49 0.43
 -2 8 17 -0.32 0.48
 -2 -8 16 3.52 0.76
 -2 8 16 2.87 0.66
 -2 8 15 1.9 0.59
 -2 8 14 2.26 0.63
 -2 8 13 2.26 0.57
 -2 8 12 32.38 1.73
 -2 8 11 69.99 2.45
 -2 8 10 77.94 1.61
 -2 8 10 79.47 2.53
 -2 8 9 8.86 0.5
 -2 8 9 9.29 0.86
 -2 8 8 177.42 3.69
 2 8 -7 15.59 0.69
 -2 8 7 16.94 1.04
 2 8 -6 1.27 0.21
 -2 8 6 1.38 0.42
 2 8 -5 179.2 2.33
 -2 8 5 200.77 3.52
 2 -8 -5 193.6 3.73
 -2 8 4 1.94 0.24
 2 -8 -4 1.61 0.46
 -2 8 3 0.17 0.13
 2 -8 -3 0.21 0.35
 2 8 -2 8.6 0.5
 -2 8 2 9.01 0.49
 -2 8 2 9.2 0.66
 2 -8 -2 8.12 0.66
 -2 8 1 4.35 0.45
 -2 -8 1 4.19 0.23
 2 -8 -1 5.52 0.57
 2 8 -1 5.09 0.35
 -2 8 1 4.97 0.36
 2 -8 0 1.14 0.42
 -2 -8 0 1.77 0.21
 2 8 0 5.55 0.43
 -2 -8 0 1.7 0.23
 -2 8 0 6.8 0.63
 -2 -8 -1 80.92 1.56
 2 -8 1 77.95 1.95
 -2 -8 -1 80.21 1.4
 -2 8 -1 80.35 1.96
 2 8 1 80.52 1.44
 -2 -8 -2 314.07 4.18
 2 -8 2 321.92 4.71
 -2 8 -2 319.17 4.66
 -2 -8 -2 319.95 3.81
 2 -8 2 323.89 4.82
 2 8 2 305.57 4.06
 2 -8 2 322.65 3.92
 -2 -8 -2 286.91 3.25
 -2 -8 -3 117.13 2.34
 2 -8 3 128.86 2.84
 -2 -8 -3 118.64 2.08
 2 8 3 111.6 2.23
 2 -8 3 121.73 2
 2 -8 4 22.9 1.16
 2 8 4 19.76 0.93
 2 -8 4 21.91 0.76
 2 -8 5 12.26 0.91
 2 8 5 11.78 0.79
 2 8 5 12.72 0.55
 2 -8 5 12.86 0.59
 2 -8 6 89.3 2.51
 2 8 6 85.18 1.72
 2 -8 6 89.78 1.67
 2 8 6 84.89 2.26
 2 -8 7 0.55 0.19
 2 -8 7 0.23 0.38
 2 8 7 0.99 0.43
 2 8 7 0.92 0.25
 2 -8 8 25.6 1.43
 2 8 8 25.3 1.04
 2 8 9 186.46 3.43
 2 -8 9 197.43 4.34
 2 -8 10 33.31 1.73
 2 8 10 29.92 1.3
 2 -8 11 -0.28 0.43
 2 8 11 0.33 0.26
 2 -8 12 5.59 0.84
 2 8 12 4.93 0.63
 2 -8 13 7.98 0.99
 2 8 13 6.68 0.75
 2 -8 14 1 0.58
 2 8 14 -0.4 0.35
 2 -8 15 8.88 1.11
 2 -8 16 3.24 0.76
 -2 -9 17 8.13 1.11
 -2 9 17 6.21 0.93
 -2 -9 16 3.17 0.79
 -2 9 16 2.73 0.66
 -2 9 15 1.39 0.57
 -2 -9 15 1.3 0.63
 -2 9 14 4.67 0.77
 -2 9 13 0.6 0.45
 -2 9 12 5.09 0.76
 -2 9 11 62.07 2.34
 -2 9 10 9.51 0.91
 -2 9 9 12.48 0.99
 2 9 -8 5.66 0.47
 -2 9 8 5.39 0.66
 2 9 -7 119.4 2.13
 -2 9 7 117.39 2.83
 2 -9 -6 10.29 0.92
 2 9 -6 10.21 0.48
 -2 9 6 9.9 0.8
 2 9 -5 137.18 1.87
 2 -9 -5 149.22 3.23
 2 -9 -4 0.9 0.4
 2 -9 -3 47.99 1.64
 2 9 -2 152.81 2.51
 2 -9 -2 155.09 3.07
 -2 -9 1 379.7 4.13
 2 9 -1 391.67 4.7
 2 -9 -1 401.5 5.58
 -2 -9 0 226.38 2.88
 2 -9 0 218.54 3.75
 2 9 0 223.09 3.03
 -2 -9 0 225.54 3.01
 -2 -9 -1 1.62 0.26
 2 -9 1 2.43 0.59
 -2 -9 -1 1.1 0.22
 2 9 1 1.21 0.21
 2 -9 2 42.21 1.12
 2 -9 2 42.95 1.51
 -2 -9 -2 43.33 1.1
 2 -9 2 41.48 1.51
 -2 -9 -2 43 1.23
 -2 -9 -2 41.21 0.8
 2 -9 3 58.21 1.35
 -2 -9 -3 60.64 1.06
 -2 -9 -3 65.39 1.5
 2 -9 3 64.3 1.95
 -2 -9 -3 62.6 1.65
 2 -9 4 55.87 1.31
 -2 -9 -4 59.26 1.54
 2 -9 4 57.82 1.89
 2 -9 5 114.58 2.04
 2 -9 5 125.23 2.95
 2 9 5 123.31 1.99
 2 9 6 0.14 0.18
 2 -9 6 0.05 0.18
 2 -9 6 1.04 0.45
 2 -9 7 63.06 2.18
 2 9 7 62.16 1.57
 2 -9 8 58.32 2.16
 2 9 8 57.95 1.61
 2 -9 9 0.64 0.47
 2 9 9 0.08 0.25
 2 -9 10 7.6 0.9
 2 9 10 6.98 0.64
 2 9 11 3.47 0.5
 2 -9 11 3.74 0.69
 2 -9 12 9.23 1
 2 9 12 10.37 0.88
 2 9 13 14.22 1.06
 2 -9 13 13.04 1.22
 2 -9 14 0.55 0.46
 2 9 14 0.62 0.37
 2 -9 15 1.58 0.61
 2 -9 16 1.26 0.56
 -2 -10 17 1.41 0.6
 -2 10 17 0.74 0.48
 -2 -10 16 0.77 0.52
 -2 10 16 0.43 0.42
 -2 10 15 2.47 0.61
 -2 10 14 0.69 0.44
 -2 10 13 9.6 1.03
 -2 10 12 12.41 1.13
 -2 10 11 18.24 1.28
 -2 10 10 31.46 1.59
 -2 10 9 44.18 1.84
 2 10 -8 13.41 0.69
 -2 10 8 12.95 0.96
 2 10 -7 13.5 0.62
 -2 10 7 11.79 0.9
 2 -10 -7 14.11 1.1
 2 -10 -6 1.21 0.46
 2 10 -6 1.77 0.22
 2 -10 -5 161.96 3.51
 2 -10 -4 33.57 1.47
 2 10 -3 72.89 1.76
 2 -10 -3 72.23 2.1
 2 10 -2 105.65 2.07
 2 -10 -2 106.1 2.54
 -2 -10 1 10.86 0.39
 2 -10 -1 11.49 0.81
 2 10 -1 11.46 0.59
 -2 -10 0 0.29 0.15
 2 10 0 0.62 0.22
 -2 -10 0 0.49 0.22
 2 -10 0 0.37 0.37
 2 -10 1 313.67 4.85
 2 10 1 315.2 4.07
 -2 -10 -1 304.58 3.97
 -2 -10 -1 310.59 4.01
 2 -10 2 124.42 2.78
 -2 -10 -2 123.19 2.19
 -2 -10 -2 132.43 1.84
 -2 -10 -2 122.99 2.32
 -2 -10 -3 5.17 0.31
 2 -10 3 2.73 0.38
 -2 -10 -3 4.74 0.44
 2 -10 3 4.13 0.57
 -2 -10 -3 4.88 0.48
 -2 -10 -4 43.6 1.34
 2 -10 4 34.97 1.07
 -2 -10 -4 46.01 1.01
 2 -10 4 42.66 1.64
 -2 -10 -5 20.74 0.99
 2 -10 5 19.62 1.15
 2 -10 6 24.81 1.33
 2 10 6 23.28 0.87
 2 -10 7 101.92 2.83
 2 10 7 98.12 2.07
 2 -10 8 86.71 2.69
 2 10 8 88.53 2.06
 2 10 9 0.26 0.23
 2 -10 9 0.73 0.46
 2 -10 10 88.77 2.92
 2 10 10 85.84 2.27
 2 -10 11 1.53 0.55
 2 10 11 1.11 0.34
 2 -10 12 1.13 0.5
 2 10 12 1.51 0.43
 2 -10 13 19.69 1.5
 2 10 13 19.9 1.24
 2 -10 14 5.21 0.87
 2 10 14 3.75 0.6
 2 -10 15 3.47 0.77
 2 -10 16 1.41 0.58
 -2 11 17 0.34 0.38
 -2 11 16 1.55 0.59
 -2 11 15 3.9 0.77
 -2 11 14 3.25 0.68
 -2 11 13 0.07 0.39
 -2 11 12 6.28 0.83
 -2 11 11 17.96 1.28
 -2 11 10 55.83 2.18
 -2 11 9 51.96 1.99
 2 11 -8 122.72 2.33
 -2 11 8 129.22 3.18
 2 -11 -8 124.31 3.45
 2 -11 -7 -0.44 0.44
 -2 11 7 0.07 0.33
 2 11 -7 -0.03 0.14
 2 -11 -6 0.06 0.41
 2 -11 -5 33.7 1.55
 2 -11 -4 0.04 0.41
 2 -11 -3 0.19 0.38
 2 11 -3 0.23 0.21
 2 -11 -2 0.78 0.39
 2 11 -2 0.45 0.19
 2 11 -1 38.76 1.16
 -2 -11 1 37.36 0.8
 2 -11 -1 41.72 1.58
 2 -11 0 12.54 0.88
 -2 -11 0 12.96 0.65
 2 11 0 12.32 0.63
 -2 -11 0 13.27 0.54
 2 -11 1 560.77 7.53
 -2 -11 -1 563.9 6.6
 2 11 1 571.05 6.67
 -2 -11 -1 561.08 6.52
 2 -11 2 159.91 3.3
 -2 -11 -2 159.22 2.67
 -2 -11 -2 159.27 2.74
 2 -11 3 4.22 0.57
 -2 -11 -3 5.38 0.48
 -2 -11 -3 5.56 0.34
 2 -11 4 34.21 1.5
 -2 -11 -4 34.29 1.23
 -2 -11 -4 36.46 0.94
 -2 -11 -5 7 0.62
 2 -11 5 5.49 0.66
 2 -11 6 24.73 1.36
 -2 -11 -6 24.76 1.17
 2 -11 7 64.48 2.26
 2 11 7 64.04 1.64
 2 -11 8 16.87 1.19
 2 11 8 16.41 0.86
 2 -11 9 54.27 2.19
 2 11 9 55.99 1.71
 2 11 10 2.35 0.43
 2 -11 10 3.11 0.67
 2 -11 11 0.61 0.44
 2 11 11 0.53 0.3
 2 -11 12 -0.59 0.46
 2 11 12 -0.17 0.31
 2 -11 13 10.72 1.11
 2 11 13 9.49 0.89
 2 -11 14 11.52 1.22
 2 -11 15 1.17 0.58
 2 -11 16 0.47 0.46
 -2 -12 17 0.61 0.57
 -2 12 17 0.98 0.52
 -2 12 16 0.66 0.51
 -2 12 15 5.96 0.89
 -2 12 14 0.37 0.4
 -2 12 13 2.04 0.59
 -2 12 12 2.09 0.59
 -2 12 11 0.69 0.43
 -2 12 10 18.96 1.27
 2 -12 -9 40.9 2.03
 -2 12 9 37.81 1.77
 -2 12 8 0.42 0.4
 2 -12 -8 0.5 0.48
 -2 -12 8 0.75 0.25
 2 -12 -7 34.17 1.71
 -2 -12 7 31.08 0.88
 2 -12 -6 358.65 6.06
 -2 -12 6 344.86 3.97
 2 -12 -5 17.78 1.15
 -2 -12 5 15.12 0.42
 2 -12 -4 13.44 0.99
 2 12 -3 146.74 2.83
 2 -12 -3 147.15 3.29
 2 -12 -2 580.55 7.9
 2 12 -2 577.42 7.1
 2 -12 -1 447.76 6.45
 2 12 -1 436.88 5.62
 -2 -12 1 433.66 4.81
 -2 -12 0 90.68 1.91
 -2 -12 0 90.92 1.63
 2 12 0 89.35 1.91
 2 -12 0 89.26 2.4
 2 -12 1 31.95 1.63
 -2 -12 -1 22.11 0.82
 2 12 1 22.55 0.91
 -2 -12 -1 22.56 0.91
 -2 -12 -2 24.25 0.97
 -2 -12 -2 25.3 0.97
 2 -12 2 25.6 1.33
 -2 -12 -3 0.08 0.14
 2 -12 3 -0.65 0.43
 -2 -12 -3 -0.11 0.24
 -2 -12 -4 0.74 0.31
 2 -12 4 0.19 0.38
 -2 -12 -4 0.17 0.15
 2 -12 5 -0.1 0.38
 -2 -12 -5 -0.01 0.31
 -2 -12 -5 0.55 0.17
 2 -12 6 87.24 2.62
 -2 -12 -6 89.51 2.36
 2 -12 7 147.24 3.58
 -2 -12 -7 146.2 3.27
 2 -12 8 6 0.78
 2 12 8 5.99 0.54
 2 12 9 3.77 0.46
 2 -12 9 4.93 0.76
 2 -12 10 4.81 0.74
 2 12 10 4.88 0.57
 2 -12 11 3.89 0.71
 2 12 11 3.78 0.55
 2 12 12 4.27 0.57
 2 -12 12 4.34 0.75
 2 12 13 7.25 0.78
 2 -12 13 9.11 1.06
 2 -12 14 1.2 0.53
 2 -12 15 -0.02 0.45
 -2 13 16 1.67 0.56
 -2 13 15 0.92 0.53
 -2 13 14 1.5 0.56
 -2 13 13 2.77 0.63
 -2 13 12 10.44 1.05
 -2 13 11 0.51 0.43
 2 -13 -11 -0.3 0.5
 -2 13 10 85.96 2.8
 2 -13 -10 89.37 3.21
 -2 13 9 0.04 0.34
 2 -13 -9 0.28 0.49
 -2 -13 9 0.08 0.2
 2 -13 -8 1.2 0.52
 -2 -13 8 1.52 0.26
 2 -13 -7 251.16 5.1
 -2 -13 7 247.17 3.26
 2 -13 -6 14.3 1.12
 -2 -13 6 15.43 0.53
 2 -13 -5 141.09 3.38
 -2 -13 5 130.64 1.72
 -2 -13 4 182.71 2.1
 2 -13 -4 233.46 4.27
 -2 -13 3 5.17 0.23
 2 -13 -3 6.07 0.7
 2 13 -2 160.44 2.97
 2 -13 -2 164.97 3.55
 2 13 -1 357.29 4.93
 2 -13 -1 354.57 5.64
 -2 -13 1 341.42 4.01
 -2 -13 0 56.6 1.55
 2 -13 0 55.42 1.92
 -2 -13 0 53.83 1.23
 2 13 0 54.33 1.5
 -2 -13 -1 629.68 7.55
 2 13 1 636.7 7.61
 2 -13 1 629.23 8.49
 -2 -13 -1 627.34 7.27
 -2 -13 -2 754.19 8.79
 2 13 2 765.81 8.87
 -2 -13 -2 744.22 8.69
 2 -13 2 739.14 9.7
 2 -13 3 -0.48 0.54
 -2 -13 -3 0.37 0.17
 2 -13 3 0.61 0.4
 -2 -13 -3 0.26 0.27
 -2 -13 -4 2.75 0.3
 2 -13 4 2.79 0.55
 -2 -13 -4 2.45 0.42
 -2 -13 -5 100.55 1.98
 -2 -13 -5 98.87 2.45
 2 -13 5 99.53 2.77
 -2 -13 -6 79.17 2.19
 2 -13 6 100.83 2.83
 -2 -13 -6 103.68 2.58
 2 -13 7 -0.07 0.39
 -2 -13 -7 0.38 0.33
 2 -13 8 47.94 2.01
 -2 -13 -8 47.31 1.88
 2 -13 9 39.34 1.89
 2 13 9 39.94 1.46
 2 -13 10 12.64 1.16
 2 13 10 10.73 0.81
 2 -13 11 2.34 0.64
 2 13 11 3.47 0.51
 2 -13 12 6.15 0.86
 2 13 12 6.16 0.7
 2 -13 13 0.58 0.43
 2 -13 14 8.05 1.02
 2 -13 15 3.86 0.79
 -2 14 16 0.72 0.51
 -2 14 15 0.2 0.43
 -2 14 14 1.57 0.54
 -2 14 13 0.45 0.46
 2 -14 -13 1.19 0.62
 -2 14 12 1.15 0.49
 2 -14 -12 1.49 0.6
 -2 14 11 3.19 0.61
 2 -14 -11 4.3 0.86
 -2 14 10 -0.31 0.36
 2 -14 -10 -0.12 0.53
 2 -14 -9 52.58 2.34
 -2 -14 9 50.82 1.39
 -2 -14 8 73.16 1.57
 2 -14 -8 76.15 2.77
 2 -14 -7 106.14 3.17
 -2 -14 7 105.95 1.82
 2 -14 -6 51.42 2.1
 -2 -14 6 51.38 1.05
 -2 -14 5 0.09 0.09
 2 -14 -5 0.14 0.43
 -2 -14 4 16.21 0.44
 2 -14 -4 19.07 1.22
 -2 -14 3 19.23 0.52
 2 -14 -3 24.73 1.38
 2 -14 -2 21.3 1.27
 2 -14 -1 60.86 2.09
 -2 -14 1 60.5 1.21
 -2 -14 1 65.51 1.78
 2 14 -1 61.39 1.72
 2 -14 0 265.31 4.81
 2 14 0 263.54 4.08
 -2 -14 0 264.74 3.54
 -2 -14 0 269.95 4.11
 2 14 1 241.51 3.84
 -2 -14 -1 231.87 3.75
 2 -14 1 241.17 4.53
 -2 -14 -1 231.19 3.46
 2 -14 2 142.87 3.37
 -2 -14 -2 138.74 2.74
 2 14 2 139.62 2.78
 -2 -14 -2 135.92 2.6
 -2 -14 -3 329.23 4.93
 2 -14 3 326.62 5.53
 2 -14 3 309.58 5.54
 -2 -14 -3 340.35 4.39
 -2 -14 -4 21.43 1.08
 2 -14 4 21.94 1.28
 -2 -14 -4 22.95 0.87
 2 -14 5 0.89 0.39
 -2 -14 -5 1.15 0.36
 2 -14 6 11.38 0.96
 -2 -14 -6 11.24 0.66
 -2 -14 -6 11.12 0.87
 -2 -14 -7 2.55 0.5
 2 -14 7 1.18 0.45
 2 -14 8 37.78 1.81
 -2 -14 -8 38.56 1.74
 2 -14 9 10.78 1.04
 -2 -14 -9 8.18 0.87
 2 -14 10 20.21 1.44
 -2 -14 -10 19.62 1.36
 2 -14 11 56.28 2.45
 2 14 11 53.97 1.92
 2 -14 12 2.74 0.64
 2 -14 13 0.4 0.41
 2 -14 14 0.53 0.48
 2 -14 15 0 0.39
 -2 15 16 6.3 1
 2 -15 -16 7.03 1.21
 -2 15 15 0.5 0.49
 2 -15 -15 0.57 0.61
 -2 15 14 1.4 0.49
 2 -15 -14 2.29 0.74
 -2 15 13 0.83 0.47
 2 -15 -13 2.62 0.85
 2 -15 -12 20.58 1.71
 -2 15 12 19.69 1.44
 2 -15 -11 9.33 1.14
 2 -15 -10 0.24 0.51
 -2 -15 10 1.17 0.29
 2 -15 -9 1.55 0.56
 -2 -15 9 2.8 0.35
 2 -15 -8 28.44 1.73
 -2 -15 8 28.26 0.94
 -2 -15 7 3.45 0.31
 2 -15 -7 3.62 0.7
 -2 -15 6 0.62 0.16
 2 -15 -6 0.07 0.43
 -2 -15 5 11.28 0.42
 2 -15 -5 12.25 1.04
 -2 -15 4 62.38 1.07
 2 -15 -4 72.84 2.43
 2 -15 -3 49.1 1.97
 -2 -15 3 42.81 0.89
 2 -15 -2 3.3 0.62
 -2 -15 1 98.94 2.34
 2 -15 -1 96.59 2.75
 2 -15 0 66.22 2.25
 -2 -15 0 70.9 1.89
 -2 -15 0 65.77 1.46
 2 -15 1 86.69 2.58
 -2 -15 -1 82.67 2.05
 -2 -15 -1 80.05 1.79
 2 -15 2 84.28 2.59
 -2 -15 -2 83.05 2.1
 -2 -15 -3 5.59 0.58
 2 -15 3 4.94 0.68
 2 -15 3 5.48 0.74
 -2 -15 -3 5.89 0.46
 2 -15 4 75.41 2.43
 -2 -15 -4 76.63 2.16
 -2 -15 -4 77.09 1.76
 -2 -15 -5 55.18 1.5
 -2 -15 -5 58.12 1.91
 2 -15 5 52.26 2.02
 2 -15 6 0.37 0.44
 -2 -15 -6 0.18 0.35
 -2 -15 -6 0.09 0.17
 -2 -15 -7 120.61 3.11
 2 -15 7 117.78 3.29
 2 -15 8 30.34 1.66
 -2 -15 -8 30.68 1.58
 -2 -15 -9 4.7 0.69
 2 -15 9 2.97 0.61
 -2 -15 -10 2.93 0.63
 2 -15 10 3.24 0.67
 2 -15 11 36.99 2
 -2 -15 -11 36 1.93
 2 -15 12 1.12 0.5
 -2 -15 -12 0.48 0.4
 2 -15 13 1.83 0.59
 2 -15 14 5.09 0.88
 2 -15 15 0.41 0.45
 -2 16 16 1.6 0.59
 2 -16 -16 0.73 0.55
 -2 16 15 -0.48 0.44
 2 -16 -15 0.16 0.57
 -2 16 14 0.19 0.41
 2 -16 -14 -0.13 0.48
 2 -16 -13 0.9 0.53
 2 -16 -12 1.85 0.67
 2 -16 -11 2.22 0.62
 -2 -16 10 0.87 0.27
 2 -16 -10 1.88 0.67
 -2 -16 9 8.62 0.56
 2 -16 -9 8.69 1.07
 2 -16 -8 34.02 1.9
 -2 -16 8 37.76 1.08
 2 -16 -7 46.71 2.14
 -2 -16 7 46.43 1.12
 2 -16 -6 69.93 2.55
 -2 -16 6 65.99 1.27
 -2 -16 5 119.7 1.79
 2 -16 -5 122.63 3.32
 -2 -16 4 145.44 2.04
 2 -16 -4 161.64 3.81
 -2 -16 3 95.24 1.57
 2 -16 -3 103.9 2.97
 2 -16 -2 24.98 1.43
 2 -16 -1 118.95 3.16
 -2 -16 1 120.89 2.7
 2 -16 0 101.01 2.87
 -2 -16 0 99.62 1.92
 -2 -16 0 105.1 2.45
 2 -16 1 1.91 0.59
 -2 -16 -1 0.97 0.37
 -2 -16 -1 0.94 0.25
 2 -16 2 61.23 2.24
 -2 -16 -2 63.14 1.88
 2 -16 3 51.13 2.08
 2 -16 3 54.24 2.03
 -2 -16 -3 55.16 1.82
 -2 -16 -3 56.37 1.49
 -2 -16 -4 188.97 3.7
 2 -16 4 178.34 3.99
 -2 -16 -4 179.05 3.07
 -2 -16 -5 198.64 3.36
 2 -16 5 191.92 4.19
 -2 -16 -5 192.17 3.85
 2 -16 6 40.34 1.85
 -2 -16 -6 42.24 1.74
 2 -16 7 2.03 0.54
 -2 -16 -7 1.18 0.43
 -2 -16 -8 5.47 0.74
 2 -16 8 5.24 0.76
 2 -16 9 16.64 1.29
 -2 -16 -9 16.05 1.21
 2 -16 10 14.31 1.22
 -2 -16 -10 11.95 1.1
 2 -16 11 2.34 0.59
 -2 -16 -11 2.51 0.61
 2 -16 12 9.69 1.09
 -2 -16 -12 10.42 1.14
 2 -16 13 2.23 0.64
 -2 -16 -13 0.89 0.49
 2 -16 14 8.36 1.04
 -2 -16 -14 7.95 1.06
 2 -17 -15 3.47 0.85
 2 -17 -14 8.64 1.25
 2 -17 -13 0.76 0.59
 2 -17 -12 1.53 0.68
 2 -17 -11 47.69 2.54
 -2 -17 10 4.52 0.44
 2 -17 -10 3.98 0.81
 2 -17 -9 9.26 1.09
 -2 -17 9 8.17 0.55
 2 -17 -8 6.28 0.9
 -2 -17 8 8 0.5
 -2 -17 7 27.63 0.84
 2 -17 -7 25.71 1.61
 -2 -17 6 1.25 0.19
 2 -17 -6 0.8 0.51
 -2 -17 5 7.13 0.37
 2 -17 -5 7.63 0.91
 -2 -17 4 0.27 0.12
 2 -17 -4 0.44 0.44
 2 -17 -3 18.16 1.28
 2 -17 -2 62.05 2.3
 2 -17 -1 64.03 2.34
 -2 -17 1 66.38 2
 2 -17 0 268.82 5.21
 -2 -17 0 288.63 4.66
 -2 -17 -1 31.8 1.36
 2 -17 1 31 1.64
 -2 -17 -1 26.22 1.01
 2 -17 2 81.05 2.65
 -2 -17 -2 84.03 2.27
 2 -17 3 10.9 0.96
 -2 -17 -3 10.61 0.83
 2 -17 3 11.48 1.07
 -2 -17 -3 11.51 0.69
 -2 -17 -4 83.55 2.39
 2 -17 4 77.29 2.55
 -2 -17 -4 79.37 1.94
 -2 -17 -5 80.56 2.01
 2 -17 5 79.82 2.61
 -2 -17 -5 85.25 2.51
 2 -17 6 1.25 0.5
 -2 -17 -6 0.55 0.35
 -2 -17 -7 2.9 0.6
 2 -17 7 2.68 0.57
 2 -17 8 4.3 0.7
 -2 -17 -8 5.6 0.78
 2 -17 9 24.01 1.53
 -2 -17 -9 23.35 1.49
 2 -17 10 1.61 0.55
 -2 -17 -10 1.07 0.5
 2 -17 11 9.71 1.09
 -2 -17 -11 9.63 1.04
 2 -17 12 18.17 1.45
 -2 -17 -12 18.36 1.48
 2 -17 13 3.73 0.72
 -2 -17 -13 3.89 0.77
 2 -17 14 0.47 0.39
 -2 -17 -14 1.8 0.59
 2 -18 -15 0.51 0.62
 2 -18 -14 0.67 0.61
 2 -18 -13 1.14 0.64
 2 -18 -12 0.36 0.56
 2 -18 -11 14.9 1.46
 2 -18 -10 0.2 0.46
 -2 -18 9 25.33 0.95
 2 -18 -9 23.94 1.69
 -2 -18 8 4.41 0.38
 2 -18 -8 2.44 0.66
 2 -18 -7 93.58 3.19
 -2 -18 7 94.5 1.75
 -2 -18 6 0.16 0.14
 2 -18 -6 0.05 0.44
 -2 -18 5 0.35 0.15
 2 -18 -5 0.71 0.51
 2 -18 -4 38.48 1.9
 -2 -18 4 37.24 0.95
 2 -18 -3 0.46 0.51
 2 -18 -2 9.89 1
 -2 -18 1 1.85 0.45
 2 -18 -1 2.07 0.65
 2 -18 0 5.48 0.83
 -2 -18 0 5.31 0.66
 2 -18 1 299.94 5.72
 -2 -18 -1 319.11 5.15
 2 -18 2 8.8 0.95
 -2 -18 -2 9.78 0.8
 -2 -18 -3 25.36 1.29
 2 -18 3 23.49 1.48
 -2 -18 -4 8.44 0.81
 2 -18 4 8.16 0.85
 2 -18 5 -0.08 0.37
 -2 -18 -5 0.24 0.37
 2 -18 6 3.1 0.62
 -2 -18 -6 3.37 0.6
 2 -18 7 5.1 0.74
 -2 -18 -7 5.83 0.76
 2 -18 8 11.41 1.06
 -2 -18 -8 11.89 1.05
 2 -18 9 15.48 1.25
 -2 -18 -9 14.87 1.23
 -2 -18 -10 8.82 1
 2 -18 10 8.18 0.96
 2 -18 11 0.86 0.48
 -2 -18 -11 -0.11 0.44
 2 -18 12 2.35 0.63
 -2 -18 -12 1.45 0.54
 2 -18 13 6.15 0.91
 -2 -18 -13 5.37 0.87
 2 -18 14 4.97 0.87
 -2 -18 -14 5.12 0.89
 2 -19 -15 2.11 0.73
 2 -19 -14 17.71 1.77
 2 -19 -13 8.6 1.2
 2 -19 -12 3.99 0.91
 2 -19 -11 2.8 0.78
 2 -19 -10 35.78 2.17
 2 -19 -9 14.85 1.37
 2 -19 -8 13.2 1.28
 2 -19 -7 20.94 1.52
 -2 -19 7 21.14 0.76
 -2 -19 6 84.62 1.61
 2 -19 -6 82.74 2.97
 -2 -19 5 15.36 0.6
 2 -19 -5 15.29 1.26
 -2 -19 4 82.52 1.58
 2 -19 -4 90.33 2.97
 2 -19 -3 0.23 0.45
 2 -19 -2 64.11 2.44
 -2 -19 1 4.27 0.61
 2 -19 -1 4.16 0.73
 -2 -19 0 1.31 0.42
 2 -19 0 1.65 0.48
 2 -19 1 25.98 1.59
 -2 -19 -1 27.41 1.35
 2 -19 2 1.39 0.57
 -2 -19 -2 2.33 0.49
 2 -19 3 12.52 1.15
 -2 -19 -3 14.29 1.02
 -2 -19 -4 9.62 0.88
 2 -19 4 9.07 0.91
 2 -19 5 13.44 1.13
 -2 -19 -5 12.33 0.99
 2 -19 6 103.7 3.15
 -2 -19 -6 116.31 3.19
 -2 -19 -7 0.56 0.41
 2 -19 7 0.51 0.43
 -2 -19 -8 34.78 1.8
 2 -19 8 33.43 1.83
 -2 -19 -9 5.03 0.76
 2 -19 9 4.12 0.7
 2 -19 10 1.1 0.48
 -2 -19 -10 1.88 0.59
 -2 -19 -11 1.21 0.52
 2 -19 11 0.48 0.45
 2 -19 12 5.59 0.87
 -2 -19 -12 5.95 0.89
 2 -19 13 0.09 0.37
 -2 -19 -13 -0.59 0.45
 2 -19 14 1.67 0.6
 -2 -19 -14 0.07 0.43
 2 -20 -14 1.72 0.79
 2 -20 -13 0.35 0.48
 2 -20 -12 2.56 0.72
 2 -20 -11 28.09 2.01
 2 -20 -10 10.58 1.22
 2 -20 -9 0.05 0.45
 2 -20 -8 5.93 0.91
 2 -20 -7 1.05 0.54
 -2 -20 6 26.27 0.84
 2 -20 -6 24.35 1.65
 -2 -20 5 0.24 0.16
 2 -20 -5 0.1 0.44
 2 -20 -4 52.05 2.29
 -2 -20 4 49.12 1.21
 2 -20 -3 4.18 0.75
 2 -20 -2 2.92 0.66
 -2 -20 1 69.82 2.25
 2 -20 -1 65.72 2.54
 -2 -20 0 17 1.1
 2 -20 0 14.62 1.25
 -2 -20 -1 84.52 2.48
 2 -20 1 78.77 2.8
 -2 -20 -2 53.98 1.98
 2 -20 2 48.72 2.2
 2 -20 3 72.4 2.72
 -2 -20 -3 75.59 2.42
 -2 -20 -4 19.95 1.27
 2 -20 4 18.64 1.3
 -2 -20 -5 59.42 2.23
 2 -20 5 55.5 2.29
 2 -20 6 31.36 1.72
 -2 -20 -6 33.18 1.7
 2 -20 7 38.95 1.93
 -2 -20 -7 40.05 1.92
 2 -20 8 0.05 0.38
 -2 -20 -8 0.53 0.44
 2 -20 9 27.59 1.7
 -2 -20 -9 30.46 1.76
 2 -20 10 11.17 1.12
 -2 -20 -10 9.51 1.04
 -2 -20 -11 0.63 0.41
 2 -20 11 0.56 0.43
 2 -20 12 1.51 0.58
 -2 -20 -12 0.44 0.41
 2 -20 13 0.72 0.49
 -2 -20 -13 0.03 0.37
 2 -21 -14 4.19 0.95
 2 -21 -13 1.13 0.65
 2 -21 -12 10.9 1.33
 2 -21 -11 5.75 1.01
 2 -21 -10 13.97 1.4
 2 -21 -9 0.73 0.51
 2 -21 -8 2.16 0.67
 2 -21 -7 11.84 1.21
 2 -21 -6 17.81 1.44
 -2 -21 5 43.89 1.16
 2 -21 -5 47.23 2.28
 2 -21 -4 7.16 0.95
 -2 -21 4 6.67 0.45
 2 -21 -3 53.67 2.36
 2 -21 -2 8.35 0.97
 2 -21 -1 59.02 2.46
 -2 -21 1 55.57 2.06
 2 -21 0 1.38 0.59
 -2 -21 0 1.93 0.53
 -2 -21 -1 14.73 1.08
 2 -21 1 12.79 1.18
 2 -21 2 -0.15 0.49
 -2 -21 -2 0.61 0.39
 2 -21 3 9.14 1.07
 -2 -21 -3 7.54 0.8
 -2 -21 -4 6.91 0.81
 2 -21 4 6.99 0.87
 -2 -21 -5 8.11 0.9
 2 -21 5 8.22 0.95
 -2 -21 -6 0.04 0.36
 2 -21 6 0.8 0.45
 2 -21 7 25.53 1.59
 -2 -21 -7 27.6 1.64
 2 -21 8 4.88 0.79
 -2 -21 -8 4.2 0.7
 2 -21 9 19.09 1.42
 -2 -21 -9 20.38 1.48
 -2 -21 -10 2.92 0.67
 2 -21 11 9.27 1.07
 -2 -21 -11 10.6 1.14
 -2 -21 -12 5.04 0.87
 2 -21 12 3.62 0.76
 2 -21 13 1.09 0.48
 -2 -21 -13 1.76 0.57
 2 -22 -14 0.93 0.66
 2 -22 -13 2.2 0.74
 2 -22 -12 4.04 0.91
 2 -22 -11 0.5 0.55
 2 -22 -10 2.45 0.73
 2 -22 -9 1.11 0.56
 2 -22 -8 -0.59 0.59
 2 -22 -7 1.1 0.62
 2 -22 -6 2.36 0.69
 2 -22 -5 1.84 0.66
 -2 -22 4 5.67 0.44
 2 -22 -4 6.53 0.93
 2 -22 -3 0.37 0.48
 2 -22 -2 3.58 0.75
 2 -22 -1 -0.28 0.45
 -2 -22 1 0.86 0.46
 2 -22 0 123.8 3.71
 -2 -22 0 131.62 3.36
 -2 -22 -1 24.63 1.4
 2 -22 1 24.38 1.61
 2 -22 2 0.7 0.5
 2 -22 3 25.73 1.7
 -2 -22 -3 29.73 1.59
 -2 -22 -4 66.99 2.43
 2 -22 4 59.79 2.39
 -2 -22 -5 1.71 0.54
 2 -22 5 2.9 0.7
 2 -22 6 0.21 0.38
 -2 -22 -6 0.49 0.42
 -2 -22 -7 -0.52 0.48
 2 -22 7 -0.21 0.37
 2 -22 8 0.5 0.43
 -2 -22 -8 1.26 0.53
 -2 -22 -9 2.04 0.57
 2 -22 9 4.03 0.75
 2 -22 10 1.57 0.55
 -2 -22 -10 0.74 0.4
 2 -22 11 5.02 0.84
 -2 -22 -11 4 0.75
 2 -22 12 0.89 0.48
 -2 -22 -12 0.33 0.38
 2 -23 -13 -0.05 0.5
 2 -23 -12 28.66 2.13
 2 -23 -11 0.91 0.64
 2 -23 -10 13.25 1.42
 2 -23 -9 10.38 1.23
 2 -23 -8 0.01 0.45
 2 -23 -7 1.14 0.56
 2 -23 -6 36.36 2.11
 2 -23 -5 10.58 1.18
 -2 -23 4 71.32 1.69
 2 -23 -4 79.11 3.04
 2 -23 -3 11.07 1.16
 2 -23 -2 -0.11 0.51
 2 -23 -1 9.21 1.05
 -2 -23 1 9.64 0.95
 2 -23 0 0.08 0.44
 -2 -23 0 1.19 0.54
 2 -23 1 4.26 0.8
 -2 -23 -1 3.34 0.63
 -2 -23 -2 2.91 0.59
 2 -23 2 2.41 0.61
 2 -23 3 12.56 1.26
 -2 -23 -3 14.41 1.16
 -2 -23 -4 2.9 0.59
 2 -23 4 3.48 0.67
 2 -23 5 20.33 1.47
 -2 -23 -5 21.99 1.48
 -2 -23 -6 8.59 0.98
 2 -23 6 8.29 0.96
 2 -23 7 40.06 2.04
 -2 -23 -7 48.06 2.25
 2 -23 8 8.79 1.01
 -2 -23 -8 10.23 1.1
 2 -23 9 0.13 0.36
 -2 -23 -9 1.04 0.53
 2 -23 10 3.7 0.73
 -2 -23 -10 3.93 0.72
 2 -23 11 0.04 0.37
 -2 -23 -11 0.38 0.43
 2 -23 12 5.18 0.84
 -2 -23 -12 5.95 0.91
 2 -24 -13 0.43 0.49
 2 -24 -12 3.64 0.92
 2 -24 -11 1.71 0.67
 2 -24 -10 -0.45 0.52
 2 -24 -9 12.34 1.35
 2 -24 -8 0.2 0.51
 2 -24 -7 50.91 2.57
 2 -24 -6 1.16 0.61
 2 -24 -5 10.23 1.2
 2 -24 -4 34.84 2.04
 2 -24 -3 7.41 1
 2 -24 -2 2.59 0.69
 2 -24 -1 8.95 1.08
 -2 -24 1 8.65 0.92
 2 -24 0 11.32 1.23
 -2 -24 0 7.9 0.89
 2 -24 1 4.52 0.81
 -2 -24 -1 5.71 0.77
 -2 -24 -2 10.97 1.04
 2 -24 2 8.78 1.07
 2 -24 3 8.9 1.11
 -2 -24 -3 11.03 1.04
 -2 -24 -4 13.97 1.19
 2 -24 4 12.22 1.15
 2 -24 5 32.05 1.85
 -2 -24 -5 34 1.84
 2 -24 6 -0.14 0.35
 -2 -24 -6 0.09 0.43
 2 -24 7 1.92 0.6
 -2 -24 -7 2.5 0.66
 -2 -24 -8 0.9 0.47
 2 -24 8 1.99 0.57
 -2 -24 -9 6.16 0.89
 2 -24 9 6.49 0.91
 2 -24 10 1.93 0.58
 -2 -24 -10 1.25 0.52
 2 -24 11 1.49 0.59
 -2 -24 -11 0.79 0.43
 -2 -24 -12 0.71 0.48
 2 -24 12 0.29 0.44
 2 -25 -12 3.67 0.9
 2 -25 -11 -0.36 0.47
 2 -25 -10 0.52 0.53
 2 -25 -9 8.35 1.15
 2 -25 -8 12.43 1.37
 2 -25 -7 0.42 0.56
 2 -25 -6 6.2 0.99
 2 -25 -5 4.15 0.85
 2 -25 -4 5.9 0.91
 2 -25 -3 13.51 1.33
 2 -25 -2 16.7 1.44
 -2 -25 1 15.63 1.24
 2 -25 -1 13.93 1.35
 -2 -25 0 0.34 0.38
 2 -25 0 1.48 0.64
 -2 -25 -1 0.45 0.4
 2 -25 1 0.57 0.58
 -2 -25 -2 1.27 0.48
 2 -25 2 1.42 0.6
 2 -25 3 0.18 0.49
 -2 -25 -3 0.42 0.36
 -2 -25 -4 -0.63 0.45
 2 -25 4 0.12 0.38
 2 -25 5 0.76 0.47
 -2 -25 -5 0.19 0.4
 2 -25 6 -0.41 0.46
 -2 -25 -6 0.11 0.39
 2 -25 7 1.2 0.5
 -2 -25 -7 -0.14 0.39
 2 -25 8 1.51 0.54
 -2 -25 -8 2.89 0.68
 2 -25 9 5.54 0.91
 -2 -25 -9 5.65 0.89
 -2 -25 -10 -0.07 0.37
 2 -25 10 0.41 0.34
 2 -25 11 2.96 0.7
 -2 -25 -11 1.85 0.57
 2 -26 -12 3.13 0.9
 2 -26 -11 -0.04 0.45
 2 -26 -10 0.37 0.5
 2 -26 -9 0.53 0.64
 2 -26 -8 3.9 0.85
 2 -26 -7 2.17 0.8
 2 -26 -6 10.48 1.27
 2 -26 -5 7.1 1.04
 2 -26 -4 8.41 1.09
 2 -26 -3 3.65 0.76
 2 -26 -2 3.09 0.74
 2 -26 -1 8.19 1.11
 -2 -26 0 1.76 0.59
 2 -26 0 1.55 0.61
 -2 -26 -1 46.7 2.12
 2 -26 1 40.68 2.25
 -2 -26 -2 3.08 0.67
 2 -26 2 4.33 0.88
 -2 -26 -4 0.64 0.42
 2 -26 4 1.02 0.52
 -2 -26 -5 3.44 0.72
 2 -26 5 2.85 0.64
 2 -26 6 4.83 0.82
 -2 -26 -6 5.61 0.85
 -2 -26 -7 -0.37 0.44
 2 -26 7 0.39 0.39
 -2 -26 -8 0.39 0.39
 2 -26 8 0.04 0.35
 2 -26 9 2.4 0.63
 -2 -26 -9 1.4 0.5
 -2 -26 -10 1.3 0.59
 2 -26 10 0.33 0.41
 2 -27 -11 1.34 0.68
 2 -27 -10 0.74 0.51
 2 -27 -9 3.4 0.84
 2 -27 -8 1.04 0.64
 2 -27 -7 4.49 0.92
 2 -27 -6 5.71 0.98
 2 -27 -5 8.92 1.15
 2 -27 -4 8.02 1.12
 2 -27 -3 2.3 0.73
 2 -27 -2 12.71 1.32
 2 -27 -1 13.43 1.35
 -2 -27 0 1.24 0.53
 2 -27 0 -0.18 0.54
 2 -27 1 1.59 0.68
 -2 -27 -1 1.1 0.51
 -2 -27 -2 32.75 1.85
 2 -27 2 29.98 2
 -2 -27 -3 0.43 0.43
 -2 -27 -4 7.61 0.97
 2 -27 4 5.49 0.85
 -2 -27 -5 0.61 0.48
 2 -27 5 0.14 0.42
 -2 -27 -6 3.17 0.66
 2 -27 6 2.7 0.63
 -2 -27 -7 -0.22 0.38
 2 -27 7 0.83 0.49
 2 -27 8 1.28 0.45
 -2 -27 -8 1.98 0.6
 2 -27 9 0.61 0.45
 -2 -27 -9 1.26 0.59
 2 -27 10 0.66 0.46
 -2 -27 -10 -0.16 0.41
 2 -28 -10 2.07 0.75
 2 -28 -9 2.51 0.78
 2 -28 -8 7.1 1.09
 2 -28 -7 4.14 0.95
 2 -28 -6 1.16 0.62
 2 -28 -5 5.31 0.95
 2 -28 -4 0.49 0.55
 2 -28 -3 0.99 0.64
 2 -28 -1 0.31 0.48
 -2 -28 0 10.11 1.1
 2 -28 0 8.53 1.13
 2 -28 1 12.57 1.35
 -2 -28 -1 13.77 1.26
 2 -28 2 2.75 0.75
 -2 -28 -2 2.93 0.66
 -2 -28 -3 0.15 0.39
 2 -28 3 -0.27 0.41
 -2 -28 -4 7.44 0.98
 2 -28 4 6.67 0.94
 -2 -28 -5 0.1 0.38
 2 -28 5 0.49 0.42
 2 -28 6 0.65 0.41
 -2 -28 -6 0.62 0.45
 2 -28 7 -0.91 0.47
 -2 -28 -7 -0.69 0.52
 -2 -28 -8 0.28 0.41
 2 -28 8 0.4 0.39
 2 -28 9 -0.26 0.35
 -2 -28 -9 0.02 0.46
 2 -29 -10 0.36 0.46
 2 -29 -9 -0.26 0.58
 2 -29 -8 1.66 0.77
 2 -29 -7 0.71 0.58
 2 -29 -6 6 1.02
 2 -29 -5 0.74 0.6
 2 -29 -4 0.93 0.55
 2 -29 -3 0.88 0.57
 2 -29 -2 1.17 0.56
 2 -29 -1 5.32 0.96
 2 -29 0 3.45 0.85
 -2 -29 0 2.55 0.62
 -2 -29 -1 27.73 1.8
 2 -29 1 27.27 1.98
 2 -29 2 1.76 0.7
 -2 -29 -2 1.8 0.6
 -2 -29 -3 2.93 0.68
 2 -29 3 1.83 0.58
 -2 -29 -4 3.23 0.73
 2 -29 4 1.63 0.58
 -2 -29 -5 9.24 1.1
 2 -29 5 8.16 1.06
 -2 -29 -6 4.95 0.87
 2 -29 6 4.61 0.8
 -2 -29 -7 0.5 0.45
 2 -29 7 1.67 0.54
 2 -29 8 0.68 0.42
 -2 -29 -8 -0.08 0.43
 2 -30 -9 0.92 0.66
 2 -30 -8 1.41 0.64
 2 -30 -7 0.34 0.54
 2 -30 -6 4.37 0.92
 2 -30 -5 1.54 0.68
 2 -30 -4 4.78 0.93
 2 -30 -3 0.93 0.64
 2 -30 -2 8.69 1.16
 2 -30 -1 2.6 0.7
 -2 -30 0 0.23 0.45
 2 -30 0 -0.42 0.5
 -2 -30 -1 5.38 0.87
 2 -30 1 4.86 0.92
 -2 -30 -2 4.13 0.76
 2 -30 2 3.91 0.83
 -2 -30 -3 0.87 0.49
 2 -30 3 0.75 0.47
 2 -30 4 15.23 1.38
 -2 -30 -4 15.07 1.39
 -2 -30 -5 -0.69 0.5
 2 -30 5 0.75 0.46
 2 -30 6 0.38 0.42
 -2 -30 -6 0.75 0.55
 -2 -30 -7 1.73 0.64
 2 -30 7 0.68 0.45
 2 -30 8 -0.21 0.37
 -2 -30 -8 0.49 0.48
 2 -31 -8 3.42 0.88
 2 -31 -7 1.28 0.63
 2 -31 -6 1.3 0.67
 2 -31 -5 2.03 0.74
 2 -31 -4 0.65 0.57
 2 -31 -3 3.37 0.84
 2 -31 -2 1.31 0.64
 2 -31 -1 1.07 0.6
 -2 -31 0 6.28 0.94
 2 -31 0 7.17 1.08
 2 -31 1 0.84 0.65
 -2 -31 -1 -0.2 0.43
 2 -31 2 2.93 0.84
 -2 -31 -2 3.17 0.71
 2 -31 3 0.63 0.42
 -2 -31 -3 0.23 0.39
 -2 -31 -4 2.25 0.6
 2 -31 4 1.91 0.63
 -2 -31 -5 0.06 0.39
 2 -31 5 0.32 0.44
 2 -31 6 0.1 0.35
 -2 -31 -6 0.75 0.49
 -2 -31 -7 0.96 0.58
 2 -31 7 1.08 0.49
 2 -32 -7 3.55 0.92
 2 -32 -6 2.05 0.72
 2 -32 -5 1.85 0.71
 2 -32 -4 1.16 0.57
 2 -32 -3 0.78 0.64
 2 -32 -2 2.6 0.8
 2 -32 -1 1.98 0.75
 2 -32 0 15.2 1.56
 2 -32 1 6.25 1.09
 -2 -32 -1 7.2 1.06
 -2 -32 -2 3.8 0.78
 2 -32 2 4.14 0.89
 -2 -32 -3 5.53 0.9
 2 -32 3 4.94 0.89
 2 -32 4 2.29 0.63
 -2 -32 -4 2.69 0.71
 -2 -32 -5 0.35 0.45
 2 -32 5 -0.13 0.42
 2 -33 -5 0.47 0.45
 2 -33 -4 2.27 0.77
 2 -33 -3 0.42 0.55
 2 -33 -2 4.86 0.96
 2 -33 -1 0.36 0.46
 2 -33 0 8.85 1.26
 -2 -33 -1 1.95 0.67
 2 -33 1 2.04 0.82
 -2 -33 -2 -0.18 0.43
 -2 -33 -3 0.2 0.43
 2 -33 3 0.59 0.44
 2 -33 4 2.53 0.64
 -2 -33 -4 3.39 0.78
 2 -34 -3 3.44 0.8
 2 -34 -2 0.96 0.64
 2 -34 -1 1.44 0.63
 2 -34 0 3.53 0.89
 -2 -34 -1 1.66 0.59
 2 -34 1 2.04 0.75
 -2 -34 -2 1.86 0.65
 -3 0 17 2.16 0.61
 -3 0 16 0.33 0.4
 -3 0 15 26.28 1.72
 -3 0 14 -0.03 0.39
 -3 0 13 31.14 1.75
 -3 0 12 -0.02 0.36
 -3 0 11 25.27 1.46
 -3 0 10 -0.49 0.42
 -3 0 9 2.78 0.51
 3 0 -9 3.18 0.29
 3 0 -8 0.03 0.15
 -3 0 8 0.05 0.32
 -3 0 7 28.4 1.28
 3 0 -7 29.26 0.91
 3 0 -6 0.2 0.2
 -3 0 6 0.02 0.31
 -3 0 5 46.66 1.49
 3 0 -5 51.68 1.32
 -3 0 4 0.39 0.27
 3 0 -3 448.33 5.67
 -3 0 3 463.76 5.74
 -3 0 2 0.2 0.21
 3 0 -2 0.04 0.15
 3 0 -2 0.17 0.2
 3 0 -1 20.07 0.72
 3 0 -1 20.93 0.67
 3 0 0 0.19 0.15
 3 0 0 0.29 0.15
 -3 0 0 0.04 0.13
 3 0 0 -0.12 0.25
 3 0 1 37.03 1.28
 -3 0 -1 36.97 0.85
 -3 0 -2 0.15 0.15
 3 0 2 -0.27 0.32
 3 0 3 58.22 1.78
 -3 0 -3 61.67 1.38
 3 0 4 0.44 0.35
 3 0 5 6.32 0.69
 3 0 6 -0.48 0.42
 3 0 7 53.8 2.02
 3 0 8 0.26 0.38
 3 0 9 80.69 2.69
 3 0 10 0.02 0.42
 3 0 11 13.53 1.21
 3 0 11 14.62 0.78
 3 0 12 -0.55 0.43
 3 0 13 0.39 0.46
 3 0 14 -0.13 0.42
 3 0 15 2.52 0.58
 3 0 15 2.3 0.68
 3 0 16 0.63 0.49
 -3 1 17 2.8 0.69
 -3 -1 17 2.05 0.61
 -3 1 16 1.06 0.54
 -3 -1 16 0.29 0.43
 -3 1 15 2.59 0.67
 -3 -1 15 2.6 0.66
 -3 1 14 3.42 0.7
 -3 -1 14 3.39 0.66
 -3 1 13 1.07 0.47
 -3 -1 13 0.79 0.43
 -3 1 12 4.08 0.69
 -3 -1 12 3.75 0.68
 -3 1 11 3.99 0.65
 -3 -1 11 3.57 0.61
 -3 1 10 83.44 2.6
 -3 -1 10 79.61 2.51
 3 1 -10 88.02 1.48
 3 1 -9 0.73 0.18
 3 -1 -9 0.78 0.19
 -3 1 9 1 0.44
 -3 -1 9 0.81 0.37
 -3 -1 8 20.15 1.14
 3 -1 -8 20.92 0.73
 3 1 -8 20.84 0.74
 -3 1 8 19.08 1.13
 -3 1 7 42.07 1.57
 -3 -1 7 41.69 1.55
 3 1 -7 41.29 1.1
 3 -1 -7 42.22 1.11
 -3 1 6 25.27 1.16
 -3 -1 6 25.63 1.14
 3 1 -6 25.87 0.9
 3 -1 -6 25.78 0.87
 -3 -1 5 10.4 0.72
 3 -1 -5 9.92 0.55
 -3 1 5 10.31 0.71
 3 -1 -4 101.93 1.97
 3 1 -4 118.11 2.43
 -3 1 4 99.7 2.19
 -3 -1 4 103.41 2.17
 3 -1 -3 63.56 1.57
 3 1 -3 64.31 1.54
 -3 1 3 66.5 1.64
 -3 -1 3 64.92 1.55
 3 -1 -2 22.32 0.85
 3 1 -2 23.45 0.82
 3 -1 -2 24.33 0.86
 -3 1 2 24.2 0.91
 3 1 -2 24.15 0.76
 -3 -1 2 24.45 0.85
 3 -1 -1 2.19 0.27
 3 -1 -1 2.33 0.28
 3 1 -1 2.96 0.29
 3 1 -1 2.4 0.23
 3 1 -1 2.42 0.35
 3 1 0 29.22 0.66
 3 -1 0 31.43 0.85
 3 -1 0 31.47 1.17
 3 1 0 32.98 1.12
 -3 1 0 32.41 0.86
 3 -1 0 33.21 0.95
 3 1 0 33.52 0.83
 -3 1 -1 250.72 3.18
 -3 -1 -1 245.03 3.77
 3 -1 1 251.19 3.93
 3 1 1 246.74 3.79
 -3 -1 -1 237.39 2.85
 3 1 1 247.89 3.03
 3 1 2 59.01 1.69
 -3 1 -2 61.44 1.32
 -3 -1 -2 60.51 1.16
 3 -1 2 60.84 1.76
 -3 -1 -3 0.48 0.18
 -3 1 -3 0.23 0.16
 3 -1 3 0.71 0.37
 3 1 3 0.17 0.29
 3 -1 4 3.35 0.52
 3 1 4 2.65 0.46
 3 1 5 13.97 0.98
 3 -1 5 13.2 0.96
 3 -1 6 185.44 3.91
 3 1 6 183.11 3.81
 3 1 7 1.35 0.49
 3 -1 7 2.1 0.55
 3 1 8 61 2.23
 3 -1 8 56.86 2.19
 3 1 9 3.08 0.63
 3 -1 9 2.3 0.58
 3 -1 9 3.99 0.43
 3 -1 10 11.67 0.69
 3 -1 10 10.52 1.05
 3 1 10 10.55 1.06
 3 1 11 6.27 0.86
 3 -1 11 5.89 0.84
 3 1 11 6.78 0.56
 3 1 12 24.55 1.64
 3 -1 12 23.57 1.62
 3 1 13 0.88 0.57
 3 -1 13 0.41 0.51
 3 1 13 0.15 0.3
 3 -1 14 -0.03 0.42
 3 1 14 0.88 0.38
 3 1 14 -0.46 0.42
 3 -1 15 2.62 0.7
 3 -1 15 1.62 0.55
 3 1 15 2.66 0.68
 3 -1 16 5.28 0.93
 3 1 16 6.33 0.98
 -3 2 17 2.5 0.69
 -3 -2 17 0.56 0.43
 -3 2 16 7.15 0.96
 -3 -2 16 8.38 1.04
 -3 -2 15 0.12 0.36
 -3 2 15 -0.57 0.42
 -3 2 14 8.51 1.01
 -3 -2 14 7.32 0.9
 -3 2 13 -0.33 0.44
 -3 -2 13 -0.52 0.44
 -3 2 12 25.8 1.56
 -3 -2 12 23.53 1.47
 -3 2 11 4.47 0.66
 -3 -2 11 3.34 0.62
 -3 -2 10 55.53 2.08
 -3 2 10 57.29 2.14
 -3 -2 9 0.11 0.35
 3 -2 -9 0.3 0.16
 -3 2 9 0.87 0.45
 3 2 -9 0.84 0.19
 -3 -2 8 58.5 1.95
 3 2 -8 62.43 1.35
 3 -2 -8 63.46 1.33
 -3 2 8 63.01 2.05
 -3 2 7 21.88 1.16
 -3 -2 7 21.21 1.1
 3 -2 -7 22.59 0.78
 -3 -2 6 57.2 1.72
 -3 2 6 60.64 1.82
 3 -2 -6 60.34 1.38
 -3 -2 5 523.91 6.76
 3 -2 -5 538.69 6.29
 -3 2 5 548.16 6.98
 -3 2 4 4.03 0.49
 -3 -2 4 4.27 0.46
 3 -2 -4 3.7 0.37
 -3 -2 3 111.77 2.12
 3 -2 -3 110.65 2.23
 3 -2 -3 108.04 2.06
 3 -2 -3 109.22 2.21
 -3 2 3 110.7 2.24
 3 -2 -2 1.94 0.28
 3 2 -2 1.8 0.25
 -3 -2 2 1.86 0.28
 3 -2 -2 2.2 0.34
 3 -2 -2 2.09 0.31
 3 2 -1 132.52 2.03
 3 -2 -1 132.33 2.22
 3 2 -1 133.58 2.33
 3 2 -1 129.38 1.78
 3 -2 -1 131.4 2.28
 -3 -2 1 142.05 2.13
 3 2 0 51.2 1.02
 3 2 0 51.22 1.37
 3 -2 0 50.44 1.19
 3 -2 0 51.2 1.53
 -3 2 0 51.36 1.19
 3 2 1 61.2 1.61
 3 -2 1 61.93 1.35
 3 -2 1 64.64 1.8
 -3 -2 -1 61.03 1.59
 -3 2 -1 61.15 1.33
 3 2 1 61.05 1.07
 3 2 2 13.51 0.79
 3 -2 2 12.9 0.85
 -3 -2 -2 14.94 0.82
 -3 -2 -2 12.16 0.44
 -3 2 -2 14.07 0.63
 3 2 3 20.01 1
 3 -2 3 21.79 1.12
 -3 2 -3 20.57 0.84
 3 -2 4 5.35 0.64
 3 2 4 4.95 0.6
 -3 2 -4 4.93 0.45
 3 2 5 9.68 0.8
 3 -2 5 9.23 0.82
 3 -2 6 30.72 1.49
 3 -2 6 35.58 1.22
 3 2 6 29.08 1.4
 3 2 7 0.02 0.35
 3 -2 7 0.25 0.23
 3 -2 7 -0.02 0.38
 3 -2 8 51.91 2.11
 3 -2 8 54.56 1.51
 3 2 8 50.52 2.01
 3 -2 9 61.03 1.62
 3 2 9 60.46 2.32
 3 -2 9 59.95 2.33
 3 -2 10 68.84 1.74
 3 2 10 65.96 2.52
 3 -2 10 68.34 2.58
 3 2 11 0.49 0.49
 3 -2 11 1.04 0.55
 3 2 12 9.45 1.07
 3 -2 12 9.16 1.07
 3 2 12 7.81 0.88
 3 2 13 0.49 0.46
 3 2 13 0.49 0.35
 3 -2 13 0.67 0.53
 3 -2 14 6.04 0.95
 3 2 14 5.24 0.72
 3 2 14 3.56 0.68
 3 -2 15 0.63 0.54
 3 2 15 1.39 0.58
 3 -2 16 -0.35 0.37
 3 2 16 0.27 0.43
 3 -2 16 0.41 0.5
 -3 3 17 1.02 0.49
 -3 -3 17 1.21 0.59
 -3 3 16 -0.2 0.41
 -3 -3 16 1.2 0.53
 -3 3 15 0.82 0.49
 -3 -3 15 0.26 0.41
 -3 3 14 0.68 0.47
 -3 -3 14 0.24 0.39
 -3 3 13 0.57 0.45
 -3 -3 13 0.61 0.44
 -3 3 12 0.13 0.37
 -3 -3 12 0.63 0.47
 -3 3 11 16.83 1.21
 -3 -3 11 14.77 1.15
 -3 3 10 17.07 1.17
 -3 -3 10 17.31 1.17
 3 3 -10 18.44 0.61
 -3 3 9 16.11 1.12
 3 -3 -9 15.38 0.63
 -3 -3 9 13.95 1.02
 3 3 -9 15.17 0.61
 -3 -3 8 49.54 1.79
 3 3 -8 50.91 1.25
 3 -3 -8 48.11 1.16
 -3 3 8 53.19 1.9
 -3 -3 7 78.1 2.17
 3 -3 -7 76.07 1.53
 -3 3 7 76.65 2.18
 -3 -3 6 158.75 3.09
 3 -3 -6 161.06 2.53
 -3 3 6 161.88 3.21
 -3 -3 5 218.68 3.6
 3 -3 -5 223.43 3.22
 -3 3 5 227.25 3.84
 -3 3 4 0.21 0.3
 3 -3 -4 0.21 0.19
 -3 -3 4 0.09 0.23
 3 -3 -3 40.48 1.29
 -3 -3 3 41.81 1.18
 3 -3 -3 40.14 1.17
 -3 3 3 41.57 1.33
 3 -3 -3 40.81 1.31
 3 -3 -2 20.49 0.83
 3 -3 -2 20.17 0.87
 3 -3 -2 21.11 0.87
 3 3 -2 21.28 0.75
 -3 -3 2 21.78 0.77
 3 3 -1 69.85 1.35
 3 3 -1 67.88 1.47
 -3 3 1 68.15 1.53
 3 3 -1 61.73 1.03
 3 -3 -1 67.38 1.55
 3 -3 -1 67.33 1.56
 -3 -3 1 72.13 1.34
 3 3 0 11.04 0.42
 3 3 0 11.4 0.62
 3 -3 0 11.14 0.6
 -3 3 0 11.01 0.57
 3 -3 1 1.79 0.3
 3 3 1 2.96 0.41
 -3 3 -1 1.9 0.28
 3 3 1 1.53 0.15
 3 -3 1 1.89 0.41
 -3 -3 -1 1.98 0.32
 3 3 2 46.44 1.42
 3 -3 2 52.75 1.41
 -3 3 -2 48.06 1.28
 -3 -3 -2 48.64 1.45
 -3 -3 -2 41.85 0.8
 3 -3 2 48.6 1.62
 3 3 3 45.67 1.53
 3 -3 3 49.86 1.39
 3 -3 3 44.53 1.62
 -3 3 -3 44.75 1.33
 3 3 4 27.41 1.24
 3 -3 4 28.97 1.06
 3 -3 4 27.45 1.32
 -3 3 -4 29.93 1.13
 3 -3 5 17.01 0.82
 3 -3 5 18.98 1.13
 3 3 5 18.59 1.06
 3 3 6 0.78 0.38
 3 -3 6 1.41 0.3
 3 -3 6 1.23 0.44
 3 -3 7 10.73 0.97
 3 3 7 9.73 0.86
 3 -3 7 9.22 0.61
 3 -3 8 19.29 1.31
 3 -3 8 19.21 0.87
 3 3 8 20.02 1.29
 3 3 9 2.7 0.59
 3 -3 9 2.12 0.53
 3 -3 9 1.78 0.31
 3 3 10 5.34 0.8
 3 3 10 3.29 0.6
 3 -3 10 6.9 0.9
 3 -3 10 4.92 0.46
 3 3 11 0.31 0.47
 3 3 11 0.69 0.36
 3 -3 11 0.18 0.42
 3 -3 11 0.93 0.26
 3 3 12 0.7 0.35
 3 3 12 -0.43 0.47
 3 -3 12 0.52 0.48
 3 -3 13 10.2 1.15
 3 3 13 10.02 0.9
 3 3 13 9.21 1.06
 3 -3 14 1.37 0.58
 3 3 14 1.09 0.41
 3 3 14 1.64 0.54
 3 -3 15 1.52 0.67
 3 3 15 1.73 0.64
 3 -3 16 -0.21 0.36
 3 -3 16 0.03 0.41
 -3 4 17 -0.06 0.39
 -3 -4 17 1.31 0.54
 -3 4 16 0.05 0.36
 -3 -4 16 0.22 0.43
 -3 4 15 4.82 0.81
 -3 -4 15 3.38 0.72
 -3 4 14 25.25 1.66
 -3 -4 14 23.5 1.58
 -3 4 13 32.21 1.81
 -3 -4 13 33.42 1.83
 -3 4 12 -0.57 0.47
 -3 -4 12 -0.12 0.42
 -3 4 11 1.47 0.49
 -3 -4 11 1.12 0.41
 -3 -4 10 79.71 2.54
 3 4 -10 89.98 1.56
 -3 4 10 80.56 2.61
 -3 -4 9 41.98 1.73
 3 4 -9 42.72 1.08
 -3 4 9 41.91 1.77
 3 -4 -8 59.39 1.31
 3 4 -8 54.45 1.51
 -3 -4 8 54.33 1.89
 -3 4 8 55.6 1.94
 -3 -4 7 16.29 0.97
 3 4 -7 16.94 0.74
 3 -4 -7 17.33 0.71
 -3 4 7 18.26 1.06
 -3 -4 6 18.52 0.98
 3 -4 -6 16.79 0.69
 -3 4 6 16.73 0.98
 3 -4 -5 4.46 0.4
 -3 4 5 4.8 0.56
 -3 -4 5 4.05 0.45
 3 -4 -4 3.45 0.38
 -3 4 4 3.43 0.46
 3 -4 -4 3.03 0.45
 -3 -4 4 3.47 0.4
 -3 -4 3 6.28 0.46
 3 -4 -3 6.67 0.49
 3 -4 -3 7.18 0.6
 -3 -4 2 0.46 0.2
 3 4 -2 0.36 0.18
 3 -4 -2 0.22 0.27
 3 -4 -2 0.71 0.22
 3 -4 -1 0.48 0.2
 3 4 -1 0.22 0.17
 -3 -4 1 0.82 0.2
 3 -4 -1 0.28 0.25
 -3 4 1 0.41 0.23
 3 4 0 165.72 2.64
 -3 -4 0 164.59 2.65
 3 -4 0 165.58 2.74
 -3 4 0 167.89 2.73
 3 4 1 95.83 1.98
 3 -4 1 100.27 2.37
 -3 4 -1 97.27 1.96
 -3 -4 -1 100.16 2.07
 3 -4 1 92.88 1.92
 3 4 2 169.51 3.02
 3 -4 2 171.18 2.86
 -3 -4 -2 174.45 3.07
 3 -4 2 174.28 3.4
 -3 4 -2 173.73 2.91
 3 4 3 62.24 1.76
 3 -4 3 61.52 1.56
 -3 4 -3 65.12 1.68
 3 -4 3 63.47 1.97
 -3 4 -4 0.25 0.22
 3 4 4 0.28 0.29
 3 -4 4 0.07 0.23
 3 -4 4 0.43 0.39
 3 -4 5 78.53 2.38
 3 -4 5 78.58 1.81
 3 4 5 78.89 2.23
 3 -4 6 79.8 2.46
 3 -4 6 77.4 1.82
 3 4 6 77.4 2.31
 3 -4 7 423.25 6.8
 3 -4 7 413.88 5.48
 3 4 7 420.09 6.58
 3 -4 8 5.85 0.5
 3 4 8 5.1 0.72
 3 -4 8 5.82 0.77
 3 -4 9 42.62 1.99
 3 4 9 45.43 1.51
 3 -4 9 41.58 1.3
 3 4 9 41.5 1.91
 3 4 10 0.89 0.32
 3 4 10 0.2 0.48
 3 -4 10 1.06 0.52
 3 -4 10 0.99 0.27
 3 4 11 3.72 0.74
 3 -4 11 4.18 0.77
 3 -4 11 3.04 0.36
 3 4 11 3.75 0.53
 3 4 12 14.01 0.99
 3 4 12 13.46 1.22
 3 -4 12 14.64 1.3
 3 4 13 17.07 1.14
 3 4 13 17.15 1.42
 3 -4 13 19.69 1.55
 3 -4 14 1.9 0.68
 3 4 14 1.04 0.55
 3 -4 15 4.69 0.86
 3 -4 16 0.89 0.55
 -3 5 17 1.4 0.53
 -3 -5 17 1.33 0.48
 -3 5 16 0.58 0.46
 -3 -5 16 0.43 0.46
 -3 5 15 -0.03 0.36
 -3 -5 15 0.04 0.4
 -3 5 14 -0.24 0.39
 -3 -5 14 -0.3 0.48
 -3 -5 13 18.59 1.38
 -3 5 13 16.42 1.29
 -3 -5 12 42.97 1.99
 -3 5 12 38.24 1.9
 -3 -5 11 33.28 1.68
 -3 5 11 31.82 1.65
 -3 -5 10 160.44 3.74
 3 5 -10 170.64 2.42
 -3 5 10 151.75 3.71
 -3 -5 9 2.08 0.48
 -3 5 9 2.14 0.51
 -3 -5 8 51.76 1.83
 3 5 -8 49.55 1.41
 -3 5 8 50.69 1.87
 -3 -5 7 8.69 0.72
 -3 5 7 8.64 0.76
 3 5 -7 9.17 0.53
 -3 -5 6 2.04 0.41
 3 -5 -6 1.72 0.29
 -3 5 6 2.14 0.46
 3 5 -6 1.86 0.25
 -3 -5 5 191.03 3.31
 3 -5 -5 196.24 2.94
 3 -5 -5 194.82 3.72
 -3 5 5 208.34 3.69
 3 -5 -4 1.68 0.29
 -3 5 4 0.81 0.34
 3 -5 -4 1.16 0.37
 -3 -5 4 0.81 0.25
 3 -5 -3 2.57 0.34
 3 -5 -3 2.19 0.41
 -3 -5 3 2.46 0.32
 3 -5 -2 0.86 0.32
 3 5 -2 0.9 0.2
 -3 -5 2 1.05 0.23
 3 5 -1 0.63 0.21
 -3 -5 1 0.71 0.18
 3 -5 -1 0.84 0.29
 -3 5 1 0.87 0.25
 3 5 0 320.05 4.1
 3 -5 0 315.92 4.43
 -3 -5 0 320.7 4.14
 -3 5 0 315.3 4.38
 -3 -5 0 310.31 3.47
 3 5 1 55.15 1.44
 -3 5 -1 55.36 1.48
 3 -5 1 54.03 1.48
 -3 -5 -1 54.09 1.43
 3 -5 1 55.28 1.76
 3 5 2 189.66 3.19
 -3 5 -2 196.82 3.25
 3 -5 2 189.25 3.07
 3 -5 2 205.14 3.8
 -3 -5 -2 193.01 3.25
 -3 5 -3 276.74 4.25
 3 -5 3 282.68 4.78
 3 -5 3 285.8 4.03
 3 5 3 270.73 4.26
 3 5 4 69.91 1.09
 3 -5 4 78.71 2.31
 3 -5 4 73.05 1.71
 3 5 4 76.41 2.06
 3 5 5 56.48 1.12
 3 -5 5 57.07 2.03
 3 -5 5 56.34 1.51
 3 5 5 54.72 1.82
 3 5 6 7.83 0.77
 3 5 6 8.58 0.47
 3 -5 6 8.73 0.59
 3 -5 6 7.28 0.78
 3 5 7 0.67 0.38
 3 -5 7 -0.04 0.27
 3 -5 7 0.84 0.49
 3 5 7 1.18 0.26
 3 -5 8 17.58 1.28
 3 5 8 16.95 0.82
 3 -5 8 16.17 0.79
 3 5 8 16.77 1.19
 3 5 9 5.14 0.74
 3 -5 9 5.13 0.47
 3 -5 9 6.04 0.82
 3 5 9 5.4 0.53
 3 5 10 22.54 1.11
 3 5 10 19.05 1.36
 3 -5 10 22.67 1.51
 3 5 11 25.53 1.24
 3 5 11 23.06 1.53
 3 -5 11 25.69 1.67
 3 5 12 7.52 0.73
 3 -5 12 8.45 1.01
 3 5 12 8.55 1.03
 3 -5 13 0.33 0.48
 3 5 13 -0.23 0.28
 3 5 13 -0.02 0.43
 3 -5 14 10.39 1.19
 3 5 14 10 1.12
 3 -5 15 -0.15 0.45
 -3 6 17 5.58 0.89
 -3 -6 17 6.93 1.01
 -3 6 16 -0.15 0.36
 -3 -6 16 0.79 0.48
 -3 6 15 -0.41 0.47
 -3 -6 15 -0.33 0.45
 -3 -6 14 11.07 1.14
 -3 6 14 12.46 1.21
 -3 6 13 2.08 0.62
 -3 -6 13 1.27 0.49
 -3 -6 12 49.77 2.16
 -3 6 12 49.07 2.17
 -3 -6 11 60.9 2.3
 -3 6 11 57.61 2.28
 -3 -6 10 5.88 0.75
 -3 6 10 5.87 0.74
 -3 -6 9 16.08 1.11
 -3 6 9 14.44 1.07
 -3 -6 8 115.53 2.99
 -3 6 8 115.49 2.93
 3 6 -8 104.39 2.11
 3 -6 -7 128.06 2.18
 -3 -6 7 140.79 3.16
 -3 6 7 122.93 2.96
 3 6 -7 118.17 2.11
 -3 -6 6 278.02 4.52
 -3 6 6 259.88 4.47
 3 6 -6 247.11 3.24
 3 -6 -6 248.65 3.48
 3 -6 -5 14.73 0.97
 3 -6 -5 14.11 0.67
 -3 6 5 15.63 0.96
 3 6 -5 12.82 0.47
 -3 -6 4 81.88 1.88
 3 -6 -4 76.44 2.12
 3 -6 -4 74.94 1.62
 -3 -6 3 124.72 2.19
 3 -6 -3 128.55 2.68
 3 6 -3 117.11 1.66
 3 -6 -3 124.98 2.24
 -3 -6 2 18.71 0.69
 3 6 -2 16.76 0.54
 3 -6 -2 17.56 0.92
 -3 6 2 17.47 0.89
 -3 -6 1 85.37 1.41
 3 6 -1 82.81 1.48
 3 -6 -1 82.18 2
 -3 6 1 81.18 1.95
 -3 6 0 0.96 0.25
 3 6 0 1.62 0.28
 3 -6 0 3.28 0.56
 -3 -6 0 1.23 0.14
 -3 -6 0 1.1 0.23
 3 6 1 138.13 2.43
 3 -6 1 136.18 2.65
 -3 -6 -1 138.2 2.48
 -3 6 -1 141.81 2.67
 3 -6 1 144.55 3.05
 -3 -6 -2 464.73 6.05
 -3 6 -2 460.08 6.12
 3 -6 2 466.06 5.83
 3 -6 2 466.89 6.17
 3 -6 2 483.74 6.77
 3 6 2 464.11 5.95
 3 -6 3 83.69 1.85
 3 -6 3 84.01 2.37
 3 6 3 83.07 2.04
 3 6 4 0.13 0.3
 3 6 4 0.22 0.07
 3 -6 4 0.39 0.41
 3 -6 4 0.15 0.23
 3 6 5 7.63 0.36
 3 -6 5 7.17 0.79
 3 -6 5 8.37 0.57
 3 6 5 8.5 0.74
 3 6 6 80.67 1.52
 3 -6 6 81.76 2.55
 3 -6 6 78.91 1.83
 3 6 6 79.34 2.34
 3 6 7 129.5 2.27
 3 -6 7 132.14 3.41
 3 -6 7 128.03 2.43
 3 6 7 123.09 3.11
 3 -6 8 94.24 2.03
 3 -6 8 102.09 3.06
 3 6 8 95.93 2.03
 3 6 8 93.05 2.78
 3 6 9 3.52 0.67
 3 -6 9 4.63 0.75
 3 6 9 3.54 0.43
 3 -6 10 63.28 2.53
 3 6 10 59.79 1.79
 3 -6 10 59.34 1.54
 3 6 10 56.53 2.28
 3 6 11 37.74 1.49
 3 -6 11 37.61 1.18
 3 6 11 36.17 1.91
 3 -6 11 38.04 2.02
 3 6 12 11.86 0.89
 3 6 12 11.8 1.16
 3 -6 12 12.49 1.22
 3 -6 13 1.6 0.59
 3 6 13 1.78 0.58
 3 -6 14 -0.06 0.46
 3 -6 15 0.73 0.57
 -3 7 17 2.51 0.64
 -3 -7 17 3.34 0.74
 -3 7 16 2.06 0.61
 -3 -7 16 2.54 0.67
 -3 7 15 3.42 0.72
 -3 -7 15 3.78 0.75
 -3 7 14 0.04 0.38
 -3 -7 14 0.34 0.44
 -3 -7 13 78.02 2.83
 -3 7 13 73.95 2.78
 -3 -7 12 -0.31 0.44
 -3 7 12 0.25 0.36
 -3 -7 11 1.03 0.48
 -3 7 11 1.07 0.45
 -3 -7 10 35.36 1.8
 -3 7 10 31.06 1.63
 3 7 -9 12.42 0.71
 -3 -7 9 14.77 1.12
 -3 7 9 12.67 1.03
 -3 7 8 18 1.16
 3 7 -8 18.6 0.79
 -3 7 7 93.79 2.57
 3 7 -7 89.32 1.7
 -3 7 6 1.16 0.42
 3 -7 -6 1.5 0.27
 3 -7 -6 1.24 0.45
 -3 7 5 0.2 0.34
 3 -7 -5 0.24 0.22
 3 -7 -5 0.29 0.38
 3 7 -4 14.81 0.39
 3 -7 -4 18.82 0.78
 3 -7 -4 20.19 1.1
 3 7 -3 12.1 0.35
 3 -7 -3 15.98 0.94
 3 -7 -3 15.75 0.71
 3 7 -2 21.19 0.56
 -3 -7 2 23.22 0.8
 3 -7 -2 21.63 1.06
 3 7 -1 2.14 0.25
 3 -7 -1 1.78 0.39
 -3 7 1 2.22 0.36
 -3 -7 1 1.99 0.23
 -3 -7 0 68.32 1.06
 -3 -7 0 76.59 1.54
 3 -7 0 74.08 1.92
 -3 7 0 72.42 1.83
 3 7 0 74.63 1.49
 3 7 1 3.12 0.37
 3 -7 1 3.04 0.46
 -3 -7 -1 3.37 0.36
 -3 7 -1 3.19 0.41
 3 7 2 1.56 0.33
 3 -7 2 1.71 0.31
 -3 -7 -2 1.78 0.31
 -3 -7 -2 1.43 0.15
 3 -7 2 2 0.41
 3 -7 2 1.38 0.45
 3 -7 3 97.38 2.01
 -3 -7 -3 98.14 1.62
 3 -7 3 98.18 2.62
 3 7 3 95.99 2.21
 3 -7 4 105.26 2.81
 3 7 4 106.66 2.48
 3 -7 4 106.72 2.14
 3 -7 5 242.77 4.58
 3 -7 5 217.76 3.38
 3 7 5 223.51 4.02
 3 7 5 211.28 2.64
 3 7 6 64.37 1.31
 3 -7 6 67.36 2.34
 3 7 6 64.89 2.09
 3 -7 6 61.13 1.57
 3 7 7 3.23 0.56
 3 -7 7 4.3 0.44
 3 -7 7 3.6 0.61
 3 7 7 3.82 0.36
 3 7 8 22.41 0.91
 3 -7 8 23.37 1.46
 3 -7 8 21.77 0.91
 3 7 8 22.12 1.34
 3 7 9 12.95 0.76
 3 -7 9 14.12 1.21
 3 -7 9 12.66 0.68
 3 7 9 12.23 1.07
 3 7 10 7.52 0.63
 3 -7 10 6.61 0.91
 3 -7 10 6.83 0.52
 3 7 10 6.54 0.84
 3 -7 11 -0.33 0.44
 3 7 11 -0.09 0.26
 3 -7 11 0.28 0.2
 3 7 11 0.8 0.52
 3 -7 12 0.58 0.53
 3 7 12 -0.04 0.28
 3 7 12 0.66 0.48
 3 -7 13 8.64 1.05
 3 -7 14 0.16 0.45
 3 -7 15 2.11 0.65
 -3 8 17 -0.56 0.5
 -3 -8 17 0.58 0.47
 -3 8 16 1.17 0.54
 -3 -8 16 0.79 0.49
 -3 8 15 2.1 0.62
 -3 -8 15 2.64 0.66
 -3 -8 14 2.3 0.65
 -3 8 14 1.15 0.49
 -3 -8 13 2.97 0.63
 -3 8 13 5 0.77
 -3 -8 12 7.22 0.98
 -3 8 12 8.72 0.97
 -3 -8 11 32.11 1.8
 -3 8 11 29.04 1.64
 -3 8 10 -0.09 0.41
 3 8 -9 11.13 0.66
 -3 8 9 10.64 0.93
 -3 8 8 0.82 0.42
 -3 8 7 8.39 0.79
 3 -8 -7 7.49 0.85
 3 -8 -6 8.06 0.82
 -3 8 6 9.81 0.82
 3 -8 -5 58.5 1.44
 3 -8 -5 57.09 1.99
 3 -8 -4 10.77 0.85
 3 -8 -4 12.25 0.64
 3 -8 -3 30.23 1.32
 3 -8 -3 30.24 1.02
 3 8 -2 3.91 0.32
 3 -8 -2 3.68 0.51
 3 8 -2 3.22 0.2
 -3 -8 1 41.97 0.99
 -3 -8 1 39.28 0.92
 3 8 -1 38.12 0.85
 3 8 -1 40.63 0.9
 3 -8 -1 40.52 1.47
 -3 -8 0 182.06 2.23
 -3 -8 0 187.59 2.77
 3 -8 0 192.49 3.46
 3 8 0 196.35 2.74
 -3 -8 -1 17.88 0.79
 3 -8 1 17.22 0.95
 3 8 1 16.84 0.74
 -3 -8 -2 321.2 4.53
 -3 -8 -2 302.13 3.51
 3 -8 2 313.49 5.2
 3 -8 2 308.9 4.26
 3 -8 2 314.77 4.86
 3 8 2 316.88 4.4
 3 -8 3 51.43 1.9
 -3 -8 -3 52.79 1.14
 3 -8 3 48.51 1.36
 3 8 3 48.37 1.51
 3 -8 4 15.26 0.75
 3 -8 4 16.28 1.08
 -3 -8 -4 15.5 0.68
 3 8 4 15.15 0.89
 3 -8 5 17.81 1.18
 3 -8 5 16.04 0.78
 3 8 5 14.42 0.46
 3 8 5 16.63 1
 3 8 6 2.1 0.51
 3 8 6 2.36 0.25
 3 -8 6 3.57 0.69
 3 -8 6 2.52 0.35
 3 8 7 4.25 0.64
 3 -8 7 4.33 0.42
 3 -8 7 4 0.68
 3 8 7 5.11 0.4
 3 -8 8 84.87 2.82
 3 8 8 78.82 2.52
 3 -8 8 85.43 1.89
 3 8 8 86.75 1.88
 3 8 9 18.21 0.9
 3 -8 9 17.77 1.36
 3 8 9 16.5 1.23
 3 -8 9 16.96 0.8
 3 -8 10 -0.3 0.43
 3 8 10 0.2 0.24
 3 -8 10 0.45 0.21
 3 8 10 0.58 0.47
 3 -8 11 24.69 1.65
 3 8 11 25.45 1.2
 3 8 11 23.28 1.54
 3 -8 12 6.52 0.94
 3 -8 13 -0.03 0.45
 3 -8 14 0.3 0.42
 3 -8 15 1.08 0.61
 -3 9 17 4.39 0.84
 -3 -9 17 4.7 0.88
 -3 9 16 0.45 0.41
 -3 -9 16 0.74 0.53
 -3 -9 15 0.25 0.46
 -3 9 15 -0.42 0.42
 -3 -9 14 4.99 0.82
 -3 9 14 4.81 0.81
 -3 9 13 6.02 0.86
 -3 -9 12 3.25 0.71
 -3 9 12 4.25 0.74
 -3 9 11 7.96 0.89
 -3 9 10 212.6 4.63
 -3 9 9 2.11 0.51
 3 9 -9 2.04 0.3
 3 9 -8 52.72 1.29
 3 -9 -8 51.68 2.17
 -3 9 8 49.64 1.94
 -3 9 7 5.46 0.68
 3 -9 -7 5.03 0.74
 3 -9 -6 201.12 4.19
 3 -9 -5 39.03 1.66
 3 -9 -4 39.21 1.18
 3 -9 -4 37.18 1.57
 3 -9 -3 131.84 2.97
 3 -9 -3 131.66 2.34
 3 9 -2 541.93 6.2
 3 -9 -2 551.59 7.41
 -3 -9 1 252.51 3.15
 3 -9 -1 261.1 4.36
 3 9 -1 254.59 3.04
 3 9 -1 250.55 3.17
 -3 -9 0 9.96 0.52
 3 -9 0 10.25 0.81
 3 9 0 11.17 0.52
 -3 -9 -1 89.46 1.87
 -3 -9 -1 83.46 1.32
 3 -9 1 86.49 2.25
 3 9 1 87.21 1.78
 3 -9 2 64.21 1.95
 -3 -9 -2 64.56 1.67
 -3 -9 -2 61.22 1.15
 3 -9 2 65.27 2.13
 3 -9 2 60.4 1.51
 3 9 2 63.36 1.61
 3 9 3 0.36 0.28
 3 -9 3 0.5 0.39
 -3 -9 -3 0.39 0.18
 3 -9 3 0.45 0.25
 3 -9 4 44.14 1.81
 -3 -9 -4 46.02 1.24
 3 -9 4 42.87 1.26
 3 9 4 42.95 1.52
 3 -9 5 10.61 0.96
 3 -9 5 9.47 0.61
 3 9 5 9.93 0.78
 3 9 6 52.43 1.86
 3 -9 6 56.47 2.18
 3 -9 6 54.04 1.45
 3 9 6 54.61 1.16
 3 -9 7 79.85 2.66
 3 -9 7 80.48 1.82
 3 9 7 76.15 2.38
 3 9 7 79.86 1.63
 3 -9 8 32.27 1.74
 3 9 8 31.39 1.59
 3 -9 8 33.42 1.13
 3 9 8 34.05 1.11
 3 -9 9 6.18 0.85
 3 -9 9 5.55 0.47
 3 9 9 6.1 0.79
 3 9 9 5.66 0.5
 3 -9 10 15.86 1.32
 3 9 10 15.46 0.87
 3 -9 11 6.98 0.96
 3 9 11 7 0.63
 3 -9 12 16.98 1.41
 3 -9 13 0.18 0.49
 3 -9 14 2.18 0.69
 3 -9 15 5.93 0.95
 -3 10 17 2.84 0.73
 -3 -10 17 2.12 0.66
 -3 -10 16 1.75 0.56
 -3 10 16 1.05 0.48
 -3 -10 15 13.81 1.32
 -3 10 15 13.3 1.31
 -3 -10 14 0.65 0.45
 -3 10 14 0.79 0.47
 -3 -10 13 4.51 0.83
 -3 10 13 3.8 0.7
 -3 10 12 36.95 1.95
 -3 10 11 4.12 0.72
 -3 10 10 12.16 1.07
 3 -10 -9 55.62 2.38
 -3 10 9 55.92 2.15
 -3 10 8 2.04 0.54
 3 -10 -8 2.63 0.62
 -3 10 7 1.83 0.48
 3 -10 -7 1.52 0.51
 3 -10 -6 159.53 3.74
 3 -10 -5 68.71 2.28
 3 -10 -4 61.62 2.09
 3 -10 -3 467.93 5.74
 3 10 -3 450.93 5.75
 3 -10 -3 458.8 6.75
 3 -10 -2 355.48 5.56
 3 10 -2 342.77 4.41
 -3 -10 1 36.42 0.86
 3 -10 -1 42.35 1.61
 3 10 -1 39.83 1
 -3 -10 0 0.18 0.16
 3 10 0 0.18 0.14
 3 -10 0 0.59 0.5
 -3 -10 -1 116.47 2.19
 3 -10 1 118.34 2.78
 -3 -10 -1 113.34 1.76
 3 10 1 113.04 2.08
 3 -10 1 116.1 2.21
 -3 -10 -2 9.56 0.63
 3 -10 2 8.47 0.76
 -3 -10 -2 8.83 0.44
 3 -10 2 9.69 0.9
 3 -10 2 8.29 0.57
 3 10 2 8.63 0.59
 3 -10 3 58.6 1.52
 3 -10 3 64.83 2.21
 -3 -10 -3 62.84 1.38
 3 10 3 57.08 1.65
 3 -10 4 3.5 0.4
 3 -10 4 4.21 0.64
 -3 -10 -4 4.62 0.42
 3 10 4 3.93 0.51
 -3 -10 -5 170.55 3
 3 -10 5 173.33 3.91
 3 -10 5 172.45 2.92
 3 10 5 159.02 3.32
 3 -10 6 3.5 0.66
 3 10 6 3.56 0.58
 3 -10 7 131.95 3.54
 3 10 7 132.34 2.23
 3 10 7 123.67 3.12
 3 -10 7 123.02 2.37
 3 -10 8 36.48 1.86
 3 10 8 31.86 1.59
 3 10 8 36.29 1.15
 3 -10 8 31.39 1.12
 3 -10 9 66.39 1.68
 3 -10 9 67.28 2.6
 3 10 9 67.47 1.74
 3 -10 10 39.74 2.1
 3 10 10 38.19 1.38
 3 -10 11 1.13 0.47
 3 -10 12 1.36 0.54
 3 -10 13 5.6 0.89
 3 -10 14 1.51 0.62
 3 -10 15 3.76 0.85
 -3 -11 16 1.93 0.67
 -3 11 16 1.43 0.56
 -3 -11 15 0.47 0.54
 -3 11 15 -0.11 0.4
 -3 -11 14 8.29 1.1
 -3 11 14 9.35 1.08
 -3 11 13 2.12 0.63
 -3 11 12 57.57 2.47
 -3 11 11 5.68 0.8
 -3 11 10 7.58 0.86
 3 -11 -10 10.07 1.12
 -3 11 9 0.65 0.45
 3 -11 -9 -0.08 0.5
 3 -11 -8 61.64 2.43
 -3 11 8 58.18 2.16
 3 -11 -7 16.12 1.25
 3 -11 -6 299.37 5.54
 3 -11 -5 15.86 1.14
 3 -11 -4 20.32 1.24
 3 11 -3 13.39 0.71
 3 -11 -3 11.99 0.96
 3 11 -2 591.92 6.96
 3 -11 -2 623.37 8.32
 3 11 -1 1.44 0.24
 3 -11 -1 1.38 0.43
 -3 -11 1 1.66 0.2
 3 -11 0 1160.37 13.58
 -3 -11 0 1163.2 12.08
 3 11 0 1166.56 11.97
 -3 -11 -1 244.6 3.61
 3 -11 1 253.73 4.51
 -3 -11 -1 247.8 3.22
 3 -11 1 244.08 3.64
 -3 -11 -2 42.85 1.36
 3 -11 2 43.69 1.7
 3 -11 2 44.86 1.82
 -3 -11 -2 43.81 1.08
 3 -11 2 42.07 1.26
 -3 -11 -3 43.32 1.18
 3 -11 3 45.18 1.88
 3 -11 3 40.4 1.25
 3 -11 4 87.94 2.67
 -3 -11 -4 88.69 1.92
 3 -11 4 82.98 1.86
 3 -11 5 74.01 2.5
 -3 -11 -5 76.15 1.91
 3 -11 6 14.59 1.17
 -3 -11 -6 15.92 0.91
 3 -11 6 13.21 0.74
 3 -11 7 10.18 0.66
 3 -11 7 11.23 1.08
 3 -11 8 101.59 3.19
 3 11 8 104.57 2.09
 3 11 9 0.46 0.22
 3 -11 9 0.89 0.47
 3 -11 10 52.17 2.4
 3 -11 11 0.46 0.48
 3 -11 12 2.17 0.67
 3 -11 13 1.31 0.54
 3 -11 14 1.57 0.62
 3 -11 15 6.84 1.02
 -3 -12 16 2.69 0.73
 -3 12 16 1.91 0.6
 -3 -12 15 0.6 0.58
 -3 12 15 0.74 0.49
 -3 12 14 3.4 0.73
 -3 12 13 0.24 0.41
 3 -12 -12 13.62 1.42
 -3 12 12 11.62 1.13
 -3 12 11 3.04 0.68
 3 -12 -11 4.2 0.81
 3 -12 -10 72.65 2.92
 -3 12 10 73.85 2.65
 3 -12 -9 292.93 6.07
 -3 12 9 291.72 5.54
 3 -12 -8 1.45 0.56
 3 -12 -7 12.35 1.11
 3 -12 -6 12.59 1.09
 3 -12 -5 22.71 1.36
 3 -12 -4 5.51 0.71
 3 -12 -3 1.24 0.5
 3 12 -3 1.58 0.3
 3 12 -2 57.36 1.47
 3 -12 -2 58.04 2.05
 3 -12 -1 139 3.25
 3 12 -1 137.93 2.37
 -3 -12 0 29.95 0.92
 3 -12 0 31.74 1.52
 3 12 0 30.27 0.95
 3 -12 1 507.65 6.33
 -3 -12 -1 506.92 6.24
 -3 -12 -1 514.59 5.91
 3 -12 1 515.74 7.41
 3 -12 2 8.82 0.61
 -3 -12 -2 8.12 0.6
 -3 -12 -2 8.64 0.5
 3 -12 2 9.6 0.93
 3 -12 2 8.77 0.83
 3 -12 3 55.64 1.54
 -3 -12 -3 60.87 1.48
 3 -12 3 62.28 2.24
 3 -12 4 46.09 1.37
 3 -12 4 50.98 2.06
 -3 -12 -4 47.91 1.4
 3 -12 5 1.44 0.53
 3 -12 5 1.16 0.32
 -3 -12 -5 1.48 0.35
 3 -12 6 2.06 0.38
 -3 -12 -6 2.55 0.42
 3 -12 6 2.55 0.61
 3 -12 7 0.86 0.41
 3 -12 7 0.31 0.25
 -3 -12 -7 1.68 0.42
 3 -12 8 5.82 0.81
 3 -12 9 18.92 1.43
 3 12 9 19.48 0.9
 3 -12 10 46.38 2.26
 3 -12 11 2.18 0.64
 3 -12 12 1.73 0.59
 3 -12 13 16.65 1.46
 3 -12 14 2.49 0.69
 3 -12 15 1.03 0.54
 -3 13 16 1.9 0.65
 -3 13 15 -0.13 0.4
 -3 13 14 0.16 0.42
 3 -13 -14 0.36 0.58
 -3 13 13 4.51 0.8
 3 -13 -13 5.03 0.96
 3 -13 -12 19.97 1.7
 -3 13 12 22.04 1.57
 -3 13 11 5.24 0.77
 3 -13 -11 5.88 0.96
 -3 13 10 9.11 0.96
 3 -13 -10 9.57 1.13
 3 -13 -9 0.42 0.47
 3 -13 -8 71.8 2.73
 3 -13 -7 0.84 0.48
 3 -13 -6 -0.01 0.41
 3 -13 -5 25.71 1.48
 3 -13 -4 27.29 1.49
 3 13 -3 48.94 1.49
 3 -13 -3 46.93 1.91
 3 13 -2 0.01 0.17
 3 -13 -2 0.2 0.39
 3 13 -1 1.24 0.25
 3 -13 -1 1.47 0.45
 -3 -13 0 76.39 1.58
 3 -13 0 73.63 2.36
 3 13 0 76.6 1.69
 -3 -13 -1 50.45 1.29
 -3 -13 -1 45.4 1.32
 3 -13 1 51.1 1.98
 3 13 1 47.74 1.31
 -3 -13 -2 10.97 0.61
 3 -13 2 10.87 0.93
 -3 -13 -3 134.55 2.51
 3 -13 3 134.22 3.43
 -3 -13 -4 4.68 0.47
 3 -13 4 4.87 0.71
 3 -13 5 33.5 1.74
 -3 -13 -5 35.07 1.32
 3 -13 6 162.38 4.02
 -3 -13 -6 165.85 3.34
 3 -13 7 6.2 0.83
 -3 -13 -7 6.97 0.7
 3 -13 8 1.19 0.55
 -3 -13 -8 0.11 0.33
 3 -13 9 24.23 1.6
 -3 -13 -9 23.84 1.37
 3 -13 10 0.93 0.49
 3 -13 11 1.92 0.58
 3 -13 12 5.1 0.89
 3 -13 13 0.73 0.54
 3 -13 14 0.31 0.51
 -3 -14 16 2.03 0.74
 -3 14 16 0.54 0.43
 3 -14 -16 0.6 0.54
 -3 14 15 4.96 0.87
 3 -14 -15 6.12 1.14
 -3 14 14 0.72 0.41
 3 -14 -14 0.83 0.6
 -3 14 13 0.37 0.42
 3 -14 -13 -0.31 0.53
 3 -14 -12 32.75 2.16
 -3 14 12 33.36 1.9
 3 -14 -11 12.34 1.34
 3 -14 -10 0.52 0.54
 3 -14 -9 0.79 0.48
 3 -14 -8 6.18 0.9
 3 -14 -7 86.02 2.93
 3 -14 -6 126.54 3.49
 3 -14 -5 47.48 2.02
 3 -14 -4 5.5 0.75
 3 -14 -3 149 3.64
 3 14 -2 3.6 0.41
 3 -14 -2 4.05 0.7
 3 14 -1 0.91 0.25
 3 -14 -1 0.35 0.4
 -3 -14 0 1.3 0.23
 3 -14 0 1.15 0.54
 3 14 0 2.13 0.33
 -3 -14 -1 67.5 1.67
 3 14 1 70.64 1.7
 -3 -14 -1 69.8 1.64
 3 -14 1 68.89 2.34
 3 -14 2 5.36 0.73
 -3 -14 -2 4.09 0.42
 -3 -14 -3 70.48 1.77
 3 -14 3 65.38 2.34
 3 -14 3 72.92 2.5
 3 -14 4 85.76 2.84
 -3 -14 -4 83.41 2.06
 -3 -14 -5 15.61 0.9
 3 -14 5 14.47 1.18
 3 -14 6 143.22 3.79
 -3 -14 -6 155.53 3.25
 3 -14 7 114.61 3.46
 -3 -14 -7 118.99 2.93
 3 -14 8 0.19 0.41
 -3 -14 -8 0.32 0.3
 3 -14 9 0.34 0.45
 -3 -14 -9 0.83 0.39
 3 -14 10 1.73 0.59
 -3 -14 -10 2.11 0.53
 3 -14 11 3.93 0.76
 -3 -14 -11 4.9 0.73
 3 -14 12 2.09 0.64
 3 -14 13 5.13 0.87
 3 -14 14 1.83 0.62
 -3 15 16 2.12 0.64
 3 -15 -16 3.96 0.94
 -3 15 15 1.46 0.55
 3 -15 -15 1.86 0.73
 -3 15 14 0.1 0.38
 3 -15 -14 0.92 0.63
 3 -15 -13 -0.58 0.62
 3 -15 -12 6.83 1.06
 3 -15 -11 18.53 1.61
 3 -15 -10 0.2 0.47
 3 -15 -9 46 2.29
 3 -15 -8 126.45 3.78
 3 -15 -7 44.08 2.12
 3 -15 -6 25.33 1.56
 3 -15 -5 134.13 3.59
 3 -15 -4 34.46 1.74
 3 -15 -3 59.71 2.27
 3 -15 -2 263.73 5.08
 3 15 -2 245.46 4
 3 -15 -1 -0.15 0.42
 3 15 -1 -0.01 0.18
 3 -15 0 282.95 5.29
 3 15 0 282.47 4.2
 -3 -15 -1 143.18 2.65
 3 -15 1 143.01 3.57
 3 15 1 143.87 2.71
 3 -15 2 1.02 0.5
 -3 -15 -2 0.42 0.23
 3 -15 3 97.58 2.96
 3 -15 3 103.06 3.06
 -3 -15 -3 103.12 2.28
 3 -15 4 115.91 3.36
 -3 -15 -4 114.5 2.54
 3 -15 5 4.83 0.73
 -3 -15 -5 6.3 0.64
 3 -15 6 72.86 2.66
 -3 -15 -6 76.88 2.24
 3 -15 7 0.3 0.47
 -3 -15 -7 0.17 0.31
 3 -15 8 14.73 1.3
 -3 -15 -8 13.55 1.02
 3 -15 9 45.11 2.22
 -3 -15 -9 47.88 1.98
 3 -15 10 10.55 1.15
 -3 -15 -10 11.7 1.04
 3 -15 11 0.02 0.41
 -3 -15 -11 -0.09 0.33
 3 -15 12 6.95 0.99
 -3 -15 -12 8.43 0.97
 3 -15 13 0.89 0.54
 -3 -15 -13 1.5 0.55
 3 -15 14 0.83 0.55
 3 -16 -15 -0.6 0.61
 3 -16 -14 1.66 0.7
 3 -16 -13 3.81 0.87
 3 -16 -12 15.63 1.53
 3 -16 -11 35.78 2.22
 3 -16 -10 4.28 0.82
 3 -16 -9 37.39 2.11
 3 -16 -8 -0.2 0.44
 3 -16 -7 59.16 2.49
 3 -16 -6 19.26 1.39
 3 -16 -5 3.84 0.68
 3 -16 -4 2.39 0.63
 3 -16 -3 48.3 2.09
 3 -16 -2 -0.4 0.43
 3 -16 -1 96.74 2.93
 3 16 -1 91.13 2.18
 3 -16 0 118.5 3.27
 3 16 0 116.21 2.46
 -3 -16 -1 305.45 4.47
 -3 -16 -1 332.31 4.73
 3 -16 1 332.1 5.95
 3 16 1 329.03 4.78
 3 -16 2 10.76 1.01
 3 -16 3 31.83 1.71
 -3 -16 -3 32.22 1.26
 3 -16 3 30.18 1.66
 3 -16 4 49.24 2.15
 -3 -16 -4 48.94 1.65
 3 -16 5 13.55 1.17
 -3 -16 -5 13.3 0.9
 3 -16 6 1.8 0.57
 -3 -16 -6 0.88 0.36
 3 -16 7 0.27 0.46
 -3 -16 -7 0.16 0.31
 3 -16 8 4.61 0.8
 -3 -16 -8 3.54 0.59
 -3 -16 -9 7.14 0.81
 3 -16 9 6.93 0.94
 3 -16 10 2.17 0.65
 -3 -16 -10 1.37 0.47
 3 -16 11 10.4 1.15
 -3 -16 -11 10.72 1.03
 3 -16 12 0.18 0.43
 -3 -16 -12 0.74 0.44
 3 -16 13 9.35 1.15
 3 -16 14 0.32 0.44
 3 -17 -15 0.63 0.55
 3 -17 -14 10.33 1.36
 3 -17 -13 0.98 0.63
 3 -17 -12 7.66 1.14
 3 -17 -11 3.71 0.85
 3 -17 -10 5.1 0.93
 3 -17 -9 38.78 2.2
 3 -17 -8 30.56 1.87
 3 -17 -7 2.51 0.64
 3 -17 -6 20.23 1.45
 3 -17 -5 4.19 0.75
 3 -17 -4 208.41 4.76
 3 -17 -3 -0.31 0.44
 3 -17 -2 44.69 2.03
 3 -17 -1 11.21 1.04
 -3 -17 0 42.43 1.2
 -3 -17 -1 5.41 0.57
 3 -17 1 4.76 0.84
 -3 -17 -2 59.91 1.77
 3 -17 2 56.16 2.29
 3 -17 3 71.45 2.62
 -3 -17 -3 72.51 2.01
 3 -17 3 71.42 2.61
 -3 -17 -4 5.89 0.62
 3 -17 4 4.33 0.74
 -3 -17 -5 1.22 0.34
 3 -17 5 1.99 0.56
 3 -17 6 59.92 2.49
 -3 -17 -6 65.84 2.16
 3 -17 7 17.84 1.39
 -3 -17 -7 20.31 1.24
 3 -17 8 20.88 1.53
 -3 -17 -8 24.35 1.41
 3 -17 9 2.88 0.69
 -3 -17 -9 3.01 0.61
 3 -17 10 0.78 0.47
 -3 -17 -10 0.91 0.42
 3 -17 11 -0.13 0.42
 -3 -17 -11 0.23 0.34
 3 -17 12 5.3 0.9
 -3 -17 -12 4.3 0.71
 3 -17 13 1.04 0.57
 3 -18 -15 2.86 0.87
 3 -18 -14 2.23 0.85
 3 -18 -13 0.66 0.61
 3 -18 -12 7.2 1.12
 3 -18 -11 0.47 0.49
 3 -18 -10 4.98 0.92
 3 -18 -9 36.45 2.14
 3 -18 -8 -0.22 0.51
 3 -18 -7 10.19 1.13
 3 -18 -6 26.5 1.69
 3 -18 -5 90.73 3.1
 3 -18 -4 31.99 1.8
 3 -18 -3 0.16 0.42
 3 -18 -2 2.78 0.62
 3 -18 -1 4.94 0.8
 -3 -18 0 21.12 1.08
 3 -18 0 20.93 1.44
 -3 -18 -1 -0.07 0.25
 3 -18 1 0.41 0.5
 -3 -18 -2 93.73 2.35
 3 -18 2 89.5 3
 3 -18 3 10.25 1.07
 -3 -18 -3 10.56 0.8
 3 -18 3 11.64 1.13
 -3 -18 -4 0.14 0.27
 3 -18 4 0.89 0.49
 3 -18 5 33.54 1.86
 -3 -18 -5 35.12 1.54
 3 -18 6 0.4 0.5
 -3 -18 -6 0.16 0.32
 3 -18 7 52.91 2.39
 -3 -18 -7 59.48 2.14
 -3 -18 -8 6.22 0.77
 3 -18 8 6.06 0.88
 3 -18 9 0.67 0.48
 -3 -18 -9 0.97 0.44
 3 -18 10 0.03 0.43
 -3 -18 -10 -0.02 0.36
 -3 -18 -11 1.33 0.5
 3 -18 11 1.36 0.6
 3 -18 12 1.44 0.61
 3 -18 13 -0.54 0.49
 3 -19 -14 1.68 0.72
 3 -19 -13 3.79 0.91
 3 -19 -12 -0.27 0.53
 3 -19 -11 19.43 1.68
 3 -19 -10 8.76 1.13
 3 -19 -9 0.15 0.45
 3 -19 -8 13.17 1.32
 3 -19 -7 15.92 1.37
 3 -19 -6 77.09 2.97
 3 -19 -5 18.11 1.43
 3 -19 -4 3.02 0.71
 3 -19 -3 10.99 1.14
 3 -19 -2 7.41 0.92
 3 -19 -1 229.48 5.08
 -3 -19 0 21.68 1.14
 3 -19 0 19.78 1.44
 -3 -19 -1 45.32 1.63
 3 -19 1 43.2 2.09
 -3 -19 -2 172.16 3.45
 3 -19 2 162.29 4.25
 3 -19 3 4.43 0.83
 -3 -19 -3 4.32 0.56
 3 -19 3 3.95 0.7
 -3 -19 -4 2.88 0.51
 3 -19 4 3.59 0.76
 -3 -19 -5 4.25 0.62
 3 -19 5 3.97 0.73
 3 -19 6 26.8 1.71
 -3 -19 -6 28.79 1.48
 3 -19 7 26.52 1.71
 -3 -19 -7 32.1 1.63
 3 -19 8 9.85 1.12
 -3 -19 -8 10.04 0.94
 3 -19 9 0.38 0.43
 -3 -19 -9 0.13 0.33
 3 -19 10 0.86 0.5
 -3 -19 -10 -0.62 0.4
 -3 -19 -11 11.06 1.1
 3 -19 11 8.59 1.09
 3 -19 12 1.83 0.68
 3 -19 13 0.31 0.44
 3 -20 -14 3.86 0.94
 3 -20 -13 2.14 0.71
 3 -20 -12 -0.22 0.49
 3 -20 -11 2.26 0.7
 3 -20 -10 22.05 1.76
 3 -20 -9 16.13 1.5
 3 -20 -8 2.45 0.69
 3 -20 -7 45.39 2.35
 3 -20 -6 12.3 1.24
 3 -20 -5 6.86 0.96
 3 -20 -4 68.23 2.76
 3 -20 -3 3.33 0.71
 3 -20 -2 10.12 1.07
 3 -20 -1 44.49 2.17
 -3 -20 0 7.4 0.73
 3 -20 0 6.57 0.9
 -3 -20 -1 -0.47 0.33
 3 -20 1 0.53 0.53
 3 -20 2 29.88 1.81
 -3 -20 -2 30.89 1.4
 -3 -20 -3 65.54 2.1
 3 -20 3 65.35 2.63
 3 -20 3 62.66 2.6
 -3 -20 -4 -0.25 0.33
 3 -20 4 0.11 0.42
 -3 -20 -5 13.2 1.01
 3 -20 5 10.37 1.11
 3 -20 6 84.92 3.09
 -3 -20 -6 90.68 2.75
 3 -20 7 0.97 0.46
 -3 -20 -7 1.84 0.47
 -3 -20 -8 3.89 0.65
 3 -20 8 1.56 0.56
 3 -20 9 0.94 0.51
 -3 -20 -9 0.67 0.44
 3 -20 10 2.82 0.72
 -3 -20 -10 1.37 0.48
 3 -20 11 6 0.93
 3 -20 12 1.04 0.62
 3 -21 -14 2.76 0.86
 3 -21 -13 1.12 0.67
 3 -21 -12 1.51 0.69
 3 -21 -11 2.81 0.78
 3 -21 -10 10.95 1.31
 3 -21 -9 0.68 0.47
 3 -21 -8 10.65 1.21
 3 -21 -7 10.63 1.19
 3 -21 -6 25.54 1.77
 3 -21 -5 38.57 2.12
 3 -21 -4 47.53 2.35
 3 -21 -3 3.94 0.78
 3 -21 -2 62.26 2.63
 3 -21 -1 6.1 0.89
 3 -21 0 6.08 0.9
 -3 -21 0 4.44 0.61
 -3 -21 -1 34.7 1.53
 3 -21 1 34.31 1.94
 3 -21 2 41.26 2.14
 -3 -21 -2 45.82 1.77
 -3 -21 -3 79.82 2.39
 3 -21 3 75.02 2.94
 3 -21 3 75.2 2.87
 -3 -21 -4 31.67 1.52
 3 -21 4 31.95 1.88
 -3 -21 -5 4.9 0.64
 3 -21 5 4.69 0.81
 -3 -21 -6 3.25 0.6
 3 -21 6 1.58 0.53
 3 -21 7 0.95 0.48
 -3 -21 -7 1.85 0.54
 3 -21 8 -0.26 0.4
 -3 -21 -8 0.5 0.4
 3 -21 9 0.9 0.49
 -3 -21 -9 -0.76 0.47
 3 -21 10 2.02 0.62
 3 -21 11 2.06 0.64
 3 -21 12 2.5 0.75
 3 -22 -13 1.22 0.7
 3 -22 -12 10.57 1.34
 3 -22 -11 1.27 0.73
 3 -22 -10 1.12 0.59
 3 -22 -9 15.61 1.51
 3 -22 -8 57.42 2.8
 3 -22 -7 9.86 1.18
 3 -22 -6 3.17 0.76
 3 -22 -5 0.57 0.53
 3 -22 -4 16.42 1.42
 3 -22 -3 2.63 0.69
 3 -22 -2 5.38 0.87
 3 -22 -1 0.78 0.5
 3 -22 0 52.83 2.45
 -3 -22 -1 34.14 1.58
 3 -22 1 32.77 1.96
 3 -22 2 8.59 1.07
 -3 -22 -2 9.8 0.87
 3 -22 3 0.42 0.57
 -3 -22 -3 0.6 0.37
 3 -22 3 0.3 0.47
 -3 -22 -4 55.12 2.08
 3 -22 4 51.79 2.43
 -3 -22 -5 7.65 0.82
 3 -22 5 6.68 0.92
 -3 -22 -6 3.51 0.64
 3 -22 6 3.54 0.75
 3 -22 7 1.12 0.54
 -3 -22 -7 1.21 0.47
 3 -22 8 -0.22 0.42
 -3 -22 -8 0.66 0.38
 3 -22 9 0.5 0.47
 3 -22 10 10.88 1.21
 3 -22 11 2.09 0.64
 3 -23 -13 0.93 0.62
 3 -23 -12 3.47 0.89
 3 -23 -11 5.27 1.01
 3 -23 -10 3.38 0.84
 3 -23 -9 3.29 0.83
 3 -23 -8 2.21 0.73
 3 -23 -7 0.7 0.56
 3 -23 -6 22.07 1.7
 3 -23 -5 -0.2 0.49
 3 -23 -4 0.94 0.59
 3 -23 -3 5.33 0.9
 3 -23 -2 4.04 0.81
 3 -23 -1 14.28 1.35
 3 -23 0 8.32 1.05
 3 -23 1 93.82 3.38
 -3 -23 -1 100.62 2.86
 -3 -23 -2 7.61 0.81
 3 -23 2 6.54 0.98
 3 -23 3 73.6 3.05
 -3 -23 -3 86.6 2.67
 3 -23 3 81.04 3.07
 -3 -23 -4 1.5 0.47
 3 -23 4 1.04 0.52
 -3 -23 -5 1.08 0.43
 3 -23 5 2 0.63
 -3 -23 -6 0.79 0.42
 3 -23 6 1 0.49
 -3 -23 -7 2.64 0.58
 3 -23 7 1.9 0.58
 3 -23 8 0.31 0.48
 -3 -23 -8 0.39 0.37
 3 -23 9 1.48 0.55
 3 -23 10 0.69 0.46
 3 -23 11 0.98 0.55
 3 -24 -12 3.42 0.89
 3 -24 -11 3.82 0.94
 3 -24 -10 0.24 0.54
 3 -24 -9 1.22 0.63
 3 -24 -8 0.6 0.53
 3 -24 -7 1.26 0.66
 3 -24 -6 0.5 0.53
 3 -24 -5 0.63 0.5
 3 -24 -4 2.81 0.68
 3 -24 -3 1.63 0.6
 3 -24 -2 34.62 2.09
 3 -24 -1 13.82 1.39
 3 -24 0 0.06 0.49
 3 -24 1 2.74 0.75
 -3 -24 -1 2.36 0.55
 -3 -24 -2 21.2 1.31
 3 -24 2 20.98 1.66
 3 -24 3 8.95 1.15
 -3 -24 -3 8.45 0.87
 3 -24 3 8.13 1.05
 -3 -24 -4 29.37 1.59
 3 -24 4 27.11 1.8
 -3 -24 -5 9.14 0.94
 3 -24 5 9.76 1.13
 -3 -24 -6 2.13 0.59
 3 -24 6 1.83 0.61
 -3 -24 -7 1.72 0.5
 3 -24 7 0.63 0.42
 3 -24 8 2.52 0.67
 3 -24 9 0.03 0.37
 3 -24 10 -0.01 0.41
 3 -25 -12 0.02 0.49
 3 -25 -11 2.05 0.79
 3 -25 -10 0.64 0.58
 3 -25 -9 13.89 1.48
 3 -25 -8 1.01 0.6
 3 -25 -7 1.83 0.69
 3 -25 -6 27.13 1.96
 3 -25 -5 0.19 0.45
 3 -25 -4 1.44 0.55
 3 -25 -3 5.48 0.93
 3 -25 -2 8.68 1.12
 3 -25 -1 36.82 2.19
 3 -25 0 21.02 1.64
 3 -25 1 41.13 2.3
 -3 -25 -1 44.77 1.97
 -3 -25 -2 0.6 0.41
 3 -25 2 0.43 0.55
 -3 -25 -3 1.49 0.46
 3 -25 3 1.86 0.64
 3 -25 3 0.87 0.56
 -3 -25 -4 4.37 0.67
 3 -25 4 3.91 0.77
 -3 -25 -5 0.05 0.38
 3 -25 5 -0.04 0.42
 -3 -25 -6 12.79 1.14
 3 -25 6 10.53 1.16
 3 -25 7 0.96 0.51
 3 -25 8 12.79 1.31
 3 -25 9 2.87 0.75
 3 -25 10 0.44 0.42
 3 -26 -11 1.62 0.81
 3 -26 -10 0.86 0.57
 3 -26 -9 6.96 1.14
 3 -26 -8 0.55 0.59
 3 -26 -7 0.64 0.54
 3 -26 -6 11.49 1.36
 3 -26 -5 0.41 0.45
 3 -26 -4 1.23 0.55
 3 -26 -3 11.89 1.31
 3 -26 -2 0.81 0.56
 3 -26 -1 -0.14 0.47
 3 -26 0 9.17 1.17
 -3 -26 -1 30.23 1.66
 3 -26 1 27.85 1.94
 3 -26 2 17.11 1.55
 -3 -26 -2 18.84 1.3
 -3 -26 -3 3.18 0.64
 3 -26 3 2.43 0.67
 -3 -26 -4 4.32 0.7
 3 -26 4 4.54 0.82
 -3 -26 -5 -0.04 0.36
 3 -26 5 -0.17 0.48
 3 -26 6 1.02 0.54
 3 -26 7 1.7 0.62
 3 -26 8 1.38 0.54
 3 -26 9 0.94 0.5
 3 -27 -10 0.53 0.61
 3 -27 -9 2.05 0.7
 3 -27 -8 2.26 0.71
 3 -27 -7 -0.35 0.48
 3 -27 -6 9.27 1.23
 3 -27 -5 2.13 0.69
 3 -27 -4 0.44 0.48
 3 -27 -3 1.8 0.65
 3 -27 -2 0.98 0.49
 3 -27 -1 2.2 0.68
 3 -27 0 1.6 0.67
 3 -27 1 1.56 0.69
 -3 -27 -1 2.77 0.58
 3 -27 2 0.42 0.53
 -3 -27 -2 1.06 0.43
 -3 -27 -3 0.38 0.39
 3 -27 3 0.26 0.41
 -3 -27 -4 0.94 0.43
 3 -27 4 1.61 0.58
 3 -27 5 -0.88 0.56
 3 -27 6 0.98 0.51
 3 -27 7 1.77 0.61
 3 -27 8 0.94 0.52
 3 -27 9 0.5 0.43
 3 -28 -10 4.4 0.97
 3 -28 -9 1.26 0.69
 3 -28 -8 1.19 0.65
 3 -28 -7 3.77 0.87
 3 -28 -6 3.11 0.81
 3 -28 -5 5.62 1
 3 -28 -4 -0.49 0.45
 3 -28 -3 1.56 0.6
 3 -28 -2 4.37 0.92
 3 -28 -1 5.98 1.02
 3 -28 0 11.18 1.27
 -3 -28 -1 0.25 0.37
 3 -28 1 -0.1 0.53
 -3 -28 -2 13.7 1.18
 3 -28 2 15.77 1.54
 -3 -28 -3 0.03 0.34
 3 -28 3 0.58 0.5
 3 -28 4 0.47 0.49
 3 -28 5 0.28 0.42
 3 -28 6 2.42 0.64
 3 -28 7 0.54 0.49
 3 -28 8 1.33 0.61
 3 -29 -9 0.96 0.59
 3 -29 -8 1 0.63
 3 -29 -7 2.81 0.79
 3 -29 -6 1.21 0.65
 3 -29 -5 2.25 0.79
 3 -29 -4 3.15 0.83
 3 -29 -3 2.76 0.78
 3 -29 -2 -0.38 0.49
 3 -29 -1 2.32 0.71
 3 -29 0 0.35 0.52
 -3 -29 -1 0.29 0.4
 3 -29 1 -0.44 0.61
 3 -29 2 5.04 0.94
 -3 -29 -2 5.92 0.82
 3 -29 3 1.89 0.64
 3 -29 4 0.01 0.42
 3 -29 5 0.2 0.39
 3 -29 6 2.26 0.65
 3 -29 7 -0.09 0.38
 3 -30 -8 0.6 0.51
 3 -30 -7 11.29 1.39
 3 -30 -6 0.43 0.51
 3 -30 -5 0.02 0.44
 3 -30 -4 1.77 0.68
 3 -30 -3 0.43 0.49
 3 -30 -2 0.72 0.65
 3 -30 -1 -0.48 0.54
 3 -30 0 -0.17 0.5
 3 -30 1 1.85 0.69
 3 -30 2 -0.76 0.57
 3 -30 3 1.7 0.63
 3 -30 4 3.51 0.79
 3 -30 5 2.46 0.75
 3 -30 6 -0.69 0.5
 3 -31 -7 2.71 0.8
 3 -31 -6 2.31 0.77
 3 -31 -5 0.34 0.49
 3 -31 -4 10.77 1.36
 3 -31 -3 -0.68 0.58
 3 -31 -2 0.28 0.56
 3 -31 -1 0.61 0.52
 3 -31 0 0.62 0.57
 3 -31 1 0.56 0.59
 3 -31 2 0.74 0.53
 3 -31 3 3.39 0.81
 3 -31 4 3.96 0.85
 3 -31 5 4.03 0.82
 3 -32 -5 -0.42 0.54
 3 -32 -4 0.38 0.55
 3 -32 -3 0.99 0.58
 3 -32 -2 1.21 0.64
 3 -32 -1 3.6 0.89
 3 -32 0 -0.7 0.52
 3 -32 1 0.51 0.49
 3 -32 2 0.85 0.6
 3 -32 3 1.19 0.59
 3 -33 -3 -0.43 0.57
 3 -33 -2 0.96 0.61
 3 -33 -1 -0.25 0.45
 3 -33 0 1.39 0.68
 3 -33 1 1.64 0.65
 -4 0 17 0.19 0.43
 -4 0 16 3.44 0.71
 -4 0 15 0.12 0.44
 -4 0 14 1.32 0.54
 -4 0 13 -0.11 0.41
 -4 0 12 47.2 2.14
 4 0 -11 -0.1 0.16
 -4 0 11 0.05 0.4
 4 0 -10 1.17 0.25
 -4 0 10 1.33 0.49
 -4 0 9 0.03 0.32
 4 0 -9 -0.06 0.2
 -4 0 8 30.75 1.47
 4 0 -8 32.34 1.13
 -4 0 7 -0.03 0.34
 4 0 -6 4.05 0.45
 -4 0 6 5.36 0.61
 4 0 -5 0.17 0.26
 -4 0 5 0.11 0.28
 -4 0 4 1.62 0.35
 -4 0 3 0.11 0.24
 4 0 -3 0.27 0.24
 4 0 -2 25.14 0.96
 4 0 -2 23.9 0.87
 4 0 -1 -0.03 0.16
 4 0 -1 0.1 0.27
 4 0 -1 0.99 0.28
 4 0 0 198.44 2.73
 4 0 0 204.16 3.69
 4 0 0 211.53 3.1
 4 0 1 0.18 0.16
 4 0 1 -0.1 0.29
 -4 0 -1 0.02 0.13
 4 0 2 28.32 1.33
 -4 0 -2 29.44 0.86
 4 0 3 -0.14 0.33
 4 0 4 341.12 5.7
 -4 0 -4 348.66 4.69
 4 0 5 -0.36 0.44
 -4 0 -5 -0.01 0.18
 4 0 6 7.71 0.87
 4 0 7 0.22 0.43
 4 0 8 73.83 2.64
 4 0 9 -0.67 0.52
 4 0 10 0.44 0.51
 4 0 10 0.28 0.26
 4 0 11 0.5 0.52
 4 0 11 -0.56 0.3
 4 0 12 1.44 0.56
 4 0 13 0.18 0.45
 4 0 14 0.22 0.49
 4 0 15 -0.81 0.57
 -4 -1 17 0.2 0.41
 -4 1 17 1.15 0.51
 -4 1 16 0.74 0.5
 -4 -1 16 1.15 0.56
 -4 1 15 1.18 0.56
 -4 -1 15 1.84 0.56
 -4 1 14 0.07 0.36
 -4 -1 14 -0.1 0.41
 -4 1 13 14.5 1.26
 -4 -1 13 17.44 1.37
 -4 1 12 5.18 0.78
 -4 -1 12 5.34 0.77
 -4 1 11 0.16 0.38
 -4 -1 11 -0.15 0.36
 4 1 -11 -0.08 0.15
 -4 1 10 34.19 1.7
 -4 -1 10 33.17 1.67
 4 1 -10 37.06 1.13
 4 -1 -10 32.98 1.05
 4 -1 -9 2.5 0.34
 -4 -1 9 2.62 0.53
 -4 1 9 2.73 0.53
 4 1 -9 2.54 0.36
 -4 -1 8 46.35 1.79
 4 1 -8 46.35 1.36
 4 -1 -8 46.18 1.35
 -4 1 8 44.53 1.77
 -4 -1 7 130.6 3.05
 4 -1 -7 133.14 2.53
 4 1 -7 131.38 2.52
 -4 1 7 132.98 3.09
 4 -1 -6 131.49 2.54
 -4 1 6 134.38 3
 -4 -1 6 135.39 2.96
 4 -1 -5 2.01 0.35
 -4 1 5 2.23 0.44
 -4 -1 5 2.8 0.46
 4 -1 -4 5.27 0.52
 -4 -1 4 4.63 0.49
 -4 1 4 5.96 0.57
 4 -1 -4 5.36 0.54
 4 1 -3 5.89 0.5
 4 -1 -3 6.39 0.52
 4 1 -3 6.33 0.5
 -4 1 3 6.42 0.57
 -4 -1 3 6.58 0.54
 4 -1 -2 31.09 1.11
 4 1 -2 32 1.07
 4 -1 -2 30.12 1.02
 4 1 -2 31.92 0.95
 4 1 -2 30.39 1.18
 4 1 -1 172.33 2.73
 4 -1 -1 171.8 2.67
 4 1 -1 168.41 2.39
 4 1 -1 169.08 3.16
 4 -1 -1 167.34 3.28
 4 -1 -1 169.57 2.86
 4 1 0 9.21 0.4
 4 1 0 10.77 0.76
 4 -1 0 10.87 0.83
 -4 1 0 11.09 0.56
 4 -1 0 9.92 0.52
 4 -1 0 10.82 0.6
 4 1 0 10.07 0.53
 -4 1 -1 4.39 0.36
 4 1 1 4.76 0.55
 4 -1 1 4.52 0.59
 4 -1 1 4.87 0.4
 4 1 1 4.85 0.37
 4 1 2 67.89 2.04
 4 -1 2 67.54 2.09
 -4 1 -2 67.31 1.47
 -4 -1 -2 65.46 1.26
 4 1 3 75.97 2.24
 4 -1 3 80.01 2.38
 -4 -1 -3 78.73 1.56
 -4 1 -3 81.07 1.74
 4 1 4 22.13 1.24
 4 -1 4 23.21 1.31
 -4 1 -4 24.31 0.97
 -4 -1 -4 24.18 0.89
 4 1 5 14.43 1.06
 4 -1 5 14.57 1.07
 4 1 6 0.47 0.41
 4 -1 6 0.44 0.38
 4 1 7 5.51 0.8
 4 -1 7 5.83 0.8
 4 -1 8 3.82 0.52
 4 1 8 4.25 0.73
 4 -1 8 3.47 0.67
 4 -1 9 51.46 1.69
 4 1 9 50.57 2.26
 4 -1 9 47.51 2.21
 4 -1 10 13.02 0.84
 4 1 10 11.56 1.16
 4 -1 10 13.58 1.24
 4 1 11 5.02 0.83
 4 -1 11 6.07 0.91
 4 1 11 5.08 0.56
 4 -1 11 5.29 0.55
 4 1 12 3.58 0.77
 4 -1 12 2.7 0.65
 4 1 13 1.79 0.64
 4 -1 13 0.75 0.54
 4 1 14 4.84 0.89
 4 -1 14 5.52 0.96
 4 -1 15 2.96 0.82
 4 1 15 2.33 0.71
 -4 2 17 3 0.71
 -4 -2 17 3.34 0.76
 -4 2 16 0.77 0.44
 -4 -2 16 1.2 0.53
 -4 2 15 5.23 0.84
 -4 -2 15 5.91 0.88
 -4 2 14 0.57 0.46
 -4 -2 14 0.62 0.44
 -4 2 13 17.27 1.36
 -4 -2 13 16.68 1.31
 -4 2 12 15.69 1.27
 -4 -2 12 13.27 1.14
 -4 2 11 0.89 0.42
 -4 -2 11 1.69 0.52
 -4 -2 10 17.48 1.2
 4 2 -10 20.26 0.84
 4 -2 -10 19.17 0.81
 -4 2 10 19.11 1.28
 4 2 -9 7.67 0.55
 -4 2 9 7.99 0.83
 4 -2 -9 6.78 0.51
 -4 -2 9 6.26 0.73
 4 -2 -8 1.74 0.29
 -4 2 8 2.04 0.48
 -4 -2 8 2.05 0.47
 -4 2 7 0.11 0.34
 -4 -2 7 -0.4 0.36
 4 -2 -7 -0.04 0.22
 -4 2 6 0.76 0.32
 -4 -2 6 1.4 0.36
 4 -2 -6 1.1 0.3
 4 -2 -5 31.99 1.17
 -4 2 5 32.18 1.35
 -4 -2 5 31.45 1.27
 4 -2 -4 39.87 1.33
 4 -2 -4 43.08 1.47
 -4 2 4 43.62 1.51
 -4 -2 4 41.04 1.38
 4 -2 -3 128.97 2.59
 4 2 -3 131.45 2.56
 4 -2 -3 129.97 2.6
 -4 -2 3 131.73 2.54
 4 -2 -2 7.93 0.65
 4 2 -2 8.15 0.53
 4 -2 -2 7.5 0.56
 4 2 -2 8.01 0.61
 4 2 -2 8.51 0.47
 -4 -2 2 8.98 0.6
 4 2 -1 77.03 1.59
 4 2 -1 77.5 1.93
 4 -2 -1 75.48 1.69
 4 2 -1 72.39 1.26
 4 -2 -1 78.27 1.83
 4 2 0 73.51 1.46
 4 2 0 71.33 1.9
 4 -2 0 70.32 1.57
 4 -2 0 74.29 2.13
 -4 2 0 72.91 1.6
 4 -2 0 72.51 1.69
 4 2 1 68.84 1.96
 4 -2 1 68.93 2.09
 -4 2 -1 67.68 1.54
 4 2 1 70.02 1.34
 4 2 2 109.79 2.61
 -4 2 -2 107.31 2.07
 4 -2 2 110.87 2.77
 4 2 2 107.89 1.74
 4 2 3 235.56 4.24
 4 -2 3 234.66 4.48
 -4 -2 -3 234.42 3.09
 -4 2 -3 236.5 3.6
 4 2 4 -0.02 0.33
 4 -2 4 0.25 0.37
 -4 2 -4 0.03 0.17
 4 2 5 128.1 3.22
 4 -2 5 126.11 3.27
 4 2 6 4.81 0.69
 4 -2 6 5.58 0.76
 4 -2 7 158.09 3.97
 4 -2 7 150.87 3.09
 4 2 7 148.69 3.72
 4 2 8 3.45 0.67
 4 -2 8 4.22 0.72
 4 -2 8 3.54 0.46
 4 -2 9 44.77 2.13
 4 -2 9 43.22 1.53
 4 2 9 43.2 2.07
 4 2 10 6.91 0.92
 4 -2 10 7.27 0.95
 4 -2 10 6.35 0.6
 4 2 11 7.94 1.02
 4 -2 11 8.26 1.06
 4 2 12 6.7 0.96
 4 -2 12 5.67 0.9
 4 2 13 -0.54 0.46
 4 -2 13 0.08 0.46
 4 2 14 0.95 0.52
 4 -2 14 2.12 0.73
 4 -2 15 5.31 0.91
 4 2 15 4.75 0.89
 -4 3 17 1.21 0.51
 -4 -3 17 1.27 0.46
 -4 3 16 1.09 0.51
 -4 -3 16 -0.04 0.41
 -4 3 15 0.31 0.38
 -4 -3 15 0.15 0.36
 -4 3 14 2.71 0.65
 -4 -3 14 2.46 0.58
 -4 3 13 0.15 0.41
 -4 -3 13 0.5 0.4
 -4 -3 12 12.65 1.11
 -4 3 12 13.5 1.17
 -4 -3 11 44.4 1.98
 -4 3 11 43.83 2.01
 -4 -3 10 80.81 2.59
 4 -3 -10 86.44 1.8
 -4 3 10 83.87 2.71
 4 3 -9 1.96 0.31
 -4 3 9 2.01 0.54
 -4 -3 9 1.03 0.36
 4 -3 -9 2.04 0.33
 -4 -3 8 84.81 2.46
 4 -3 -8 88.15 1.92
 -4 3 8 86.4 2.57
 4 -3 -7 0.06 0.21
 -4 -3 7 -0.13 0.3
 -4 3 7 0.39 0.37
 -4 -3 6 71.92 2.06
 4 -3 -6 69.15 1.74
 -4 3 6 70.97 2.15
 -4 3 5 6.16 0.64
 -4 -3 5 5.66 0.57
 4 -3 -5 5.33 0.51
 4 -3 -5 6.06 0.64
 4 -3 -4 23.61 1.02
 4 -3 -4 23.79 1.13
 -4 3 4 24.31 1.16
 -4 -3 4 22.51 1
 4 -3 -3 155.11 2.89
 4 -3 -3 156.45 2.97
 -4 -3 3 156.57 2.79
 4 3 -2 98.39 2
 4 -3 -2 87.73 2.08
 4 3 -2 87.48 1.98
 4 -3 -2 88.79 2.05
 4 3 -2 89.59 1.59
 -4 -3 2 91.47 1.9
 4 3 -1 8.18 0.47
 4 3 -1 8.39 0.62
 4 3 -1 6.65 0.29
 4 -3 -1 7.71 0.56
 4 -3 0 0.64 0.22
 4 -3 0 0.16 0.22
 4 3 0 0.65 0.31
 4 -3 0 0.15 0.32
 -4 3 0 0.28 0.18
 4 3 0 0.38 0.15
 4 3 1 138.17 1.98
 4 3 1 141.3 2.86
 4 -3 1 137.65 2.47
 4 -3 1 141.56 3.18
 -4 3 -1 135.66 2.44
 4 3 2 123.24 2.76
 4 -3 2 122.58 2.65
 -4 3 -2 123.04 2.35
 4 -3 2 122.78 3.01
 4 3 3 6.14 0.66
 4 -3 3 6.35 0.62
 -4 3 -3 7.14 0.56
 4 -3 3 6.41 0.74
 4 -3 4 1.63 0.38
 4 3 4 2.67 0.54
 4 -3 4 1.93 0.49
 4 3 5 72.77 2.32
 4 -3 5 68.6 1.93
 4 -3 5 78 2.51
 4 -3 6 12.53 1.07
 4 -3 6 13.7 0.85
 4 3 6 12.63 1.02
 4 3 7 3.01 0.6
 4 -3 7 2.52 0.57
 4 -3 7 3.24 0.47
 4 3 8 1.5 0.51
 4 -3 8 1.23 0.55
 4 -3 8 1.28 0.35
 4 3 9 -0.07 0.47
 4 -3 9 -0.11 0.41
 4 -3 9 -0.42 0.3
 4 3 10 85.02 2.44
 4 -3 10 98.91 2.38
 4 3 10 94.73 3.21
 4 -3 10 90.29 3.2
 4 3 11 4.4 0.77
 4 -3 11 5.46 0.88
 4 3 12 10.2 1.15
 4 -3 12 8.76 1.11
 4 3 13 15.12 1.39
 4 -3 13 18.36 1.6
 4 -3 14 4.76 0.85
 4 3 14 4.9 0.89
 -4 4 17 6.09 0.95
 -4 -4 17 6.75 0.99
 -4 4 16 3.25 0.73
 -4 -4 16 4.79 0.83
 -4 4 15 4.14 0.81
 -4 -4 15 2.97 0.7
 -4 4 14 1.12 0.51
 -4 -4 14 0.29 0.39
 -4 4 13 -0.25 0.38
 -4 -4 13 0.33 0.46
 -4 4 12 -0.29 0.43
 -4 -4 12 -0.1 0.36
 -4 4 11 0.74 0.4
 4 4 -11 -0.02 0.17
 -4 -4 11 -0.04 0.38
 4 4 -10 1.03 0.25
 -4 4 10 0.6 0.42
 -4 -4 10 1.18 0.46
 4 4 -9 6.3 0.52
 -4 -4 9 5.83 0.71
 4 -4 -9 6.12 0.5
 -4 4 9 5.27 0.74
 -4 -4 8 9.59 0.82
 4 -4 -8 11.8 0.66
 -4 4 8 10.31 0.91
 -4 -4 7 21.77 1.15
 4 -4 -7 23.15 0.95
 -4 4 7 21.82 1.24
 4 -4 -6 8.33 0.59
 -4 -4 6 8.76 0.72
 4 -4 -6 8.97 0.82
 -4 4 6 8.71 0.79
 -4 -4 5 7.74 0.65
 4 -4 -5 8.3 0.61
 4 -4 -5 8.08 0.74
 -4 4 5 9.78 0.81
 -4 -4 4 60.04 1.67
 4 -4 -4 61.09 1.64
 4 -4 -4 56.76 1.82
 4 -4 -3 102.63 2.24
 4 -4 -3 102.05 2.38
 4 4 -3 98.73 2
 -4 -4 3 100.59 2.1
 4 -4 -2 368.95 5.26
 4 4 -2 372.6 4.97
 4 -4 -2 376.83 5.32
 4 4 -2 375.87 4.36
 -4 -4 2 395.99 4.92
 4 4 -1 125.71 2.43
 4 -4 -1 129.96 2.55
 -4 4 1 131.94 2.55
 4 4 0 31.74 0.85
 4 4 0 31.24 1.17
 4 -4 0 30.55 1.11
 4 -4 0 30.58 1.41
 -4 4 0 31.21 1.11
 4 -4 1 229.96 3.59
 4 4 1 227.95 3.81
 -4 4 -1 221.51 3.52
 4 -4 1 235.68 4.39
 4 4 2 9.61 0.73
 4 -4 2 11.63 0.77
 4 -4 2 10.31 0.88
 -4 4 -2 10.48 0.66
 4 4 3 6.48 0.68
 -4 4 -3 5.43 0.5
 4 -4 3 5.21 0.7
 4 -4 3 6 0.58
 4 4 4 8.46 0.77
 4 -4 4 9.63 0.72
 4 -4 4 9.53 0.91
 4 4 5 4.53 0.63
 4 -4 5 4.75 0.66
 4 -4 5 3.99 0.5
 4 4 6 4.42 0.69
 4 -4 6 3.88 0.68
 4 -4 6 5.07 0.54
 4 -4 7 31.83 1.73
 4 -4 7 33.85 1.33
 4 4 7 30.94 1.63
 4 -4 8 34.9 1.89
 4 4 8 28.01 1.17
 4 -4 8 30.97 1.27
 4 4 8 31.48 1.69
 4 -4 9 15.74 1.31
 4 4 9 18.65 0.91
 4 -4 9 15.69 0.91
 4 4 9 14.51 1.22
 4 -4 10 25.42 1.7
 4 4 10 24.69 1.63
 4 4 11 -0.29 0.43
 4 -4 11 0.2 0.46
 4 4 12 -0.4 0.52
 4 -4 12 0.68 0.48
 4 4 13 1.28 0.57
 4 -4 13 1.67 0.67
 4 -4 14 0.37 0.53
 4 4 14 -0.01 0.4
 -4 5 17 0.83 0.53
 -4 -5 17 0.22 0.42
 -4 5 16 2.95 0.68
 -4 -5 16 3.72 0.75
 -4 5 15 1.85 0.58
 -4 -5 15 1.91 0.57
 -4 -5 14 11.92 1.18
 -4 5 14 12.27 1.21
 -4 5 13 1.42 0.54
 -4 -5 13 1.47 0.53
 -4 -5 12 10.31 1.03
 -4 5 12 12.43 1.15
 -4 -5 11 43.59 1.98
 4 5 -11 48.64 1.31
 -4 5 11 46.8 2.11
 -4 5 10 -0.46 0.4
 -4 -5 10 0.24 0.32
 -4 5 9 6.18 0.77
 -4 -5 9 5.32 0.67
 4 -5 -8 1.45 0.28
 -4 5 8 2.01 0.46
 -4 -5 8 2.06 0.44
 -4 5 7 0.45 0.35
 4 -5 -7 -0.2 0.22
 -4 -5 7 0.17 0.29
 -4 5 6 2.99 0.52
 4 -5 -6 2.97 0.4
 -4 -5 6 2.71 0.46
 4 -5 -6 2.01 0.45
 4 -5 -5 4.51 0.48
 -4 5 5 4.15 0.56
 -4 -5 5 4.09 0.49
 4 -5 -5 2.74 0.49
 -4 -5 4 2.4 0.37
 4 -5 -4 3.05 0.52
 4 -5 -4 2.62 0.39
 -4 -5 3 2.11 0.33
 4 5 -3 2.36 0.32
 4 -5 -3 2.05 0.43
 4 -5 -3 1.48 0.31
 4 5 -2 75.89 1.69
 4 -5 -2 79.44 1.96
 4 -5 -2 78.57 2.05
 -4 -5 2 81.65 1.71
 4 5 -1 73.82 1.75
 4 -5 -1 75.49 1.95
 -4 5 1 76.86 1.93
 -4 -5 1 83.01 1.58
 4 5 0 0.72 0.3
 4 -5 0 0.67 0.29
 -4 5 0 0.36 0.22
 4 -5 0 0.22 0.35
 4 5 1 1.85 0.35
 -4 5 -1 1.86 0.31
 4 -5 1 1.68 0.47
 4 -5 1 1.98 0.38
 4 -5 1 2 0.37
 4 5 2 12.69 0.84
 4 -5 2 11.45 0.93
 -4 5 -2 13.24 0.77
 4 -5 2 13.96 0.84
 4 5 3 23.38 1.17
 4 -5 3 23.36 1.08
 4 -5 3 23.46 1.35
 4 5 4 27 1.32
 4 -5 4 29.69 1.22
 4 -5 4 27.75 1.52
 4 5 5 58.61 1.04
 4 -5 5 67.12 2.41
 4 -5 5 62.55 1.81
 4 5 5 66.02 2.17
 4 5 6 11.62 0.5
 4 -5 6 11.81 1.06
 4 -5 6 10.87 0.76
 4 5 6 11.74 0.99
 4 5 7 0.78 0.4
 4 -5 7 0.89 0.47
 4 -5 7 0.69 0.29
 4 5 7 0.79 0.2
 4 5 8 0.7 0.43
 4 -5 8 -0.07 0.46
 4 5 8 1.32 0.27
 4 5 9 2.74 0.62
 4 -5 9 3.85 0.76
 4 5 9 2.88 0.39
 4 5 10 0.43 0.42
 4 -5 10 0.38 0.24
 4 -5 10 1.03 0.61
 4 5 11 3.77 0.74
 4 -5 11 3.86 0.79
 4 -5 11 3.12 0.42
 4 5 12 21.62 1.62
 4 -5 12 24.15 1.76
 4 -5 13 1.87 0.66
 4 5 13 1.46 0.56
 4 -5 14 -0.13 0.51
 4 5 14 0.51 0.5
 -4 6 17 1.55 0.56
 -4 -6 17 3.87 0.81
 -4 6 16 1.53 0.61
 -4 -6 16 1.97 0.6
 -4 6 15 6.14 0.94
 -4 -6 15 4.88 0.83
 -4 6 14 2.12 0.59
 -4 -6 14 3.04 0.7
 -4 6 13 3.5 0.71
 -4 -6 13 3.74 0.69
 -4 6 12 0.31 0.44
 -4 -6 12 -0.32 0.45
 -4 -6 11 13.69 1.13
 4 6 -11 16.76 0.76
 -4 6 11 17.85 1.34
 -4 6 10 2.38 0.55
 -4 -6 10 2.61 0.54
 4 -6 -9 13.37 0.71
 -4 -6 9 11.51 0.96
 -4 6 9 12.42 1.04
 4 6 -9 11.26 0.67
 -4 -6 8 37.39 1.61
 -4 6 8 38.09 1.75
 4 -6 -8 36.46 1.18
 4 -6 -7 1.94 0.34
 -4 6 7 1.21 0.42
 4 -6 -7 1.65 0.51
 -4 -6 7 2.04 0.43
 4 6 -7 1.76 0.24
 -4 6 6 0.74 0.36
 4 -6 -6 0.34 0.23
 4 -6 -6 0.27 0.37
 -4 -6 6 0.26 0.28
 -4 -6 5 90.44 2.18
 4 -6 -5 91.96 2.57
 4 -6 -5 92.12 2.07
 -4 -6 4 78.18 1.9
 4 6 -4 80.96 1.55
 4 -6 -4 80.27 1.92
 4 -6 -4 81.03 2.3
 4 6 -3 61.53 1.35
 -4 -6 3 63.13 1.57
 4 -6 -3 63.27 1.71
 4 -6 -3 61.62 1.9
 4 6 -2 6.81 0.47
 4 -6 -2 7.34 0.59
 4 -6 -2 6.65 0.64
 -4 -6 2 6.82 0.47
 4 6 -1 14.94 0.72
 4 -6 -1 14.74 0.88
 -4 -6 1 16.81 0.64
 4 6 0 162.2 2.85
 4 -6 0 166.73 3.12
 4 6 1 14.56 0.82
 4 -6 1 14.82 0.85
 4 -6 1 13.44 0.8
 4 -6 1 14.11 1.04
 4 6 2 32.67 1.28
 4 -6 2 33.4 1.28
 4 -6 2 32.76 1.58
 4 6 3 6.39 0.62
 4 -6 3 8.16 0.66
 4 -6 3 6.67 0.78
 4 6 4 4.58 0.6
 4 -6 4 3.69 0.65
 4 -6 4 3.55 0.47
 4 -6 5 220.05 4.72
 4 -6 5 216.2 3.74
 4 6 5 219.52 4.28
 4 6 6 42.7 0.92
 4 -6 6 46.33 2.06
 4 -6 6 47.25 1.55
 4 6 6 46.23 1.87
 4 6 7 9.69 0.49
 4 6 7 8.28 0.87
 4 -6 7 9.98 1.03
 4 -6 7 9.82 0.72
 4 6 8 7.31 0.88
 4 6 8 7.37 0.49
 4 -6 8 8.06 0.99
 4 -6 8 8.28 0.67
 4 -6 9 21.47 1.57
 4 -6 9 19.66 1
 4 6 9 19.13 1.39
 4 -6 10 19.84 1.52
 4 -6 10 20.51 1.01
 4 6 10 20.33 1.47
 4 6 11 1.78 0.59
 4 -6 11 0.57 0.44
 4 -6 11 1.2 0.31
 4 -6 12 2.12 0.62
 4 6 12 2.39 0.63
 4 -6 13 0.56 0.57
 4 6 13 -0.15 0.42
 4 -6 14 3.86 0.81
 4 6 14 3.89 0.79
 -4 7 16 0.64 0.43
 -4 -7 16 -0.05 0.39
 -4 7 15 -0.9 0.52
 -4 -7 15 -0.05 0.4
 -4 7 14 2.44 0.64
 -4 -7 14 1.9 0.54
 -4 7 13 1.69 0.58
 -4 -7 13 1.08 0.5
 -4 -7 12 51.35 2.27
 -4 7 12 53.27 2.36
 -4 7 11 0.45 0.44
 -4 -7 11 0.02 0.39
 -4 -7 10 15.63 1.17
 -4 7 10 14.58 1.17
 -4 7 9 1 0.45
 -4 -7 9 0.07 0.34
 4 -7 -8 253.64 3.72
 -4 -7 8 235.33 4.46
 4 -7 -8 229.63 4.93
 -4 7 8 236.29 4.72
 4 7 -8 220.65 3.32
 -4 -7 7 28.34 1.33
 4 -7 -7 29.38 1.58
 -4 7 7 30.66 1.54
 4 -7 -7 26.72 1.04
 4 -7 -6 0.53 0.29
 4 -7 -6 0.09 0.37
 -4 -7 6 -0.28 0.34
 -4 -7 5 228.34 3.84
 4 -7 -5 231.54 4.44
 4 -7 -5 228.88 3.62
 -4 -7 4 18.6 0.88
 4 7 -4 18.82 0.62
 4 -7 -4 20.35 1.16
 4 -7 -4 19.21 0.91
 4 -7 -3 1.07 0.32
 4 7 -3 0.99 0.19
 4 -7 -3 1.01 0.42
 -4 -7 3 1.04 0.25
 -4 -7 2 105.1 1.94
 4 7 -2 101.08 1.83
 4 -7 -2 102.9 2.55
 4 -7 -2 101.69 2.25
 4 7 -1 3.86 0.38
 4 -7 -1 3.44 0.5
 -4 -7 1 4.25 0.32
 4 7 0 742.76 8.44
 4 -7 0 701.64 8.88
 4 7 1 14.48 0.8
 4 -7 1 14.61 0.88
 4 -7 1 15.37 0.84
 4 -7 1 13.66 1.04
 4 -7 2 25.57 1.45
 4 -7 2 25.53 1.11
 4 -7 2 25.63 1.18
 4 7 2 24.92 1.12
 4 -7 3 28.84 1.18
 4 -7 3 29.2 1.55
 4 7 3 27.54 1.25
 4 7 4 4.72 0.6
 4 -7 4 5.14 0.73
 -4 -7 -4 3.72 0.3
 4 -7 4 3.88 0.48
 4 -7 5 98.24 3.02
 4 -7 5 94.69 2.27
 4 7 5 96.78 2.66
 4 -7 6 21.34 1.44
 4 7 6 21.87 1.29
 4 7 6 18.44 0.5
 4 7 7 1.34 0.2
 4 7 7 1.26 0.51
 4 -7 7 1.57 0.37
 4 -7 7 1.32 0.48
 4 -7 8 99.92 3.28
 4 -7 8 98.5 2.32
 4 7 8 94.93 2.99
 4 -7 9 18.52 1.48
 4 -7 9 16.12 0.9
 4 7 9 14.45 1.22
 4 7 10 7.08 0.91
 4 -7 10 6.71 0.93
 4 -7 10 7.88 0.64
 4 -7 11 7.93 1.03
 4 -7 11 8.04 0.63
 4 7 11 8.29 0.97
 4 -7 12 3 0.73
 4 7 12 3.55 0.75
 4 -7 13 1.09 0.51
 4 7 13 1.78 0.6
 4 -7 14 4.43 0.87
 -4 8 16 1.74 0.62
 -4 -8 16 0.92 0.51
 -4 8 15 8.65 1.09
 -4 -8 15 7.68 1.02
 -4 8 14 0.5 0.46
 -4 -8 14 1.2 0.56
 -4 8 13 -0.05 0.38
 -4 -8 13 -0.64 0.47
 -4 -8 12 21.85 1.48
 -4 8 12 23.93 1.59
 -4 8 11 3.91 0.72
 -4 -8 11 3.25 0.63
 -4 -8 10 14.61 1.14
 -4 8 10 16.31 1.26
 -4 -8 9 37.94 1.7
 4 -8 -9 41.05 2.05
 -4 8 9 38.95 1.84
 -4 8 8 0.14 0.44
 4 -8 -8 -0.1 0.46
 -4 -8 8 0.07 0.34
 -4 -8 7 50.92 1.79
 4 -8 -7 51.91 2.12
 -4 8 7 54.21 2.05
 4 -8 -7 54.52 1.51
 -4 -8 6 157.24 3.19
 4 -8 -6 154.33 3.69
 4 -8 -6 153.12 2.78
 4 -8 -5 2.73 0.42
 4 8 -5 2.13 0.19
 4 -8 -5 2.45 0.55
 -4 -8 5 2.14 0.38
 -4 -8 4 22.57 0.98
 4 8 -4 18.58 0.54
 4 -8 -4 21.92 0.96
 4 -8 -4 22.27 1.26
 -4 -8 3 109.41 2.12
 4 8 -3 102.26 1.63
 4 -8 -3 109.74 2.78
 4 -8 -3 109.33 2.31
 -4 -8 2 59.59 1.38
 4 8 -2 61.28 1.29
 4 -8 -2 57.07 1.92
 4 -8 -2 56.1 1.62
 4 8 -1 180.07 2.77
 4 -8 -1 174.68 3.53
 -4 -8 1 184.81 2.56
 4 -8 0 254.28 4.34
 -4 -8 0 242.92 3.71
 4 8 0 251.24 3.68
 4 -8 1 141.25 3.04
 -4 -8 -1 145.67 2.84
 4 -8 1 142.53 2.79
 4 -8 1 145.92 3.51
 4 8 1 142.95 2.73
 4 -8 2 10.17 0.78
 4 -8 2 10.91 0.99
 4 -8 2 10.52 0.73
 4 8 2 10.34 0.73
 4 -8 3 13.96 1.11
 4 -8 3 13.16 0.8
 4 8 3 13.47 0.87
 4 -8 4 66.14 1.83
 -4 -8 -4 65.47 1.31
 4 -8 4 65.97 2.41
 4 8 4 68.37 2.1
 4 -8 5 105.04 3.15
 4 -8 5 97.51 2.3
 4 8 5 102.71 2.74
 4 -8 6 18.23 1.33
 4 -8 6 18.43 0.95
 4 8 6 17.3 1.17
 4 -8 7 116.09 3.46
 4 -8 7 115.94 2.52
 4 8 7 112.69 3.12
 4 8 7 104.72 1.68
 4 -8 8 27.37 1.71
 4 -8 8 25.2 1.11
 4 8 8 23.99 1.49
 4 -8 9 41.17 2.14
 4 -8 9 38.28 1.38
 4 8 9 37.68 1.92
 4 -8 10 40 2.19
 4 -8 10 41.09 1.42
 4 8 10 38.74 1.99
 4 -8 11 5.01 0.86
 4 8 11 5.31 0.84
 4 -8 12 0.65 0.51
 4 8 12 0.52 0.52
 4 -8 13 0.05 0.47
 4 -8 14 1.16 0.67
 -4 9 16 0.57 0.45
 -4 -9 16 -0.3 0.44
 -4 9 15 0.9 0.51
 -4 -9 15 0.52 0.48
 -4 9 14 1.18 0.53
 -4 -9 14 0.32 0.48
 -4 9 13 1.09 0.51
 -4 -9 13 1.51 0.51
 -4 -9 12 48.53 2.21
 -4 9 12 50.22 2.34
 -4 -9 11 25.55 1.55
 -4 9 11 26.11 1.62
 -4 -9 10 5.62 0.79
 -4 9 10 3.16 0.61
 4 -9 -10 4.34 0.79
 -4 -9 9 2.71 0.56
 -4 9 9 4.14 0.7
 4 -9 -9 4.46 0.8
 -4 -9 8 43.55 1.75
 4 -9 -8 42.78 2.04
 -4 9 8 43.23 1.9
 4 -9 -7 70.27 1.76
 -4 -9 7 67.85 2.11
 4 -9 -7 67.33 2.48
 -4 -9 6 156.35 3.21
 4 -9 -6 156.44 3.78
 4 -9 -6 160.02 2.87
 -4 -9 5 77.73 2.01
 4 -9 -5 72.6 2.39
 4 -9 -5 71.25 1.8
 -4 -9 4 17.57 0.86
 4 -9 -4 18.38 1.16
 4 -9 -4 17.67 0.88
 -4 -9 3 78.17 1.74
 4 -9 -3 78.62 2.35
 4 -9 -3 73.42 1.82
 -4 -9 2 87.2 1.71
 4 9 -2 80.5 1.46
 4 -9 -2 86.56 2.46
 4 -9 -2 85.1 2.01
 4 9 -2 86.71 1.49
 -4 -9 1 101.45 1.69
 4 -9 -1 101.14 2.63
 4 -9 -1 94.01 2.17
 4 9 -1 100.86 1.84
 4 -9 0 320.55 5.07
 4 -9 0 318.55 4.56
 4 9 0 319.65 4.19
 -4 -9 0 309.33 4.25
 4 -9 1 92.8 2.18
 -4 -9 -1 93.75 2.14
 4 -9 1 92.69 2.78
 4 -9 1 95.51 2.5
 4 9 1 94.01 2.1
 4 9 2 1.89 0.38
 4 -9 2 1.95 0.47
 4 -9 2 1.99 0.4
 4 -9 2 1.17 0.47
 4 -9 3 135.68 3.46
 4 -9 3 130.64 2.59
 4 9 3 134.8 2.81
 4 -9 4 21.95 1.42
 -4 -9 -4 21.53 0.71
 4 -9 4 22.76 1.06
 4 9 4 21.8 1.17
 4 9 5 0.89 0.38
 4 -9 5 0.68 0.28
 4 -9 5 1.93 0.59
 -4 -9 -5 1.07 0.24
 4 -9 6 75.8 2.76
 4 -9 6 72.42 1.93
 4 9 6 72.81 2.38
 4 -9 7 23.94 1.59
 4 -9 7 21.64 1.02
 4 9 7 22.76 1.39
 4 -9 8 16.89 1.38
 4 -9 8 16.36 0.89
 4 9 8 16.22 1.22
 4 -9 9 14.21 1.29
 4 -9 9 14.32 0.84
 4 9 9 13.62 1.16
 4 -9 10 13.86 1.34
 4 -9 10 13 0.81
 4 9 10 10.39 1.06
 4 -9 11 8.54 1.07
 4 9 11 7.53 0.96
 4 -9 12 6.07 0.95
 4 -9 13 0.47 0.51
 4 -9 14 0.67 0.51
 -4 10 16 1.08 0.54
 -4 -10 16 1.64 0.59
 -4 10 15 0.71 0.46
 -4 -10 15 0.01 0.4
 -4 10 14 0.26 0.38
 -4 -10 14 -0.27 0.38
 -4 10 13 0.37 0.43
 -4 -10 13 0.93 0.52
 -4 -10 12 0.77 0.45
 -4 10 12 0.99 0.47
 -4 -10 11 79.23 2.77
 4 -10 -11 78.34 3.15
 -4 10 11 74.38 2.79
 -4 -10 10 86.65 2.8
 4 -10 -10 80.29 3.11
 -4 10 10 86.9 2.98
 -4 -10 9 19.2 1.27
 4 -10 -9 17.86 1.41
 -4 10 9 18.07 1.29
 -4 -10 8 1.94 0.51
 4 -10 -8 2.04 0.58
 4 -10 -7 3.41 0.64
 4 -10 -6 19.25 0.92
 4 -10 -6 17.17 1.23
 -4 -10 5 124.37 2.73
 4 -10 -5 106.48 3.06
 4 -10 -5 116.69 2.41
 -4 -10 4 0.23 0.24
 4 -10 -4 -0.54 0.38
 4 -10 -4 -0.07 0.26
 -4 -10 3 29.7 1.04
 4 10 -3 27.39 0.93
 4 -10 -3 29.53 1.49
 4 -10 -3 27.97 1.13
 -4 -10 2 9.85 0.54
 4 -10 -2 10 0.89
 4 -10 -2 9.73 0.67
 4 10 -2 8.46 0.39
 4 10 -1 3.53 0.32
 4 -10 -1 3.29 0.54
 -4 -10 1 3.28 0.28
 4 -10 -1 2.13 0.37
 4 -10 0 26.39 1.38
 -4 -10 0 23.54 0.92
 4 -10 0 22.5 1
 4 10 0 23.88 0.88
 -4 -10 0 20.08 0.51
 4 -10 1 53.25 1.89
 -4 -10 -1 52.86 1.54
 4 -10 1 49.38 2.05
 4 -10 1 49.7 1.53
 4 10 1 54.28 1.52
 4 -10 2 6.95 0.74
 4 -10 2 7.11 0.6
 4 -10 2 6.6 0.8
 4 10 2 7.56 0.63
 4 -10 3 120.33 3.36
 4 -10 3 118.03 2.46
 4 10 3 121.47 2.67
 4 -10 4 10.51 1.04
 -4 -10 -4 11.07 0.52
 4 -10 4 10.38 0.72
 4 10 4 9.95 0.8
 4 10 5 2.52 0.53
 4 -10 5 3.01 0.64
 4 -10 5 2.68 0.42
 -4 -10 -5 2.1 0.3
 4 10 6 7.83 0.82
 -4 -10 -6 7.87 0.59
 4 -10 6 7.54 0.97
 4 -10 6 6.95 0.6
 4 -10 7 126.57 3.71
 4 -10 7 114.84 2.52
 4 10 7 112.72 3.12
 4 -10 8 0.13 0.24
 4 -10 8 0.62 0.52
 4 10 8 -0.24 0.38
 4 -10 9 2.55 0.66
 4 -10 9 2.74 0.42
 4 10 9 2.4 0.57
 4 -10 10 0.36 0.25
 4 -10 10 -0.16 0.44
 4 10 10 1.04 0.57
 4 -10 11 8.49 1.08
 4 -10 12 0.45 0.52
 4 -10 13 2.21 0.71
 4 -10 14 3.46 0.81
 -4 11 16 0.03 0.38
 -4 -11 16 1.77 0.6
 -4 11 15 3.1 0.76
 -4 -11 15 2.34 0.65
 -4 11 14 0.65 0.48
 -4 -11 14 0.24 0.4
 -4 -11 13 3.63 0.77
 -4 11 13 2.87 0.69
 4 -11 -13 3.72 0.89
 -4 -11 12 0.77 0.42
 -4 11 12 0.67 0.42
 4 -11 -12 2.73 0.78
 -4 -11 11 0.17 0.42
 -4 11 11 -0.2 0.42
 4 -11 -11 0.22 0.48
 4 -11 -10 104.64 3.56
 -4 11 10 96.61 3.14
 -4 -11 9 0.3 0.36
 4 -11 -9 0.97 0.61
 -4 -11 8 57.57 2.16
 4 -11 -8 54.78 2.39
 4 -11 -7 8.42 0.96
 4 -11 -6 19.14 1.33
 4 -11 -5 72.12 1.85
 4 -11 -5 70.18 2.46
 -4 -11 4 35.91 1.32
 4 11 -4 31.7 1.16
 4 -11 -4 30.84 1.59
 4 -11 -4 30.96 1.18
 4 -11 -3 0.49 0.27
 4 11 -3 0.85 0.22
 4 -11 -3 0.35 0.38
 -4 -11 2 1.54 0.27
 4 11 -2 1.72 0.24
 4 -11 -2 0.58 0.26
 4 -11 -2 0.76 0.36
 4 -11 -1 1.63 0.36
 4 -11 -1 1.5 0.44
 -4 -11 1 1.88 0.22
 4 11 -1 1.88 0.24
 -4 -11 0 226.07 2.72
 4 -11 0 246.63 4.55
 4 -11 0 245.65 3.85
 4 11 0 246.48 3.43
 -4 -11 -1 14.55 0.79
 4 -11 1 16.07 1.11
 4 -11 1 15.03 0.84
 4 11 1 15.27 0.78
 4 -11 2 168.69 3.71
 4 -11 2 171.67 4.06
 4 -11 2 164.47 3.06
 4 11 2 166.28 3.09
 4 -11 3 1.93 0.4
 -4 -11 -3 1.37 0.17
 4 -11 3 1.32 0.54
 4 11 3 1.39 0.38
 4 -11 4 27.6 1.62
 -4 -11 -4 25.68 0.83
 4 11 4 24.25 1.22
 4 -11 5 4.43 0.5
 4 -11 5 3.58 0.69
 -4 -11 -5 4.07 0.4
 4 11 5 2.95 0.52
 4 -11 6 18.07 1.4
 -4 -11 -6 19.08 0.92
 4 -11 6 16.76 0.91
 4 11 6 17.73 1.17
 4 -11 7 7.03 0.97
 -4 -11 -7 5.76 0.57
 4 11 7 6.1 0.76
 4 -11 8 15.82 1.35
 4 11 8 13.96 1.14
 4 -11 8 15.73 0.87
 4 -11 9 3.65 0.73
 4 11 9 4.14 0.71
 4 -11 10 13.54 1.34
 4 -11 11 1.89 0.59
 4 -11 12 9.21 1.16
 4 -11 13 0.31 0.41
 4 -11 14 4.01 0.88
 -4 12 16 0.67 0.54
 4 -12 -16 1.04 0.71
 -4 -12 16 -0.27 0.42
 -4 12 15 1.08 0.53
 4 -12 -15 0.64 0.6
 -4 -12 15 1.28 0.57
 -4 -12 14 0.61 0.45
 -4 12 14 0.84 0.49
 4 -12 -14 1.17 0.69
 -4 -12 13 31.27 1.91
 4 -12 -13 33.6 2.28
 -4 12 13 29.25 1.91
 -4 -12 12 15.24 1.37
 4 -12 -12 13.4 1.42
 -4 12 12 11.67 1.18
 -4 -12 11 9.27 1.06
 -4 12 11 8.94 1.02
 4 -12 -11 8.54 1.09
 -4 -12 10 25.31 1.59
 4 -12 -10 24.66 1.76
 4 -12 -9 0.13 0.46
 4 -12 -8 8.12 0.98
 4 -12 -7 9.48 1.03
 4 -12 -6 5.04 0.76
 4 -12 -5 208.23 4.52
 4 12 -4 1.65 0.3
 4 -12 -4 1.74 0.41
 4 -12 -4 1.39 0.5
 4 -12 -3 116.49 2.46
 4 12 -3 110.71 2.19
 4 -12 -3 115.83 3.16
 -4 -12 2 37.2 1.16
 4 12 -2 31.55 0.96
 4 -12 -2 34.98 1.68
 4 -12 -2 32.39 1.24
 -4 -12 1 62.7 1.29
 4 -12 -1 65.13 2.25
 4 -12 -1 61.25 1.71
 -4 -12 0 47.94 0.91
 -4 -12 0 53.28 1.39
 4 -12 0 54.7 2.05
 4 -12 0 51.99 1.55
 4 -12 1 173.1 3.82
 4 12 1 167.94 2.88
 4 -12 1 167.5 3.08
 4 -12 2 51 2
 4 -12 2 51.02 2.18
 4 12 2 48.34 1.51
 4 -12 2 49.78 1.56
 -4 -12 -3 3.97 0.29
 4 -12 3 3.89 0.46
 4 -12 3 4.84 0.78
 4 12 3 4.69 0.55
 -4 -12 -4 9.87 0.54
 4 -12 4 9.66 1.01
 4 12 4 9.07 0.78
 4 -12 4 9.94 0.71
 4 -12 5 13.99 1.22
 -4 -12 -5 14.59 0.73
 4 12 5 13.67 0.98
 4 -12 5 13.98 0.83
 4 -12 6 0.28 0.42
 -4 -12 -6 0.45 0.27
 4 -12 6 -0.03 0.25
 4 12 6 0.98 0.44
 4 -12 7 37.21 2.02
 -4 -12 -7 39.27 1.46
 4 12 7 36.23 1.72
 4 -12 7 37.26 1.35
 4 -12 8 0.84 0.58
 4 -12 8 0.01 0.23
 -4 -12 -8 -0.24 0.26
 4 -12 9 7.07 0.95
 -4 -12 -9 7.47 0.75
 4 -12 10 3.99 0.79
 4 -12 11 4.04 0.82
 4 -12 12 1.41 0.61
 4 -12 13 0.27 0.45
 -4 -13 15 0.43 0.39
 -4 13 15 -0.79 0.5
 4 -13 -15 0.09 0.58
 -4 -13 14 8.29 1.07
 -4 13 14 8 1.06
 4 -13 -14 5.72 1.04
 -4 -13 13 19.53 1.6
 4 -13 -13 15.19 1.56
 -4 13 13 17.26 1.46
 -4 -13 12 1.68 0.61
 -4 13 12 1.7 0.58
 4 -13 -12 1.66 0.67
 4 -13 -11 16.84 1.51
 4 -13 -10 108.3 3.72
 4 -13 -9 0.46 0.48
 4 -13 -8 1.62 0.58
 4 -13 -7 197.86 4.72
 4 -13 -6 41.66 2.02
 4 -13 -5 4.32 0.74
 4 -13 -4 267.69 5.33
 4 13 -3 68.24 1.68
 4 -13 -3 70.13 2.48
 4 -13 -2 168.12 3.1
 4 -13 -2 172.45 3.97
 4 13 -2 164.82 2.7
 4 -13 -1 40.72 1.41
 4 -13 -1 43.66 1.89
 -4 -13 0 51.27 0.99
 4 -13 0 57.83 2.17
 4 -13 0 54.65 1.63
 -4 -13 -1 50.69 1.51
 4 -13 1 55.16 2.14
 4 -13 2 48.28 1.99
 4 -13 2 48.7 2.17
 4 -13 2 44.21 1.47
 -4 -13 -3 9.71 0.48
 4 -13 3 10.43 1.04
 4 -13 3 9.95 0.71
 4 -13 4 60.74 2.48
 -4 -13 -4 64.37 1.49
 4 -13 5 75.77 2.82
 -4 -13 -5 79.58 1.85
 4 -13 5 68.86 1.9
 4 -13 6 82.45 2.14
 4 -13 6 87.81 3.1
 -4 -13 -6 97.77 2.24
 4 -13 7 13.54 0.85
 4 -13 7 15.38 1.36
 -4 -13 -7 15.3 0.93
 4 -13 8 14.19 0.87
 4 -13 8 15.34 1.38
 -4 -13 -8 15.81 1
 4 -13 9 8.8 1.07
 4 -13 10 4.02 0.81
 4 -13 11 2.74 0.71
 4 -13 12 -0.42 0.5
 4 -13 13 6.89 1.06
 -4 -14 15 3.36 0.77
 -4 14 15 2.4 0.66
 4 -14 -15 0.95 0.57
 -4 -14 14 -0.04 0.45
 -4 14 14 0.46 0.52
 4 -14 -14 -0.88 0.69
 -4 -14 13 2.56 0.71
 4 -14 -13 2.29 0.75
 4 -14 -12 0.95 0.66
 4 -14 -11 0.48 0.54
 4 -14 -10 0.11 0.48
 4 -14 -9 21.4 1.61
 4 -14 -8 5.7 0.88
 4 -14 -7 59.34 2.5
 4 -14 -6 27.42 1.64
 4 -14 -5 29.19 1.69
 4 -14 -4 1.04 0.51
 4 -14 -3 4.02 0.71
 4 -14 -2 41.86 1.93
 4 -14 -1 55.89 1.72
 4 -14 -1 53.7 2.16
 4 -14 0 8.95 0.69
 -4 -14 0 9.18 0.56
 4 -14 0 10.23 0.98
 4 -14 1 223 3.76
 -4 -14 -1 217.25 3.62
 4 -14 1 224.04 4.66
 4 -14 2 10.83 0.77
 4 -14 2 11.57 1.03
 -4 -14 -2 10.44 0.5
 4 -14 2 10.75 1.06
 4 -14 3 4.37 0.53
 -4 -14 -3 5.56 0.4
 4 -14 3 4.49 0.77
 4 -14 4 80.31 2.09
 -4 -14 -4 84.98 1.81
 4 -14 4 87.56 3.03
 4 -14 5 19.23 0.99
 4 -14 5 20.2 1.49
 -4 -14 -5 21.35 0.94
 4 -14 6 7.72 0.67
 4 -14 6 11.49 1.18
 -4 -14 -6 11.79 0.77
 -4 -14 -7 29.9 1.31
 4 -14 7 22.22 1.11
 4 -14 7 27.35 1.79
 4 -14 8 6.99 0.93
 -4 -14 -8 8.06 0.75
 4 -14 9 5.7 0.85
 4 -14 10 0.43 0.5
 4 -14 11 2.94 0.73
 4 -14 12 1.93 0.64
 4 -14 13 2.39 0.7
 -4 -15 15 -0.5 0.44
 4 -15 -15 0.3 0.52
 -4 -15 14 4.27 0.88
 4 -15 -14 5.57 1.09
 4 -15 -13 0.01 0.47
 4 -15 -12 -0.27 0.5
 4 -15 -11 -0.41 0.53
 4 -15 -10 0.7 0.51
 4 -15 -9 15.87 1.43
 4 -15 -8 0.53 0.52
 4 -15 -7 5.03 0.84
 4 -15 -6 20.61 1.45
 4 -15 -5 0.02 0.41
 4 -15 -4 117.62 3.46
 4 15 -3 10.74 0.69
 4 -15 -3 11.66 1.1
 4 -15 -2 8.23 0.92
 4 -15 -1 10.61 1.01
 4 15 -1 11.16 0.63
 4 -15 0 4.27 0.71
 -4 -15 0 3.57 0.35
 4 -15 1 21.41 1.05
 4 -15 1 25.84 1.55
 -4 -15 -1 21.76 0.97
 4 -15 2 0.44 0.33
 4 -15 2 -0.12 0.38
 -4 -15 -2 0.24 0.17
 4 -15 2 -0.01 0.42
 4 -15 3 79.95 2.11
 -4 -15 -3 83.5 1.75
 4 -15 3 89.05 3.08
 4 -15 4 8.86 0.7
 -4 -15 -4 10.02 0.62
 4 -15 4 9.4 1.05
 -4 -15 -5 4.02 0.45
 4 -15 5 3.5 0.69
 -4 -15 -6 9.85 0.73
 4 -15 6 9.48 1.08
 4 -15 7 2.78 0.74
 -4 -15 -7 3.14 0.49
 4 -15 8 43.19 2.3
 4 -15 9 1.91 0.66
 4 -15 10 -0.01 0.42
 4 -15 11 1.3 0.58
 4 -15 12 0.03 0.43
 4 -15 13 -0.38 0.44
 -4 -16 15 5.88 1.01
 4 -16 -15 5.8 1.1
 -4 -16 14 2.61 0.7
 4 -16 -14 4.23 0.97
 4 -16 -13 -0.38 0.5
 4 -16 -12 3.86 0.87
 4 -16 -11 11.81 1.34
 4 -16 -10 4.28 0.88
 4 -16 -9 18.73 1.57
 4 -16 -8 1.91 0.58
 4 -16 -7 5.39 0.85
 4 -16 -6 0.57 0.51
 4 -16 -5 -0.2 0.45
 4 -16 -4 1.45 0.57
 4 -16 -3 129.21 3.69
 4 -16 -2 37.46 1.9
 4 16 -2 34.72 1.23
 4 -16 -1 6.73 0.83
 4 -16 0 14.68 1.23
 -4 -16 -1 129.74 2.64
 4 -16 1 139.78 3.72
 -4 -16 -2 4.85 0.42
 4 -16 2 6.47 0.86
 4 -16 2 5.29 0.82
 -4 -16 -3 26.72 0.98
 4 -16 3 27.74 1.74
 -4 -16 -4 131.92 2.55
 4 -16 4 132.84 3.93
 4 -16 5 27.39 1.77
 -4 -16 -5 28.68 1.18
 4 -16 6 1.65 0.63
 -4 -16 -6 1.42 0.36
 4 -16 7 0.79 0.54
 4 -16 8 14.59 1.38
 4 -16 9 1.34 0.59
 4 -16 10 0.79 0.54
 4 -16 11 1.38 0.55
 4 -16 12 1.49 0.65
 4 -17 -14 0.9 0.65
 4 -17 -13 0.13 0.53
 4 -17 -12 12.46 1.42
 4 -17 -11 2.95 0.79
 4 -17 -10 1.45 0.63
 4 -17 -9 0.51 0.55
 4 -17 -8 1.59 0.56
 4 -17 -7 86.33 3.15
 4 -17 -6 -0.35 0.45
 4 -17 -5 0.76 0.52
 4 -17 -4 35.81 1.95
 4 -17 -3 0.65 0.47
 4 -17 -2 10.17 1.08
 4 -17 -1 0.44 0.5
 4 -17 0 40.16 2.01
 4 -17 1 1.1 0.57
 -4 -17 -2 77.71 1.8
 4 -17 2 79.13 2.85
 4 -17 2 77.96 2.94
 -4 -17 -3 40.39 1.29
 4 -17 3 38.41 2.08
 -4 -17 -4 -0.11 0.23
 4 -17 4 -0.27 0.46
 -4 -17 -5 5.11 0.53
 4 -17 5 4.77 0.8
 4 -17 6 -0.48 0.5
 4 -17 7 0.26 0.48
 4 -17 8 8.5 1.08
 4 -17 9 1.64 0.64
 4 -17 10 1.9 0.68
 4 -17 11 1.92 0.7
 4 -17 12 1.37 0.56
 4 -18 -14 -0.17 0.5
 4 -18 -13 -0.41 0.55
 4 -18 -12 2.38 0.84
 4 -18 -11 32 2.19
 4 -18 -10 25.89 1.91
 4 -18 -9 41.9 2.36
 4 -18 -8 10.86 1.23
 4 -18 -7 0.24 0.49
 4 -18 -6 -0.31 0.49
 4 -18 -5 32.67 1.93
 4 -18 -4 5.97 0.89
 4 -18 -3 2.81 0.68
 4 -18 -2 58.33 2.51
 4 -18 -1 30.99 1.81
 4 -18 0 1.74 0.63
 4 -18 1 21.82 1.53
 -4 -18 -2 46.61 1.42
 4 -18 2 46.13 2.22
 4 -18 2 47.78 2.33
 4 -18 3 103.64 3.4
 -4 -18 -3 105.47 2.29
 4 -18 3 104.22 3.49
 -4 -18 -4 67.91 1.86
 4 -18 4 70.71 2.93
 4 -18 5 2.26 0.63
 4 -18 6 1.15 0.57
 4 -18 7 7.91 1.05
 4 -18 8 0.94 0.47
 4 -18 9 7.54 1.04
 4 -18 11 6.07 1
 4 -18 12 1.63 0.67
 4 -19 -14 5.18 1.04
 4 -19 -13 0.8 0.62
 4 -19 -12 1.51 0.6
 4 -19 -11 -0.47 0.57
 4 -19 -10 3.83 0.87
 4 -19 -9 8.01 1.1
 4 -19 -8 -0.5 0.48
 4 -19 -7 0.44 0.47
 4 -19 -6 109.97 3.7
 4 -19 -5 13.25 1.27
 4 -19 -4 2.82 0.66
 4 -19 -3 5.99 0.9
 4 -19 -2 9.89 1.1
 4 -19 -1 0.99 0.56
 4 -19 0 22.09 1.56
 4 -19 1 73.18 2.83
 -4 -19 -2 2.66 0.4
 4 -19 2 2.65 0.65
 4 -19 2 2.08 0.64
 -4 -19 -3 23.3 1.06
 4 -19 3 21.22 1.59
 4 -19 3 25.23 1.71
 4 -19 4 17.54 1.48
 4 -19 5 2.33 0.63
 4 -19 6 44.43 2.33
 4 -19 7 5.43 0.9
 4 -19 8 24.71 1.8
 4 -19 9 5.41 0.94
 4 -19 10 1.1 0.61
 4 -19 11 4.02 0.85
 4 -20 -13 -0.08 0.48
 4 -20 -12 1.65 0.69
 4 -20 -11 0.72 0.62
 4 -20 -10 0.8 0.59
 4 -20 -9 0.64 0.46
 4 -20 -8 0.97 0.62
 4 -20 -7 7.79 1.06
 4 -20 -6 18.99 1.57
 4 -20 -5 5.33 0.88
 4 -20 -4 1.29 0.61
 4 -20 -3 38.72 2.1
 4 -20 -2 -0.07 0.45
 4 -20 -1 61.19 2.61
 4 -20 0 21.93 1.58
 4 -20 1 0.7 0.54
 -4 -20 -2 31.39 1.26
 4 -20 2 32.08 1.93
 4 -20 2 31.65 1.95
 4 -20 3 5.18 0.86
 4 -20 3 6.43 0.95
 4 -20 4 0.15 0.48
 4 -20 5 0.61 0.47
 4 -20 6 -0.31 0.48
 4 -20 7 0.01 0.44
 4 -20 8 0.24 0.48
 4 -20 9 0.64 0.44
 4 -20 10 0.08 0.45
 4 -20 11 1.45 0.65
 4 -21 -13 1.05 0.6
 4 -21 -12 0.9 0.67
 4 -21 -11 12.69 1.46
 4 -21 -10 -0.16 0.44
 4 -21 -9 9.42 1.22
 4 -21 -8 9.03 1.19
 4 -21 -7 9.23 1.16
 4 -21 -6 6.01 0.91
 4 -21 -5 0.08 0.49
 4 -21 -4 4.14 0.8
 4 -21 -3 5.88 0.94
 4 -21 -2 0.32 0.45
 4 -21 -1 0.62 0.53
 4 -21 0 3.73 0.79
 4 -21 1 62.76 2.72
 -4 -21 -2 3 0.47
 4 -21 2 1.71 0.61
 4 -21 3 2.07 0.64
 4 -21 4 31.58 2.01
 4 -21 5 10.57 1.19
 4 -21 6 0.36 0.47
 4 -21 7 0.45 0.45
 4 -21 8 2.1 0.63
 4 -21 9 9.75 1.18
 4 -21 10 1.3 0.6
 4 -22 -12 5.77 1.09
 4 -22 -11 1.1 0.61
 4 -22 -10 0.51 0.53
 4 -22 -9 2.19 0.66
 4 -22 -8 -0.67 0.56
 4 -22 -7 38.74 2.31
 4 -22 -6 -0.38 0.46
 4 -22 -5 6.26 0.99
 4 -22 -4 0.96 0.58
 4 -22 -3 0.93 0.47
 4 -22 -2 7.63 1.05
 4 -22 -1 7.03 1.03
 4 -22 0 38.81 2.19
 4 -22 1 75.5 3.04
 4 -22 2 5.03 0.88
 4 -22 3 23.93 1.74
 4 -22 4 20.63 1.68
 4 -22 5 1.76 0.6
 4 -22 6 0.11 0.43
 4 -22 7 2.73 0.75
 4 -22 8 0.23 0.48
 4 -22 9 1.72 0.63
 4 -22 10 1.3 0.63
 4 -23 -12 1.02 0.62
 4 -23 -11 3.8 0.89
 4 -23 -10 -0.11 0.53
 4 -23 -9 -0.06 0.45
 4 -23 -8 0.35 0.46
 4 -23 -7 10.76 1.26
 4 -23 -6 2.15 0.68
 4 -23 -5 0.43 0.44
 4 -23 -4 8.96 1.13
 4 -23 -3 2.14 0.65
 4 -23 -2 0.99 0.57
 4 -23 -1 7.18 1.05
 4 -23 0 3.44 0.72
 4 -23 1 1.34 0.53
 4 -23 2 3.9 0.84
 4 -23 3 10.04 1.16
 4 -23 4 1.8 0.61
 4 -23 5 5.8 0.94
 4 -23 6 1.39 0.56
 4 -23 7 0.35 0.44
 4 -23 8 3.33 0.78
 4 -23 9 0.4 0.45
 4 -23 10 0.49 0.46
 4 -24 -11 5.57 1.03
 4 -24 -10 0.41 0.53
 4 -24 -9 0.34 0.53
 4 -24 -8 2.72 0.78
 4 -24 -7 12.57 1.38
 4 -24 -6 2.07 0.72
 4 -24 -5 1.94 0.64
 4 -24 -4 6.93 1.04
 4 -24 -3 1.05 0.59
 4 -24 -2 5.68 0.92
 4 -24 -1 13.49 1.38
 4 -24 0 2.31 0.71
 4 -24 1 11.33 1.28
 4 -24 2 16.89 1.51
 4 -24 3 11.01 1.26
 4 -24 4 0.17 0.43
 4 -24 5 0.42 0.44
 4 -24 6 1.1 0.58
 4 -24 7 1.32 0.55
 4 -24 8 -0.17 0.42
 4 -24 9 -0.29 0.4
 4 -25 -11 0.66 0.62
 4 -25 -10 1.86 0.69
 4 -25 -9 0.38 0.6
 4 -25 -8 0.75 0.53
 4 -25 -7 4.83 0.93
 4 -25 -6 8 1.15
 4 -25 -5 0.41 0.53
 4 -25 -4 15.15 1.48
 4 -25 -3 2.32 0.69
 4 -25 -2 4.56 0.84
 4 -25 -1 15.65 1.49
 4 -25 0 -0.2 0.47
 4 -25 1 20.73 1.72
 4 -25 2 13.9 1.4
 4 -25 2 16.03 1.51
 4 -25 3 0.71 0.55
 4 -25 4 10.37 1.23
 4 -25 5 3.75 0.79
 4 -25 6 1.75 0.63
 4 -25 7 0.88 0.51
 4 -25 8 1.85 0.65
 4 -26 -10 0.07 0.45
 4 -26 -9 5.23 0.99
 4 -26 -8 3 0.78
 4 -26 -7 0.26 0.47
 4 -26 -6 1.13 0.55
 4 -26 -5 11.16 1.32
 4 -26 -4 0.2 0.5
 4 -26 -3 2.47 0.8
 4 -26 -1 0.71 0.58
 4 -26 0 2.78 0.76
 4 -26 1 1.7 0.7
 4 -26 2 2.47 0.74
 4 -26 2 1.58 0.69
 4 -26 3 11.95 1.33
 4 -26 4 3.95 0.8
 4 -26 5 4.52 0.91
 4 -26 6 0.44 0.51
 4 -26 7 0.78 0.54
 4 -26 8 -0.2 0.44
 4 -27 -9 -0.65 0.56
 4 -27 -8 4.17 0.94
 4 -27 -7 0.63 0.62
 4 -27 -6 5.69 1.03
 4 -27 -5 0.04 0.46
 4 -27 -4 5.59 1.03
 4 -27 -3 2.68 0.76
 4 -27 -2 -0.52 0.52
 4 -27 -1 9.58 1.24
 4 -27 0 2.04 0.69
 4 -27 1 1.6 0.69
 4 -27 2 -0.6 0.56
 4 -27 2 0.55 0.5
 4 -27 3 4.19 0.88
 4 -27 4 0.9 0.55
 4 -27 5 1.96 0.7
 4 -27 6 8.49 1.18
 4 -27 7 0.25 0.45
 4 -28 -8 0.18 0.48
 4 -28 -7 2.22 0.84
 4 -28 -6 0.48 0.51
 4 -28 -5 -0.39 0.54
 4 -28 -4 2.94 0.82
 4 -28 -3 -0.37 0.52
 4 -28 -2 0.85 0.52
 4 -28 -1 3.77 0.89
 4 -28 0 0.81 0.58
 4 -28 1 0.57 0.54
 4 -28 2 1.17 0.71
 4 -28 2 -0.25 0.49
 4 -28 3 23.23 1.88
 4 -28 4 -0.37 0.43
 4 -28 5 2.39 0.7
 4 -28 6 2.98 0.77
 4 -29 -7 0.69 0.61
 4 -29 -6 11.73 1.42
 4 -29 -5 3.54 0.86
 4 -29 -4 0.67 0.5
 4 -29 -3 0.87 0.58
 4 -29 -2 0.93 0.63
 4 -29 -1 4.21 0.88
 4 -29 0 0.15 0.51
 4 -29 1 -0.55 0.58
 4 -29 2 3.19 0.86
 4 -29 2 3.71 0.82
 4 -29 3 0.92 0.55
 4 -29 4 -0.34 0.46
 4 -29 5 1.69 0.66
 4 -30 -6 1.12 0.66
 4 -30 -5 0.74 0.52
 4 -30 -4 1.25 0.67
 4 -30 -3 -0.31 0.54
 4 -30 -2 2.67 0.83
 4 -30 -1 4.52 0.92
 4 -30 0 1.52 0.71
 4 -30 1 3.05 0.82
 4 -30 2 -0.04 0.49
 4 -30 2 0.59 0.56
 4 -30 3 2.62 0.75
 4 -30 4 3.93 0.89
 4 -31 -4 5.34 1.05
 4 -31 -3 -1.09 0.65
 4 -31 -2 -0.47 0.54
 4 -31 -1 1.06 0.67
 4 -31 0 0.39 0.48
 4 -31 1 0.1 0.56
 4 -31 2 0.71 0.56
 4 -31 2 0.81 0.54
 -5 0 16 0.28 0.41
 -5 0 15 3.99 0.77
 -5 0 14 0.11 0.44
 -5 0 13 14.92 1.28
 -5 0 12 -0.42 0.44
 -5 0 11 76.1 2.72
 5 0 -10 0.28 0.25
 -5 0 10 0.38 0.45
 5 0 -9 60.31 1.76
 -5 0 9 58.55 2.23
 -5 0 8 -0.31 0.39
 5 0 -8 -0.53 0.3
 5 0 -7 129.71 2.8
 -5 0 7 129.46 3.21
 5 0 -6 0.05 0.26
 -5 0 6 0.14 0.3
 5 0 -5 108.18 2.63
 5 0 -5 102.65 2.54
 -5 0 5 107.81 2.7
 -5 0 4 0.12 0.29
 5 0 -4 0.39 0.28
 5 0 -3 47.54 1.44
 5 0 -2 0.16 0.2
 5 0 -2 -0.06 0.28
 5 0 -1 19.67 0.91
 5 0 -1 19.87 0.74
 5 0 -1 20.28 1.16
 5 0 0 0.2 0.18
 5 0 0 0.01 0.17
 5 0 0 0.25 0.33
 5 0 1 13.85 1.01
 5 0 1 13.03 0.69
 5 0 2 0.11 0.16
 5 0 2 0.03 0.36
 5 0 3 6.83 0.77
 5 0 4 0.57 0.39
 5 0 5 91.22 2.91
 -5 0 -5 89.88 2.08
 5 0 6 0.33 0.42
 5 0 7 18.57 1.4
 5 0 8 0.21 0.44
 5 0 9 42.87 1.75
 5 0 9 37.57 2.08
 5 0 10 0 0.4
 5 0 11 0.55 0.47
 5 0 11 0.2 0.24
 5 0 12 -0.3 0.43
 5 0 13 0.94 0.57
 -5 1 16 1.83 0.63
 -5 -1 16 1.39 0.55
 -5 1 15 0.6 0.44
 -5 -1 15 0.54 0.42
 -5 1 14 0.11 0.43
 -5 -1 14 0.31 0.39
 -5 1 13 5.5 0.84
 -5 -1 13 7.54 0.96
 -5 -1 12 15.59 1.27
 -5 1 12 16.93 1.34
 5 1 -11 19.93 0.94
 5 -1 -11 20.39 0.93
 -5 1 11 19.92 1.4
 -5 -1 11 18.98 1.36
 5 -1 -10 -0.07 0.25
 -5 1 10 -0.22 0.37
 -5 -1 10 -0.02 0.35
 5 1 -10 0.04 0.22
 -5 1 9 0.52 0.39
 -5 -1 9 0.47 0.37
 5 1 -9 -0.24 0.31
 5 -1 -9 0.48 0.26
 5 1 -8 68.9 1.93
 -5 1 8 69.71 2.37
 -5 -1 8 64.71 2.24
 5 1 -7 4.32 0.52
 -5 1 7 4.04 0.61
 -5 -1 7 3.64 0.57
 5 -1 -7 3.92 0.48
 5 1 -6 6.11 0.64
 -5 1 6 5.75 0.68
 5 -1 -6 4.63 0.53
 -5 -1 6 6.33 0.69
 5 -1 -6 6.5 0.69
 -5 1 5 0.12 0.3
 5 -1 -5 -0.18 0.31
 -5 -1 5 0.39 0.33
 5 -1 -5 -0.1 0.26
 5 1 -5 -0.07 0.26
 5 -1 -4 2 0.4
 -5 -1 4 2.09 0.4
 5 -1 -4 2.12 0.41
 5 1 -4 2.21 0.38
 5 -1 -3 5.86 0.63
 5 -1 -3 6.4 0.56
 5 1 -3 6.54 0.52
 5 1 -3 6.89 0.66
 5 -1 -2 2.86 0.38
 5 1 -2 3.56 0.35
 5 1 -2 2.94 0.48
 5 -1 -2 3 0.52
 5 1 -1 342.8 4.74
 5 1 -1 335.22 4.15
 5 -1 -1 343.06 4.53
 5 1 -1 357.12 5.51
 5 -1 -1 351.03 5.7
 5 1 0 374.09 4.95
 5 -1 0 376.79 4.75
 5 1 0 381.23 5.92
 5 -1 0 381.2 6.07
 5 -1 0 368.12 5.15
 5 1 1 46.71 1.82
 5 -1 1 47.53 1.88
 -5 1 -1 48.39 1.27
 5 1 1 48.3 1.3
 5 1 2 20.58 1.25
 5 -1 2 20.02 1.27
 -5 1 -2 20.65 0.82
 5 -1 2 19.87 0.87
 5 1 2 20.89 0.81
 5 1 3 82.67 2.57
 5 -1 3 85.04 2.68
 5 1 3 81.69 1.7
 5 1 4 0.42 0.4
 5 -1 4 0.27 0.41
 5 1 5 19.22 1.34
 5 -1 5 17.12 1.27
 5 1 6 2.07 0.62
 5 -1 6 0.65 0.47
 5 1 7 27.47 1.67
 5 -1 7 28.06 1.73
 5 -1 7 28.8 1.43
 5 -1 8 106.1 3.48
 5 -1 8 115.48 2.91
 5 1 8 113.11 3.53
 5 1 9 6.13 0.94
 5 -1 9 4.85 0.82
 5 -1 9 5.55 0.64
 5 1 10 -0.56 0.5
 5 1 10 -0.78 0.36
 5 -1 10 -0.34 0.44
 5 -1 10 0.38 0.3
 5 1 11 0.09 0.44
 5 -1 11 0.06 0.43
 5 -1 11 0.04 0.23
 5 1 12 16.7 1.51
 5 -1 12 16.86 1.52
 5 1 13 0.98 0.57
 5 -1 13 0.91 0.61
 -5 2 16 1.83 0.58
 -5 -2 16 2.63 0.65
 -5 2 15 0.61 0.51
 -5 -2 15 0.54 0.48
 -5 2 14 0.85 0.53
 -5 -2 14 0.86 0.48
 -5 2 13 0.08 0.41
 -5 -2 13 1.35 0.52
 -5 2 12 4.67 0.77
 -5 -2 12 4.36 0.76
 5 -2 -11 3.48 0.42
 -5 2 11 2.18 0.56
 -5 -2 11 2.38 0.59
 5 2 -11 3.11 0.42
 -5 -2 10 17.06 1.25
 5 2 -10 17.03 0.92
 5 -2 -10 17.17 0.9
 -5 2 10 15.03 1.2
 5 -2 -9 0.53 0.29
 5 2 -9 0.21 0.23
 -5 2 9 0.38 0.38
 -5 -2 9 0.3 0.37
 5 2 -8 13.26 0.83
 5 -2 -8 13.91 0.85
 -5 2 8 13.24 1.04
 -5 -2 8 13.08 0.99
 5 -2 -7 11.88 0.81
 -5 2 7 11.87 0.98
 -5 -2 7 10.52 0.86
 5 -2 -6 130.96 2.84
 5 -2 -6 128.29 3.13
 -5 2 6 131.82 3.18
 -5 -2 6 128.58 3.04
 5 -2 -5 22.67 1.12
 5 -2 -5 22.36 1.19
 -5 2 5 24.23 1.28
 -5 -2 5 23.44 1.18
 5 -2 -4 13.26 0.87
 5 -2 -4 13.85 0.88
 5 2 -4 13.19 0.78
 -5 -2 4 14.45 0.91
 5 -2 -3 84.47 2.25
 5 -2 -3 86.65 2.16
 5 2 -3 84.39 2.22
 5 2 -3 87.09 1.85
 5 2 -2 26.05 1.04
 5 -2 -2 27.06 1.27
 5 -2 -2 26.21 1.08
 5 2 -2 26.94 0.84
 5 2 -2 28.25 1.29
 5 -2 -1 61.71 1.96
 5 2 -1 50.89 1.03
 5 -2 -1 59.03 1.53
 5 2 -1 57.96 1.86
 5 -2 -1 58.04 2.03
 5 -2 0 2.22 0.49
 5 -2 0 2.66 0.34
 5 2 0 3.48 0.52
 5 -2 0 2.82 0.54
 5 2 0 2.68 0.32
 5 2 1 44.73 1.18
 5 -2 1 50.8 1.82
 5 2 1 45.61 1.76
 5 -2 1 46.54 1.9
 -5 2 -1 47.51 1.35
 5 2 2 31.17 1.48
 5 -2 2 33.51 1.64
 -5 2 -2 32.46 1.11
 5 -2 3 21.46 1.21
 5 2 3 17.94 1.18
 5 -2 3 17.32 1.22
 -5 2 -3 17.54 0.84
 5 2 3 17.1 0.67
 5 2 4 29.51 1.55
 5 -2 4 30.93 1.46
 5 -2 4 31.85 1.7
 5 2 5 10.94 1.03
 5 -2 5 10.44 0.86
 5 -2 5 10.74 1.05
 5 2 6 48.39 2.12
 5 -2 6 49.66 2.22
 5 -2 6 47.89 1.81
 5 2 7 21.51 1.49
 5 -2 7 21.49 1.54
 5 -2 7 25.23 1.29
 5 2 8 1.9 0.59
 5 -2 8 1.33 0.54
 5 -2 8 1.83 0.41
 5 2 9 0.57 0.42
 5 -2 9 0.91 0.57
 5 -2 9 0.36 0.28
 5 -2 10 17.19 1.08
 5 2 10 14.58 1.35
 5 -2 10 15.23 1.39
 5 2 11 5.64 0.92
 5 -2 11 5.81 0.96
 5 2 12 4.89 0.89
 5 -2 12 4.26 0.84
 5 2 13 0.91 0.6
 5 -2 13 0.96 0.6
 -5 3 16 0.88 0.52
 -5 -3 16 1.49 0.59
 -5 3 15 0.55 0.46
 -5 -3 15 0.87 0.49
 -5 3 14 0.28 0.42
 -5 -3 14 0.27 0.4
 -5 3 13 3.29 0.67
 -5 -3 13 4.47 0.75
 -5 3 12 0.52 0.39
 -5 -3 12 1.47 0.47
 -5 -3 11 29.13 1.67
 5 3 -11 29.25 1.16
 5 -3 -11 29.15 1.12
 -5 3 11 27.93 1.68
 -5 -3 10 42.67 1.95
 5 3 -10 44.46 1.5
 5 -3 -10 45.4 1.45
 -5 3 10 44.05 2.03
 -5 3 9 0.83 0.39
 5 -3 -9 1.48 0.34
 -5 -3 9 0.69 0.4
 5 -3 -8 3.55 0.45
 5 3 -8 3.48 0.48
 -5 3 8 3.44 0.6
 -5 -3 8 3.84 0.61
 -5 3 7 0.45 0.34
 -5 -3 7 0.57 0.33
 5 -3 -7 0.46 0.38
 5 -3 -7 0.13 0.25
 -5 3 6 0.93 0.41
 -5 -3 6 0.17 0.3
 5 -3 -6 -0.09 0.3
 5 -3 -6 -0.07 0.31
 -5 -3 5 4.7 0.52
 5 -3 -5 4.81 0.52
 5 -3 -5 5.94 0.67
 -5 -3 4 5.9 0.59
 5 -3 -4 4.9 0.57
 5 3 -4 5.6 0.52
 5 -3 -4 4.7 0.55
 5 -3 -3 55.89 1.81
 5 3 -3 54.21 1.71
 5 -3 -3 56.13 1.76
 5 3 -3 57.83 1.42
 -5 -3 3 58.01 1.73
 5 3 -2 12.54 0.75
 5 -3 -2 11.24 0.83
 5 3 -2 10.92 0.77
 5 -3 -2 10.81 0.73
 5 3 -2 11.35 0.5
 5 3 -1 88.59 1.81
 5 -3 -1 95.24 2.39
 5 3 -1 90.21 2.26
 5 -3 -1 89.91 2.01
 5 -3 -1 93.7 2.63
 5 -3 0 0.02 0.29
 5 -3 0 -0.18 0.2
 5 3 0 -0.13 0.31
 5 -3 0 -0.02 0.36
 -5 3 0 0.25 0.21
 5 3 0 0.12 0.15
 5 3 1 7.64 0.43
 5 -3 1 8.76 0.75
 5 3 1 7.82 0.72
 -5 3 -1 7.31 0.55
 5 -3 1 7.23 0.82
 5 3 2 165.24 3.61
 5 -3 2 173.41 3.55
 5 -3 2 170.68 3.94
 5 -3 3 0.46 0.35
 5 3 3 0.64 0.37
 5 -3 3 0.44 0.39
 5 3 4 9.18 0.9
 5 -3 4 9.72 0.81
 5 -3 4 9.18 0.98
 5 3 5 2.08 0.56
 5 -3 5 2.46 0.47
 5 -3 5 1.77 0.55
 5 3 6 5 0.77
 5 -3 6 4.69 0.6
 5 -3 6 5.21 0.85
 5 -3 7 29.72 1.79
 5 -3 7 29.85 1.39
 5 3 7 28.23 1.67
 5 -3 8 16.94 1.43
 5 3 8 17.29 1.37
 5 3 9 2.23 0.64
 5 -3 9 2.31 0.62
 5 -3 9 3.16 0.5
 5 3 10 7.3 0.99
 5 -3 10 7.79 1.03
 5 -3 10 7.59 0.74
 5 3 11 1.6 0.6
 5 -3 11 1.72 0.6
 5 3 12 1.28 0.57
 5 -3 12 0.41 0.46
 5 3 13 0.75 0.58
 5 -3 13 0.35 0.5
 -5 4 16 0.45 0.42
 -5 -4 16 0.71 0.48
 -5 4 15 3.3 0.72
 -5 -4 15 3 0.71
 -5 4 14 0 0.37
 -5 -4 14 0.27 0.4
 -5 -4 13 11.52 1.17
 -5 4 13 10 1.1
 -5 -4 12 12.97 1.18
 -5 4 12 13.14 1.21
 5 4 -11 8.7 0.65
 -5 4 11 8.6 0.96
 -5 -4 11 7.22 0.89
 5 -4 -11 8.93 0.65
 -5 -4 10 79.26 2.68
 5 -4 -10 80.22 2
 -5 4 10 76.45 2.73
 5 4 -9 4.41 0.52
 -5 4 9 4.41 0.73
 -5 -4 9 4.83 0.7
 5 -4 -9 3.12 0.41
 -5 -4 8 16.35 1.11
 5 -4 -8 15.95 0.89
 5 -4 -8 15.3 1.19
 -5 4 8 15.43 1.16
 -5 4 7 6.59 0.76
 5 -4 -7 7.76 0.66
 -5 -4 7 6.66 0.7
 5 -4 -7 6.58 0.8
 5 -4 -6 10.79 0.77
 5 -4 -6 10.05 0.89
 -5 4 6 11.4 0.95
 -5 -4 6 11.64 0.86
 5 -4 -5 404.17 5.87
 5 -4 -5 407.54 6.37
 -5 -4 5 417.05 6.02
 5 -4 -4 49.3 1.68
 5 4 -4 48.31 1.51
 5 -4 -4 50.83 1.81
 -5 -4 4 52.44 1.66
 5 4 -3 39.02 1.38
 5 -4 -3 40.6 1.53
 5 -4 -3 39.28 1.51
 5 4 -3 42.47 1.14
 -5 -4 3 41.58 1.41
 5 -4 -2 1.46 0.37
 5 -4 -2 1.75 0.41
 5 4 -2 1.2 0.18
 5 4 -2 1.63 0.34
 5 -4 -1 149.72 3.15
 5 4 -1 144.64 3
 5 -4 -1 142.83 2.84
 5 -4 -1 142.42 3.45
 5 4 0 110.5 2.64
 5 -4 0 112.45 2.7
 5 -4 0 105.13 2.32
 5 -4 0 111.26 3.05
 -5 4 0 107.14 2.37
 5 4 1 11.6 0.86
 5 -4 1 10.72 0.71
 5 -4 1 10.44 0.95
 -5 4 -1 10.07 0.67
 5 4 2 16.12 1.04
 5 -4 2 16.49 1
 5 -4 2 15.26 1.15
 -5 4 -2 13.76 0.79
 5 4 3 34.08 1.58
 5 -4 3 35.31 1.48
 5 -4 3 34.22 1.75
 5 -4 4 6.96 0.7
 5 4 4 7.28 0.81
 5 -4 4 5.44 0.76
 5 4 5 99.46 2.99
 5 -4 5 105.86 3.28
 5 -4 5 107.42 2.72
 5 -4 6 40.6 2.03
 5 -4 6 41.6 1.64
 5 4 6 39.44 1.9
 5 -4 7 190.62 4.75
 5 -4 7 189.26 3.84
 5 4 7 190.77 4.52
 5 -4 8 20.02 1.54
 5 -4 8 22.37 1.21
 5 4 8 20.09 1.46
 5 -4 9 12.29 1.26
 5 -4 9 12.13 0.91
 5 4 9 11.85 1.2
 5 4 10 -0.39 0.45
 5 -4 10 0.46 0.54
 5 -4 10 0.2 0.27
 5 4 11 0.29 0.44
 5 -4 11 0.69 0.44
 5 -4 11 0.36 0.25
 5 4 12 3.45 0.76
 5 -4 12 2.45 0.74
 5 4 13 1.91 0.65
 5 -4 13 0.88 0.46
 -5 5 16 0.34 0.41
 -5 -5 16 -0.23 0.39
 -5 5 15 -0.38 0.41
 -5 -5 15 0.72 0.52
 -5 5 14 1 0.46
 -5 -5 14 1 0.52
 -5 5 13 0.78 0.46
 -5 -5 13 1 0.47
 -5 5 12 3.91 0.77
 -5 -5 12 3.62 0.68
 -5 5 11 0.1 0.4
 5 -5 -11 0.35 0.24
 -5 -5 11 0.78 0.46
 -5 -5 10 220.97 4.78
 5 5 -10 240.91 4.04
 -5 5 10 227.94 5.04
 5 -5 -9 0.12 0.25
 -5 5 9 0.39 0.47
 -5 -5 9 0.45 0.41
 5 -5 -9 -0.09 0.41
 -5 5 8 4.89 0.71
 5 -5 -8 4.59 0.49
 -5 -5 8 5.98 0.71
 5 -5 -8 5.94 0.8
 -5 -5 7 20.55 1.18
 5 -5 -7 21.49 1.04
 5 -5 -7 20.9 1.33
 -5 5 7 22.74 1.37
 5 -5 -6 0.4 0.29
 -5 -5 6 0.36 0.32
 5 -5 -6 0.53 0.42
 5 -5 -5 31.12 1.3
 5 -5 -5 31.94 1.53
 -5 -5 5 29.98 1.3
 5 5 -4 6.04 0.52
 5 -5 -4 6.1 0.69
 5 -5 -4 6.06 0.61
 -5 -5 4 6.6 0.61
 5 5 -3 33.19 1.2
 5 -5 -3 32.7 1.36
 5 -5 -3 35.23 1.48
 5 5 -3 33.83 0.97
 -5 -5 3 36.48 1.3
 5 5 -2 91.92 2.12
 5 -5 -2 94.34 2.37
 5 -5 -2 95.68 2.37
 5 5 -1 10.8 0.75
 5 -5 -1 11.86 0.84
 5 -5 -1 10.4 0.77
 5 -5 -1 9.21 0.89
 5 5 0 97.97 2.4
 5 -5 0 101.97 2.56
 5 -5 0 97.25 2.32
 5 -5 0 99.23 2.91
 5 5 1 39.22 1.53
 5 -5 1 43.24 1.62
 5 -5 1 37.54 1.36
 5 -5 1 40.75 1.87
 5 5 2 298.03 5.09
 5 -5 2 309 5.05
 5 -5 2 295.41 5.65
 5 5 3 8.84 0.84
 5 -5 3 8.39 0.75
 5 -5 3 9.01 0.96
 5 5 4 19.29 1.23
 5 -5 4 18.63 1.37
 5 -5 4 19.7 1.12
 5 -5 5 16.36 1.31
 5 -5 5 17.14 1.05
 5 5 5 16.93 1.2
 5 5 6 0.85 0.46
 5 -5 6 1.02 0.55
 5 -5 6 0.38 0.3
 5 5 7 1.33 0.56
 5 -5 7 0.99 0.54
 5 -5 7 1.08 0.37
 5 5 8 0.11 0.42
 5 -5 8 -0.04 0.43
 5 -5 8 0.68 0.33
 5 5 9 0.28 0.47
 5 -5 9 0.23 0.43
 5 -5 10 38.27 2.21
 5 -5 10 38.1 1.57
 5 5 10 37.86 2.1
 5 5 11 0.9 0.45
 5 -5 11 0.73 0.31
 5 -5 11 0.73 0.53
 5 5 12 6.37 0.97
 5 -5 12 6.63 1.02
 5 5 13 0.68 0.52
 5 -5 13 0.07 0.46
 -5 6 16 0.21 0.41
 -5 -6 16 -0.41 0.39
 -5 6 15 0.06 0.42
 -5 -6 15 1.24 0.54
 -5 -6 14 0.21 0.4
 -5 6 14 0.74 0.5
 -5 6 13 8.49 1.03
 -5 -6 13 8.69 1
 -5 6 12 0.89 0.51
 -5 -6 12 0.79 0.41
 5 6 -11 0.02 0.21
 -5 6 11 0.19 0.45
 -5 -6 11 -0.07 0.35
 -5 -6 10 12.79 1.07
 -5 6 10 14.28 1.23
 5 -6 -10 13.29 0.82
 -5 -6 9 11.49 0.99
 5 -6 -9 12.3 1.18
 -5 6 9 12.35 1.08
 5 -6 -9 11.61 0.76
 -5 -6 8 85.02 2.55
 5 -6 -8 83.41 2.86
 5 -6 -8 83.59 2.1
 -5 6 8 85.32 2.8
 5 -6 -7 1.11 0.34
 -5 -6 7 0.75 0.37
 5 -6 -7 1.16 0.49
 -5 6 7 0.71 0.41
 -5 -6 6 9.42 0.77
 5 -6 -6 9.62 0.92
 5 6 -5 37.56 1.17
 5 -6 -5 36.4 1.4
 5 -6 -5 35.64 1.63
 -5 -6 5 37.92 1.45
 5 -6 -4 2.28 0.43
 -5 -6 4 2.63 0.41
 5 6 -4 2.25 0.34
 5 -6 -4 2.22 0.48
 5 6 -3 22.18 0.93
 5 -6 -3 20.74 1.09
 5 -6 -3 24.13 1.26
 5 6 -3 22.53 0.76
 -5 -6 3 23.52 1.01
 -5 -6 2 0.31 0.23
 5 6 -2 0.06 0.2
 5 -6 -2 0.86 0.38
 5 -6 -2 -0.1 0.31
 5 6 -1 72.75 1.9
 5 -6 -1 75.17 2.11
 5 -6 -1 74.84 2.11
 5 6 0 49.83 1.63
 5 -6 0 47.32 1.63
 5 -6 0 51.23 1.75
 5 -6 0 49.39 2.04
 5 6 1 8.25 0.71
 5 -6 1 7.16 0.64
 5 -6 1 7.76 0.72
 5 -6 1 9.79 0.99
 5 6 2 14.45 0.98
 5 -6 2 16.03 1.01
 5 -6 2 16.12 1.23
 5 6 3 11.12 0.91
 5 -6 3 11.77 1.1
 5 -6 3 10.59 0.84
 5 -6 4 37.1 1.92
 5 -6 4 37.88 1.55
 5 6 4 36.09 1.64
 5 -6 5 11.07 1.12
 5 -6 5 10.58 0.83
 5 6 5 11.18 0.99
 5 6 6 0.02 0.39
 5 -6 6 1.16 0.58
 5 -6 6 0.22 0.32
 5 6 7 3.56 0.62
 5 -6 7 4.42 0.8
 5 6 8 -0.39 0.4
 5 -6 8 0.51 0.47
 5 -6 8 -0.11 0.27
 5 -6 9 25.97 1.83
 5 -6 9 25.23 1.28
 5 6 9 24.98 1.66
 5 6 10 -0.15 0.51
 5 -6 10 -0.1 0.47
 5 6 11 0.85 0.49
 5 -6 11 1.88 0.7
 5 6 12 0.24 0.44
 5 -6 12 -0.09 0.51
 5 -6 13 0.28 0.49
 5 6 13 0.6 0.46
 -5 7 16 -0.55 0.49
 -5 -7 16 1.55 0.63
 -5 7 15 6.81 0.99
 -5 -7 15 7.7 1.03
 -5 7 14 5.38 0.88
 -5 -7 14 4.74 0.84
 -5 -7 13 12.14 1.18
 -5 7 13 13.64 1.3
 -5 7 12 1.26 0.53
 -5 -7 12 1.29 0.5
 -5 7 11 7.17 0.9
 -5 -7 11 7.29 0.88
 5 -7 -11 8.54 1.07
 -5 7 10 3.23 0.65
 -5 -7 10 3.53 0.64
 5 -7 -10 4.04 0.5
 5 -7 -10 3.36 0.74
 5 -7 -9 1.38 0.33
 -5 7 9 1.38 0.52
 -5 -7 9 0.75 0.42
 5 -7 -9 1 0.49
 -5 -7 8 26.2 1.38
 5 -7 -8 28.96 1.68
 -5 7 8 27.86 1.57
 5 -7 -8 27.52 1.19
 -5 -7 7 66.61 2.13
 5 -7 -7 67.78 2.51
 5 -7 -7 63.62 1.82
 -5 -7 6 34.48 1.46
 5 7 -6 34.46 1.05
 5 -7 -6 34.29 1.72
 5 -7 -6 34.56 1.35
 -5 -7 5 12.09 0.82
 5 7 -5 11.81 0.6
 5 -7 -5 13.28 1.05
 5 -7 -5 11.39 0.79
 5 7 -4 99.92 1.95
 5 -7 -4 98.58 2.78
 5 -7 -4 95.87 2.39
 -5 -7 4 102.92 2.32
 5 7 -3 109.74 2.16
 5 -7 -3 112.92 2.9
 5 -7 -3 107.12 2.57
 -5 -7 3 116.54 2.39
 5 7 -2 7.1 0.54
 5 -7 -2 7.6 0.7
 5 -7 -2 6.63 0.7
 -5 -7 2 7.81 0.54
 5 7 -1 148.41 2.83
 5 -7 -1 147.26 3.21
 5 -7 -1 149.21 3.14
 5 7 0 1.85 0.38
 5 -7 0 1.62 0.4
 5 -7 0 1.45 0.49
 5 -7 0 0.55 0.31
 5 7 1 5.09 0.56
 5 -7 1 4.99 0.58
 5 -7 1 4.62 0.73
 5 -7 1 4.24 0.54
 5 7 2 2.5 0.46
 5 -7 2 1.95 0.58
 5 -7 2 1.86 0.41
 5 7 3 0.09 0.35
 5 -7 3 1.44 0.55
 5 -7 3 0.89 0.38
 5 7 4 1.42 0.47
 5 -7 4 1.31 0.51
 5 -7 4 0.95 0.34
 5 -7 5 72.18 2.78
 5 -7 5 69.43 2.12
 5 7 5 67.44 2.37
 5 -7 6 42.83 2.18
 5 -7 6 41.77 1.62
 5 7 6 40.37 1.89
 5 -7 7 38.27 2.1
 5 -7 7 38.49 1.57
 5 7 7 39.18 1.93
 5 7 8 6.45 0.86
 5 -7 8 6.17 0.94
 5 -7 9 18.34 1.53
 5 -7 9 18.36 1.07
 5 7 9 19.29 1.46
 5 7 10 3.54 0.74
 5 -7 10 1.67 0.63
 5 -7 10 1.8 0.39
 5 7 11 0.88 0.53
 5 -7 11 0.98 0.58
 5 -7 12 0.99 0.54
 5 7 12 0.92 0.47
 5 -7 13 2.92 0.83
 5 7 13 3.17 0.77
 -5 8 16 1.41 0.57
 -5 -8 16 0.4 0.45
 -5 8 15 7.95 1.07
 -5 -8 15 7.22 1
 -5 8 14 0.1 0.39
 -5 -8 14 0.73 0.45
 -5 8 13 0.62 0.47
 -5 -8 13 1.2 0.51
 -5 8 12 1.34 0.56
 -5 -8 12 2.02 0.59
 5 -8 -12 2.49 0.71
 -5 8 11 5.32 0.82
 -5 -8 11 5.55 0.77
 5 -8 -11 4.96 0.9
 -5 -8 10 26.86 1.53
 5 -8 -10 25.96 1.76
 -5 8 10 29.47 1.77
 -5 8 9 0.59 0.4
 -5 -8 9 0.31 0.34
 5 -8 -9 0.07 0.43
 -5 -8 8 41.05 1.74
 5 -8 -8 41.41 2.04
 5 -8 -8 41.41 1.44
 -5 -8 7 7.71 0.76
 5 -8 -7 7.93 0.92
 5 -8 -7 7.12 0.63
 -5 -8 6 118.23 2.79
 5 8 -6 119.96 2.01
 5 -8 -6 119.57 3.32
 5 -8 -6 114.71 2.57
 -5 -8 5 43.83 1.55
 5 8 -5 40.63 1.03
 5 -8 -5 39.27 1.8
 5 -8 -5 41.85 1.5
 -5 -8 4 37.28 1.36
 5 8 -4 36.7 1.02
 5 -8 -4 34.63 1.66
 5 -8 -4 35.55 1.4
 5 8 -3 120.5 2.16
 5 -8 -3 124.82 3.15
 5 -8 -3 115.19 2.67
 -5 -8 3 124.56 2.46
 5 8 -2 15.06 0.74
 5 -8 -2 16.59 1.09
 5 -8 -2 14.9 0.93
 -5 -8 2 17.26 0.78
 5 8 -1 23.1 1
 5 -8 -1 23.88 1.28
 5 -8 -1 21.91 1.12
 5 8 0 8.09 0.62
 5 -8 0 9.71 0.84
 5 -8 0 9.76 0.76
 5 -8 0 8.2 0.91
 5 8 1 68.91 1.96
 5 -8 1 67.88 2.12
 5 -8 1 70.26 2.09
 5 -8 1 68.02 2.55
 5 -8 2 24.27 1.52
 5 -8 2 24.55 1.22
 5 8 2 24.64 1.22
 5 -8 3 91.91 2.45
 5 -8 3 92.7 3.06
 5 8 3 94.54 2.57
 5 -8 4 18.15 1.36
 5 8 4 17.42 1.15
 5 -8 5 18.31 1.42
 5 -8 5 20.59 1.13
 5 8 5 21.74 1.34
 5 -8 6 36.89 2.05
 5 -8 6 34.29 1.45
 5 8 6 34.01 1.73
 5 8 7 2.93 0.66
 5 -8 7 2.24 0.42
 5 -8 7 3.15 0.71
 5 8 8 0.61 0.44
 5 -8 8 0.51 0.3
 5 -8 8 1.06 0.58
 5 8 9 0.21 0.42
 5 -8 9 -0.45 0.54
 5 -8 9 0.61 0.31
 5 8 10 1.04 0.5
 5 -8 10 1.8 0.66
 5 -8 10 0.86 0.32
 5 -8 11 2.16 0.68
 5 -8 11 1.99 0.4
 5 8 11 1.17 0.51
 5 -8 12 1.61 0.62
 5 8 12 1.24 0.54
 5 -8 13 4.2 0.92
 5 8 13 5.88 0.99
 -5 9 15 0.21 0.38
 -5 -9 15 1.26 0.5
 -5 9 14 0.38 0.42
 -5 -9 14 0.01 0.4
 5 -9 -14 0.68 0.63
 -5 9 13 0.47 0.44
 -5 -9 13 1.56 0.55
 5 -9 -13 1.79 0.67
 -5 -9 12 15.33 1.27
 5 -9 -12 18.32 1.63
 -5 9 12 19.74 1.52
 -5 9 11 0.1 0.51
 -5 -9 11 -0.33 0.4
 5 -9 -11 0.69 0.56
 -5 -9 10 26.57 1.53
 5 -9 -10 28.6 1.85
 -5 9 10 25.8 1.64
 -5 -9 9 32.19 1.62
 5 -9 -9 34.09 1.95
 5 -9 -8 8.02 0.97
 -5 -9 8 7.26 0.75
 5 -9 -8 7.47 0.65
 5 -9 -7 -0.05 0.38
 5 -9 -7 0.42 0.27
 -5 -9 7 0.74 0.36
 -5 -9 6 65.41 1.97
 5 9 -6 51.58 1
 5 -9 -6 62.08 2.38
 5 9 -5 0.48 0.13
 -5 -9 5 0.58 0.32
 5 -9 -5 0.07 0.35
 5 -9 -5 0.72 0.33
 -5 -9 4 24.6 1.08
 5 9 -4 22.01 0.69
 5 -9 -4 23.13 1.37
 5 -9 -4 21.91 1.08
 5 9 -3 4.3 0.36
 5 -9 -3 4.1 0.52
 -5 -9 3 4.03 0.43
 5 -9 -3 4.12 0.64
 5 9 -2 21.31 0.84
 5 -9 -2 21.01 1.26
 -5 -9 2 22.9 0.88
 5 -9 -1 5.32 0.59
 5 -9 -1 6.35 0.71
 5 9 -1 5.76 0.5
 5 -9 0 119.42 2.98
 5 -9 0 115.24 2.72
 5 -9 0 119.62 3.41
 5 9 0 122.55 2.53
 5 -9 1 13.44 1.15
 5 -9 1 15.27 0.95
 5 -9 1 15.82 1.05
 5 9 1 15.31 0.9
 5 -9 2 52.84 2.32
 5 -9 2 50.75 1.76
 5 9 2 55.23 1.83
 5 -9 3 126.07 3.67
 5 -9 3 125.04 2.88
 5 9 3 126.34 3.01
 5 9 4 4.44 0.64
 5 -9 4 2.97 0.47
 5 -9 4 4.67 0.77
 5 9 5 1.04 0.44
 5 -9 5 0.94 0.35
 5 -9 5 1.46 0.59
 5 9 6 5.07 0.73
 5 -9 6 5.37 0.61
 5 -9 6 6.5 0.92
 5 -9 7 9.53 1.11
 5 -9 7 9.59 0.78
 5 9 7 10.22 1.03
 5 9 8 1.59 0.54
 5 -9 8 1.04 0.59
 5 -9 8 1.91 0.4
 5 9 9 0.49 0.42
 5 -9 9 1.24 0.57
 5 -9 9 0.32 0.28
 5 -9 10 6.7 1.02
 5 -9 10 6.48 0.66
 5 9 10 6.13 0.87
 5 -9 11 0.48 0.5
 5 -9 11 0.23 0.25
 5 9 11 0.87 0.48
 5 -9 12 7.54 1.11
 5 9 12 6.35 0.96
 -5 10 15 4.32 0.83
 -5 -10 15 4.64 0.82
 5 -10 -15 6.91 1.22
 -5 10 14 1.1 0.55
 -5 -10 14 0.94 0.48
 5 -10 -14 0.37 0.52
 -5 10 13 1 0.57
 5 -10 -13 0.2 0.48
 -5 -10 13 1.71 0.57
 -5 10 12 7.84 1.04
 5 -10 -12 9.06 1.18
 -5 -10 12 6.53 0.85
 -5 10 11 4.62 0.77
 5 -10 -11 6.28 0.98
 -5 -10 11 6.95 0.85
 -5 -10 10 33.44 1.74
 5 -10 -10 33.68 2.02
 5 -10 -9 3.1 0.72
 -5 -10 9 2.9 0.56
 5 -10 -8 4.82 0.54
 5 -10 -8 3.59 0.72
 -5 -10 8 5.36 0.67
 5 -10 -7 7.08 0.91
 -5 -10 7 5.48 0.65
 5 -10 -6 2.3 0.58
 5 -10 -6 2.87 0.42
 -5 -10 6 2.02 0.39
 -5 -10 5 33.5 1.33
 5 -10 -5 33.8 1.74
 5 -10 -5 31.84 1.32
 -5 -10 4 9.85 0.69
 5 -10 -4 8.82 0.9
 5 -10 -4 8.87 0.7
 5 10 -4 7.02 0.32
 -5 -10 3 175.01 2.97
 5 -10 -3 171.99 3.98
 5 -10 -3 156.41 3.17
 5 10 -3 163.12 2.38
 5 -10 -2 95.77 2.82
 5 -10 -2 90.77 2.34
 5 10 -2 101.8 1.9
 -5 -10 2 105.64 2
 5 -10 -1 7.98 0.82
 5 -10 -1 7.91 0.7
 -5 -10 1 8.53 0.45
 5 10 -1 7.71 0.54
 5 -10 0 46.24 1.86
 5 -10 0 45.48 1.62
 5 10 0 48.94 1.48
 5 -10 1 7.99 0.81
 5 -10 1 8.31 0.73
 5 -10 1 8.29 0.96
 5 10 1 8.3 0.67
 5 -10 2 18.93 1.2
 5 -10 2 21.7 1.51
 5 -10 2 18.52 1.06
 5 10 2 19.04 1.06
 5 -10 3 119.07 3.61
 5 -10 3 117.91 2.79
 5 10 3 126.95 3
 5 -10 4 23.87 1.61
 5 -10 4 23.23 1.19
 5 10 4 24.12 1.32
 5 10 5 0.9 0.44
 5 -10 5 0.38 0.31
 5 -10 5 1.33 0.59
 5 10 6 0.55 0.4
 5 -10 6 0.09 0.43
 5 -10 6 0.29 0.31
 5 -10 7 52.03 2.51
 5 -10 7 50.97 1.77
 5 10 7 50.71 2.18
 5 10 8 2.72 0.6
 5 -10 8 4.52 0.87
 5 -10 8 3.48 0.49
 5 -10 9 9.46 1.19
 5 -10 9 7.97 0.71
 5 10 9 7.12 0.91
 5 -10 10 1.31 0.58
 5 -10 10 0.39 0.25
 5 10 10 1.53 0.57
 5 -10 11 0.27 0.46
 5 10 11 -0.22 0.4
 5 -10 12 0.56 0.47
 5 10 12 0.32 0.46
 -5 11 15 0.52 0.48
 5 -11 -15 -0.21 0.6
 -5 -11 15 0.42 0.43
 -5 11 14 1.56 0.59
 5 -11 -14 1.39 0.64
 -5 -11 14 0.55 0.47
 -5 11 13 5.83 0.91
 5 -11 -13 4.45 0.87
 -5 -11 13 4.66 0.78
 -5 11 12 7.56 0.99
 5 -11 -12 6.42 1.01
 -5 -11 12 5.93 0.85
 5 -11 -11 0.35 0.46
 -5 -11 11 -0.15 0.34
 -5 -11 10 10 1
 5 -11 -10 11.07 1.21
 -5 -11 9 47.14 1.99
 5 -11 -9 46.02 2.32
 5 -11 -8 3.16 0.72
 -5 -11 8 2.4 0.52
 5 -11 -7 0.09 0.26
 5 -11 -7 0.2 0.39
 -5 -11 7 0.59 0.34
 5 -11 -6 1.16 0.34
 5 -11 -6 1.49 0.51
 -5 -11 6 1.46 0.37
 -5 -11 5 10.72 0.76
 5 -11 -5 10.94 1.05
 -5 -11 4 35.55 1.29
 5 -11 -4 34.22 1.76
 -5 -11 3 13.38 0.73
 5 -11 -3 13.24 1.09
 5 -11 -3 12.77 0.85
 5 11 -3 11.47 0.44
 5 -11 -2 47.88 2
 5 -11 -2 44.22 1.57
 5 11 -2 47.98 1.15
 -5 -11 2 50.18 1.3
 5 11 -1 -0.07 0.19
 -5 -11 1 0.11 0.13
 5 -11 -1 0.75 0.41
 5 -11 -1 -0.32 0.27
 5 -11 0 15.23 1.11
 5 -11 0 13.8 0.89
 5 11 0 15.7 0.81
 5 -11 1 25.77 1.42
 5 -11 1 24.95 1.61
 5 -11 1 24.21 1.18
 5 11 1 25.8 1.14
 5 -11 2 15.83 1.13
 5 -11 2 15.8 1.32
 5 -11 2 14.97 0.94
 5 11 2 16.46 0.97
 5 -11 3 71.82 2.79
 5 -11 3 69.18 2.05
 5 11 3 78.17 2.27
 5 11 4 4.19 0.6
 5 -11 4 4.43 0.79
 5 -11 4 3.13 0.47
 5 11 5 3.57 0.6
 5 -11 5 3.36 0.67
 5 -11 6 29.28 1.87
 5 -11 6 28.11 1.28
 5 11 6 30.81 1.62
 5 -11 7 11.2 1.22
 5 11 7 11.35 1.06
 5 -11 8 10.72 1.21
 5 -11 8 10.2 0.8
 5 11 8 9.3 0.99
 5 -11 9 2.78 0.69
 5 11 9 2.5 0.62
 5 -11 10 0.57 0.54
 5 -11 10 0.75 0.3
 5 11 10 1.82 0.57
 5 -11 11 8.33 1.15
 5 -11 12 1.06 0.6
 -5 12 15 0.75 0.49
 5 -12 -15 0.91 0.65
 -5 -12 15 1.38 0.54
 -5 12 14 0.1 0.44
 5 -12 -14 0.79 0.57
 -5 -12 14 -0.32 0.41
 5 -12 -13 2.07 0.72
 -5 -12 13 1.45 0.55
 5 -12 -12 4.52 0.86
 -5 -12 12 3.22 0.67
 5 -12 -11 3.77 0.86
 -5 -12 11 3.54 0.66
 5 -12 -10 0.93 0.56
 -5 -12 10 -0.55 0.42
 -5 -12 9 18.87 1.27
 5 -12 -9 19.06 1.52
 5 -12 -8 4.9 0.78
 -5 -12 8 4.45 0.64
 5 -12 -7 8.26 1.02
 -5 -12 7 6.93 0.71
 5 -12 -6 7.36 0.67
 5 -12 -6 7.31 0.9
 -5 -12 6 7.1 0.68
 -5 -12 5 21.39 1.08
 5 -12 -5 20.85 1.45
 5 -12 -5 19.79 1.05
 -5 -12 4 36.02 1.3
 5 -12 -4 36.05 1.86
 5 -12 -4 32.49 1.33
 -5 -12 3 16.64 0.8
 5 -12 -3 15.6 1.23
 5 -12 -3 14.74 0.91
 5 -12 -2 0.42 0.3
 5 -12 -2 0.3 0.38
 -5 -12 2 0.2 0.19
 5 12 -2 0.51 0.17
 5 -12 -1 40.49 1.86
 5 -12 -1 39.26 1.49
 5 12 -1 39.92 1.13
 -5 -12 1 42.19 1
 5 12 0 0.21 0.22
 5 -12 0 0.31 0.31
 5 -12 0 0.26 0.4
 5 -12 1 8.31 0.85
 5 -12 1 7.88 0.7
 5 -12 1 8.65 1
 5 12 1 7.64 0.62
 5 12 2 1.7 0.4
 5 -12 2 1.84 0.49
 5 -12 2 2.08 0.63
 5 -12 2 1.65 0.42
 5 -12 3 51.68 2.4
 5 -12 3 46.61 1.67
 5 12 3 51.84 1.83
 5 -12 4 27.57 1.76
 5 -12 4 25.55 1.23
 5 12 4 29.47 1.43
 5 -12 5 41.66 2.2
 5 -12 5 38.39 1.51
 5 12 5 38.83 1.72
 5 -12 6 4.62 0.56
 5 -12 6 4.33 0.82
 5 12 6 4.32 0.65
 5 -12 7 -0.31 0.32
 5 -12 7 -0.03 0.44
 5 12 7 0.91 0.45
 5 -12 8 1.02 0.58
 5 -12 8 0.03 0.24
 5 12 8 -0.39 0.4
 5 -12 9 -0.04 0.44
 5 12 9 0.71 0.49
 5 -12 10 0.76 0.58
 5 -12 10 0.4 0.28
 5 -12 11 13.43 1.44
 5 -12 12 -0.62 0.56
 5 -13 -15 0.94 0.66
 -5 -13 15 1.35 0.61
 5 -13 -14 0.14 0.48
 -5 -13 14 -0.54 0.41
 5 -13 -13 2.53 0.77
 -5 -13 13 1.01 0.53
 5 -13 -12 4.5 0.91
 -5 -13 12 5.28 0.83
 5 -13 -11 4.51 0.88
 -5 -13 11 3.44 0.68
 -5 -13 10 24.8 1.53
 5 -13 -10 25.83 1.85
 5 -13 -9 6.01 0.96
 -5 -13 9 5.73 0.75
 5 -13 -8 0.09 0.41
 -5 -13 8 0.28 0.34
 -5 -13 7 50.64 1.89
 5 -13 -7 50.93 2.36
 -5 -13 6 17.78 1.05
 5 -13 -6 19.25 1.42
 5 -13 -5 23.35 1.16
 -5 -13 5 25.63 1.19
 5 -13 -5 25.89 1.63
 5 -13 -4 -0.06 0.42
 5 -13 -4 0.05 0.29
 -5 -13 4 -0.15 0.27
 -5 -13 3 30.33 1.1
 5 -13 -3 31.82 1.76
 5 -13 -2 2.67 0.62
 -5 -13 2 2.59 0.32
 5 -13 -2 2.54 0.45
 5 -13 -1 7.81 0.88
 5 -13 -1 6.35 0.62
 -5 -13 1 7.64 0.41
 5 -13 0 62.29 2.36
 5 13 0 60.23 1.55
 5 -13 0 56.95 1.83
 5 -13 1 25.09 1.48
 5 -13 1 24.84 1.66
 5 -13 1 24.1 1.19
 5 13 1 24.24 1.05
 5 -13 2 0.18 0.37
 5 -13 2 -0.37 0.33
 5 -13 2 -0.09 0.46
 5 13 2 0.33 0.29
 5 -13 3 11.14 1.18
 5 -13 3 9.77 0.77
 5 13 3 10.46 0.82
 5 -13 4 12.36 1.23
 5 -13 4 11.71 0.85
 5 13 4 12.62 0.96
 5 -13 5 3.52 0.75
 5 13 5 3.74 0.6
 5 -13 6 52.81 2.54
 5 13 6 48.37 2.03
 5 -13 7 13.36 1.33
 5 13 7 13.45 1.12
 5 -13 7 12.49 0.86
 5 -13 8 -0.4 0.47
 5 -13 10 1.08 0.57
 5 -13 11 0.63 0.52
 5 -13 12 2.48 0.73
 5 -14 -14 0.95 0.68
 -5 -14 14 1.19 0.53
 5 -14 -13 0.34 0.55
 -5 -14 13 -0.38 0.44
 5 -14 -12 4.09 0.89
 -5 -14 12 4.07 0.72
 -5 -14 11 -0.3 0.39
 5 -14 -11 -0.38 0.56
 -5 -14 10 25.9 1.57
 5 -14 -10 27.96 1.95
 -5 -14 9 2.65 0.6
 5 -14 -9 2.52 0.71
 -5 -14 8 5.36 0.69
 5 -14 -8 4.48 0.82
 -5 -14 7 36.18 1.61
 5 -14 -7 36.07 2
 -5 -14 6 91.69 2.48
 5 -14 -6 87.26 3.17
 -5 -14 5 23.42 1.15
 5 -14 -5 24.72 1.62
 5 -14 -4 1.61 0.54
 5 -14 -4 2.04 0.45
 -5 -14 4 2.72 0.42
 5 -14 -3 2.83 0.49
 5 -14 -3 3.62 0.71
 -5 -14 3 3.18 0.39
 5 -14 -2 46.87 1.67
 -5 -14 2 52.87 1.34
 5 -14 -2 52.45 2.27
 5 -14 -1 1.96 0.53
 -5 -14 1 0.95 0.18
 5 -14 0 48.34 2.13
 5 -14 0 43.79 1.58
 5 -14 1 8.09 0.91
 5 -14 1 6.33 0.91
 5 -14 1 7.31 0.68
 5 -14 2 26.58 1.57
 5 -14 2 26.62 1.75
 5 -14 2 24.94 1.19
 5 -14 3 2.71 0.69
 5 -14 3 3.4 0.5
 5 -14 4 0.23 0.29
 5 -14 4 -0.05 0.42
 5 -14 5 2.23 0.44
 5 -14 5 2.25 0.67
 5 -14 6 4.06 0.83
 5 -14 7 1.95 0.61
 5 -14 7 3.1 0.49
 5 -14 8 2.16 0.44
 5 -14 8 3.01 0.77
 5 -14 9 3.8 0.82
 5 -14 10 8.12 1.09
 5 -14 11 2.8 0.76
 5 -15 -14 4.59 1.03
 -5 -15 14 3.75 0.76
 5 -15 -13 0.48 0.52
 -5 -15 13 0.51 0.47
 -5 -15 12 0.35 0.39
 5 -15 -12 -1.3 0.64
 -5 -15 11 5.71 0.83
 5 -15 -11 4.08 0.86
 -5 -15 10 1.65 0.52
 5 -15 -10 0.19 0.51
 -5 -15 9 17.78 1.29
 5 -15 -9 14.59 1.38
 -5 -15 8 7.09 0.81
 5 -15 -8 7.55 1.02
 -5 -15 7 10.92 0.93
 5 -15 -7 10.56 1.18
 -5 -15 6 16.4 1.06
 5 -15 -6 15.4 1.34
 -5 -15 5 24.12 1.18
 5 -15 -5 22.86 1.62
 -5 -15 4 2.3 0.38
 5 -15 -4 1.98 0.57
 -5 -15 3 6.94 0.55
 5 -15 -3 5.82 0.85
 5 -15 -2 1.74 0.41
 5 -15 -2 2.06 0.57
 -5 -15 2 1.38 0.26
 5 -15 -1 42.94 1.6
 5 -15 -1 43.09 2.07
 5 -15 0 41.63 1.57
 5 -15 0 42.72 2.06
 5 -15 1 -0.53 0.43
 5 -15 1 0.55 0.45
 5 -15 2 3.72 0.68
 5 -15 2 3.15 0.5
 5 -15 2 4.17 0.78
 5 -15 3 15.83 1.43
 5 -15 3 11.39 0.86
 5 -15 4 24.23 1.24
 5 -15 4 28.22 1.85
 5 -15 5 1.46 0.59
 5 -15 5 2.02 0.42
 5 -15 6 0.08 0.27
 5 -15 6 0.21 0.49
 5 -15 7 0.06 0.27
 5 -15 7 -0.38 0.45
 5 -15 8 3.65 0.79
 5 -15 9 5.82 0.97
 5 -15 10 2.55 0.74
 5 -15 11 1.89 0.69
 5 -16 -14 0.13 0.57
 -5 -16 14 0.25 0.45
 -5 -16 13 1.08 0.53
 5 -16 -13 0.67 0.61
 -5 -16 12 3.52 0.7
 5 -16 -12 3.06 0.83
 -5 -16 11 7.41 0.95
 5 -16 -11 6.44 1.06
 -5 -16 10 0.14 0.38
 5 -16 -10 0.48 0.52
 -5 -16 9 4.48 0.74
 5 -16 -9 4.34 0.86
 -5 -16 8 2.4 0.56
 5 -16 -8 1.64 0.57
 -5 -16 7 16.08 1.17
 5 -16 -7 13.83 1.35
 -5 -16 6 4.63 0.64
 5 -16 -6 4.71 0.83
 5 -16 -5 40.69 2.18
 -5 -16 4 47.24 1.6
 5 -16 -4 45.14 2.28
 -5 -16 3 10.38 0.66
 5 -16 -3 9.71 1.07
 5 -16 -2 -0.02 0.4
 -5 -16 2 -0.15 0.2
 5 -16 -1 18.64 1.09
 5 -16 -1 17.05 1.35
 5 -16 0 1.75 0.41
 5 -16 0 1.63 0.56
 5 -16 1 13.14 0.93
 5 -16 1 12.73 1.18
 5 -16 1 12.42 1.24
 5 -16 2 0.67 0.49
 5 -16 2 0.02 0.44
 5 -16 2 0.34 0.33
 5 -16 3 -0.04 0.46
 5 -16 3 -0.01 0.27
 5 -16 4 -0.09 0.28
 5 -16 4 0.05 0.5
 5 -16 5 9.83 0.83
 5 -16 5 10.57 1.23
 5 -16 6 18.43 1.12
 5 -16 6 20.19 1.65
 5 -16 7 0.5 0.48
 5 -16 8 0.83 0.55
 5 -16 9 3.44 0.8
 5 -16 10 5.7 1.01
 5 -16 11 2.55 0.72
 -5 -17 13 4.04 0.78
 5 -17 -13 1.53 0.64
 -5 -17 12 0.82 0.49
 5 -17 -12 1.47 0.68
 -5 -17 11 2.74 0.64
 5 -17 -11 0.81 0.58
 -5 -17 10 0.64 0.5
 5 -17 -10 -0.18 0.47
 -5 -17 9 0.74 0.46
 5 -17 -9 0.63 0.5
 -5 -17 8 3.23 0.62
 5 -17 -8 3.38 0.76
 5 -17 -7 12.08 1.29
 5 -17 -6 0.77 0.54
 5 -17 -5 30.25 1.9
 -5 -17 4 28.62 1.3
 5 -17 -4 27.98 1.82
 -5 -17 3 11.19 0.74
 5 -17 -3 11.28 1.16
 5 -17 -2 37.79 2.06
 5 -17 -1 -0.21 0.41
 5 -17 0 51.43 2.38
 5 -17 1 2.41 0.67
 5 -17 1 2.29 0.58
 5 -17 2 49.59 2.31
 5 -17 2 49.97 2.5
 5 -17 3 2.07 0.66
 5 -17 4 5.61 0.92
 5 -17 5 0.45 0.48
 5 -17 6 13.68 1.36
 5 -17 7 -0.96 0.61
 5 -17 8 0.51 0.53
 5 -17 9 0.95 0.57
 5 -17 10 0.44 0.56
 -5 -18 13 9.42 1.15
 5 -18 -13 8.4 1.27
 -5 -18 12 12.79 1.31
 5 -18 -12 13.69 1.52
 -5 -18 11 4.31 0.83
 5 -18 -11 4.1 0.89
 -5 -18 10 0.81 0.47
 5 -18 -10 -0.31 0.5
 5 -18 -9 -0.02 0.41
 5 -18 -8 0.44 0.48
 5 -18 -7 1.66 0.57
 5 -18 -6 2.54 0.69
 5 -18 -5 27.03 1.84
 5 -18 -4 0.1 0.42
 5 -18 -3 0.92 0.5
 5 -18 -2 8.03 1.02
 5 -18 -1 17.49 1.44
 5 -18 0 4.59 0.82
 5 -18 1 11.63 1.21
 5 -18 1 9.65 1.15
 5 -18 2 0.91 0.56
 5 -18 2 2 0.74
 5 -18 3 3.12 0.7
 5 -18 4 1.19 0.65
 5 -18 5 0.35 0.55
 5 -18 6 -0.24 0.52
 5 -18 7 0.99 0.54
 5 -18 8 0.42 0.54
 5 -18 9 0.01 0.43
 -5 -19 13 4.59 0.84
 5 -19 -13 5.7 1.09
 -5 -19 12 3.11 0.75
 5 -19 -12 3.06 0.83
 -5 -19 11 8.37 1.09
 5 -19 -11 6.23 1.06
 5 -19 -10 9.06 1.21
 5 -19 -9 4.45 0.84
 5 -19 -8 1.6 0.65
 5 -19 -7 0.05 0.44
 5 -19 -6 -0.09 0.42
 5 -19 -5 9.28 1.16
 5 -19 -4 2.75 0.74
 5 -19 -3 2.67 0.66
 5 -19 -2 1.59 0.6
 5 -19 -1 10.41 1.16
 5 -19 0 0.28 0.47
 5 -19 1 1.57 0.57
 5 -19 2 0.33 0.48
 5 -19 2 0.81 0.53
 5 -19 3 8.74 1.14
 5 -19 4 6.85 1.03
 5 -19 5 8.48 1.17
 5 -19 6 1.46 0.58
 5 -19 7 2.37 0.71
 5 -19 8 0.4 0.56
 5 -19 9 0.32 0.48
 5 -19 10 0.86 0.55
 -5 -20 12 2.5 0.7
 5 -20 -12 1.11 0.5
 5 -20 -11 0.85 0.57
 5 -20 -10 4.9 0.93
 5 -20 -9 24.76 1.95
 5 -20 -8 0.53 0.49
 5 -20 -7 0.23 0.57
 5 -20 -6 0.33 0.53
 5 -20 -5 13.97 1.39
 5 -20 -4 5.38 0.9
 5 -20 -3 1.89 0.66
 5 -20 -2 6.46 0.93
 5 -20 -1 3 0.69
 5 -20 0 44.67 2.34
 5 -20 1 2.4 0.7
 5 -20 2 12.97 1.28
 5 -20 2 13.37 1.39
 5 -20 3 0.97 0.56
 5 -20 4 10.76 1.26
 5 -20 5 -0.42 0.52
 5 -20 6 1.86 0.67
 5 -20 7 3.32 0.8
 5 -20 8 0.47 0.47
 5 -20 9 1.15 0.52
 5 -21 -12 3.28 0.85
 5 -21 -11 -0.09 0.47
 5 -21 -10 1.46 0.67
 5 -21 -9 -0.15 0.48
 5 -21 -8 -0.29 0.44
 5 -21 -7 1.22 0.57
 5 -21 -6 0.62 0.54
 5 -21 -5 0.43 0.47
 5 -21 -4 4.29 0.84
 5 -21 -3 1.66 0.64
 5 -21 -2 0.36 0.49
 5 -21 -1 -0.22 0.51
 5 -21 0 1.46 0.62
 5 -21 1 1.1 0.59
 5 -21 2 0.68 0.55
 5 -21 2 0.77 0.56
 5 -21 3 0.81 0.52
 5 -21 4 2.86 0.71
 5 -21 5 0.76 0.54
 5 -21 6 7.3 1.1
 5 -21 7 0.98 0.63
 5 -21 8 1.46 0.61
 5 -21 9 2.24 0.71
 5 -22 -11 1.67 0.71
 5 -22 -10 0.7 0.56
 5 -22 -9 -0.08 0.46
 5 -22 -8 1.58 0.66
 5 -22 -7 -0.29 0.49
 5 -22 -6 1.06 0.62
 5 -22 -5 0.79 0.59
 5 -22 -4 6.2 0.97
 5 -22 -3 0.83 0.58
 5 -22 -2 1.28 0.59
 5 -22 -1 0.07 0.48
 5 -22 0 2.72 0.73
 5 -22 1 11.05 1.24
 5 -22 2 1.23 0.58
 5 -22 2 1.85 0.72
 5 -22 3 6.73 1.04
 5 -22 4 0.94 0.59
 5 -22 5 -0.3 0.53
 5 -22 6 0.8 0.55
 5 -22 7 -0.25 0.52
 5 -22 8 4.26 0.9
 5 -23 -10 0.95 0.57
 5 -23 -9 1.31 0.63
 5 -23 -8 1.9 0.73
 5 -23 -7 6.58 1.07
 5 -23 -6 0.79 0.59
 5 -23 -5 1.85 0.67
 5 -23 -4 1.22 0.56
 5 -23 -3 0.82 0.53
 5 -23 -2 3.6 0.84
 5 -23 -1 5.29 0.94
 5 -23 0 5.24 0.93
 5 -23 1 9.88 1.2
 5 -23 2 2.09 0.7
 5 -23 2 1.72 0.66
 5 -23 3 0.77 0.57
 5 -23 4 1.94 0.73
 5 -23 5 0.41 0.54
 5 -23 6 5.32 0.99
 5 -23 7 0.59 0.49
 5 -23 8 1.32 0.63
 5 -24 -10 16.27 1.71
 5 -24 -9 4.64 0.95
 5 -24 -8 1.38 0.7
 5 -24 -7 0.44 0.6
 5 -24 -6 2.97 0.77
 5 -24 -5 1.77 0.62
 5 -24 -4 14.33 1.49
 5 -24 -3 0.94 0.48
 5 -24 -2 3.53 0.81
 5 -24 -1 0.96 0.56
 5 -24 0 0.77 0.57
 5 -24 1 3.75 0.79
 5 -24 2 1.76 0.66
 5 -24 2 2.23 0.73
 5 -24 3 3.68 0.87
 5 -24 4 1.13 0.58
 5 -24 5 0.86 0.6
 5 -24 6 1.03 0.55
 5 -24 7 3.17 0.83
 5 -25 -9 4.2 0.93
 5 -25 -8 2.59 0.77
 5 -25 -7 0.1 0.48
 5 -25 -6 2.4 0.73
 5 -25 -5 1.22 0.55
 5 -25 -4 7.56 1.11
 5 -25 -3 3.59 0.86
 5 -25 -2 0.54 0.56
 5 -25 -1 0.84 0.59
 5 -25 0 1.27 0.63
 5 -25 1 -0.28 0.44
 5 -25 2 4.95 0.92
 5 -25 2 6.36 1.09
 5 -25 3 0.84 0.62
 5 -25 4 5.9 1.04
 5 -25 5 4.33 0.87
 5 -25 6 2.56 0.82
 5 -26 -8 0.89 0.6
 5 -26 -7 1.46 0.71
 5 -26 -6 1.05 0.65
 5 -26 -5 2.67 0.7
 5 -26 -4 1.56 0.69
 5 -26 -3 -0.04 0.45
 5 -26 -2 -1.11 0.57
 5 -26 -1 12.73 1.4
 5 -26 0 1.27 0.65
 5 -26 1 10.26 1.28
 5 -26 2 -0.36 0.55
 5 -26 2 0.73 0.62
 5 -26 3 0.28 0.48
 5 -26 4 2.41 0.75
 5 -26 5 0.98 0.56
 5 -27 -7 1.62 0.71
 5 -27 -6 0.3 0.49
 5 -27 -5 1.89 0.67
 5 -27 -4 1.89 0.7
 5 -27 -3 0.95 0.63
 5 -27 -2 0.51 0.58
 5 -27 -1 0.55 0.54
 5 -27 0 3.02 0.76
 5 -27 1 13.58 1.52
 5 -27 1 17.27 1.71
 5 -27 2 0.66 0.52
 5 -27 2 0.41 0.53
 5 -27 3 11.83 1.46
 5 -27 4 0.04 0.45
 5 -28 -6 3.09 0.84
 5 -28 -5 3.55 0.87
 5 -28 -4 4.33 0.93
 5 -28 -3 -0.67 0.58
 5 -28 -2 2.11 0.66
 5 -28 -1 1.2 0.62
 5 -28 0 6.13 1.08
 5 -28 1 0.79 0.67
 5 -28 1 0.8 0.53
 5 -28 2 1.72 0.67
 5 -28 2 2.82 0.82
 5 -28 3 4.26 0.99
 5 -29 -4 1.21 0.63
 5 -29 -3 2.42 0.81
 5 -29 -2 3 0.86
 5 -29 -1 0.41 0.58
 5 -29 0 -0.11 0.45
 5 -29 1 0.73 0.59
 5 -29 1 1.12 0.66
 -6 0 15 -0.26 0.39
 -6 0 14 1.2 0.51
 -6 0 13 0.55 0.46
 -6 0 12 22.55 1.59
 6 0 -11 -0.38 0.3
 -6 0 11 -0.15 0.4
 -6 0 10 1.56 0.52
 6 0 -10 1.47 0.36
 -6 0 9 -0.01 0.37
 6 0 -9 0.31 0.3
 6 0 -8 227.24 4.26
 6 0 -8 219.91 4.68
 -6 0 8 215.55 4.71
 -6 0 7 -0.2 0.4
 6 0 -7 -0.31 0.32
 6 0 -7 -0.07 0.31
 -6 0 6 4.5 0.65
 6 0 -6 4.06 0.59
 6 0 -6 5.37 0.65
 6 0 -5 0.36 0.37
 6 0 -5 -0.05 0.29
 6 0 -4 65.69 2.25
 6 0 -4 59.65 1.8
 6 0 -3 0.55 0.3
 6 0 -3 -0.02 0.31
 6 0 -2 11.55 0.63
 6 0 -2 12.67 1.04
 6 0 -1 -0.15 0.16
 6 0 -1 -0.19 0.34
 6 0 0 14.25 1.11
 6 0 1 0.24 0.38
 6 0 2 74.3 2.62
 6 0 3 -0.12 0.36
 6 0 4 66.19 2.59
 6 0 5 0.32 0.39
 6 0 6 17.63 1.43
 6 0 7 -1.24 0.51
 6 0 7 -0.35 0.52
 6 0 8 13.86 1.33
 6 0 8 12.39 1.03
 6 0 9 -0.17 0.42
 6 0 9 0.36 0.35
 6 0 10 3.05 0.77
 6 0 11 -0.28 0.52
 -6 1 15 2.75 0.68
 -6 -1 15 4.31 0.81
 -6 1 14 3.79 0.77
 -6 -1 14 4.05 0.76
 -6 1 13 0.85 0.43
 -6 -1 13 1.07 0.49
 -6 1 12 1.31 0.49
 -6 -1 12 0.71 0.46
 6 -1 -11 50.38 1.72
 -6 1 11 46.57 2.21
 -6 -1 11 47.68 2.23
 6 1 -10 51.15 1.78
 6 -1 -10 50.98 1.76
 -6 1 10 46.56 2.15
 -6 -1 10 47.66 2.16
 6 1 -9 8.27 0.76
 -6 1 9 7.07 0.85
 -6 -1 9 7.63 0.89
 -6 -1 8 0.83 0.41
 6 1 -8 1.15 0.38
 6 -1 -8 0.78 0.34
 6 -1 -8 1.4 0.46
 -6 1 8 1.34 0.48
 6 1 -7 11.18 0.88
 6 -1 -7 11.47 0.9
 6 -1 -7 12.31 1.01
 6 1 -7 11.19 0.93
 -6 1 7 12.42 1.06
 -6 -1 7 12.32 1.02
 6 1 -6 12.55 0.97
 6 -1 -6 12.17 0.96
 6 1 -6 12.11 0.9
 -6 1 6 12.92 1.04
 -6 -1 6 11.38 0.95
 6 1 -5 46.65 1.87
 6 -1 -5 42.51 1.71
 6 -1 -5 43.96 1.69
 6 1 -5 42.71 1.58
 6 -1 -4 5.67 0.67
 6 -1 -4 6 0.6
 6 1 -4 6.16 0.56
 6 1 -4 6.83 0.73
 6 -1 -3 213.95 4.3
 6 -1 -3 213.11 3.69
 6 1 -3 215.47 3.41
 6 1 -3 210.07 4.26
 6 -1 -3 208.17 4.39
 6 -1 -2 53.46 2.04
 6 1 -2 50.79 1.27
 6 -1 -2 50.47 1.46
 6 1 -2 49.26 1.93
 6 -1 -2 52.36 2.07
 6 -1 -1 36.08 1.69
 6 1 -1 28.8 0.81
 6 -1 -1 32.22 1.05
 6 1 -1 31.84 1.57
 6 -1 -1 32.35 1.63
 6 1 0 0.38 0.37
 6 -1 0 0.59 0.37
 6 1 1 21.32 1.35
 6 -1 1 19.62 1.32
 6 1 2 22.13 1.39
 6 -1 2 22.06 1.45
 6 1 3 19.37 1.35
 6 -1 3 18.08 1.34
 6 1 4 20.28 1.43
 6 -1 4 21.79 1.36
 6 -1 4 20.87 1.47
 6 -1 5 2.22 0.54
 6 1 5 1.46 0.49
 6 -1 5 2.1 0.62
 6 -1 6 1.81 0.51
 6 1 6 3.42 0.77
 6 -1 6 2.09 0.61
 6 1 7 14.95 1.34
 6 -1 7 15.37 1.39
 6 -1 7 16.38 1.17
 6 -1 8 8.64 0.86
 6 1 8 9.06 1.09
 6 -1 8 9.16 1.1
 6 -1 9 12.04 1.27
 6 -1 9 13.44 1.07
 6 1 9 13.41 1.35
 6 1 10 9.69 1.19
 6 -1 10 10.99 1.26
 6 1 10 10.9 0.97
 6 -1 10 10.66 0.93
 6 1 11 3.84 0.85
 6 -1 11 0.62 0.53
 6 1 11 1.56 0.45
 -6 2 15 4.52 0.8
 -6 -2 15 4.51 0.87
 -6 2 14 0.05 0.37
 -6 -2 14 0.52 0.45
 -6 2 13 0.21 0.4
 -6 -2 13 0.37 0.41
 -6 2 12 0.87 0.48
 -6 -2 12 0.62 0.42
 -6 2 11 0.28 0.37
 -6 -2 11 -0.26 0.39
 6 -2 -11 0.34 0.25
 6 2 -11 -0.95 0.36
 -6 2 10 -0.08 0.39
 -6 -2 10 0.35 0.4
 6 2 -10 0.02 0.3
 -6 2 9 5.9 0.8
 6 2 -9 6.95 0.7
 -6 -2 9 6.48 0.82
 6 -2 -9 7.43 0.7
 6 -2 -9 6.9 0.86
 6 2 -8 90.18 2.51
 6 -2 -8 88.65 2.45
 6 -2 -8 87.67 2.87
 -6 2 8 85.6 2.82
 -6 -2 8 86.62 2.75
 6 2 -7 0.06 0.33
 -6 2 7 0.23 0.4
 -6 -2 7 0.45 0.38
 6 -2 -7 0.5 0.36
 6 -2 -7 0.14 0.33
 -6 -2 6 1.75 0.43
 6 -2 -6 3.49 0.59
 6 -2 -6 2.44 0.56
 6 2 -6 1.2 0.35
 6 -2 -5 176.75 3.75
 6 2 -5 180.65 3.47
 -6 -2 5 183.54 3.87
 6 -2 -4 29.92 1.46
 6 -2 -4 30.61 1.38
 6 2 -4 32.03 1.44
 6 2 -4 32.34 1.21
 6 -2 -3 135.2 3.28
 6 -2 -3 140.78 2.96
 6 2 -3 142.96 2.49
 6 2 -3 142.11 3.33
 6 -2 -3 130.51 3.42
 6 -2 -2 78.91 2.41
 6 2 -2 65.22 1.35
 6 -2 -2 72.45 1.87
 6 2 -2 76.86 2.35
 6 -2 -2 71.93 2.48
 6 -2 -1 0.53 0.39
 6 -2 -1 0.63 0.28
 6 2 -1 -0.03 0.29
 6 -2 -1 0.82 0.45
 6 -2 0 1.74 0.44
 6 2 0 1.85 0.47
 6 -2 0 1.56 0.48
 6 -2 1 13.3 1.03
 6 2 1 11.31 1
 6 -2 1 12.55 1.1
 6 -2 2 27.36 1.48
 6 2 2 23.03 1.4
 6 -2 2 23.6 1.51
 6 2 3 48.24 2.08
 6 -2 3 51.65 2.02
 6 -2 3 50.27 2.26
 6 2 4 16.39 1.26
 6 -2 4 18.27 1.21
 6 -2 4 16.73 1.34
 6 -2 5 1.49 0.48
 6 2 5 2.14 0.6
 6 -2 5 1.87 0.64
 6 2 6 49.05 2.31
 6 -2 6 48.48 2.35
 6 -2 6 50.5 2.02
 6 2 7 50.59 2.4
 6 -2 7 54.1 2.59
 6 -2 7 55.46 2.12
 6 2 8 4 0.79
 6 -2 8 3.52 0.8
 6 2 9 0.87 0.54
 6 -2 9 0.74 0.53
 6 -2 9 -0.94 0.41
 6 2 10 1.26 0.61
 6 -2 10 0.04 0.44
 6 -2 10 0.08 0.28
 6 2 11 0.96 0.58
 6 -2 11 1.88 0.71
 6 2 11 1.13 0.39
 -6 3 15 1.78 0.62
 -6 -3 15 2.41 0.6
 -6 3 14 0.7 0.47
 -6 -3 14 -0.55 0.47
 -6 3 13 4.35 0.78
 -6 -3 13 5.23 0.83
 -6 3 12 3.21 0.73
 -6 -3 12 1.54 0.53
 -6 3 11 1.03 0.47
 -6 -3 11 0.16 0.37
 6 3 -11 0.97 0.35
 6 3 -10 16.17 1.02
 6 -3 -10 16.67 0.99
 6 -3 -10 16.8 1.39
 -6 3 10 16.91 1.33
 -6 -3 10 15.1 1.2
 -6 3 9 0.24 0.4
 6 3 -9 -0.29 0.33
 -6 -3 9 -0.05 0.34
 6 -3 -9 0.56 0.43
 6 -3 -8 1.29 0.38
 6 3 -8 1.41 0.38
 -6 3 8 2.23 0.55
 -6 -3 8 1.99 0.51
 6 -3 -8 1.43 0.48
 -6 -3 7 3.99 0.6
 6 -3 -7 4 0.69
 6 -3 -7 3.31 0.54
 6 -3 -6 36.91 1.59
 6 -3 -6 36.49 1.7
 6 3 -6 38.71 1.55
 -6 -3 6 39.65 1.72
 6 -3 -5 53.8 1.95
 6 -3 -5 51.54 1.94
 6 3 -5 52.44 1.82
 6 3 -5 54.8 1.72
 -6 -3 5 54.98 1.97
 6 -3 -4 7.77 0.78
 6 3 -4 9.61 0.8
 6 -3 -4 8.26 0.75
 6 3 -4 9.01 0.62
 6 -3 -3 0.52 0.35
 6 -3 -3 0.33 0.26
 6 3 -3 1.37 0.26
 6 3 -3 0.81 0.36
 6 -3 -2 59.09 2.07
 6 3 -2 58.7 1.98
 6 -3 -2 58.42 1.74
 6 -3 -2 54.71 2.17
 6 -3 -1 4.43 0.6
 6 -3 -1 5.08 0.5
 6 3 -1 5.03 0.64
 6 -3 -1 4.8 0.73
 6 -3 0 117.71 3.04
 6 3 0 110.99 2.99
 6 -3 0 109.04 2.31
 6 -3 0 113.11 3.28
 6 3 1 37.72 1.72
 6 -3 1 37.61 1.88
 6 3 2 37.58 1.77
 6 -3 2 39.78 1.75
 6 -3 2 38.05 1.92
 6 3 3 31.29 1.66
 6 -3 3 33.46 1.61
 6 -3 3 30.53 1.79
 6 3 4 0.62 0.39
 6 -3 4 0.77 0.38
 6 -3 4 0.84 0.42
 6 3 5 32.5 1.81
 6 -3 5 32.13 1.89
 6 -3 5 33 1.62
 6 3 6 11.49 1.14
 6 -3 6 12.2 1.22
 6 -3 6 10.59 0.93
 6 3 7 8.12 0.99
 6 -3 7 9.16 0.88
 6 -3 7 9 1.07
 6 -3 8 15.46 1.45
 6 -3 8 14.77 1.1
 6 3 8 15.14 1.37
 6 3 9 1.97 0.63
 6 -3 9 1.51 0.59
 6 -3 9 1.41 0.42
 6 3 10 5.52 0.91
 6 -3 10 7.38 1.06
 6 -3 10 6.24 0.73
 6 3 11 0.01 0.42
 6 -3 11 0.12 0.42
 -6 4 15 0.33 0.48
 -6 -4 15 0.36 0.38
 -6 4 14 0.33 0.41
 -6 -4 14 -0.02 0.39
 -6 4 13 1.61 0.64
 -6 -4 13 0.4 0.43
 -6 4 12 -0.26 0.44
 -6 -4 12 -0.54 0.41
 6 -4 -11 1.22 0.34
 -6 4 11 1.07 0.48
 6 4 -11 1.29 0.36
 -6 -4 11 1.19 0.46
 6 -4 -11 1.44 0.58
 -6 4 10 5.17 0.78
 -6 -4 10 6.3 0.83
 6 -4 -10 5.89 0.6
 6 -4 -10 6.61 0.94
 6 4 -9 0.66 0.31
 -6 4 9 1.53 0.54
 6 -4 -9 1.22 0.35
 -6 -4 9 1.66 0.48
 6 -4 -9 1.51 0.48
 6 -4 -8 17.71 1.06
 6 -4 -8 16.34 1.29
 -6 4 8 16.33 1.27
 -6 -4 8 17.13 1.19
 -6 -4 7 0.21 0.31
 6 -4 -7 0.69 0.43
 6 -4 -7 0.88 0.37
 6 -4 -6 15.14 1.01
 6 -4 -6 14.3 1.09
 -6 -4 6 16.15 1.08
 -6 -4 5 5.54 0.65
 6 -4 -5 4.54 0.59
 6 -4 -5 5.42 0.68
 6 4 -5 5.62 0.59
 6 4 -5 5.84 0.56
 6 4 -4 7.64 0.68
 6 -4 -4 7.87 0.77
 6 4 -4 8.06 0.56
 6 -4 -4 6.74 0.72
 -6 -4 4 8.55 0.75
 6 -4 -3 -0.69 0.47
 6 -4 -3 0.33 0.34
 6 4 -3 0.28 0.17
 6 4 -3 0.72 0.33
 6 -4 -2 -0.64 0.42
 6 -4 -2 0.34 0.32
 6 4 -2 -0.05 0.25
 6 -4 -2 -0.31 0.4
 6 4 -1 33.89 1.52
 6 -4 -1 33.88 1.56
 6 -4 -1 30.73 1.26
 6 -4 -1 34.44 1.79
 6 -4 0 3.52 0.46
 6 -4 0 2.51 0.52
 6 4 0 3.27 0.56
 6 -4 0 2.57 0.57
 6 4 1 0.4 0.32
 6 -4 1 0.79 0.37
 6 -4 1 -0.31 0.41
 6 4 2 43.73 1.88
 6 -4 2 47.35 1.9
 6 -4 2 43.24 2.09
 6 4 3 21.09 1.37
 6 -4 3 21 1.28
 6 -4 3 20.12 1.49
 6 4 4 32.94 1.77
 6 -4 4 32.42 1.91
 6 -4 4 32.53 1.59
 6 4 5 0.48 0.42
 6 -4 5 0.99 0.47
 6 -4 5 0.54 0.34
 6 -4 6 9.83 1.12
 6 4 6 10.9 1.08
 6 -4 7 22.27 1.67
 6 4 7 19.59 1.52
 6 4 8 -0.59 0.42
 6 -4 8 1.05 0.6
 6 -4 8 -0.19 0.34
 6 4 9 2.12 0.61
 6 -4 9 3.51 0.8
 6 4 10 3.15 0.72
 6 -4 10 3.08 0.8
 6 4 11 0.53 0.5
 6 -4 11 0.19 0.46
 -6 5 15 0.63 0.49
 -6 -5 15 0.13 0.4
 -6 5 14 0.55 0.52
 -6 -5 14 -0.31 0.39
 -6 -5 13 24.53 1.7
 -6 5 13 23.56 1.7
 -6 5 12 1.28 0.51
 -6 -5 12 0.59 0.43
 6 -5 -12 1.13 0.59
 -6 5 11 3.89 0.71
 -6 -5 11 3.19 0.64
 6 -5 -11 3.54 0.47
 6 -5 -11 3.46 0.77
 6 5 -10 -0.03 0.27
 -6 5 10 0.56 0.48
 -6 -5 10 0.44 0.39
 6 -5 -10 0.89 0.53
 6 -5 -9 31.1 1.82
 6 -5 -9 30.2 1.34
 -6 5 9 31.27 1.77
 -6 -5 9 29.92 1.61
 6 -5 -8 51.59 1.81
 6 -5 -8 53.72 2.32
 -6 -5 8 52.26 2.06
 6 -5 -7 0.92 0.36
 -6 -5 7 0.92 0.38
 6 -5 -7 0.6 0.46
 6 -5 -6 2.59 0.5
 -6 -5 6 3.07 0.54
 6 -5 -6 2.51 0.54
 6 5 -6 2.78 0.42
 -6 -5 5 0.69 0.33
 6 -5 -5 0.19 0.33
 6 5 -5 0.06 0.26
 6 5 -5 -0.14 0.24
 6 -5 -5 0.08 0.3
 -6 -5 4 4.24 0.55
 6 -5 -4 3.68 0.55
 6 5 -4 3.71 0.48
 6 5 -4 4.08 0.41
 6 5 -3 129.73 2.87
 6 -5 -3 130.87 3.18
 6 -5 -3 133.64 3.16
 6 5 -2 1.15 0.37
 6 -5 -2 0.25 0.28
 6 -5 -2 0.63 0.34
 6 -5 -2 0.79 0.43
 6 5 -1 123.5 2.95
 6 -5 -1 126.76 3.15
 6 -5 -1 122.41 2.78
 6 -5 -1 118.55 3.45
 6 5 0 22.35 1.23
 6 -5 0 20.58 1.06
 6 -5 0 19.77 1.23
 6 -5 0 22.36 1.52
 6 5 1 27.83 1.43
 6 -5 1 30.6 1.52
 6 -5 1 27.45 1.66
 6 5 2 2.03 0.47
 6 -5 2 1.76 0.45
 6 -5 2 2.87 0.68
 6 5 3 63.67 2.36
 6 -5 3 62.92 2.61
 6 -5 3 63.65 2.24
 6 5 4 0.26 0.38
 6 -5 4 0.14 0.45
 6 -5 4 -0.24 0.38
 6 -5 5 61.39 2.69
 6 -5 5 62.8 2.23
 6 5 5 61.97 2.46
 6 -5 6 17.24 1.47
 6 -5 6 18.41 1.21
 6 5 6 17.1 1.35
 6 5 7 2.44 0.69
 6 -5 7 1.82 0.59
 6 -5 7 1.45 0.44
 6 5 8 0.97 0.49
 6 -5 8 0.35 0.45
 6 -5 8 1.2 0.4
 6 5 9 6.2 0.95
 6 -5 9 6.55 1.04
 6 5 10 0.9 0.58
 6 -5 10 0.48 0.51
 6 -5 10 -0.45 0.32
 6 5 11 2.66 0.76
 6 -5 11 2.57 0.73
 -6 6 15 9.89 1.18
 -6 -6 15 8.67 1.11
 -6 6 14 0.28 0.38
 -6 -6 14 -0.09 0.37
 6 -6 -14 0.27 0.46
 -6 6 13 6.27 0.93
 -6 -6 13 6.98 0.94
 6 -6 -13 6 1.03
 -6 6 12 5.45 0.84
 -6 -6 12 6.85 0.9
 6 -6 -12 5.92 0.97
 -6 6 11 4.85 0.83
 6 6 -11 2.89 0.49
 6 -6 -11 2.68 0.45
 -6 -6 11 2.37 0.57
 6 -6 -11 2.22 0.61
 -6 -6 10 44.46 2.07
 6 6 -10 50.01 1.87
 6 -6 -10 45.1 2.33
 -6 6 10 45.94 2.23
 6 -6 -10 46.35 1.7
 -6 -6 9 5.21 0.73
 6 -6 -9 6.04 0.86
 6 -6 -9 5.86 0.6
 -6 -6 8 7.07 0.78
 6 -6 -8 9.21 1.02
 6 -6 -7 108.63 3.3
 -6 -6 7 109.32 2.95
 6 -6 -6 5.42 0.63
 -6 -6 6 6.52 0.71
 6 6 -6 6.03 0.54
 6 -6 -6 6.63 0.83
 6 6 -5 14.14 0.81
 6 -6 -5 12.94 1.05
 6 6 -5 13.64 0.78
 -6 -6 5 14.59 0.97
 6 6 -4 91.03 2.21
 6 -6 -4 91.2 2.56
 6 -6 -4 91.83 2.73
 6 6 -4 92.47 1.89
 -6 -6 4 99.58 2.49
 6 6 -3 65.43 1.9
 6 -6 -3 63.75 2.17
 6 -6 -3 60.75 2.08
 6 6 -2 4.72 0.55
 6 -6 -2 5.35 0.65
 6 -6 -2 4.28 0.74
 6 6 -1 5.44 0.6
 6 -6 -1 5.37 0.64
 6 -6 -1 4.63 0.61
 6 -6 -1 5.95 0.84
 6 6 0 1.15 0.39
 6 -6 0 -0.03 0.28
 6 -6 0 0.6 0.36
 6 -6 0 1.55 0.55
 6 6 1 11.02 0.9
 6 -6 1 10.43 0.9
 6 -6 1 11.75 1.12
 6 6 2 16.51 1.16
 6 -6 2 14.22 1.27
 6 -6 2 15.2 1.08
 6 6 3 33.97 1.68
 6 -6 3 33.74 1.93
 6 -6 3 38.71 1.74
 6 -6 4 11.63 0.97
 6 -6 4 10.84 1.15
 6 6 4 11.89 1.04
 6 -6 5 70.08 2.89
 6 -6 5 64.94 2.24
 6 6 5 60.64 2.43
 6 6 6 0.15 0.41
 6 -6 6 0.58 0.52
 6 6 7 1.13 0.5
 6 -6 7 0.03 0.45
 6 -6 7 1.16 0.39
 6 6 8 0.57 0.46
 6 -6 8 0.13 0.43
 6 -6 8 0.76 0.36
 6 -6 9 0.27 0.29
 6 6 9 -0.15 0.47
 6 -6 9 1.63 0.69
 6 6 10 5.72 0.9
 6 -6 10 6.59 0.72
 6 -6 10 4.68 0.88
 6 6 11 0.17 0.44
 6 -6 11 0.71 0.53
 -6 7 14 1.09 0.55
 -6 -7 14 1.18 0.48
 6 -7 -14 0.92 0.58
 -6 7 13 1.2 0.56
 -6 -7 13 0.57 0.44
 6 -7 -13 1.8 0.63
 -6 7 12 7.94 1.03
 -6 -7 12 8.25 0.97
 6 -7 -12 6.75 1
 -6 7 11 1.26 0.55
 -6 -7 11 1.17 0.46
 6 -7 -11 2.44 0.67
 -6 -7 10 2.4 0.56
 6 -7 -10 1.62 0.55
 -6 -7 9 28.73 1.58
 6 -7 -9 28.41 1.79
 6 -7 -9 27.51 1.3
 6 -7 -8 23.27 1.57
 6 -7 -8 21.77 1.15
 -6 -7 8 23.85 1.39
 6 -7 -7 31.54 1.78
 -6 -7 7 31.85 1.52
 6 -7 -6 6.34 0.66
 -6 -7 6 6.5 0.7
 6 -7 -6 6.46 0.81
 6 -7 -5 1.45 0.41
 -6 -7 5 1.73 0.4
 6 7 -5 1.43 0.29
 6 -7 -5 2.02 0.55
 6 -7 -4 1 0.37
 -6 -7 4 0.64 0.25
 6 7 -4 1.1 0.28
 6 -7 -4 1.3 0.45
 6 -7 -3 5.94 0.68
 6 7 -3 7.54 0.6
 6 -7 -3 6.75 0.76
 6 7 -2 16.12 0.92
 6 -7 -2 16.77 1.12
 6 -7 -2 15.08 1.05
 6 7 -1 0.08 0.28
 6 -7 -1 0.05 0.27
 6 -7 -1 -0.29 0.45
 6 -7 -1 -0.15 0.36
 6 7 0 57.59 1.93
 6 -7 0 56 1.91
 6 -7 0 58.53 2.06
 6 -7 0 53.79 2.39
 6 7 1 16.36 1.07
 6 -7 1 15.47 1.07
 6 -7 1 16.81 1.35
 6 7 2 3.73 0.57
 6 -7 2 4.49 0.8
 6 -7 2 5.27 0.68
 6 -7 3 7.57 0.99
 6 -7 3 6.61 0.73
 6 7 3 8.33 0.85
 6 7 4 1.39 0.46
 6 -7 4 0.4 0.48
 6 -7 4 0.62 0.4
 6 7 5 4.1 0.69
 6 -7 5 3.97 0.8
 6 7 6 -0.01 0.39
 6 -7 6 0.54 0.53
 6 -7 6 0.86 0.4
 6 7 7 2.06 0.62
 6 -7 7 0.78 0.34
 6 -7 8 3.37 0.57
 6 7 8 3.15 0.66
 6 -7 8 3.82 0.81
 6 7 9 4.25 0.82
 6 -7 9 2.83 0.77
 6 7 10 1.28 0.53
 6 -7 10 0.33 0.45
 6 -7 10 0.49 0.3
 6 7 11 0.98 0.61
 6 -7 11 0.29 0.47
 -6 8 14 1.62 0.58
 -6 -8 14 0.04 0.38
 6 -8 -14 1.73 0.71
 -6 8 13 1.03 0.52
 -6 -8 13 -0.31 0.42
 6 -8 -13 0.05 0.5
 -6 8 12 5.18 0.85
 -6 -8 12 4.93 0.76
 6 -8 -12 4.89 0.88
 -6 -8 11 0.3 0.35
 6 -8 -11 0.14 0.4
 -6 -8 10 4.11 0.68
 6 -8 -10 4.42 0.56
 6 -8 -10 3.51 0.74
 -6 -8 9 1.75 0.52
 6 -8 -9 0.72 0.32
 6 -8 -9 0.33 0.45
 -6 -8 8 10.2 0.94
 6 -8 -8 10.43 1.11
 6 -8 -8 10.2 0.82
 6 -8 -7 56.96 2.41
 6 -8 -7 48.79 1.75
 -6 -8 7 54.88 2.02
 6 -8 -6 34.87 1.81
 6 -8 -6 31.9 1.43
 -6 -8 6 34.33 1.51
 6 -8 -5 0.25 0.31
 -6 -8 5 0.58 0.31
 6 -8 -5 1.03 0.44
 6 -8 -4 0.55 0.36
 -6 -8 4 0.98 0.34
 6 8 -4 0.38 0.2
 6 -8 -4 0.41 0.34
 6 8 -3 32.39 1.19
 6 -8 -3 32.97 1.64
 6 -8 -3 30.25 1.44
 -6 -8 3 35.75 1.33
 6 8 -2 38.69 1.38
 6 -8 -2 40.21 1.75
 6 -8 -2 36.37 1.59
 6 -8 -1 4.04 0.6
 6 8 -1 4.62 0.54
 6 -8 -1 4.73 0.64
 6 -8 -1 3.42 0.7
 6 -8 0 3.13 0.54
 6 8 0 3.35 0.49
 6 -8 0 3.69 0.55
 6 -8 0 3.53 0.7
 6 8 1 4.75 0.61
 6 -8 1 4.99 0.63
 6 -8 1 4.42 0.79
 6 -8 1 5.14 0.65
 6 8 2 7.71 0.77
 6 -8 2 8.93 0.85
 6 -8 2 7.3 0.95
 6 8 3 -0.09 0.34
 6 -8 3 -0.26 0.46
 6 -8 4 27.73 1.82
 6 -8 4 30.34 1.51
 6 8 4 28.71 1.57
 6 -8 5 12.96 1.29
 6 -8 5 12.59 0.99
 6 8 5 12.57 1.12
 6 -8 6 11.28 1.25
 6 8 6 10.84 1.09
 6 -8 7 10.47 1.21
 6 -8 7 11.14 0.93
 6 8 7 11.8 1.17
 6 8 8 5.59 0.84
 6 -8 8 4.91 0.64
 6 -8 8 5.8 0.97
 6 8 9 1.19 0.5
 6 -8 9 0.57 0.45
 6 8 10 3.34 0.73
 6 -8 10 3.55 0.83
 6 -8 10 3.58 0.57
 6 8 11 0.02 0.41
 6 -8 11 0.27 0.45
 -6 9 14 0.03 0.39
 -6 -9 14 -0.78 0.46
 6 -9 -14 -0.89 0.56
 -6 9 13 2.34 0.64
 -6 -9 13 2.83 0.7
 6 -9 -13 2.74 0.77
 -6 -9 12 -0.3 0.44
 6 -9 -12 -0.26 0.48
 -6 -9 11 6.86 0.88
 6 -9 -11 7.25 1.04
 -6 -9 10 0.15 0.32
 6 -9 -10 0.36 0.45
 6 -9 -10 0.59 0.33
 6 -9 -9 1.06 0.34
 -6 -9 9 0.43 0.36
 6 -9 -9 0.3 0.42
 6 -9 -8 0.65 0.31
 -6 -9 8 -0.2 0.34
 6 -9 -8 0.28 0.44
 -6 -9 7 12.56 0.96
 6 -9 -7 11.44 1.15
 6 -9 -7 10.4 0.82
 6 -9 -6 16.77 1.31
 6 -9 -6 14.05 0.95
 -6 -9 6 15.59 1.02
 -6 -9 5 2.07 0.42
 6 -9 -5 1.7 0.39
 6 -9 -5 2.25 0.58
 -6 -9 4 1.51 0.36
 6 -9 -4 1.75 0.44
 6 -9 -4 1.92 0.57
 6 9 -3 41.98 1.3
 6 -9 -3 39.26 1.84
 6 -9 -3 37.21 1.6
 -6 -9 3 43.31 1.43
 6 9 -2 1.43 0.34
 6 -9 -2 0.92 0.35
 6 -9 -2 0.69 0.38
 6 9 -1 21.13 1.04
 6 -9 -1 21.55 1.29
 6 -9 -1 19.48 1.16
 6 -9 -1 20.61 1.5
 6 -9 0 13.25 1
 6 -9 0 13.79 1.25
 6 -9 0 15.18 1.04
 6 9 0 14.31 0.91
 6 -9 1 2.26 0.48
 6 9 1 2.57 0.47
 6 -9 1 2.31 0.5
 6 -9 1 1.8 0.6
 6 -9 2 7.32 0.79
 6 9 2 7.1 0.74
 6 -9 2 5.79 0.88
 6 -9 3 2.26 0.52
 6 9 3 2.47 0.52
 6 -9 3 2.22 0.61
 6 -9 4 23.9 1.69
 6 -9 4 22.8 1.3
 6 9 4 22.93 1.4
 6 9 5 1.7 0.51
 6 -9 5 0.37 0.3
 6 -9 5 1.51 0.6
 6 9 6 1.43 0.48
 6 -9 6 1.57 0.41
 6 -9 6 3.18 0.8
 6 9 7 5.35 0.8
 6 -9 7 4.75 0.64
 6 -9 7 3.79 0.8
 6 9 8 4.43 0.78
 6 -9 8 5.72 0.95
 6 -9 8 5.22 0.66
 6 -9 9 14.31 1.45
 6 -9 9 13.52 1.01
 6 9 9 13.03 1.27
 6 9 10 -0.18 0.43
 6 -9 10 0.4 0.55
 6 -9 11 0.51 0.46
 6 9 11 0.08 0.45
 -6 -10 14 -0.46 0.38
 6 -10 -14 0.16 0.47
 -6 10 14 0.13 0.4
 -6 -10 13 -0.04 0.39
 6 -10 -13 1.8 0.77
 -6 -10 12 7.56 0.95
 6 -10 -12 8.41 1.16
 -6 -10 11 2.73 0.59
 6 -10 -11 2.17 0.65
 -6 -10 10 7.17 0.85
 6 -10 -10 6.95 0.98
 6 -10 -9 0.28 0.27
 -6 -10 9 -0.45 0.42
 6 -10 -9 0.34 0.45
 -6 -10 8 9.03 0.87
 6 -10 -8 8.75 1.06
 6 -10 -8 8.14 0.73
 6 -10 -7 0.09 0.27
 -6 -10 7 0.28 0.32
 6 -10 -7 0.23 0.39
 6 -10 -6 3.85 0.55
 -6 -10 6 4.76 0.59
 6 -10 -6 4.62 0.77
 6 -10 -5 67.95 2.61
 6 -10 -5 59.69 2
 -6 -10 5 69.24 2.05
 -6 -10 4 1.21 0.33
 6 -10 -4 0.98 0.45
 6 -10 -4 0.65 0.32
 -6 -10 3 0.51 0.23
 6 -10 -3 0.74 0.41
 6 -10 -3 0.22 0.29
 6 10 -2 0.24 0.22
 6 -10 -2 0.04 0.31
 6 -10 -2 -0.06 0.32
 6 10 -1 0.53 0.26
 6 -10 -1 0.66 0.32
 6 -10 -1 0.91 0.39
 6 -10 -1 0.41 0.45
 6 -10 0 74.72 2.47
 6 -10 0 75.98 2.93
 6 -10 0 77.4 2.37
 6 10 0 83.01 2.19
 6 -10 1 8.86 0.87
 6 -10 1 8.56 0.8
 6 -10 1 9.87 1.12
 6 10 1 10.79 0.84
 6 10 2 4.69 0.6
 6 -10 2 4.5 0.61
 6 -10 2 4.83 0.85
 6 10 3 5.77 0.7
 6 -10 3 4.62 0.62
 6 -10 3 5.35 0.9
 6 10 4 -0.04 0.33
 6 -10 4 0.42 0.44
 6 10 5 1.75 0.49
 6 -10 5 1.91 0.46
 6 -10 5 2.74 0.74
 6 10 6 4.32 0.75
 6 -10 6 4.48 0.84
 6 10 7 2.85 0.63
 6 -10 7 4.27 0.86
 6 -10 7 3.46 0.55
 6 10 8 8.55 1
 6 -10 8 10.24 1.28
 6 -10 8 8.43 0.81
 6 10 9 1 0.5
 6 -10 9 -0.12 0.49
 6 -10 10 0.88 0.35
 6 -10 10 -0.05 0.51
 6 10 10 0.51 0.42
 -6 -11 14 0.48 0.45
 6 -11 -14 0.75 0.64
 -6 -11 13 2.06 0.59
 6 -11 -13 1.79 0.7
 -6 -11 12 3.71 0.68
 6 -11 -12 3.36 0.82
 -6 -11 11 9.61 1
 6 -11 -11 11.27 1.28
 -6 -11 10 14.32 1.16
 6 -11 -10 16.1 1.48
 -6 -11 9 0.52 0.39
 6 -11 -9 -0.1 0.47
 6 -11 -8 62.62 2.02
 -6 -11 8 62.74 2.25
 6 -11 -8 60.96 2.72
 6 -11 -7 -0.19 0.25
 -6 -11 7 -0.11 0.31
 6 -11 -7 0.31 0.42
 -6 -11 6 10.44 0.83
 6 -11 -6 10.96 1.13
 6 -11 -6 10.85 0.85
 6 -11 -5 33.23 1.87
 -6 -11 5 33.8 1.41
 6 -11 -4 55.61 2.37
 6 -11 -4 48.96 1.82
 -6 -11 4 58.89 1.76
 -6 -11 3 1.48 0.31
 6 -11 -3 1.75 0.53
 6 -11 -3 1.01 0.36
 6 -11 -2 0.23 0.41
 6 -11 -2 0.1 0.3
 6 11 -1 0.99 0.29
 6 -11 -1 0.77 0.42
 6 -11 -1 0.97 0.34
 6 -11 0 40.39 1.85
 6 -11 0 42.15 2.2
 6 -11 0 38.18 1.63
 6 11 0 43.25 1.53
 6 -11 1 6.4 0.79
 6 -11 1 6.19 0.71
 6 -11 1 6.69 0.98
 6 11 1 7.44 0.7
 6 -11 2 83.72 3.18
 6 -11 2 81.31 2.45
 6 11 2 85.49 2.46
 6 11 3 1.04 0.39
 6 -11 3 0.72 0.47
 6 -11 4 16.2 1.44
 6 -11 4 16.47 1.1
 6 11 4 18.12 1.22
 6 11 5 4.83 0.7
 6 -11 5 4.25 0.83
 6 -11 5 4.83 0.65
 6 11 6 0.61 0.44
 6 -11 6 0.35 0.52
 6 -11 6 0.24 0.31
 6 11 7 0.77 0.46
 6 -11 7 0.09 0.46
 6 -11 7 0.66 0.32
 6 -11 8 7.12 1.04
 6 -11 8 5.92 0.68
 6 11 8 6.97 0.88
 6 -11 9 1.64 0.4
 6 -11 9 1.99 0.69
 6 11 9 2.2 0.61
 6 -11 10 7.42 1.12
 6 11 10 6.89 0.96
 -6 -12 13 1.39 0.51
 6 -12 -13 0.2 0.5
 -6 -12 12 7.34 0.95
 6 -12 -12 7.85 1.13
 -6 -12 11 0.93 0.44
 6 -12 -11 0.73 0.54
 -6 -12 10 -0.26 0.38
 6 -12 -10 -0.67 0.43
 -6 -12 9 6.48 0.78
 6 -12 -9 6.58 0.97
 -6 -12 8 0.75 0.38
 6 -12 -8 0.52 0.47
 -6 -12 7 2.34 0.47
 6 -12 -7 1.85 0.59
 6 -12 -7 1.92 0.43
 6 -12 -6 5.81 0.67
 -6 -12 6 6.19 0.67
 6 -12 -6 4.84 0.79
 -6 -12 5 7.51 0.68
 6 -12 -5 6.47 0.9
 6 -12 -5 4.65 0.58
 6 -12 -4 4.27 0.59
 -6 -12 4 5.2 0.54
 6 -12 -4 5.35 0.83
 6 -12 -3 1.68 0.45
 6 -12 -3 1.45 0.52
 6 -12 -2 0.21 0.31
 6 -12 -2 0.33 0.38
 6 -12 -1 2.81 0.58
 6 -12 -1 2.09 0.42
 6 12 0 0.87 0.32
 6 -12 0 0.95 0.42
 6 -12 0 0.71 0.52
 6 -12 0 0.27 0.31
 6 12 1 6.29 0.63
 6 -12 1 5.26 0.76
 6 -12 1 4.8 0.86
 6 -12 1 5.52 0.64
 6 12 2 1.71 0.43
 6 -12 2 2.27 0.69
 6 -12 2 1.72 0.45
 6 12 3 0.58 0.37
 6 -12 3 0.48 0.47
 6 -12 3 0.96 0.38
 6 12 4 0.63 0.37
 6 -12 4 0.26 0.46
 6 -12 4 0.26 0.3
 6 12 5 1.08 0.46
 6 -12 5 1.07 0.59
 6 -12 6 0.22 0.45
 6 12 6 0.15 0.41
 6 -12 7 0.74 0.53
 6 12 7 0.98 0.46
 6 -12 8 5.14 0.94
 6 12 8 3.14 0.66
 6 -12 9 1.15 0.66
 6 12 9 2.21 0.62
 6 -12 10 -0.3 0.24
 6 -12 10 -0.02 0.44
 6 12 10 0.54 0.44
 -6 -13 13 4.66 0.8
 6 -13 -13 4.67 0.95
 6 -13 -12 0.45 0.54
 -6 -13 12 1.87 0.55
 6 -13 -11 0.79 0.5
 -6 -13 11 1.3 0.53
 6 -13 -10 0.57 0.48
 -6 -13 10 0.55 0.4
 6 -13 -9 0.7 0.58
 -6 -13 9 0.92 0.4
 6 -13 -8 0.07 0.39
 -6 -13 8 -0.09 0.29
 -6 -13 7 16.45 1.08
 6 -13 -7 16.68 1.07
 6 -13 -7 18.28 1.53
 6 -13 -6 0.26 0.4
 -6 -13 6 0.2 0.31
 6 -13 -6 -0.32 0.32
 6 -13 -5 5.45 0.84
 -6 -13 5 5.53 0.59
 -6 -13 4 2.78 0.41
 6 -13 -4 2.12 0.6
 6 -13 -4 2.43 0.47
 6 -13 -3 29.25 1.75
 6 -13 -3 26.88 1.34
 6 -13 -2 6.82 0.71
 6 -13 -2 7.19 0.89
 6 -13 -1 7.14 0.72
 6 -13 -1 8.21 0.95
 6 -13 0 8.18 0.92
 6 -13 0 7.61 1.01
 6 -13 0 7.78 0.76
 6 13 1 0.88 0.31
 6 -13 1 1.44 0.4
 6 -13 1 0.56 0.46
 6 -13 1 0.46 0.43
 6 13 2 0.17 0.28
 6 -13 2 0.71 0.58
 6 -13 3 4.36 0.6
 6 -13 3 4.46 0.85
 6 13 3 3.76 0.55
 6 -13 4 3.86 0.59
 6 -13 4 3.75 0.82
 6 13 4 3.18 0.57
 6 -13 5 -0.39 0.32
 6 -13 5 0.24 0.5
 6 13 5 0.54 0.4
 6 -13 6 6.4 0.71
 6 -13 6 5.48 0.93
 6 13 6 6.98 0.85
 6 -13 7 -0.06 0.44
 6 -13 7 0.36 0.34
 6 13 7 0.5 0.39
 6 -13 8 1.11 0.62
 6 -13 8 0.45 0.32
 6 13 8 0.71 0.44
 6 -13 9 2.95 0.51
 6 -13 9 4.03 0.87
 6 13 9 1.9 0.54
 6 -13 10 6.62 1.1
 6 -14 -13 0.39 0.54
 -6 -14 13 0.54 0.43
 6 -14 -12 0.43 0.55
 -6 -14 12 0.27 0.36
 6 -14 -11 3.17 0.82
 -6 -14 11 3.36 0.65
 6 -14 -10 2.91 0.75
 -6 -14 10 2.58 0.58
 6 -14 -9 2.1 0.68
 -6 -14 9 1.55 0.46
 6 -14 -8 1.76 0.66
 -6 -14 8 1.01 0.39
 6 -14 -7 2.35 0.66
 -6 -14 7 2.64 0.49
 6 -14 -6 5.04 0.87
 -6 -14 6 4.41 0.56
 -6 -14 5 39.97 1.53
 6 -14 -5 35.52 2.05
 6 -14 -4 11.31 1.16
 6 -14 -3 11.65 1.16
 6 -14 -3 8.67 0.78
 6 -14 -2 33.63 1.88
 6 -14 -2 31.54 1.45
 6 -14 -1 2.77 0.62
 6 -14 -1 1.22 0.36
 6 -14 0 17.01 1.31
 6 -14 0 16.88 1.46
 6 -14 0 14.91 1.03
 6 -14 1 2.85 0.61
 6 -14 1 3.22 0.74
 6 -14 2 20.08 1.7
 6 -14 2 20.94 1.23
 6 14 2 21.56 1.15
 6 -14 3 0.86 0.55
 6 14 3 0.4 0.3
 6 -14 4 5.93 0.7
 6 -14 4 5.13 0.93
 6 14 4 6.42 0.74
 6 -14 5 -0.03 0.28
 6 -14 5 0.63 0.55
 6 14 5 -0.16 0.31
 6 -14 6 0.18 0.44
 6 -14 6 0.62 0.31
 6 14 6 0.89 0.46
 6 -14 7 0.18 0.3
 6 -14 7 0.82 0.57
 6 -14 8 0.14 0.26
 6 -14 8 -0.38 0.45
 6 -14 9 1.68 0.43
 6 -15 -13 11.3 1.41
 -6 -15 13 10.03 1.11
 6 -15 -12 -0.69 0.64
 -6 -15 12 0.78 0.49
 6 -15 -11 1.93 0.64
 -6 -15 11 2.74 0.62
 6 -15 -10 6.42 1.01
 -6 -15 10 6.01 0.79
 6 -15 -9 0.29 0.45
 -6 -15 9 0.67 0.35
 6 -15 -8 0.7 0.45
 -6 -15 8 0.68 0.33
 6 -15 -7 1.71 0.55
 -6 -15 7 2.15 0.47
 6 -15 -6 3.68 0.75
 -6 -15 6 3.73 0.54
 6 -15 -5 -0.4 0.44
 6 -15 -5 -0.06 0.31
 6 -15 -4 0.18 0.45
 6 -15 -3 1.02 0.56
 6 -15 -3 0.05 0.32
 6 -15 -2 -0.25 0.32
 6 -15 -2 0.32 0.46
 6 -15 -1 0.85 0.38
 6 -15 -1 0.66 0.48
 6 -15 0 0.97 0.35
 6 -15 0 1.15 0.48
 6 -15 0 1.89 0.62
 6 -15 1 5.35 0.65
 6 -15 1 4.23 0.76
 6 -15 1 4.44 0.83
 6 -15 2 4.65 0.84
 6 -15 2 5.64 0.66
 6 -15 3 0.34 0.45
 6 -15 3 -0.24 0.31
 6 -15 4 1.45 0.42
 6 -15 4 0.89 0.53
 6 -15 5 4.83 0.62
 6 -15 5 4.93 0.92
 6 -15 6 1.89 0.45
 6 -15 6 1.65 0.62
 6 -15 7 -0.08 0.46
 6 -15 8 -0.2 0.46
 6 -15 9 0.88 0.53
 6 -16 -12 0.39 0.54
 -6 -16 12 -0.29 0.38
 6 -16 -11 2.2 0.72
 -6 -16 11 1.65 0.53
 6 -16 -10 -0.66 0.56
 -6 -16 10 0 0.3
 6 -16 -9 3.76 0.82
 -6 -16 9 3.76 0.63
 6 -16 -8 -0.16 0.48
 -6 -16 8 0.54 0.35
 6 -16 -7 2.37 0.65
 -6 -16 7 2.12 0.47
 6 -16 -6 2.84 0.7
 -6 -16 6 2.18 0.42
 6 -16 -5 -0.07 0.44
 6 -16 -4 -0.08 0.41
 6 -16 -4 0.34 0.32
 6 -16 -3 32.01 1.51
 6 -16 -3 34.85 2.02
 6 -16 -2 4.07 0.79
 6 -16 -2 4.14 0.59
 6 -16 -1 4.15 0.61
 6 -16 -1 5.33 0.84
 6 -16 0 1.92 0.56
 6 -16 0 1.55 0.42
 6 -16 0 0.74 0.53
 6 -16 1 0.41 0.42
 6 -16 1 0.28 0.31
 6 -16 1 0.07 0.52
 6 -16 2 1.8 0.43
 6 -16 2 4.18 0.89
 6 -16 3 0.58 0.44
 6 -16 4 1.17 0.58
 6 -16 4 1.54 0.43
 6 -16 5 4.1 0.85
 6 -16 5 3.85 0.58
 6 -16 6 0.51 0.34
 6 -16 6 0.01 0.47
 6 -16 7 4.16 0.9
 6 -16 7 3.13 0.53
 6 -16 8 8.24 1.2
 6 -16 9 1.17 0.61
 6 -17 -12 3.7 0.89
 -6 -17 12 4.36 0.77
 6 -17 -11 1.28 0.59
 -6 -17 11 1.11 0.5
 6 -17 -10 -0.1 0.42
 -6 -17 10 1.48 0.52
 -6 -17 9 16.16 1.22
 6 -17 -9 16.55 1.59
 6 -17 -8 -0.08 0.51
 -6 -17 8 0.04 0.32
 6 -17 -7 -0.17 0.52
 -6 -17 7 0.72 0.37
 6 -17 -6 0.89 0.46
 6 -17 -5 -0.02 0.5
 6 -17 -4 3.23 0.75
 6 -17 -3 1.34 0.58
 6 -17 -2 0.58 0.4
 6 -17 -2 0.71 0.37
 6 -17 -1 4.11 0.61
 6 -17 -1 6.82 0.96
 6 -17 0 0.86 0.37
 6 -17 0 0.34 0.4
 6 -17 0 0.17 0.47
 6 -17 1 1.23 0.55
 6 -17 1 1.22 0.4
 6 -17 1 0.02 0.48
 6 -17 2 18.18 1.15
 6 -17 2 19.89 1.7
 6 -17 3 -0.28 0.45
 6 -17 4 -0.28 0.54
 6 -17 4 0.78 0.36
 6 -17 5 2.43 0.73
 6 -17 5 3.1 0.55
 6 -17 6 1.04 0.58
 6 -17 7 -0.02 0.44
 6 -17 8 2.19 0.67
 6 -18 -11 1.36 0.69
 -6 -18 11 -0.32 0.37
 6 -18 -10 4.22 0.84
 -6 -18 10 4.37 0.68
 6 -18 -9 2.48 0.75
 -6 -18 9 2.38 0.53
 6 -18 -8 2.91 0.79
 -6 -18 8 1.75 0.5
 6 -18 -7 11.33 1.31
 6 -18 -6 -0.08 0.41
 6 -18 -5 5.83 0.92
 6 -18 -4 1.15 0.57
 6 -18 -3 10.58 1.2
 6 -18 -2 1.95 0.59
 6 -18 -1 1 0.54
 6 -18 0 2.55 0.66
 6 -18 0 3.39 0.81
 6 -18 1 20.48 1.24
 6 -18 1 20.01 1.58
 6 -18 1 21.63 1.79
 6 -18 2 0.13 0.3
 6 -18 2 0.08 0.49
 6 -18 3 0.49 0.34
 6 -18 3 0.95 0.6
 6 -18 4 -0.2 0.5
 6 -18 5 1.35 0.67
 6 -18 6 0.86 0.53
 6 -18 7 0.01 0.49
 6 -18 8 6.7 1.12
 6 -19 -11 5.35 1.02
 -6 -19 11 4.36 0.77
 6 -19 -10 1.79 0.73
 -6 -19 10 0.53 0.42
 6 -19 -9 0.8 0.59
 -6 -19 9 0.23 0.36
 6 -19 -8 0.1 0.43
 6 -19 -7 2.14 0.64
 6 -19 -6 4.89 0.92
 6 -19 -5 2.55 0.74
 6 -19 -4 8.17 1.12
 6 -19 -3 5.77 0.93
 6 -19 -1 2.17 0.69
 6 -19 0 5.64 0.94
 6 -19 0 6.2 1.01
 6 -19 1 0 0.43
 6 -19 1 0.3 0.61
 6 -19 2 0.19 0.46
 6 -19 3 0.03 0.53
 6 -19 4 0.74 0.53
 6 -19 5 -0.03 0.43
 6 -19 6 0.32 0.54
 6 -19 7 -0.2 0.46
 6 -20 -10 0.24 0.53
 -6 -20 10 0.33 0.35
 6 -20 -9 1.3 0.61
 6 -20 -8 4.64 0.91
 6 -20 -7 1.3 0.53
 6 -20 -6 0.42 0.47
 6 -20 -5 1.06 0.56
 6 -20 -4 0.61 0.49
 6 -20 -3 2.4 0.76
 6 -20 -2 7.84 1.1
 6 -20 -1 0.26 0.48
 6 -20 0 4.68 0.85
 6 -20 0 5.14 0.96
 6 -20 1 2.46 0.69
 6 -20 1 3.47 0.79
 6 -20 2 0.45 0.48
 6 -20 3 -0.29 0.61
 6 -20 4 0.5 0.51
 6 -20 5 2.41 0.8
 6 -20 6 7.24 1.13
 6 -20 7 0.79 0.64
 6 -21 -10 1.05 0.66
 6 -21 -9 1.71 0.75
 6 -21 -8 1.29 0.64
 6 -21 -7 7.44 1.13
 6 -21 -6 -0.03 0.47
 6 -21 -5 6.15 1.01
 6 -21 -4 1.58 0.62
 6 -21 -3 0.21 0.43
 6 -21 -2 0.83 0.62
 6 -21 -1 0.14 0.45
 6 -21 0 1.19 0.56
 6 -21 1 0.88 0.51
 6 -21 1 2.5 0.75
 6 -21 2 4.13 0.87
 6 -21 3 10.98 1.37
 6 -21 4 0.66 0.57
 6 -21 5 6.31 1.08
 6 -21 6 0.95 0.56
 6 -22 -9 -0.55 0.61
 6 -22 -8 1.14 0.63
 6 -22 -7 0.99 0.62
 6 -22 -6 1.55 0.68
 6 -22 -5 1.13 0.64
 6 -22 -4 9.15 1.21
 6 -22 -3 1.24 0.61
 6 -22 -2 6.51 1.03
 6 -22 -1 1.43 0.61
 6 -22 0 5.72 1
 6 -22 1 5.73 0.96
 6 -22 1 6.64 1.1
 6 -22 2 0.85 0.66
 6 -22 3 0.46 0.49
 6 -22 4 0.63 0.61
 6 -22 5 1.48 0.68
 6 -22 6 0.67 0.6
 6 -23 -8 1.3 0.62
 6 -23 -7 1.52 0.7
 6 -23 -6 2.77 0.77
 6 -23 -5 0.03 0.46
 6 -23 -4 0.2 0.55
 6 -23 -3 0.51 0.49
 6 -23 -2 1.1 0.57
 6 -23 -1 3.43 0.87
 6 -23 0 -0.17 0.43
 6 -23 1 0.72 0.54
 6 -23 1 0.07 0.52
 6 -23 2 1.19 0.65
 6 -23 3 0.84 0.54
 6 -23 4 9.57 1.3
 6 -23 5 -0.72 0.54
 6 -24 -7 1.08 0.7
 6 -24 -6 0.14 0.55
 6 -24 -5 1.4 0.68
 6 -24 -4 0.38 0.52
 6 -24 -3 3.33 0.84
 6 -24 -2 3.41 0.88
 6 -24 -1 1.9 0.71
 6 -24 0 1.59 0.65
 6 -24 1 2.32 0.76
 6 -24 1 3.21 0.83
 6 -24 2 2.8 0.83
 6 -24 3 0.92 0.68
 6 -24 4 4.89 1.02
 6 -25 -6 5.69 1.07
 6 -25 -5 0.39 0.56
 6 -25 -4 0.68 0.5
 6 -25 -3 1.17 0.7
 6 -25 -2 1.32 0.64
 6 -25 -1 0.46 0.57
 6 -25 0 3.67 0.92
 6 -25 0 4.48 1
 6 -25 1 3.66 0.9
 6 -25 1 4.85 1.03
 6 -25 2 4.27 0.97
 6 -25 3 2.04 0.78
 6 -26 -4 0.26 0.5
 6 -26 -3 1.02 0.6
 6 -26 -2 17.65 1.73
 6 -26 -1 -0.23 0.46
 6 -26 0 1.18 0.69
 6 -26 0 0.5 0.63
 6 -26 1 2.32 0.74
 6 -26 1 2.47 0.81
 -7 0 13 2.18 0.63
 -7 0 12 -0.02 0.37
 7 0 -11 17.85 1.12
 7 0 -11 18.43 1.49
 -7 0 11 16.28 1.38
 -7 0 10 0.68 0.5
 7 0 -10 0.59 0.41
 7 0 -10 0.18 0.33
 -7 0 9 1.64 0.53
 7 0 -9 1.89 0.44
 7 0 -9 1.37 0.48
 -7 0 8 0.77 0.42
 7 0 -8 0.4 0.35
 7 0 -8 -0.31 0.35
 7 0 -7 48.63 1.99
 7 0 -5 84.05 2.71
 7 0 -5 80.43 2.67
 7 0 -4 -0.46 0.4
 7 0 -4 0.2 0.3
 7 0 -3 6.92 0.82
 7 0 -3 8.54 0.9
 7 0 -2 0.17 0.38
 7 0 -1 0.19 0.42
 7 0 -1 1.18 0.47
 7 0 0 -0.54 0.47
 7 0 0 0.68 0.49
 7 0 1 20.61 1.42
 7 0 1 18.89 1.4
 7 0 2 0.15 0.43
 7 0 2 0.61 0.4
 7 0 3 58.73 2.43
 7 0 3 50.41 2.37
 7 0 4 0.5 0.44
 7 0 4 0.01 0.4
 7 0 5 91.74 3.37
 7 0 5 101.05 3.22
 7 0 6 0.22 0.36
 7 0 6 1.29 0.63
 7 0 7 3.28 0.77
 7 0 8 1.14 0.59
 7 0 8 -0.17 0.37
 7 0 9 0.62 0.55
 -7 1 13 2.68 0.62
 -7 -1 13 4.39 0.78
 -7 1 12 0.07 0.35
 -7 -1 12 0.4 0.44
 7 -1 -12 1.04 0.56
 -7 1 11 7.17 0.92
 -7 -1 11 7.04 0.93
 7 -1 -11 7.08 0.95
 7 1 -11 6.47 0.72
 7 -1 -10 1.39 0.44
 -7 1 10 0.88 0.46
 -7 -1 10 1.82 0.59
 7 1 -10 0.59 0.35
 7 -1 -10 0.99 0.4
 7 1 -10 0.88 0.41
 -7 1 9 7.55 0.94
 -7 -1 9 6.99 0.9
 7 1 -9 6.41 0.73
 7 -1 -9 8.4 0.96
 7 1 -9 5.44 0.74
 -7 -1 8 0.89 0.49
 7 1 -8 0.2 0.33
 7 -1 -8 0.17 0.34
 7 -1 -7 8.97 0.89
 7 1 -7 9.32 0.89
 7 -1 -7 8.67 0.84
 7 -1 -6 1.3 0.48
 7 1 -6 0.95 0.4
 7 1 -5 2.13 0.54
 7 -1 -5 1.79 0.46
 7 1 -5 1.59 0.43
 7 -1 -5 1.51 0.49
 7 1 -4 8.87 0.95
 7 -1 -4 9.65 0.97
 7 1 -4 8.02 0.86
 7 -1 -4 8.31 0.9
 7 1 -3 116.97 3.37
 7 -1 -3 105.22 3.1
 7 1 -3 104.84 3.06
 7 -1 -3 106.19 3.25
 7 -1 -2 0.23 0.35
 7 1 -2 0.1 0.35
 7 -1 -2 0.61 0.43
 7 1 -1 27.02 1.56
 7 -1 -1 24.9 1.56
 7 -1 0 9.57 0.95
 7 1 0 11.39 1.06
 7 -1 0 10.55 1.05
 7 1 1 1.96 0.57
 7 -1 1 2.12 0.58
 7 -1 2 -0.24 0.4
 7 1 2 -0.34 0.38
 7 -1 2 0.27 0.46
 7 -1 3 -0.41 0.43
 7 1 3 0.75 0.47
 7 -1 3 0.41 0.41
 7 -1 4 0.06 0.37
 7 1 4 0.2 0.38
 7 -1 4 0.56 0.48
 7 1 5 5.64 0.9
 7 -1 5 4.51 0.81
 7 1 6 1.89 0.59
 7 1 6 1.62 0.57
 7 -1 6 1.08 0.45
 7 -1 6 1.22 0.51
 7 1 7 0.24 0.48
 7 -1 7 -0.03 0.47
 7 1 8 5.12 0.89
 7 -1 8 2.97 0.71
 7 -1 8 3.64 0.64
 7 1 9 4.88 0.88
 7 -1 9 5.94 0.99
 7 1 9 4.86 0.73
 -7 2 13 0.66 0.42
 -7 -2 13 1.09 0.55
 7 -2 -13 1.54 0.63
 -7 2 12 0.53 0.44
 -7 -2 12 -0.17 0.39
 7 -2 -12 0.47 0.45
 -7 2 11 2.22 0.59
 -7 -2 11 1.33 0.49
 7 2 -11 1.48 0.39
 7 -2 -11 2.32 0.6
 -7 2 10 9.29 1.06
 -7 -2 10 8.86 1
 7 -2 -10 9.29 0.84
 7 -2 -10 10.03 1.06
 -7 2 9 1.5 0.49
 -7 -2 9 1.12 0.48
 7 2 -9 2.09 0.47
 7 -2 -9 1.23 0.5
 7 2 -8 36.07 1.71
 7 -2 -8 32.73 1.6
 7 -2 -8 34.86 1.8
 -7 -2 8 34.27 1.8
 -7 -2 7 1.91 0.51
 7 2 -7 0.43 0.32
 7 -2 -7 1.05 0.41
 7 -2 -7 0.76 0.37
 7 2 -6 34.4 1.73
 7 -2 -6 32.85 1.64
 7 -2 -6 35.48 1.63
 7 2 -6 32.63 1.57
 7 2 -5 1.18 0.4
 7 -2 -5 2.54 0.55
 7 2 -5 2.93 0.54
 7 -2 -4 0.18 0.37
 7 2 -4 0.56 0.38
 7 -2 -4 1.32 0.51
 7 -2 -3 17.88 1.25
 7 2 -3 16.52 1.17
 7 -2 -3 16.85 1.3
 7 -2 -2 18.48 1.29
 7 2 -2 17.62 1.22
 7 -2 -2 17.76 1.33
 7 -2 -1 11.61 1.04
 7 2 -1 12.64 1.08
 7 -2 -1 11.93 1.13
 7 2 0 18.67 1.32
 7 -2 0 18.96 1.4
 7 -2 1 6.22 0.8
 7 2 1 6.96 0.86
 7 -2 1 5.87 0.86
 7 -2 2 9.24 0.94
 7 2 2 7.61 0.92
 7 -2 2 8.64 1.04
 7 -2 3 5.64 0.79
 7 2 3 4.94 0.75
 7 -2 3 6.46 0.93
 7 2 4 20.42 1.51
 7 -2 4 21.19 1.6
 7 -2 4 20.78 1.39
 7 2 5 25.19 1.76
 7 -2 5 25.68 1.79
 7 -2 5 27.14 1.61
 7 2 6 13.85 1.33
 7 -2 6 13.67 1.34
 7 2 7 1.6 0.63
 7 -2 7 2.66 0.78
 7 -2 7 0.68 0.37
 7 2 8 -0.16 0.39
 7 2 8 -0.04 0.45
 7 -2 8 0.61 0.5
 7 2 9 0.69 0.53
 7 2 9 -0.28 0.35
 7 -2 9 0.34 0.55
 7 -2 9 -0.34 0.38
 7 -3 -13 12.37 1.35
 -7 3 13 11.12 1.22
 -7 -3 13 11.63 1.21
 -7 3 12 0.22 0.36
 -7 -3 12 0.42 0.43
 7 -3 -12 0.37 0.44
 -7 3 11 1.79 0.6
 -7 -3 11 1.93 0.53
 7 -3 -11 2.28 0.47
 7 -3 -11 1.77 0.59
 -7 3 10 0.86 0.47
 -7 -3 10 1.95 0.58
 7 -3 -10 1.54 0.56
 7 -3 -9 2.78 0.52
 -7 -3 9 2.21 0.56
 7 -3 -9 3.34 0.65
 7 3 -8 4.09 0.62
 -7 -3 8 2.7 0.59
 7 -3 -8 4.09 0.7
 7 -3 -8 2.79 0.52
 7 -3 -7 24.14 1.38
 7 -3 -7 26.77 1.55
 -7 -3 7 25.38 1.52
 7 -3 -6 1.34 0.45
 7 -3 -6 2.66 0.53
 7 -3 -5 47.61 2
 7 3 -5 50.47 1.96
 7 -3 -5 49.46 1.91
 7 -3 -4 1.8 0.59
 7 3 -4 1.87 0.48
 7 -3 -4 1.13 0.46
 7 3 -3 0.1 0.29
 7 -3 -3 0.28 0.38
 7 3 -2 4.1 0.62
 7 -3 -2 4.36 0.74
 7 3 -1 57.48 2.22
 7 -3 -1 57.9 2.27
 7 -3 -1 57.72 2.45
 7 3 0 19.51 1.34
 7 -3 0 17.47 1.25
 7 -3 0 18.41 1.41
 7 3 1 25.61 1.54
 7 -3 1 25.6 1.53
 7 -3 1 26.1 1.7
 7 3 2 18.05 1.35
 7 -3 2 19.73 1.34
 7 -3 2 18.93 1.51
 7 3 3 0.2 0.37
 7 -3 3 0.5 0.43
 7 -3 3 0.03 0.45
 7 3 4 2.73 0.67
 7 -3 4 4.05 0.7
 7 -3 4 3.54 0.73
 7 3 5 13.95 1.27
 7 -3 5 12.45 1.27
 7 -3 5 14.21 1.17
 7 3 6 -0.24 0.46
 7 -3 6 0.16 0.41
 7 -3 6 0.41 0.37
 7 -3 7 18.05 1.63
 7 -3 7 18.85 1.35
 7 3 7 18.54 1.55
 7 3 8 1.01 0.58
 7 -3 8 -0.16 0.43
 7 -3 8 -0.34 0.4
 7 3 9 9 1.18
 7 -3 9 7.57 1.12
 -7 4 13 1.21 0.51
 -7 -4 13 1.72 0.6
 7 -4 -13 0.86 0.47
 -7 -4 12 9.61 1.1
 7 -4 -12 9.67 1.15
 -7 4 12 11.22 1.22
 -7 4 11 0.3 0.46
 -7 -4 11 0.01 0.36
 7 -4 -11 -0.46 0.46
 -7 -4 10 0.96 0.43
 7 -4 -10 1.22 0.37
 7 -4 -10 1.15 0.51
 7 4 -9 4.58 0.65
 -7 -4 9 3.52 0.65
 7 -4 -9 3.47 0.67
 7 -4 -8 3.06 0.56
 -7 -4 8 2.78 0.56
 7 -4 -8 2.74 0.58
 -7 -4 7 0.43 0.36
 7 -4 -7 1.33 0.53
 7 -4 -7 0.54 0.38
 -7 -4 6 0.25 0.31
 7 -4 -6 -0.08 0.32
 7 -4 -6 -0.04 0.32
 7 -4 -5 183.2 4.12
 7 -4 -5 185.86 4.08
 7 4 -4 27.9 1.41
 7 -4 -4 28.49 1.57
 7 -4 -4 28.36 1.43
 7 -4 -4 25.12 1.59
 7 4 -3 1.65 0.44
 7 -4 -3 1.49 0.46
 7 4 -2 1.11 0.39
 7 -4 -2 1.64 0.5
 7 -4 -2 1.61 0.55
 7 4 -1 4.78 0.67
 7 -4 -1 4.37 0.69
 7 -4 -1 4.09 0.73
 7 4 0 61.11 2.31
 7 -4 0 66.08 2.45
 7 -4 0 63.55 2.65
 7 4 1 3.97 0.65
 7 -4 1 3.23 0.62
 7 -4 1 4.25 0.79
 7 4 2 5.84 0.79
 7 -4 2 6.66 0.82
 7 -4 2 6.39 0.95
 7 4 3 13.7 1.22
 7 -4 3 12.05 1.26
 7 4 4 7.8 0.97
 7 -4 4 8.09 1.04
 7 4 5 6.42 0.89
 7 -4 5 7.14 1.01
 7 -4 5 7.7 0.89
 7 4 6 0.4 0.4
 7 -4 6 0.57 0.53
 7 -4 6 -0.18 0.37
 7 4 7 8.33 1.06
 7 -4 7 9.54 1.19
 7 -4 7 8.09 0.89
 7 4 8 3.67 0.74
 7 -4 8 4.34 0.93
 7 4 9 0.65 0.52
 7 -4 9 0.77 0.51
 7 -4 9 0.37 0.32
 -7 5 13 1.31 0.49
 -7 -5 13 1.97 0.61
 7 -5 -13 1.46 0.67
 -7 5 12 2.67 0.67
 -7 -5 12 1.41 0.47
 7 -5 -12 2.59 0.68
 7 -5 -11 0.17 0.27
 -7 -5 11 0.5 0.43
 7 -5 -11 0.49 0.41
 7 5 -10 5.3 0.7
 -7 -5 10 4.98 0.71
 7 -5 -10 4.8 0.82
 7 -5 -10 4.29 0.59
 7 5 -9 -0.38 0.31
 -7 -5 9 0.06 0.38
 7 -5 -9 -0.1 0.29
 7 -5 -9 -0.25 0.36
 7 -5 -8 4.38 0.6
 -7 -5 8 4.45 0.67
 7 -5 -8 5.51 0.78
 7 -5 -7 1.66 0.48
 -7 -5 7 0.92 0.43
 7 -5 -7 1.12 0.45
 7 -5 -6 11.4 0.98
 7 -5 -6 10.9 1
 -7 -5 6 13.02 1.04
 7 -5 -5 0.05 0.37
 7 -5 -5 0.18 0.33
 7 -5 -4 2.78 0.51
 7 5 -4 2.9 0.49
 7 -5 -4 3.14 0.6
 7 -5 -3 6.81 0.71
 7 5 -3 7.13 0.73
 7 -5 -3 5.9 0.75
 7 -5 -3 6.09 0.87
 7 5 -2 0.36 0.33
 7 -5 -2 -0.71 0.42
 7 -5 -2 -0.16 0.4
 7 5 -1 3.13 0.56
 7 -5 -1 2.77 0.56
 7 -5 -1 1.59 0.55
 7 5 0 12.91 1.04
 7 -5 0 13.88 1.14
 7 -5 0 9.99 1.09
 7 5 1 -0.11 0.35
 7 -5 1 0.66 0.41
 7 -5 1 0.76 0.5
 7 5 2 7.75 0.91
 7 -5 2 7.41 1
 7 -5 2 8.67 0.91
 7 5 3 4.16 0.71
 7 -5 3 3.74 0.79
 7 5 4 4.75 0.73
 7 -5 4 5.64 0.92
 7 5 5 2.41 0.6
 7 -5 5 3.51 0.83
 7 -5 5 3.11 0.61
 7 5 6 4.87 0.85
 7 -5 6 4.05 0.8
 7 -5 7 11.7 1.34
 7 -5 7 9.65 0.96
 7 5 7 11.12 1.21
 7 5 8 0.91 0.54
 7 -5 8 0.45 0.46
 7 -5 8 0.36 0.33
 7 5 9 0.41 0.49
 7 -5 9 1.1 0.69
 7 -5 9 -0.12 0.32
 -7 6 13 1.54 0.55
 -7 -6 13 1.95 0.57
 7 -6 -13 2.96 0.78
 -7 -6 12 0 0.37
 7 -6 -12 0.23 0.44
 -7 -6 11 0.26 0.42
 7 -6 -11 -0.16 0.24
 7 -6 -11 0.25 0.49
 7 -6 -10 1.01 0.38
 -7 -6 10 0.98 0.45
 7 -6 -10 0.73 0.44
 -7 -6 9 0.8 0.42
 7 -6 -9 0.33 0.44
 7 -6 -9 0.05 0.29
 -7 -6 8 6.52 0.77
 7 -6 -8 6.76 0.92
 7 -6 -7 9.79 1
 -7 -6 7 10.06 0.95
 7 -6 -6 6.85 0.76
 -7 -6 6 6.45 0.73
 7 -6 -6 6.06 0.82
 7 -6 -5 18.35 1.27
 7 -6 -5 16.83 1.18
 7 -6 -4 6.55 0.78
 7 -6 -4 3.74 0.62
 7 6 -3 1.53 0.38
 7 -6 -3 1.34 0.38
 7 -6 -3 1.51 0.53
 7 -6 -3 1.36 0.45
 7 6 -2 1.12 0.38
 7 -6 -2 0.97 0.36
 7 -6 -2 1.4 0.53
 7 -6 -2 1.67 0.46
 7 6 -1 0.33 0.33
 7 -6 -1 -0.26 0.42
 7 -6 -1 -0.45 0.39
 7 6 0 12.48 1.01
 7 -6 0 11.3 1.01
 7 -6 0 10.96 1.16
 7 6 1 -0.18 0.3
 7 -6 1 -0.48 0.47
 7 -6 1 1 0.44
 7 6 2 5.99 0.78
 7 -6 2 5.68 0.86
 7 -6 2 6.08 0.77
 7 6 3 4.4 0.71
 7 -6 3 4.74 0.86
 7 -6 3 4.19 0.67
 7 6 4 3.25 0.66
 7 -6 4 3.18 0.76
 7 -6 4 3.5 0.6
 7 6 5 0.32 0.39
 7 -6 5 1.58 0.63
 7 6 6 3.3 0.7
 7 -6 6 3.5 0.8
 7 -6 6 3.2 0.6
 7 6 7 1.22 0.52
 7 -6 7 2.02 0.61
 7 -6 7 2.37 0.54
 7 6 8 1.56 0.59
 7 -6 8 2.18 0.66
 7 -6 8 0.97 0.42
 7 6 9 0.69 0.53
 7 -6 9 0.72 0.49
 -7 -7 13 4.78 0.82
 7 -7 -13 4.71 0.92
 -7 -7 12 3.21 0.68
 7 -7 -12 2.84 0.82
 7 -7 -11 9.94 1.19
 -7 -7 11 9.1 1.01
 7 -7 -11 9 0.8
 7 -7 -10 11.82 1.23
 -7 -7 10 10.21 1.03
 7 -7 -9 0.85 0.34
 -7 -7 9 1.47 0.5
 7 -7 -9 0.64 0.37
 -7 -7 8 4.71 0.68
 7 -7 -8 5.06 0.65
 7 -7 -8 4.81 0.81
 -7 -7 7 0.11 0.29
 7 -7 -7 0.63 0.35
 7 -7 -7 0.87 0.48
 -7 -7 6 3.38 0.55
 7 -7 -6 2.57 0.5
 7 -7 -6 3.53 0.67
 7 -7 -5 -0.07 0.37
 -7 -7 5 -0.1 0.31
 7 -7 -5 -0.63 0.4
 7 -7 -4 2.99 0.57
 7 -7 -4 3.63 0.6
 7 -7 -3 28.23 1.49
 7 -7 -3 29.69 1.59
 7 -7 -3 24.88 1.67
 7 7 -2 12.66 0.91
 7 -7 -2 13.64 1.02
 7 -7 -2 11.92 1.03
 7 -7 -2 10.53 1.11
 7 7 -1 22.93 1.26
 7 -7 -1 19.98 1.17
 7 -7 -1 22.87 1.4
 7 -7 -1 21.65 1.61
 7 7 0 0.43 0.36
 7 -7 0 -0.68 0.51
 7 -7 0 1.17 0.49
 7 7 1 -0.2 0.32
 7 -7 1 0.04 0.44
 7 -7 1 -0.09 0.33
 7 7 2 5.86 0.78
 7 -7 2 5.82 0.94
 7 7 3 0.18 0.32
 7 -7 3 1.09 0.55
 7 -7 3 0.74 0.41
 7 7 4 5.63 0.8
 7 -7 4 5.81 0.99
 7 -7 4 5.26 0.72
 7 7 5 0.12 0.42
 7 -7 5 -0.27 0.5
 7 -7 5 -0.14 0.32
 7 7 6 3.48 0.69
 7 -7 6 4.38 0.88
 7 -7 6 2.98 0.58
 7 7 7 4.37 0.8
 7 -7 7 3.47 0.8
 7 7 8 1.51 0.59
 7 -7 8 0.83 0.41
 7 -7 8 0.23 0.45
 7 7 9 7.16 1.04
 7 -7 9 10.59 1.37
 -7 -8 13 1.99 0.56
 7 -8 -13 3.17 0.82
 -7 -8 12 -0.19 0.39
 7 -8 -12 1.06 0.65
 -7 -8 11 4.09 0.71
 7 -8 -11 4.18 0.81
 7 -8 -11 4.7 0.61
 -7 -8 10 7.82 0.93
 7 -8 -10 7.43 0.98
 7 -8 -10 6.97 0.72
 7 -8 -9 2.66 0.51
 -7 -8 9 2.43 0.56
 7 -8 -9 4.29 0.8
 7 -8 -8 10.77 1.12
 -7 -8 8 9.99 0.94
 -7 -8 7 1.56 0.44
 7 -8 -7 1.34 0.5
 7 -8 -7 0.79 0.32
 7 -8 -6 11.19 1.1
 7 -8 -6 8.65 0.84
 -7 -8 6 10.74 0.91
 7 -8 -5 8.37 0.85
 7 -8 -5 8.33 0.92
 7 -8 -4 3.92 0.59
 7 -8 -4 4.26 0.68
 7 -8 -3 0.4 0.36
 7 -8 -2 0.33 0.36
 7 -8 -2 0.28 0.44
 7 -8 -1 3.73 0.57
 7 -8 -1 3.43 0.74
 7 8 0 0.85 0.33
 7 -8 0 1.05 0.54
 7 -8 1 0.34 0.37
 7 8 1 0.91 0.43
 7 -8 1 0.58 0.48
 7 8 2 8.18 0.85
 7 -8 2 7.96 1.06
 7 -8 2 9.1 0.93
 7 -8 3 0.57 0.41
 7 8 3 0.65 0.43
 7 -8 3 0.54 0.52
 7 -8 4 3.91 0.66
 7 8 4 6.41 0.83
 7 -8 4 5.82 0.95
 7 -8 5 0.2 0.32
 7 8 5 0.79 0.4
 7 -8 5 -0.01 0.46
 7 -8 6 5.79 0.75
 7 8 6 5.52 0.86
 7 -8 6 7.1 1.02
 7 8 7 0.72 0.42
 7 -8 7 1.46 0.62
 7 8 8 5.61 0.91
 7 -8 8 4.92 0.68
 7 -8 8 5.37 0.95
 -7 -9 12 3.77 0.72
 7 -9 -12 6.58 1.04
 -7 -9 11 -0.18 0.31
 7 -9 -11 0.38 0.4
 7 -9 -10 11.77 1.26
 -7 -9 10 11.97 1.1
 -7 -9 9 0.18 0.29
 7 -9 -9 0.77 0.35
 7 -9 -9 -0.14 0.38
 -7 -9 8 2.05 0.48
 7 -9 -8 1.87 0.58
 -7 -9 7 7.53 0.8
 7 -9 -7 7.5 0.95
 7 -9 -7 5.85 0.68
 -7 -9 6 0.4 0.32
 7 -9 -6 0.76 0.43
 7 -9 -6 0.15 0.29
 7 -9 -5 6.57 0.77
 7 -9 -5 7.17 0.92
 7 -9 -4 7.95 0.82
 7 -9 -4 7.43 0.88
 7 -9 -3 17.41 1.28
 7 -9 -2 2.54 0.53
 7 -9 -2 2.96 0.58
 7 -9 -2 3.06 0.7
 7 -9 -1 0.21 0.31
 7 -9 -1 -0.36 0.43
 7 -9 0 6.33 0.74
 7 -9 0 7.81 1.06
 7 -9 1 1.12 0.44
 7 9 1 0.69 0.34
 7 -9 1 1.23 0.6
 7 -9 2 6.09 0.76
 7 9 2 6.25 0.77
 7 -9 2 5.01 0.88
 7 9 3 3.35 0.64
 7 -9 3 1.44 0.47
 7 -9 3 2.27 0.68
 7 9 4 4.49 0.73
 7 -9 4 4.54 0.68
 7 -9 4 6.37 0.99
 7 9 5 1.71 0.58
 7 -9 5 0.58 0.37
 7 -9 5 0.07 0.45
 7 9 6 7.85 0.98
 7 -9 6 6.1 0.77
 7 -9 6 7.01 1.05
 7 9 7 0.31 0.42
 7 -9 7 0.14 0.29
 7 -9 7 -0.15 0.46
 7 9 8 6.02 0.96
 7 -9 8 5.46 1.02
 -7 -10 12 1.11 0.5
 7 -10 -12 1.16 0.56
 -7 -10 11 1.01 0.44
 7 -10 -11 1.72 0.63
 -7 -10 10 0.54 0.34
 7 -10 -10 -0.04 0.42
 -7 -10 9 2.9 0.56
 7 -10 -9 3.26 0.7
 -7 -10 8 1.09 0.39
 7 -10 -8 0.15 0.28
 7 -10 -8 0.32 0.42
 -7 -10 7 2.32 0.5
 7 -10 -7 1.96 0.6
 7 -10 -6 20.26 1.48
 7 -10 -6 18.6 1.18
 7 -10 -5 9.23 1.02
 7 -10 -5 9.52 0.87
 7 -10 -4 6.22 0.83
 7 -10 -4 6.09 0.75
 7 -10 -3 2.5 0.59
 7 -10 -2 2.13 0.5
 7 -10 -2 2.29 0.53
 7 -10 -2 3.17 0.73
 7 -10 -1 0.28 0.32
 7 -10 -1 0.05 0.32
 7 -10 -1 1.09 0.48
 7 -10 0 0.61 0.36
 7 -10 0 1.61 0.45
 7 -10 0 0.38 0.42
 7 -10 1 0.35 0.47
 7 10 2 2.92 0.53
 7 -10 2 3.92 0.66
 7 -10 2 2.82 0.68
 7 10 3 -0.03 0.32
 7 -10 3 0.09 0.31
 7 -10 3 -0.05 0.41
 7 10 4 0.87 0.39
 7 -10 4 -0.07 0.42
 7 10 5 6.77 0.88
 7 -10 5 6.7 0.8
 7 -10 5 5.69 0.97
 7 10 6 -0.6 0.46
 7 -10 6 -0.43 0.36
 7 -10 6 0.26 0.5
 7 10 7 0.9 0.47
 7 -10 7 1.67 0.72
 7 -10 7 1.23 0.46
 7 10 8 0.43 0.42
 7 -10 8 2.28 0.74
 -7 -11 12 -0.25 0.36
 7 -11 -12 0.21 0.44
 -7 -11 11 0.74 0.42
 7 -11 -11 0.47 0.49
 -7 -11 10 0.49 0.39
 7 -11 -10 -0.04 0.42
 7 -11 -9 2.31 0.46
 -7 -11 9 3.03 0.55
 7 -11 -9 2.28 0.65
 7 -11 -8 0.81 0.34
 -7 -11 8 1.02 0.38
 7 -11 -8 0.82 0.51
 7 -11 -7 0.91 0.5
 7 -11 -6 1.26 0.4
 7 -11 -6 2.89 0.68
 7 -11 -5 13.39 1.25
 7 -11 -5 10.41 0.92
 7 -11 -4 0.44 0.43
 7 -11 -4 0.52 0.35
 7 -11 -3 3.53 0.67
 7 -11 -3 2.69 0.52
 7 -11 -2 4.54 0.74
 7 -11 -2 3.48 0.6
 7 -11 -2 3.52 0.78
 7 -11 -1 13.52 1.13
 7 -11 -1 11.74 1.26
 7 -11 -1 13.87 1.07
 7 -11 0 -0.03 0.33
 7 -11 0 0.24 0.47
 7 -11 1 2.33 0.53
 7 -11 1 2.71 0.72
 7 -11 2 4.1 0.81
 7 11 3 0.69 0.36
 7 -11 3 1.51 0.51
 7 -11 3 0.44 0.46
 7 11 4 -0.49 0.33
 7 -11 4 0.48 0.39
 7 -11 4 0.09 0.54
 7 11 5 0.14 0.38
 7 -11 5 0.93 0.6
 7 -11 5 -0.13 0.32
 7 11 6 4.58 0.78
 7 -11 6 4 0.86
 7 11 7 10.13 1.11
 7 -11 7 9.24 1.24
 7 -11 7 10.18 0.95
 7 11 8 0.27 0.41
 7 -11 8 0.51 0.61
 -7 -12 12 0.86 0.43
 7 -12 -12 2.46 0.74
 -7 -12 11 8.67 0.98
 7 -12 -11 9.17 1.24
 -7 -12 10 7.15 0.87
 7 -12 -10 7.76 1.09
 7 -12 -9 15.69 1.1
 7 -12 -9 16.04 1.49
 -7 -12 9 13.41 1.11
 7 -12 -8 0.49 0.49
 7 -12 -8 0.01 0.29
 7 -12 -7 0.85 0.54
 7 -12 -6 2.44 0.65
 7 -12 -6 1.58 0.41
 7 -12 -5 1.74 0.45
 7 -12 -5 2.47 0.6
 7 -12 -4 -0.33 0.32
 7 -12 -4 0.26 0.35
 7 -12 -3 6.38 0.75
 7 -12 -3 7.25 0.93
 7 -12 -2 0.98 0.48
 7 -12 -2 0.46 0.47
 7 -12 -2 0.15 0.32
 7 -12 -1 10.47 1.03
 7 -12 -1 10.43 0.94
 7 -12 -1 9.97 1.18
 7 -12 0 0.77 0.41
 7 -12 0 1.72 0.74
 7 -12 0 -0.09 0.34
 7 -12 1 0.5 0.44
 7 -12 1 -0.17 0.35
 7 -12 2 8.24 1.13
 7 -12 2 5.57 0.71
 7 -12 3 2.52 0.75
 7 -12 3 0.94 0.37
 7 12 4 2.42 0.56
 7 -12 4 2.1 0.7
 7 12 5 1.14 0.43
 7 -12 5 0.38 0.52
 7 -12 5 0.08 0.29
 7 12 6 0.58 0.42
 7 -12 6 1.39 0.7
 7 -12 6 -0.23 0.3
 7 -12 7 0.19 0.3
 7 -12 7 0.33 0.5
 7 12 7 0.86 0.54
 -7 -13 11 9.31 1.01
 7 -13 -11 11.11 1.34
 -7 -13 10 0.06 0.32
 7 -13 -10 -0.06 0.42
 7 -13 -9 11.26 1.29
 7 -13 -8 1.39 0.42
 7 -13 -8 0.77 0.48
 7 -13 -7 2.44 0.62
 7 -13 -6 1.24 0.4
 7 -13 -6 2.49 0.64
 7 -13 -5 1.18 0.52
 7 -13 -5 -0.08 0.3
 7 -13 -4 4.02 0.63
 7 -13 -4 4.91 0.84
 7 -13 -3 -0.19 0.33
 7 -13 -3 0.32 0.38
 7 -13 -2 1.24 0.46
 7 -13 -2 0.99 0.47
 7 -13 -2 0.65 0.49
 7 -13 -1 7.92 0.81
 7 -13 -1 9.2 1.02
 7 -13 -1 7.15 1.03
 7 -13 0 13.01 1.17
 7 -13 0 11.36 1.31
 7 -13 0 11.77 0.98
 7 -13 1 4.23 0.85
 7 -13 1 3.49 0.59
 7 -13 2 3.08 0.77
 7 -13 2 3.01 0.58
 7 -13 3 4.11 0.87
 7 -13 3 2.84 0.56
 7 -13 4 0.8 0.39
 7 -13 4 0.87 0.54
 7 -13 5 -0.07 0.44
 7 -13 6 1 0.43
 7 -13 6 0.68 0.54
 7 13 6 0.58 0.36
 7 -13 7 3.21 0.83
 7 13 7 2.39 0.6
 -7 -14 11 0.07 0.32
 7 -14 -11 0.49 0.52
 7 -14 -10 0.79 0.51
 7 -14 -9 1.6 0.7
 7 -14 -8 1.2 0.59
 7 -14 -7 7.11 0.77
 7 -14 -7 8.69 1.14
 7 -14 -6 5.12 0.88
 7 -14 -6 5.52 0.71
 7 -14 -5 0.99 0.4
 7 -14 -5 1.12 0.61
 7 -14 -4 2.4 0.51
 7 -14 -4 3.8 0.74
 7 -14 -3 1.33 0.57
 7 -14 -3 0.85 0.37
 7 -14 -2 13 1.24
 7 -14 -2 12.82 1.03
 7 -14 -1 0.79 0.49
 7 -14 -1 -0.37 0.43
 7 -14 0 1.43 0.43
 7 -14 0 2.2 0.6
 7 -14 0 2.37 0.73
 7 -14 1 -0.27 0.35
 7 -14 1 -0.37 0.52
 7 -14 2 1.09 0.43
 7 -14 2 0.18 0.43
 7 -14 3 0.72 0.57
 7 -14 4 0.77 0.36
 7 -14 4 1.33 0.58
 7 -14 5 2.92 0.54
 7 -14 5 3.81 0.9
 7 -14 6 5.21 1.01
 7 -14 7 0.27 0.45
 7 -14 7 1.17 0.44
 7 -15 -10 -0.3 0.44
 7 -15 -9 0.34 0.46
 7 -15 -8 6.5 1.05
 7 -15 -7 1.58 0.57
 7 -15 -6 -0.2 0.42
 7 -15 -6 0.25 0.33
 7 -15 -5 3.2 0.59
 7 -15 -5 5.99 0.95
 7 -15 -4 0.07 0.43
 7 -15 -4 0.93 0.38
 7 -15 -3 4.4 0.79
 7 -15 -2 0.35 0.33
 7 -15 -2 0.71 0.47
 7 -15 -1 4.25 0.77
 7 -15 -1 3.01 0.75
 7 -15 -1 3.08 0.56
 7 -15 0 13.71 1.27
 7 -15 0 15.52 1.51
 7 -15 0 11.75 0.97
 7 -15 1 5.55 0.85
 7 -15 1 3.08 0.71
 7 -15 2 -0.08 0.29
 7 -15 2 0.14 0.55
 7 -15 3 2.27 0.49
 7 -15 3 3.83 0.88
 7 -15 4 0.13 0.48
 7 -15 5 6.22 1.11
 7 -15 5 3.34 0.57
 7 -15 6 0.78 0.63
 7 -16 -10 5.38 1.01
 7 -16 -9 0.01 0.48
 7 -16 -8 -0.07 0.48
 7 -16 -7 0.15 0.44
 7 -16 -6 2.17 0.7
 7 -16 -5 0.17 0.31
 7 -16 -5 1.06 0.57
 7 -16 -4 6.3 0.94
 7 -16 -3 0.37 0.34
 7 -16 -3 0.6 0.5
 7 -16 -2 1.49 0.63
 7 -16 -2 0.65 0.35
 7 -16 -1 0.14 0.43
 7 -16 -1 -0.2 0.33
 7 -16 -1 -0.18 0.43
 7 -16 0 4.57 0.82
 7 -16 0 3.08 0.73
 7 -16 1 2.14 0.61
 7 -16 1 3.05 0.81
 7 -16 2 -0.21 0.32
 7 -16 2 0.2 0.48
 7 -16 3 -0.52 0.34
 7 -16 3 0.48 0.47
 7 -16 4 5.43 1.01
 7 -16 5 0.5 0.34
 7 -16 5 0.57 0.61
 7 -16 6 0.09 0.5
 7 -16 6 0.57 0.34
 7 -17 -9 0.99 0.58
 7 -17 -8 -1.2 0.58
 7 -17 -7 4.03 0.91
 7 -17 -6 1.53 0.62
 7 -17 -5 0.66 0.58
 7 -17 -4 1.31 0.53
 7 -17 -3 2.03 0.5
 7 -17 -3 1.17 0.53
 7 -17 -2 -0.1 0.4
 7 -17 -2 -0.1 0.34
 7 -17 -1 1.11 0.41
 7 -17 -1 1.06 0.56
 7 -17 -1 0.99 0.6
 7 -17 0 5.32 0.7
 7 -17 0 6.12 0.94
 7 -17 0 8.95 1.23
 7 -17 1 2.36 0.61
 7 -17 1 4.22 0.97
 7 -17 1 1.03 0.39
 7 -17 2 19.38 1.76
 7 -17 3 2.37 0.69
 7 -17 4 9.11 1.24
 7 -17 5 0.78 0.39
 7 -17 5 -0.1 0.44
 7 -18 -9 0.55 0.51
 7 -18 -8 -0.13 0.5
 7 -18 -7 -0.46 0.48
 7 -18 -6 3.18 0.77
 7 -18 -5 0.88 0.49
 7 -18 -4 2.47 0.75
 7 -18 -3 1.37 0.52
 7 -18 -2 4.87 0.69
 7 -18 -2 5.86 0.94
 7 -18 -1 0.68 0.46
 7 -18 -1 0.86 0.42
 7 -18 -1 0.66 0.55
 7 -18 0 0.54 0.47
 7 -18 0 1.08 0.62
 7 -18 0 0.4 0.36
 7 -18 1 0.37 0.36
 7 -18 1 0.66 0.56
 7 -18 1 0.08 0.49
 7 -18 2 1.25 0.43
 7 -18 2 2.67 0.78
 7 -18 3 0.82 0.39
 7 -18 3 -1 0.55
 7 -18 4 1.99 0.77
 7 -18 5 2.87 0.81
 7 -19 -8 -0.71 0.61
 7 -19 -7 7.96 1.16
 7 -19 -6 3.04 0.81
 7 -19 -5 0.44 0.44
 7 -19 -4 0.3 0.39
 7 -19 -2 0.63 0.49
 7 -19 -1 1.59 0.67
 7 -19 -1 1.15 0.64
 7 -19 0 0.84 0.54
 7 -19 0 0.15 0.48
 7 -19 1 12.19 1.33
 7 -19 1 12.11 1.45
 7 -19 2 5.29 1.02
 7 -19 3 5.18 1.02
 7 -19 4 0.02 0.46
 7 -20 -7 2 0.68
 7 -20 -6 0.27 0.5
 7 -20 -5 0.74 0.56
 7 -20 -4 1.15 0.61
 7 -20 -3 1.02 0.56
 7 -20 -2 9.92 1.24
 7 -20 -1 0.3 0.47
 7 -20 -1 0.78 0.57
 7 -20 0 0.63 0.48
 7 -20 0 0.65 0.54
 7 -20 1 3.07 0.77
 7 -20 1 3.71 0.92
 7 -20 2 1.35 0.67
 7 -20 3 1.23 0.65
 7 -21 -6 0.48 0.57
 7 -21 -5 5.08 0.99
 7 -21 -4 0.98 0.61
 7 -21 -3 7.17 1.14
 7 -21 -2 1.03 0.6
 7 -21 -1 3.28 0.8
 7 -21 -1 4.24 0.96
 7 -21 0 4.86 0.92
 7 -21 0 7.22 1.21
 7 -21 1 1.93 0.67
 7 -21 1 1.71 0.67
 7 -21 2 0.22 0.5
 7 -22 -5 5.05 1.01
 7 -22 -4 7.34 1.15
 7 -22 -3 -0.04 0.51
 7 -22 -2 1.65 0.65
 7 -22 -1 0.5 0.59
 7 -22 -1 -0.27 0.48
 7 -22 0 1.2 0.6
 7 -22 0 2.46 0.79
 7 -22 1 0.75 0.6
 7 -22 1 -1.28 0.64
 -8 0 11 0.13 0.38
 8 0 -10 2.33 0.5
 8 0 -8 3.43 0.61
 8 0 -7 0.2 0.33
 8 0 -6 7.36 0.89
 8 0 -5 -0.39 0.36
 8 0 -4 3.43 0.64
 8 0 -3 -0.31 0.45
 8 0 -3 -0.34 0.33
 8 0 -2 2.6 0.59
 8 0 -1 0.62 0.43
 8 0 0 6.74 0.89
 8 0 0 4.74 0.78
 8 0 1 0.39 0.5
 8 0 1 -0.55 0.49
 8 0 2 18.63 1.51
 8 0 2 18.04 1.41
 8 0 3 1.02 0.53
 8 0 4 1.19 0.53
 8 0 4 1.31 0.56
 8 0 5 0.52 0.45
 8 0 5 0.75 0.55
 8 0 6 0 0.45
 8 0 6 0.47 0.41
 -8 -1 11 0.15 0.34
 8 -1 -9 0.98 0.4
 8 1 -8 0.74 0.39
 8 1 -7 2.45 0.56
 8 -1 -7 1.25 0.43
 8 1 -6 -0.81 0.41
 8 -1 -6 -0.65 0.44
 8 1 -5 1.59 0.5
 8 -1 -5 1.38 0.47
 8 -1 -5 1.15 0.49
 8 1 -4 3.42 0.66
 8 -1 -4 2.49 0.54
 8 -1 -4 4.9 0.77
 8 1 -3 46.15 2.19
 8 1 -3 47.16 2.17
 8 -1 -3 47.91 2.26
 8 1 -2 2.65 0.62
 8 -1 -2 2.85 0.64
 8 1 -2 3.12 0.66
 8 -1 -2 2.36 0.57
 8 -1 -1 0.27 0.36
 8 1 -1 0.68 0.43
 8 -1 -1 -0.43 0.39
 8 1 0 0.34 0.41
 8 1 0 0.7 0.46
 8 -1 0 1.3 0.57
 8 -1 1 1.85 0.54
 8 1 1 2.57 0.63
 8 -1 1 1.31 0.5
 8 1 2 4.2 0.78
 8 -1 2 4.81 0.78
 8 1 2 4.4 0.79
 8 -1 2 3.9 0.76
 8 1 3 -0.23 0.4
 8 1 4 0.03 0.41
 8 1 4 0.73 0.39
 8 -1 4 0.61 0.4
 8 -1 4 0.97 0.55
 8 1 5 0.21 0.45
 8 -1 5 0.39 0.43
 8 1 6 0.87 0.54
 8 1 6 0.65 0.43
 8 -1 6 0.79 0.57
 -8 -2 11 4.57 0.81
 -8 -2 10 4.19 0.75
 8 2 -9 3.58 0.64
 8 2 -8 2.19 0.57
 8 -2 -8 1.6 0.51
 8 2 -7 1.41 0.52
 8 2 -6 12.42 1.11
 8 -2 -6 10.61 1.05
 8 2 -5 11.71 1.11
 8 -2 -5 11.33 1.07
 8 -2 -5 12.4 1.18
 8 2 -4 2.04 0.59
 8 -2 -4 2.03 0.58
 8 -2 -4 2.44 0.65
 8 2 -3 3.51 0.67
 8 -2 -3 1.71 0.48
 8 -2 -3 3.8 0.72
 8 2 -2 1.78 0.55
 8 -2 -2 1.07 0.48
 8 2 -2 1.16 0.49
 8 -2 -2 1.28 0.54
 8 -2 -1 0.73 0.4
 8 2 -1 2.27 0.57
 8 -2 -1 1.97 0.54
 8 -2 0 8.19 0.96
 8 2 0 8.48 0.98
 8 -2 0 7.29 0.97
 8 2 1 9.29 1.06
 8 -2 1 8.77 0.98
 8 -2 1 7.53 1.01
 8 2 2 12.95 1.22
 8 -2 2 12.9 1.3
 8 2 3 1.53 0.52
 8 -2 3 1.74 0.56
 8 -2 3 2.03 0.64
 8 2 4 0.09 0.4
 8 2 4 0.46 0.49
 8 -2 4 0.4 0.46
 8 -2 4 -0.84 0.48
 8 2 5 0.23 0.38
 8 2 5 0.54 0.47
 8 -2 5 1.2 0.57
 8 2 6 0.12 0.36
 8 2 6 0.36 0.39
 8 -2 6 0.25 0.41
 -8 -3 11 1 0.51
 -8 -3 10 2.57 0.67
 8 -3 -10 1.34 0.43
 8 3 -9 1.01 0.41
 -8 -3 9 0.78 0.44
 8 -3 -8 0.38 0.33
 8 3 -8 -0.05 0.35
 8 3 -7 5.7 0.79
 8 -3 -7 5.21 0.73
 8 3 -6 9.6 1.01
 8 -3 -6 7.73 0.89
 8 -3 -6 8.44 0.97
 8 3 -5 4.41 0.73
 8 -3 -5 5.9 0.82
 8 -3 -4 0.51 0.42
 8 -3 -4 1.22 0.55
 8 -3 -3 8.96 1
 8 -3 -3 6.74 0.93
 8 -3 -2 0.32 0.41
 8 -3 -2 1.23 0.51
 8 3 -1 2.8 0.6
 8 -3 -1 3.18 0.66
 8 -3 -1 3.32 0.69
 8 3 0 1.33 0.47
 8 -3 0 0.97 0.48
 8 -3 0 0.8 0.45
 8 3 1 0.06 0.33
 8 -3 1 1.12 0.5
 8 -3 1 0.38 0.47
 8 3 2 0.74 0.48
 8 -3 2 0.39 0.48
 8 -3 2 0 0.36
 8 3 3 1.13 0.54
 8 -3 3 0.51 0.42
 8 3 4 2.18 0.64
 8 -3 4 0.11 0.41
 8 -3 4 1.92 0.56
 8 3 5 -0.09 0.42
 8 -3 5 -0.08 0.45
 8 -3 5 -0.03 0.37
 8 3 6 2.98 0.71
 8 -3 6 2.54 0.65
 8 -3 6 3.76 0.72
 -8 -4 11 2.74 0.67
 -8 -4 10 2.19 0.57
 8 4 -10 1.87 0.47
 8 -4 -10 2.88 0.55
 -8 -4 9 1.78 0.51
 8 -4 -8 1.98 0.53
 8 4 -8 2.34 0.54
 8 -4 -7 0.63 0.31
 8 4 -7 1.25 0.42
 8 4 -6 1.79 0.55
 8 -4 -6 1.53 0.52
 8 -4 -5 2.35 0.57
 8 -4 -5 2.4 0.56
 8 -4 -4 5.02 0.82
 8 -4 -4 5.27 0.76
 8 -4 -3 -0.19 0.37
 8 -4 -3 0.82 0.55
 8 -4 -2 0.68 0.44
 8 -4 -1 1.07 0.45
 8 -4 -1 1.22 0.54
 8 4 0 1.87 0.48
 8 -4 0 1.31 0.51
 8 -4 0 1.86 0.54
 8 4 1 0.56 0.41
 8 -4 1 -0.02 0.5
 8 -4 1 -0.17 0.4
 8 4 2 3.79 0.7
 8 -4 2 3.52 0.76
 8 -4 2 5.32 0.8
 8 4 3 0.62 0.47
 8 -4 3 0.06 0.4
 8 -4 3 0.32 0.4
 8 4 4 6.2 0.9
 8 -4 4 6.63 1.01
 8 -4 4 6.55 0.9
 8 4 5 1.39 0.55
 8 -4 5 1.38 0.6
 8 -4 5 0.91 0.43
 8 4 6 1.15 0.49
 8 -4 6 0.93 0.51
 8 -4 6 1.6 0.51
 -8 -5 10 4.87 0.77
 -8 -5 9 3.41 0.66
 8 5 -9 3.07 0.6
 8 -5 -9 1.78 0.44
 8 5 -8 0.07 0.32
 8 -5 -8 -0.09 0.33
 8 5 -7 2.83 0.6
 8 -5 -7 2.29 0.53
 8 -5 -5 11.12 1.06
 8 -5 -5 10.32 1.14
 8 -5 -4 0.49 0.41
 8 -5 -4 0.47 0.39
 8 -5 -3 22.21 1.48
 8 -5 -3 21.61 1.64
 8 -5 -2 6.93 0.97
 8 -5 -2 5.53 0.77
 8 -5 -1 3.54 0.81
 8 -5 -1 3.37 0.65
 8 -5 0 1.24 0.57
 8 5 1 -0.17 0.34
 8 -5 1 0.81 0.55
 8 -5 1 0.14 0.36
 8 5 2 0.86 0.51
 8 -5 2 0.72 0.52
 8 -5 2 -0.41 0.38
 8 5 3 1.7 0.56
 8 -5 3 2.38 0.68
 8 -5 3 2.91 0.66
 8 5 4 0 0.39
 8 -5 4 0.76 0.54
 8 -5 4 0.82 0.48
 8 5 5 0.37 0.46
 8 -5 5 -0.32 0.45
 8 5 6 5.46 0.92
 8 -5 6 5.28 0.97
 -8 -6 10 4.8 0.72
 8 6 -10 5.08 0.75
 8 6 -9 0.48 0.34
 8 -6 -9 0.24 0.33
 8 -6 -7 5.37 0.75
 8 -6 -6 -0.04 0.31
 8 -6 -5 18.46 1.5
 8 -6 -4 0.06 0.34
 8 -6 -4 0.61 0.36
 8 -6 -3 4.95 0.87
 8 -6 -3 5.04 0.73
 8 -6 -2 10.3 1.04
 8 -6 -2 8.13 1.03
 8 -6 -1 -0.15 0.37
 8 -6 0 0.26 0.47
 8 -6 1 1.73 0.65
 8 -6 1 2.76 0.64
 8 6 2 0.19 0.36
 8 -6 2 -0.44 0.49
 8 -6 2 0.97 0.48
 8 6 3 0.35 0.43
 8 -6 3 0.69 0.54
 8 6 4 7.19 0.95
 8 -6 4 7.15 1.09
 8 6 5 6.32 0.92
 8 -6 5 6.44 1.01
 8 6 6 1.68 0.64
 8 -6 6 2.23 0.76
 8 -6 6 1.2 0.51
 8 -7 -10 0.76 0.41
 8 7 -9 -0.01 0.36
 8 -7 -9 -0.46 0.34
 8 -7 -8 0.41 0.36
 8 -7 -5 4.61 0.84
 8 -7 -4 8.54 0.94
 8 -7 -4 7.8 1.02
 8 -7 -3 16.66 1.48
 8 -7 -3 17.4 1.3
 8 -7 -2 4.98 0.9
 8 -7 -1 6.78 0.99
 8 -7 -1 8.48 0.96
 8 -7 0 0.44 0.39
 8 -7 0 0.04 0.36
 8 -7 1 0.07 0.42
 8 -7 1 -0.22 0.36
 8 -7 2 0.78 0.52
 8 -7 2 0.71 0.44
 8 7 3 6.73 0.88
 8 -7 3 6.92 1.05
 8 -7 3 7.94 0.93
 8 7 4 1.58 0.54
 8 -7 4 2.17 0.7
 8 -7 4 1.5 0.49
 8 -7 5 0.69 0.4
 8 7 5 1.33 0.59
 8 -7 5 1.24 0.63
 8 -8 -10 0.84 0.38
 8 -8 -9 2.17 0.48
 8 -8 -7 4.05 0.62
 8 -8 -6 0.61 0.34
 8 -8 -5 1.21 0.5
 8 -8 -4 1.63 0.49
 8 -8 -4 1.12 0.48
 8 -8 -3 -0.38 0.47
 8 -8 -3 0.62 0.52
 8 -8 -2 0.95 0.42
 8 -8 -2 1.49 0.57
 8 -8 -1 2.5 0.59
 8 -8 -1 1.31 0.56
 8 -8 0 3.62 0.68
 8 -8 0 3.86 0.8
 8 -8 1 1.02 0.48
 8 -8 1 0.28 0.47
 8 -8 2 11.44 1.11
 8 -8 2 11.28 1.32
 8 -8 3 0.7 0.46
 8 -8 3 0.22 0.45
 8 -8 4 1.42 0.65
 8 8 5 1.57 0.55
 8 -8 5 1.75 0.51
 8 -8 5 3.22 0.83
 8 -9 -8 0.89 0.41
 8 -9 -6 0.06 0.3
 8 -9 -5 0.48 0.35
 8 -9 -4 1.21 0.48
 8 -9 -4 0.35 0.5
 8 -9 -3 21.95 1.72
 8 -9 -3 25.27 1.55
 8 -9 -2 5.14 0.73
 8 -9 -2 4.09 0.84
 8 -9 -1 -0.02 0.34
 8 -9 -1 0.5 0.49
 8 -9 0 0.53 0.45
 8 -9 0 0.16 0.42
 8 -9 1 0.91 0.45
 8 -9 1 0.89 0.56
 8 -9 2 -0.64 0.51
 8 -9 3 2.31 0.57
 8 -9 3 1.8 0.64
 8 -9 4 -0.46 0.43
 8 -9 4 -0.15 0.48
 8 -9 5 3.37 0.65
 8 -9 5 3.81 0.82
 8 -10 -9 0.45 0.31
 8 -10 -7 1.17 0.44
 8 -10 -6 0.73 0.39
 8 -10 -5 1.49 0.45
 8 -10 -4 1.8 0.48
 8 -10 -4 1.24 0.53
 8 -10 -3 0.96 0.45
 8 -10 -3 0.72 0.41
 8 -10 -2 2.1 0.62
 8 -10 -1 0 0.44
 8 -10 0 4.83 0.89
 8 -10 1 5.25 0.93
 8 -10 2 13.39 1.45
 8 -10 2 13.3 1.17
 8 -10 3 4.03 0.7
 8 -10 3 4.62 0.95
 8 -10 4 0.53 0.52
 8 -10 5 2.37 0.59
 8 -10 5 2.09 0.71
 8 -11 -8 0.21 0.29
 8 -11 -6 1.52 0.47
 8 -11 -5 2.68 0.57
 8 -11 -4 16.22 1.53
 8 -11 -4 16.96 1.24
 8 -11 -3 3.22 0.61
 8 -11 -3 3.47 0.79
 8 -11 -2 11.94 1.36
 8 -11 -1 2.32 0.53
 8 -11 -1 1.59 0.63
 8 -11 0 0.42 0.39
 8 -11 0 0.49 0.49
 8 -11 1 2.09 0.54
 8 -11 1 1.88 0.65
 8 -11 2 4.24 0.82
 8 -11 3 1.08 0.47
 8 -11 3 0.89 0.58
 8 -11 4 0.36 0.46
 8 -11 4 1.33 0.49
 8 -12 -7 0.56 0.36
 8 -12 -6 4.31 0.68
 8 -12 -5 0.12 0.34
 8 -12 -3 1.05 0.66
 8 -12 -2 0.18 0.45
 8 -12 -1 0.87 0.51
 8 -12 -1 0.34 0.32
 8 -12 0 0.55 0.57
 8 -12 1 1.28 0.65
 8 -12 1 1.11 0.45
 8 -12 2 0.48 0.45
 8 -12 3 3.34 0.86
 8 -12 3 3.37 0.63
 8 -12 4 2.43 0.75
 8 -13 -8 1.2 0.42
 8 -13 -7 1.32 0.44
 8 -13 -6 0.59 0.3
 8 -13 -5 0.62 0.36
 8 -13 -4 0.09 0.33
 8 -13 -3 3.41 0.62
 8 -13 -3 4.19 0.91
 8 -13 -2 1.74 0.48
 8 -13 -2 1.59 0.67
 8 -13 -1 1.26 0.48
 8 -13 -1 1.83 0.73
 8 -13 0 8.62 1.23
 8 -13 0 9.63 0.99
 8 -13 1 1.39 0.63
 8 -13 1 0.45 0.36
 8 -13 2 3.55 0.93
 8 -13 2 1.11 0.45
 8 -13 3 0.12 0.47
 8 -14 -7 -0.11 0.34
 8 -14 -5 0.61 0.38
 8 -14 -4 1.18 0.43
 8 -14 -3 1.07 0.43
 8 -14 -3 0.96 0.52
 8 -14 -2 1.19 0.59
 8 -14 -1 3.07 0.77
 8 -14 0 0.43 0.49
 8 -14 1 1.35 0.47
 8 -14 1 0.63 0.48
 8 -14 2 1.61 0.51
 8 -14 2 1.4 0.61
 8 -14 3 -0.34 0.38
 8 -14 3 0.31 0.51
 8 -15 -6 0.53 0.41
 8 -15 -3 2.59 0.74
 8 -15 -2 0.92 0.59
 8 -15 -1 1.05 0.41
 8 -15 -1 2.31 0.76
 8 -15 0 10.6 1.36
 8 -15 0 9.43 0.95
 8 -15 1 5.77 0.77
 8 -15 1 4.84 0.99
 8 -15 2 -0.33 0.35
 8 -15 2 -0.63 0.5
 8 -16 -3 0.3 0.34
 8 -16 -3 0.71 0.57
 8 -16 -2 6.98 0.85
 8 -16 -2 6.27 1.06
 8 -16 -1 1.15 0.45
 8 -16 -1 1.65 0.68
 8 -16 0 4.2 0.91
 8 -16 1 1.54 0.7
 8 -17 -3 -0.39 0.49
 8 -17 -2 0.83 0.44
 8 -17 -2 0.11 0.52
 8 -17 -1 0.15 0.49
 9 0 -6 0.08 0.38
 9 0 -5 0.1 0.37
 9 0 -4 0.13 0.43
 9 0 -2 0.65 0.42
 9 0 1 1.23 0.54
 9 0 1 0.77 0.51
 9 1 -6 2.17 0.59
 9 -1 -6 1.74 0.56
 9 1 -4 -0.19 0.4
 9 -1 -4 0.2 0.36
 9 1 -3 1.8 0.58
 9 -1 -3 2.84 0.69
 9 1 -2 0.09 0.41
 9 1 -1 3.19 0.67
 9 -1 -1 3.58 0.71
 9 -1 -1 3.07 0.74
 9 -1 0 -0.75 0.5
 9 -1 0 0.63 0.45
 9 1 1 0.13 0.39
 9 -1 1 -0.24 0.45
 9 -1 1 -0.71 0.43
 9 -2 -6 0.74 0.4
 9 2 -4 -0.86 0.47
 9 -2 -4 0.36 0.41
 9 2 -3 0.22 0.39
 9 -2 -3 0.56 0.45
 9 2 -2 0.32 0.37
 9 -2 -2 0.61 0.5
 9 -2 -2 -0.06 0.36
 9 2 -1 -0.2 0.42
 9 -2 -1 0.17 0.4
 9 -2 -1 -1.01 0.56
 9 2 0 1.2 0.54
 9 -2 0 0.89 0.53
 9 -2 0 2.47 0.67
 9 2 1 2.48 0.66
 9 -2 1 2.48 0.69
 9 -2 1 3.04 0.71
 9 3 -6 1.26 0.49
 9 -3 -6 1.39 0.52
 9 3 -4 0.91 0.49
 9 -3 -4 0.05 0.38
 9 3 -3 1.38 0.53
 9 -3 -3 0.2 0.45
 9 3 -2 0.38 0.4
 9 -3 -2 -0.36 0.42
 9 -3 -1 3.67 0.8
 9 -3 -1 2.9 0.66
 9 -3 0 0.26 0.39
 9 4 -5 0.4 0.36
 9 -4 -3 1.04 0.48
 9 -4 -3 1.22 0.48
 9 -4 -2 1.8 0.61
 9 -4 -1 7.2 1.03
 9 -4 -1 8.09 1.04
 9 -4 0 1.39 0.61
 9 5 -4 7.33 1
 9 -5 -4 5.54 0.89
 9 -5 -4 6.77 0.93
 9 -5 -3 0.15 0.39
 9 -5 -3 1.22 0.5
 9 -5 -2 -0.19 0.43
 9 -5 -1 -0.76 0.58
 9 -5 0 -0.55 0.44
 9 -5 0 -1.04 0.52
 9 -6 -5 -0.46 0.4
 9 -6 -5 0.05 0.38
 9 -6 -4 2.37 0.64
 9 -6 -3 0.83 0.46
 9 -6 -3 0.37 0.42
 9 -6 -2 1.75 0.67
 9 -6 -2 1.57 0.49
 9 -6 -1 6.13 0.99
 9 -6 -1 6.55 0.91
 9 -7 -4 1.02 0.56
 9 -7 -3 1.88 0.58
 9 -7 -2 1.05 0.5
 9 -7 -2 1.05 0.53
 9 -7 -1 5.61 0.87
 9 -7 -1 4.63 0.9

_iucr_refine_instructions_details
;
TITL exp_1443_d08_rint01_a.res in P2(1)/n
    exp_1443_d08_rint01.res
    created by SHELXL-2018/3 at 16:56:44 on 07-Mar-2019
REM Old TITL exp_1443_d08_rint01 in P2(1)/n
REM SHELXT solution in P2(1)/n
REM R1 0.235, Rweak 0.050, Alpha 0.046, Orientation as input
REM Formula found by SHELXT: C24 N5 F12B P2
CELL 0.71073 7.378 28.183 14.5586 90 98.482 90
ZERR 4 0.0003 0.0015 0.0007 0 0.004 0
LATT 1
SYMM 0.5-X,0.5+Y,0.5-Z
SFAC C H F N P
UNIT 96 116 48 20 8
SADI F3A F1A F3A F2A F5A F2A F2A F1A F5A F1A F5A F4A F6A F5A F4A F1A F6A =
 F3A F4A F3A F6A F2A F6A F4A
SADI F9A F10A F9A F7A F9A F8A F9A F12A F8A F7A F8A F12A F12A F10A F7A F10A =
 F11A F10A F7A F11A F12A F11A F8A F11A
SADI P1 F1A P1 F2B P1 F6B P1 F2A P1 F4B P1 F3A P1 F4A P1 F6A P1 F3B P1 F5B =
 P1 F1B P1 F5A
SADI F5B F4B F6B F4B F4B F1B F4B F3B F6B F3B F6B F5B F5B F1B F3B F1B F3B =
 F2B F2B F1B F6B F2B F5B F2B
SADI P2 F11A P2 F9B P2 F7B P2 F8B P2 F10A P2 F12A P2 F12B P2 F10B P2 F7A P2 =
 F11B P2 F8A P2 F9A
SADI F11B F10B F7B F11B F7B F10B F9B F10B F9B F7B F9B F12B F9B F8B F12B =
 F10B F8B F11B F12B F11B F8B F12B F8B F7B
RIGU 0.001 0.001 F6B P1 F1A F3A F5A F2B F4A F2A F3B F5B F6A F4B F1B
RIGU 0.001 0.001 P2 F9B F11A F10A F12B F8B F12A F7B F7A F8A F11B F10B F9A

L.S. 20
PLAN  20
BOND $H
list 4
fmap 2
acta
OMIT 3 9 0
OMIT -2 3 7
OMIT -3 8 2
OMIT -1 1 7
REM <olex2.extras>
REM <HklSrc "%.\\exp_1443_d08_rint01.hkl">
REM </olex2.extras>

WGHT    0.073400    1.550100
FVAR       0.32890   0.45777   0.63551
P1    5    0.717380    0.382174    0.906451    11.00000    0.06152    0.05955 =
         0.05937    0.00867    0.00633    0.00092
P2    5    0.684861    0.402242    0.502131    11.00000    0.05488    0.08680 =
         0.04914    0.00830    0.00550   -0.01126
N1    4    0.518504    0.512319    0.770824    11.00000    0.04529    0.03884 =
         0.04568    0.00157    0.00584   -0.00179
N5    4    0.449262    0.264700    0.637226    11.00000    0.04817    0.04508 =
         0.06011   -0.00600    0.00779   -0.00099
PART 2
F12B  3    0.645110    0.423973    0.405008   -31.00000    0.08660    0.08161 =
         0.07350    0.03020    0.01233    0.01967

PART 0
N4    4    0.294005    0.329492    0.636914    11.00000    0.04767    0.04557 =
         0.06740   -0.00425    0.01309   -0.00085
N2    4    0.473946    0.510656    0.854726    11.00000    0.05488    0.05717 =
         0.04935   -0.00730    0.00963   -0.01385
N3    4    0.320519    0.486230    0.844779    11.00000    0.04853    0.05442 =
         0.04920   -0.00484    0.01288   -0.00876

PART 2
F10B  3    0.525083    0.363505    0.474954   -31.00000    0.08951    0.07673 =
         0.08924    0.00798   -0.00516   -0.02046

PART 0
C9    1    0.264416    0.472029    0.756505    11.00000    0.04057    0.04182 =
         0.04947   -0.00224    0.00476    0.00644
C16   1    0.604028    0.232653    0.651384    11.00000    0.04794    0.04290 =
         0.06043   -0.00016    0.00521    0.00131
C6    1    0.684932    0.535746    0.755889    11.00000    0.04300    0.03846 =
         0.05658    0.00624    0.00298   -0.00352
C8    1    0.394484    0.489467    0.708742    11.00000    0.04542    0.04866 =
         0.04563   -0.00185    0.00318   -0.00208
AFIX  43
H8    2    0.397613    0.486291    0.645412    11.00000   -1.20000
AFIX   0

PART 2
F8B   3    0.864703    0.430431    0.525955   -31.00000    0.10454    0.24222 =
         0.08251    0.02616    0.00135   -0.10023

PART 0
C17   1    0.689081    0.220989    0.575631    11.00000    0.05134    0.04840 =
         0.05767    0.00356    0.00768    0.00009

PART 2
F9B   3    0.563575    0.432851    0.545682   -31.00000    0.16366    0.10091 =
         0.14068   -0.03206    0.10312   -0.02732

PART 0
C11   1    0.141245    0.389509    0.722879    11.00000    0.04218    0.05228 =
         0.05999   -0.00521    0.00981   -0.00847
AFIX  23
H11A  2    0.209163    0.379338    0.781739    11.00000   -1.20000
H11B  2    0.027630    0.371684    0.712063    11.00000   -1.20000
AFIX   0
C23   1    0.663018    0.216060    0.740668    11.00000    0.06943    0.05288 =
         0.05780    0.00005    0.00792   -0.00260
C10   1    0.099109    0.442509    0.726886    11.00000    0.03781    0.05307 =
         0.06477   -0.00996    0.00748    0.00001
AFIX  23
H10A  2    0.041808    0.452916    0.665960    11.00000   -1.20000
H10B  2    0.012113    0.447511    0.769819    11.00000   -1.20000
AFIX   0
C13   1    0.456905    0.310055    0.659837    11.00000    0.04556    0.04655 =
         0.06087   -0.00520    0.00958   -0.00434
AFIX  43
H13   2    0.561287    0.325901    0.687697    11.00000   -1.20000
AFIX   0
C12   1    0.252069    0.379810    0.646035    11.00000    0.05968    0.04581 =
         0.07096    0.00031    0.01950    0.00357
AFIX  23
H12A  2    0.184748    0.391056    0.587837    11.00000   -1.20000
H12B  2    0.365888    0.397506    0.657869    11.00000   -1.20000
AFIX   0

PART 2
F2B   3    0.715954    0.339200    0.969468   -21.00000    0.15048    0.08727 =
         0.17004    0.06739    0.09090    0.03586

F7B   3    0.747387    0.370154    0.593067   -31.00000    0.07905    0.25537 =
         0.09030    0.09602   -0.00629   -0.03152
PART 0
C19   1    0.841882    0.191987    0.592410    11.00000    0.05492    0.05802 =
         0.07247    0.00509    0.01604    0.00440
AFIX  43
H19   2    0.900930    0.183246    0.542802    11.00000   -1.20000
AFIX   0
C20   1    0.909651    0.175602    0.679962    11.00000    0.05903    0.05774 =
         0.08058    0.01561    0.00860    0.00806
C3    1    0.742380    0.531972    0.672345    11.00000    0.05262    0.06821 =
         0.06411   -0.00709    0.01365   -0.00709
AFIX  43
H3    2    0.676329    0.513995    0.625295    11.00000   -1.20000
AFIX   0
C15   1    0.272569    0.254622    0.597410    11.00000    0.05204    0.05492 =
         0.09484   -0.01675    0.00158   -0.00572
AFIX  43
H15   2    0.228201    0.225345    0.574756    11.00000   -1.20000
AFIX   0

PART 2
F3B   3    0.770337    0.348342    0.828490   -21.00000    0.13640    0.15603 =
         0.09949   -0.05512    0.01770   -0.00756

PART 0
C18   1    0.622300    0.238674    0.479057    11.00000    0.07552    0.07607 =
         0.05740    0.00718    0.00927    0.01203
AFIX 137
H18A  2    0.509057    0.223227    0.455357    11.00000   -1.50000
H18B  2    0.712121    0.231744    0.439498    11.00000   -1.50000
H18C  2    0.603112    0.272336    0.480695    11.00000   -1.50000
AFIX   0
C22   1    0.818611    0.187707    0.752474    11.00000    0.07670    0.06729 =
         0.06443    0.01515   -0.00427    0.00391
AFIX  43
H22   2    0.862904    0.176487    0.811605    11.00000   -1.20000
AFIX   0

PART 2
F11B  3    0.813881    0.363043    0.452027   -31.00000    0.14265    0.11834 =
         0.15852    0.07128    0.08771    0.06827

PART 0
C0AA  1    0.900717    0.555185    0.657630    11.00000    0.06140    0.07910 =
         0.08719   -0.00028    0.02910   -0.00927
AFIX  43
H0AA  2    0.940239    0.553227    0.599972    11.00000   -1.20000
AFIX   0
C14   1    0.176487    0.294986    0.597453    11.00000    0.04725    0.06402 =
         0.09910   -0.01592   -0.00063   -0.00013
AFIX  43
H14   2    0.052766    0.298878    0.574856    11.00000   -1.20000
AFIX   0
C5    1    0.781368    0.561820    0.826595    11.00000    0.07692    0.08073 =
         0.05958   -0.00318    0.00651   -0.03127
AFIX  43
H5    2    0.740065    0.564484    0.883720    11.00000   -1.20000
AFIX   0

PART 2
F5B   3    0.680863    0.416127    0.982193   -21.00000    0.23036    0.10863 =
         0.14984   -0.05216    0.06238    0.01098

PART 0
C1    1    0.999180    0.580883    0.726920    11.00000    0.05385    0.07032 =
         0.10127    0.00738    0.01727   -0.01408
AFIX  43
H1    2    1.105919    0.596248    0.716637    11.00000   -1.20000
AFIX   0
C4    1    0.941548    0.584053    0.810854    11.00000    0.07905    0.08987 =
         0.08641   -0.00472   -0.00098   -0.04123
AFIX  43
H4    2    1.009992    0.601282    0.858293    11.00000   -1.20000
AFIX   0
C7    1    0.233620    0.477037    0.926860    11.00000    0.08130    0.11355 =
         0.05695   -0.01092    0.02821   -0.03419
AFIX 137
H7A   2    0.305136    0.491236    0.980245    11.00000   -1.50000
H7B   2    0.225964    0.443421    0.936215    11.00000   -1.50000
H7C   2    0.112630    0.490411    0.918085    11.00000   -1.50000
AFIX   0
C24   1    0.563189    0.227109    0.820894    11.00000    0.11249    0.09162 =
         0.06162   -0.00039    0.02383    0.00883
AFIX 137
H24A  2    0.594110    0.258590    0.843053    11.00000   -1.50000
H24B  2    0.598197    0.204701    0.869973    11.00000   -1.50000
H24C  2    0.433476    0.225094    0.800917    11.00000   -1.50000
AFIX   0
C21   1    1.079420    0.145328    0.696244    11.00000    0.07161    0.08533 =
         0.11287    0.03588    0.01329    0.02437
AFIX 137
H21A  2    1.092802    0.128525    0.640278    11.00000   -1.50000
H21B  2    1.069124    0.122995    0.744995    11.00000   -1.50000
H21C  2    1.184616    0.165155    0.713843    11.00000   -1.50000
AFIX   0

PART 1
F2A   3    0.789468    0.352170    0.993089    21.00000    0.13328    0.15859 =
         0.09240    0.06333    0.01127    0.03313
PART 0
PART 2
F1B   3    0.931992    0.386650    0.936756   -21.00000    0.07320    0.14343 =
         0.18441   -0.00242   -0.02524   -0.02481
PART 0
PART 1
F1A   3    0.859343    0.418486    0.925974    21.00000    0.14507    0.17448 =
         0.19270    0.02952    0.00488   -0.10379
F4A   3    0.623212    0.408396    0.818825    21.00000    0.13759    0.16295 =
         0.08137    0.04588    0.00642    0.05523
F5A   3    0.588306    0.410089    0.964997    21.00000    0.17959    0.08343 =
         0.12100    0.00642    0.08069    0.03400
PART 0
PART 2
F4B   3    0.737414    0.426498    0.841632   -21.00000    0.16668    0.14386 =
         0.23248    0.13144    0.10918    0.07465
PART 0
PART 1
F3A   3    0.828775    0.353195    0.847089    21.00000    0.17070    0.15127 =
         0.14288    0.05884    0.10522    0.08770
PART 0
PART 2
F6B   3    0.519321    0.378321    0.870267   -21.00000    0.06064    0.22681 =
         0.20225    0.00822   -0.02003    0.00753
PART 0
PART 1
F6A   3    0.547743    0.345356    0.889598    21.00000    0.12139    0.11991 =
         0.17504   -0.03408    0.01972   -0.05356

F12A  3    0.656150    0.412213    0.394594    31.00000    0.11480    0.10592 =
         0.04980   -0.00563    0.01416   -0.00523
F10A  3    0.518750    0.367759    0.491208    31.00000    0.09370    0.11922 =
         0.08909   -0.01259    0.01901   -0.04471
F8A   3    0.839592    0.442566    0.515078    31.00000    0.11937    0.15215 =
         0.07907   -0.01951    0.02974   -0.07303
F9A   3    0.536789    0.445821    0.511436    31.00000    0.12105    0.11240 =
         0.07771   -0.01581    0.00166    0.03478
F7A   3    0.698869    0.399983    0.611786    31.00000    0.08093    0.15632 =
         0.05173    0.01868    0.00281   -0.01991
F11A  3    0.825040    0.364802    0.495516    31.00000    0.10645    0.14409 =
         0.13336    0.01282    0.01373    0.04879
HKLF 4


REM  exp_1443_d08_rint01_a.res in P2(1)/n
REM wR2 = 0.1628, GooF = S = 1.044, Restrained GooF = 1.346 for all data
REM R1 = 0.0572 for 4632 Fo > 4sig(Fo) and 0.0744 for all 6082 data
REM 502 parameters refined using 648 restraints

END  
     
WGHT      0.0754      1.5237 

REM Highest difference peak  0.397,  deepest hole -0.276,  1-sigma level  0.044
Q1    1   0.7290  0.3772  0.4057  11.00000  0.05    0.40
Q2    1   0.7803  0.3458  0.5545  11.00000  0.05    0.37
Q3    1   0.6184  0.4421  0.4604  11.00000  0.05    0.35
Q4    1   0.6882  0.3353  0.8761  11.00000  0.05    0.34
Q5    1   0.9031  0.3800  0.8831  11.00000  0.05    0.33
Q6    1   0.6377  0.3669  0.8158  11.00000  0.05    0.33
Q7    1   0.6337  0.3559  0.8412  11.00000  0.05    0.32
Q8    1   0.6606  0.3425  0.8604  11.00000  0.05    0.32
Q9    1   0.5459  0.3922  0.9299  11.00000  0.05    0.29
Q10   1   0.8797  0.4014  0.5060  11.00000  0.05    0.29
Q11   1   0.7641  0.4381  0.8949  11.00000  0.05    0.29
Q12   1   0.6757  0.3626  0.5058  11.00000  0.05    0.27
Q13   1   0.7101  0.3883  0.8070  11.00000  0.05    0.24
Q14   1   0.4926  0.4038  0.5049  11.00000  0.05    0.24
Q15   1   0.8564  0.4033  0.9982  11.00000  0.05    0.24
Q16   1   0.9016  0.3643  0.9751  11.00000  0.05    0.22
Q17   1   0.7150  0.3818  1.0131  11.00000  0.05    0.21
Q18   1   0.4973  0.3469  0.8764  11.00000  0.05    0.19
Q19   1   0.6269  0.4206  0.9856  11.00000  0.05    0.19
Q20   1   0.6366  0.3433  0.9391  11.00000  0.05    0.19

  REM The information below was added by Olex2.
  REM
  REM R1 = 0.0572 for 4632 Fo > 4sig(Fo) and 0.0744 for all 13175 data
  REM n/a parameters refined using n/a restraints
  REM Highest difference peak 0.40, deepest hole -0.28
  REM Mean Shift 0, Max Shift 0.001.

  REM +++ Tabular Listing of Refinement Information +++
  REM R1_all = 0.0744
  REM R1_gt = 0.0572
  REM wR_ref = 0.1628
  REM GOOF = 1.044
  REM Shift_max = 0.001
  REM Shift_mean = 0
  REM Reflections_all = 13175
  REM Reflections_gt = 4632
  REM Parameters = n/a
  REM Hole = -0.28
  REM Peak = 0.40
  REM Flack = n/a

  
;
_olex2_submission_special_instructions  'No special instructions were received'
