# Supplementary material for: Possible Synthetic Approaches for Heterobimetallic Complexes by Using nNHC/tzNHC Heteroditopic Carbene Ligands
Source: Molecules. 2019 Jun 21;24(12):2305. doi: 10.3390/molecules24122305 (PMC6631958; doi:10.3390/molecules24122305)
Supplement: Supplementary file 1 [file molecules-24-02305-s001.zip › 4.cif]

data_4
_audit_creation_date               2019-03-13
_audit_creation_method
;
Olex2 1.2
(compiled 2018.05.29 svn.r3508 for OlexSys, GUI svn.r5506)
;
_shelx_SHELXL_version_number       '2018/3'
loop_
  _audit_author_name
  _audit_author_address
 'Marzio Rancan'
;
via Marzolo, 1
Padova
35131
ITALY
;

_audit_contact_author_address      ?
_audit_contact_author_email        ?
_audit_contact_author_name         ''
_audit_contact_author_phone        ?
_publ_contact_author_id_orcid      ?
_publ_section_references
;
Dolomanov, O.V., Bourhis, L.J., Gildea, R.J, Howard, J.A.K. & Puschmann, H.
 (2009), J. Appl. Cryst. 42, 339-341.

Sheldrick, G.M. (2015). Acta Cryst. A71, 3-8.

Sheldrick, G.M. (2015). Acta Cryst. C71, 3-8.
;
_chemical_name_common              ?
_chemical_name_systematic          ?
_chemical_formula_moiety           'C18 H24 Au N4, I'
_chemical_formula_sum              'C18 H24 Au I N4'
_chemical_formula_weight           620.28
_chemical_melting_point            ?
_chemical_oxdiff_formula           'Au N4 C18 H18 I'
_chemical_oxdiff_usercomment       'acetonitrile + vap Et2O'
loop_
  _atom_type_symbol
  _atom_type_description
  _atom_type_scat_dispersion_real
  _atom_type_scat_dispersion_imag
  _atom_type_scat_source
 'C' 'C' 0.0181 0.0091 'International Tables Vol C Tables 4.2.6.8 and 6.1.1.4'
 'H' 'H' 0.0000 0.0000 'International Tables Vol C Tables 4.2.6.8 and 6.1.1.4'
 'Au' 'Au' -4.4197 7.2980
 'International Tables Vol C Tables 4.2.6.8 and 6.1.1.4'
 'I' 'I' -0.3257 6.8362 'International Tables Vol C Tables 4.2.6.8 and 6.1.1.4'
 'N' 'N' 0.0311 0.0180 'International Tables Vol C Tables 4.2.6.8 and 6.1.1.4'

_shelx_space_group_comment
;
The symmetry employed for this shelxl refinement is uniquely defined
by the following loop, which should always be used as a source of
symmetry information in preference to the above space-group names.
They are only intended as comments.
;
_space_group_crystal_system        'monoclinic'
_space_group_IT_number             14
_space_group_name_H-M_alt          'P 1 21/n 1'
_space_group_name_Hall             '-P 2yn'
loop_
  _space_group_symop_operation_xyz
 'x, y, z'
 '-x+1/2, y+1/2, -z+1/2'
 '-x, -y, -z'
 'x-1/2, -y-1/2, z-1/2'

_cell_length_a                     6.5131(3)
_cell_length_b                     13.8875(5)
_cell_length_c                     11.8617(5)
_cell_angle_alpha                  90
_cell_angle_beta                   103.920(4)
_cell_angle_gamma                  90
_cell_volume                       1041.39(8)
_cell_formula_units_Z              2
_cell_measurement_reflns_used      2078
_cell_measurement_temperature      297.3(3)
_cell_measurement_theta_max        61.5730
_cell_measurement_theta_min        3.1740
_shelx_estimated_absorpt_T_max     ?
_shelx_estimated_absorpt_T_min     ?
_exptl_absorpt_coefficient_mu      24.952
_exptl_absorpt_correction_T_max    1.00000
_exptl_absorpt_correction_T_min    0.02068
_exptl_absorpt_correction_type     multi-scan
_exptl_absorpt_process_details
;
CrysAlisPro, Agilent Technologies,
Version 1.171.36.28 (release 01-02-2013 CrysAlis171 .NET)
(compiled Feb  1 2013,16:14:44)
Empirical absorption correction using spherical harmonics,
 implemented in SCALE3 ABSPACK scaling algorithm.
;
_exptl_absorpt_special_details     ?
_exptl_crystal_colour              colourless
_exptl_crystal_colour_primary      colourless
_exptl_crystal_density_diffrn      1.978
_exptl_crystal_density_meas        ?
_exptl_crystal_density_method      ?
_exptl_crystal_description         irregular
_exptl_crystal_F_000               584
_exptl_crystal_size_max            0.2
_exptl_crystal_size_mid            0.08
_exptl_crystal_size_min            0.08
_exptl_transmission_factor_max     ?
_exptl_transmission_factor_min     ?
_diffrn_reflns_av_R_equivalents    0.0466
_diffrn_reflns_av_unetI/netI       0.0377
_diffrn_reflns_Laue_measured_fraction_full  0.997
_diffrn_reflns_Laue_measured_fraction_max  0.997
_diffrn_reflns_limit_h_max         7
_diffrn_reflns_limit_h_min         -7
_diffrn_reflns_limit_k_max         15
_diffrn_reflns_limit_k_min         -15
_diffrn_reflns_limit_l_max         12
_diffrn_reflns_limit_l_min         -13
_diffrn_reflns_number              4470
_diffrn_reflns_point_group_measured_fraction_full  0.997
_diffrn_reflns_point_group_measured_fraction_max  0.997
_diffrn_reflns_theta_full          58.933
_diffrn_reflns_theta_max           58.933
_diffrn_reflns_theta_min           4.990
_diffrn_ambient_temperature        297.3(3)
_diffrn_detector_area_resol_mean   16.1274
_diffrn_measured_fraction_theta_full  0.997
_diffrn_measured_fraction_theta_max  0.997
_diffrn_measurement_details
;
#__ type_ start__ end____ width___ exp.time_
  1 omega  -59.00  -34.00   1.0000    5.0000
omega____ theta____ kappa____ phi______ frames
    -      -34.0777 -179.0000  120.0000 25

#__ type_ start__ end____ width___ exp.time_
  2 omega  -50.00   25.00   1.0000    5.0000
omega____ theta____ kappa____ phi______ frames
    -      -34.0777   57.0000   90.0000 75

#__ type_ start__ end____ width___ exp.time_
  3 omega   78.00  103.00   1.0000    5.0000
omega____ theta____ kappa____ phi______ frames
    -       34.0777  179.0000   30.0000 25

#__ type_ start__ end____ width___ exp.time_
  4 omega -111.00  -23.00   1.0000   10.0000
omega____ theta____ kappa____ phi______ frames
    -      -42.5000  -61.0000  -60.0000 88

#__ type_ start__ end____ width___ exp.time_
  5 omega   52.00   89.00   1.0000   10.0000
omega____ theta____ kappa____ phi______ frames
    -       89.2275  -61.0000  -30.0000 37

#__ type_ start__ end____ width___ exp.time_
  6 omega   38.00   92.00   1.0000   10.0000
omega____ theta____ kappa____ phi______ frames
    -       89.2275  -45.0000  150.0000 54

#__ type_ start__ end____ width___ exp.time_
  7 omega  107.00  137.00   1.0000   10.0000
omega____ theta____ kappa____ phi______ frames
    -       89.2275  179.0000 -120.0000 30

#__ type_ start__ end____ width___ exp.time_
  8 omega  118.00  159.00   1.0000   10.0000
omega____ theta____ kappa____ phi______ frames
    -       89.2275   45.0000   90.0000 41

#__ type_ start__ end____ width___ exp.time_
  9 omega   67.00  113.00   1.0000   10.0000
omega____ theta____ kappa____ phi______ frames
    -       89.2275   45.0000   90.0000 46

#__ type_ start__ end____ width___ exp.time_
 10 omega   18.00  107.00   1.0000   10.0000
omega____ theta____ kappa____ phi______ frames
    -       89.2275  -95.0000  -30.0000 89

#__ type_ start__ end____ width___ exp.time_
 11 omega  101.00  155.00   1.0000   10.0000
omega____ theta____ kappa____ phi______ frames
    -       89.2275  112.0000  -90.0000 54

#__ type_ start__ end____ width___ exp.time_
 12 omega  115.00  157.00   1.0000   10.0000
omega____ theta____ kappa____ phi______ frames
    -       89.2275   61.0000  -30.0000 42

#__ type_ start__ end____ width___ exp.time_
 13 omega   61.00  106.00   1.0000   10.0000
omega____ theta____ kappa____ phi______ frames
    -       89.2275  -61.0000 -180.0000 45

#__ type_ start__ end____ width___ exp.time_
 14 omega -104.00   -4.00   1.0000    5.0000
omega____ theta____ kappa____ phi______ frames
    -      -34.0777  -77.0000 -180.0000 100

#__ type_ start__ end____ width___ exp.time_
 15 omega -104.00   -4.00   1.0000    5.0000
omega____ theta____ kappa____ phi______ frames
    -      -34.0777  -77.0000   60.0000 100

#__ type_ start__ end____ width___ exp.time_
 16 omega   67.00  157.00   1.0000   10.0000
omega____ theta____ kappa____ phi______ frames
    -       89.2275   61.0000  150.0000 90

#__ type_ start__ end____ width___ exp.time_
 17 omega   60.00   89.00   1.0000   10.0000
omega____ theta____ kappa____ phi______ frames
    -       89.2275   30.0000    0.0000 29

#__ type_ start__ end____ width___ exp.time_
 18 omega   66.00  160.00   1.0000   10.0000
omega____ theta____ kappa____ phi______ frames
    -       89.2275   45.0000 -120.0000 94
;
_diffrn_measurement_device_type    'Xcalibur, Eos, Gemini'
_diffrn_measurement_method         '\w scans'
_diffrn_orient_matrix_UB_11        0.1066734000
_diffrn_orient_matrix_UB_12        -0.0782851000
_diffrn_orient_matrix_UB_13        -0.0582827000
_diffrn_orient_matrix_UB_21        -0.1760193000
_diffrn_orient_matrix_UB_22        -0.0715951000
_diffrn_orient_matrix_UB_23        0.0091000000
_diffrn_orient_matrix_UB_31        -0.1303964000
_diffrn_orient_matrix_UB_32        0.0326200000
_diffrn_orient_matrix_UB_33        -0.1200425000
_diffrn_radiation_monochromator    graphite
_diffrn_radiation_type             CuK\a
_diffrn_radiation_wavelength       1.54184
_diffrn_source                     'Enhance (Cu) X-ray Source'
_reflns_Friedel_coverage           0.000
_reflns_Friedel_fraction_full      .
_reflns_Friedel_fraction_max       .
_reflns_number_gt                  1205
_reflns_number_total               1492
_reflns_odcompleteness_completeness  100.00
_reflns_odcompleteness_iscentric   1
_reflns_odcompleteness_theta       58.86
_reflns_special_details
;
 Reflections were merged by SHELXL according to the crystal
 class for the calculation of statistics and refinement.
 
 _reflns_Friedel_fraction is defined as the number of unique
 Friedel pairs measured divided by the number that would be
 possible theoretically, ignoring centric projections and
 systematic absences.
;
_reflns_threshold_expression       'I > 2\s(I)'
_computing_cell_refinement
;
CrysAlisPro, Agilent Technologies,
Version 1.171.36.28 (release 01-02-2013 CrysAlis171 .NET)
(compiled Feb  1 2013,16:14:44)
;
_computing_data_collection
;
CrysAlisPro, Agilent Technologies,
Version 1.171.36.28 (release 01-02-2013 CrysAlis171 .NET)
(compiled Feb  1 2013,16:14:44)
;
_computing_data_reduction
;
CrysAlisPro, Agilent Technologies,
Version 1.171.36.28 (release 01-02-2013 CrysAlis171 .NET)
(compiled Feb  1 2013,16:14:44)
;
_computing_molecular_graphics      'Olex2 (Dolomanov et al., 2009)'
_computing_publication_material    'Olex2 (Dolomanov et al., 2009)'
_computing_structure_refinement    'ShelXL (Sheldrick, 2015)'
_computing_structure_solution      'ShelXT (Sheldrick, 2015)'
_refine_diff_density_max           1.239
_refine_diff_density_min           -1.663
_refine_diff_density_rms           0.226
_refine_ls_extinction_coef         .
_refine_ls_extinction_method       none
_refine_ls_goodness_of_fit_ref     1.020
_refine_ls_hydrogen_treatment      constr
_refine_ls_matrix_type             full
_refine_ls_number_parameters       113
_refine_ls_number_reflns           1492
_refine_ls_number_restraints       0
_refine_ls_R_factor_all            0.0557
_refine_ls_R_factor_gt             0.0496
_refine_ls_restrained_S_all        1.020
_refine_ls_shift/su_max            0.000
_refine_ls_shift/su_mean           0.000
_refine_ls_structure_factor_coef   Fsqd
_refine_ls_weighting_details      
 'w=1/[\s^2^(Fo^2^)+(0.1081P)^2^] where P=(Fo^2^+2Fc^2^)/3'
_refine_ls_weighting_scheme        calc
_refine_ls_wR_factor_gt            0.1407
_refine_ls_wR_factor_ref           0.1532
_refine_special_details            ?
_olex2_refinement_description
;
1. Others
 Fixed Uiso: H6A(0.103) H6B(0.103) H4A(0.077) H4B(0.077) H2(0.078) H9A(0.118)
 H9B(0.118) H9C(0.118) H5A(0.088) H5B(0.088) H8(0.104) H3(0.075)
 Fixed X: Au1(0.5) I1(0.5) H6A(-0.091838) H6B(0.140696) H4A(-0.148706)
 H4B(0.043106) H2(-0.035188) H9A(0.376088) H9B(0.331554) H9C(0.506688)
 H5A(0.264202) H5B(0.07471) H8(0.121035) H3(-0.213722)
 Fixed Y: Au1(0.5) I1(0.5) H6A(0.378608) H6B(0.370804) H4A(0.471142)
 H4B(0.419852) H2(0.769006) H9A(0.691972) H9B(0.788013) H9C(0.717104)
 H5A(0.468411) H5B(0.521865) H8(0.160214) H3(0.647025)
 Fixed Z: Au1(0.5) I1(0) H6A(0.105049) H6B(0.091179) H4A(0.283008)
 H4B(0.366736) H2(0.457505) H9A(0.661807) H9B(0.590653) H9C(0.570632)
 H5A(0.250062) H5B(0.167087) H8(0.318792) H3(0.328475)
;
_atom_sites_solution_hydrogens     geom
_atom_sites_solution_primary       dual
_atom_sites_solution_secondary     ?
loop_
  _atom_site_label
  _atom_site_type_symbol
  _atom_site_fract_x
  _atom_site_fract_y
  _atom_site_fract_z
  _atom_site_U_iso_or_equiv
  _atom_site_adp_type
  _atom_site_occupancy
  _atom_site_site_symmetry_order
  _atom_site_calc_flag
  _atom_site_refinement_flags_posn
  _atom_site_refinement_flags_adp
  _atom_site_refinement_flags_occupancy
  _atom_site_disorder_assembly
  _atom_site_disorder_group
 Au1 Au 0.500000 0.500000 0.500000 0.0460(3) Uani 1 2 d S T P . .
 I1 I 0.500000 0.500000 0.000000 0.0877(5) Uani 1 2 d S T P . .
 N2 N 0.0543(8) 0.5642(4) 0.3820(5) 0.0550(14) Uani 1 1 d . . . . .
 C1 C 0.2375(9) 0.5841(4) 0.4583(6) 0.0494(14) Uani 1 1 d . . . . .
 C6 C 0.0551(14) 0.3748(5) 0.1476(8) 0.086(2) Uani 1 1 d . . . . .
 H6A H -0.091838 0.378608 0.105049 0.103 Uiso 1 1 calc R . . . .
 H6B H 0.140696 0.370804 0.091179 0.103 Uiso 1 1 calc R . . . .
 N1 N 0.2146(8) 0.6724(3) 0.4985(4) 0.0542(13) Uani 1 1 d . . . . .
 C7 C 0.0858(12) 0.2857(7) 0.2185(8) 0.082(2) Uani 1 1 d . . . . .
 C4 C 0.0029(14) 0.4743(7) 0.3149(9) 0.064(2) Uani 1 1 d . . . . .
 H4A H -0.148706 0.471142 0.283008 0.077 Uiso 1 1 calc R . . . .
 H4B H 0.043106 0.419852 0.366736 0.077 Uiso 1 1 calc R . . . .
 C2 C 0.0181(11) 0.7088(5) 0.4454(7) 0.0646(19) Uani 1 1 d . . . . .
 H2 H -0.035188 0.769006 0.457505 0.078 Uiso 1 1 calc R . . . .
 C9 C 0.3704(12) 0.7215(5) 0.5880(7) 0.079(2) Uani 1 1 d . . . . .
 H9A H 0.376088 0.691972 0.661807 0.118 Uiso 1 1 calc GR . . . .
 H9B H 0.331554 0.788013 0.590653 0.118 Uiso 1 1 calc GR . . . .
 H9C H 0.506688 0.717104 0.570632 0.118 Uiso 1 1 calc GR . . . .
 C5 C 0.1125(15) 0.4667(6) 0.2181(8) 0.074(2) Uani 1 1 d . . . . .
 H5A H 0.264202 0.468411 0.250062 0.088 Uiso 1 1 calc R . . . .
 H5B H 0.074710 0.521865 0.167087 0.088 Uiso 1 1 calc R . . . .
 C8 C 0.1054(12) 0.2160(7) 0.2742(9) 0.086(2) Uani 1 1 d . . . . .
 H8 H 0.121035 0.160214 0.318792 0.104 Uiso 1 1 calc R . . . .
 C3 C -0.0775(11) 0.6425(5) 0.3756(7) 0.0626(18) Uani 1 1 d . . . . .
 H3 H -0.213722 0.647025 0.328475 0.075 Uiso 1 1 calc R . . . .

loop_
  _atom_site_aniso_label
  _atom_site_aniso_U_11
  _atom_site_aniso_U_22
  _atom_site_aniso_U_33
  _atom_site_aniso_U_23
  _atom_site_aniso_U_13
  _atom_site_aniso_U_12
 Au1 0.0427(4) 0.0369(5) 0.0576(5) 0.00254(12) 0.0103(3) 0.00841(11)
 I1 0.0810(10) 0.0505(8) 0.1380(15) 0.0139(3) 0.0389(10) 0.0023(2)
 N2 0.050(3) 0.043(3) 0.072(4) 0.003(3) 0.016(3) 0.009(2)
 C1 0.047(4) 0.042(3) 0.060(4) -0.003(3) 0.015(3) 0.004(3)
 C6 0.086(6) 0.084(6) 0.088(6) -0.023(4) 0.022(5) -0.004(4)
 N1 0.055(3) 0.043(3) 0.063(4) 0.004(3) 0.012(3) 0.013(2)
 C7 0.066(5) 0.072(5) 0.107(7) -0.033(5) 0.018(5) -0.010(4)
 C4 0.055(5) 0.061(4) 0.073(6) -0.003(5) 0.010(4) -0.006(5)
 C2 0.075(5) 0.040(4) 0.082(5) 0.015(4) 0.027(4) 0.016(3)
 C9 0.079(5) 0.055(4) 0.093(6) -0.014(4) 0.002(4) 0.001(4)
 C5 0.079(5) 0.071(4) 0.075(6) -0.008(5) 0.026(4) -0.017(5)
 C8 0.075(5) 0.064(5) 0.116(7) -0.029(5) 0.015(5) -0.010(4)
 C3 0.048(4) 0.057(4) 0.081(5) 0.010(4) 0.013(3) 0.014(3)

_geom_special_details
;
 All esds (except the esd in the dihedral angle between two l.s. planes)
 are estimated using the full covariance matrix.  The cell esds are taken
 into account individually in the estimation of esds in distances, angles
 and torsion angles; correlations between esds in cell parameters are only
 used when they are defined by crystal symmetry.  An approximate (isotropic)
 treatment of cell esds is used for estimating esds involving l.s. planes.
;
loop_
  _geom_bond_atom_site_label_1
  _geom_bond_atom_site_label_2
  _geom_bond_distance
  _geom_bond_site_symmetry_2
  _geom_bond_publ_flag
 Au1 C1 2.031(6) . ?
 Au1 C1 2.031(6) 3_666 ?
 N2 C1 1.341(8) . ?
 N2 C4 1.475(10) . ?
 N2 C3 1.376(8) . ?
 C1 N1 1.336(7) . ?
 C6 H6A 0.9700 . ?
 C6 H6B 0.9700 . ?
 C6 C7 1.483(13) . ?
 C6 C5 1.522(11) . ?
 N1 C2 1.379(8) . ?
 N1 C9 1.450(9) . ?
 C7 C8 1.162(12) . ?
 C4 H4A 0.9700 . ?
 C4 H4B 0.9700 . ?
 C4 C5 1.495(13) . ?
 C2 H2 0.9300 . ?
 C2 C3 1.293(10) . ?
 C9 H9A 0.9600 . ?
 C9 H9B 0.9600 . ?
 C9 H9C 0.9600 . ?
 C5 H5A 0.9700 . ?
 C5 H5B 0.9700 . ?
 C8 H8 0.9300 . ?
 C3 H3 0.9300 . ?

loop_
  _geom_angle_atom_site_label_1
  _geom_angle_atom_site_label_2
  _geom_angle_atom_site_label_3
  _geom_angle
  _geom_angle_site_symmetry_1
  _geom_angle_site_symmetry_3
  _geom_angle_publ_flag
 C1 Au1 C1 180.0 . 3_666 ?
 C1 N2 C4 126.0(5) . . ?
 C1 N2 C3 108.4(6) . . ?
 C3 N2 C4 125.5(7) . . ?
 N2 C1 Au1 127.3(4) . . ?
 N1 C1 Au1 126.9(4) . . ?
 N1 C1 N2 105.8(5) . . ?
 H6A C6 H6B 107.7 . . ?
 C7 C6 H6A 108.8 . . ?
 C7 C6 H6B 108.8 . . ?
 C7 C6 C5 114.0(7) . . ?
 C5 C6 H6A 108.8 . . ?
 C5 C6 H6B 108.8 . . ?
 C1 N1 C2 110.1(6) . . ?
 C1 N1 C9 125.0(5) . . ?
 C2 N1 C9 124.8(6) . . ?
 C8 C7 C6 178.5(9) . . ?
 N2 C4 H4A 109.0 . . ?
 N2 C4 H4B 109.0 . . ?
 N2 C4 C5 112.7(7) . . ?
 H4A C4 H4B 107.8 . . ?
 C5 C4 H4A 109.0 . . ?
 C5 C4 H4B 109.0 . . ?
 N1 C2 H2 126.8 . . ?
 C3 C2 N1 106.4(6) . . ?
 C3 C2 H2 126.8 . . ?
 N1 C9 H9A 109.5 . . ?
 N1 C9 H9B 109.5 . . ?
 N1 C9 H9C 109.5 . . ?
 H9A C9 H9B 109.5 . . ?
 H9A C9 H9C 109.5 . . ?
 H9B C9 H9C 109.5 . . ?
 C6 C5 H5A 109.1 . . ?
 C6 C5 H5B 109.1 . . ?
 C4 C5 C6 112.4(7) . . ?
 C4 C5 H5A 109.1 . . ?
 C4 C5 H5B 109.1 . . ?
 H5A C5 H5B 107.8 . . ?
 C7 C8 H8 180.0 . . ?
 N2 C3 H3 125.4 . . ?
 C2 C3 N2 109.2(6) . . ?
 C2 C3 H3 125.4 . . ?

loop_
  _geom_torsion_atom_site_label_1
  _geom_torsion_atom_site_label_2
  _geom_torsion_atom_site_label_3
  _geom_torsion_atom_site_label_4
  _geom_torsion
  _geom_torsion_site_symmetry_1
  _geom_torsion_site_symmetry_2
  _geom_torsion_site_symmetry_3
  _geom_torsion_site_symmetry_4
  _geom_torsion_publ_flag
 Au1 C1 N1 C2 176.7(5) . . . . ?
 Au1 C1 N1 C9 -5.5(9) . . . . ?
 N2 C1 N1 C2 -1.2(7) . . . . ?
 N2 C1 N1 C9 176.6(6) . . . . ?
 N2 C4 C5 C6 -178.8(8) . . . . ?
 C1 N2 C4 C5 -74.0(11) . . . . ?
 C1 N2 C3 C2 -0.4(8) . . . . ?
 C1 N1 C2 C3 1.0(8) . . . . ?
 N1 C2 C3 N2 -0.4(8) . . . . ?
 C7 C6 C5 C4 -53.0(10) . . . . ?
 C4 N2 C1 Au1 2.3(10) . . . . ?
 C4 N2 C1 N1 -179.8(7) . . . . ?
 C4 N2 C3 C2 -179.6(7) . . . . ?
 C9 N1 C2 C3 -176.8(6) . . . . ?
 C3 N2 C1 Au1 -176.9(5) . . . . ?
 C3 N2 C1 N1 1.0(7) . . . . ?
 C3 N2 C4 C5 105.1(8) . . . . ?

loop_
  _refln_index_h
  _refln_index_k
  _refln_index_l
  _refln_F_squared_meas
  _refln_F_squared_sigma
 0 0 -1 19.27 2.67
 0 0 1 11.59 0.94
 0 0 -2 7337.48 75.41
 0 0 2 7305.87 34.53
 0 0 -2 7383.73 60.46
 0 0 -3 2.17 1.38
 0 0 3 2.21 0.71
 0 0 -4 5134.54 92.46
 0 0 -4 4917.97 77.52
 0 0 5 -0.55 1.19
 0 0 -5 -0.58 2.07
 0 0 -6 2368.35 73.81
 0 0 -7 -1.99 2.11
 0 0 -8 1092.32 45.46
 0 0 9 0.64 3.5
 0 0 -9 0.04 1.09
 0 0 -10 452.59 33.82
 0 0 -11 0.87 0.89
 0 0 -12 107.58 16.11
 0 1 0 15.56 2.03
 0 -1 0 14.1 1.39
 0 -1 -1 1775.3 17.31
 0 1 1 1778.46 16.48
 0 -1 -1 1787.56 31.73
 0 -1 -2 190.61 9.2
 0 -1 -2 189.23 13.55
 0 1 2 194.89 6.38
 0 1 3 660.48 14.21
 0 1 -3 669.64 24.19
 0 -1 -3 636.52 29.37
 0 -1 -3 650.98 22.4
 0 1 4 4.22 1.3
 0 -1 4 5.99 1.36
 0 1 -4 4.99 1.98
 0 -1 -4 7.42 4.71
 0 -1 -4 7.18 3.02
 0 -1 -5 337.86 23.64
 0 1 5 359.88 13.49
 0 1 -5 329.32 23.95
 0 -1 -5 310.06 27.49
 0 1 -6 -3.3 3.7
 0 1 6 2.29 1.54
 0 -1 -7 502.99 27.76
 0 1 -7 433.67 25.04
 0 -1 -8 6.63 3.55
 0 -1 8 7.85 2.71
 0 1 -8 12.67 4.13
 0 -1 -9 226.16 22.26
 0 -1 9 190.18 18.85
 0 1 -9 189.22 19.8
 0 -1 -10 8.99 4.65
 0 1 -10 4.53 3.31
 0 -1 -11 113.7 10.82
 0 -1 -11 163.33 20.75
 0 1 -11 140.9 18.8
 0 -1 -12 -2.18 2.97
 0 1 -12 -1.82 1.21
 0 2 0 5292.65 54.08
 0 -2 0 5191.16 37.75
 0 -2 -1 9.41 2.39
 0 -2 -1 7.92 1.66
 0 2 1 7.04 1.66
 0 -2 1 9.79 1.1
 0 2 -1 8.81 1.81
 0 -2 -2 6350.96 36.79
 0 -2 -2 6297.5 77.23
 0 2 -3 188.49 13.5
 0 2 3 180.42 8.56
 0 -2 3 173.51 7.96
 0 -2 -3 179.51 15.51
 0 -2 4 3870.47 44.98
 0 2 -4 3936.91 72.18
 0 2 4 4015.73 45.27
 0 2 -5 13.35 5.08
 0 -2 5 16.76 3.43
 0 -2 5 16.01 2.57
 0 -2 -5 17.18 5.93
 0 2 5 15.69 2.97
 0 2 -6 2554.4 77.37
 0 -2 6 2618.74 49.19
 0 2 -7 -4.37 6.03
 0 -2 -7 -0.94 0.97
 0 2 -7 -1.11 1.09
 0 -2 7 -0.43 1.58
 0 -2 8 874.82 34.05
 0 -2 -8 966.1 42.93
 0 -2 -9 7.57 4.21
 0 2 -9 5.03 2.34
 0 2 -10 301.57 26.15
 0 -2 -10 432.59 33.55
 0 -2 -11 -1.55 3.83
 0 2 -11 1.01 0.87
 0 2 -12 94.77 13.97
 0 -2 -12 85.24 9.21
 0 3 0 10.14 1.76
 0 -3 0 13.28 2.33
 0 3 0 11.86 3.7
 0 -3 0 10.39 2.89
 0 3 1 32.3 4.79
 0 -3 1 46.46 2.93
 0 3 -1 25.81 4.46
 0 3 -1 40.27 4.67
 0 -3 -1 57.78 8.29
 0 -3 -1 31.02 4.45
 0 3 -1 39.02 5.98
 0 -3 -2 438.04 12.19
 0 -3 2 446.7 9.77
 0 3 2 446.65 16.47
 0 -3 -2 433.24 19.78
 0 -3 -3 21.29 2.7
 0 3 -3 18.92 4.77
 0 -3 3 19.36 2.6
 0 -3 -3 14.86 3.93
 0 3 3 16.54 3.23
 0 3 4 20.06 3.67
 0 -3 4 22.72 3.38
 0 3 -4 17.45 4.71
 0 -3 -4 18.61 5.34
 0 -3 -5 518.2 31.83
 0 -3 5 536.09 18.88
 0 3 -5 457.84 28.93
 0 3 5 492.55 20.31
 0 -3 6 43.48 6.12
 0 3 6 44.11 7.03
 0 3 -6 31.72 8.48
 0 -3 -6 38.32 9.81
 0 3 -7 213.87 16.65
 0 3 -7 230.01 26.37
 0 -3 -7 226.33 11.66
 0 -3 -7 253.44 19.81
 0 -3 -8 3.9 3.2
 0 3 -8 3.23 2.37
 0 -3 -9 159.8 18.87
 0 3 -9 118.31 14.79
 0 -3 -10 2.27 3.69
 0 3 -10 2.73 2.35
 0 -3 -11 103.88 11.13
 0 -3 -11 132.1 17.81
 0 3 -11 98.54 14.12
 0 3 -12 -3.45 2.88
 0 -3 -12 -6.73 4.31
 0 -3 -12 0.01 0.71
 0 4 0 7335.76 55.07
 0 -4 0 6838.16 95.75
 0 4 0 7144.01 91.18
 0 -4 0 6682.01 61.26
 0 4 1 20.33 4.53
 0 -4 -1 25.81 6.1
 0 4 -1 15.83 4.19
 0 4 -1 14.41 3.91
 0 -4 1 25.59 2.72
 0 -4 1 19.68 2.68
 0 -4 -1 16.12 3.38
 0 4 -2 4178.97 62.64
 0 -4 2 4307.29 32.13
 0 -4 -2 4290.39 62.32
 0 4 2 4180.44 63.49
 0 -4 -3 143.21 12.92
 0 4 -3 142 12.85
 0 4 3 146.56 11.87
 0 -4 -3 146.39 7.58
 0 -4 3 149.02 6.71
 0 4 4 5788.29 80.15
 0 -4 -4 5616.74 90.12
 0 -4 4 5687.61 49.76
 0 4 5 2.23 1.1
 0 -4 -5 -0.33 1.5
 0 4 -5 1.64 0.87
 0 -4 -6 1499.66 57.26
 0 4 6 1464.8 48.97
 0 4 -7 1.16 0.25
 0 -4 -7 1.7 1
 0 4 -7 1.12 0.23
 0 -4 -8 551.1 21.46
 0 4 -8 508.79 27.68
 0 -4 -9 0.99 3
 0 4 -9 1.46 1.6
 0 4 -10 325.02 24.21
 0 -4 -10 456.3 32.12
 0 4 -11 -0.31 0.39
 0 -4 -11 -0.12 1.41
 0 -4 -11 -0.56 2.79
 0 -4 -12 137.76 12.15
 0 -4 -12 165.71 16.73
 0 -5 0 2.68 2
 0 5 0 2.43 2
 0 -5 0 2.23 1.06
 0 5 0 3.24 1.32
 0 5 0 3.53 2.53
 0 -5 -1 509.91 19.3
 0 -5 1 661.41 30.05
 0 -5 1 624.4 16.84
 0 5 1 596.18 28.67
 0 5 -1 505.6 25.07
 0 5 -1 646.44 30.26
 0 -5 -2 44.91 5.64
 0 -5 2 68.76 4.75
 0 5 -2 53.31 7.24
 0 5 2 50.56 7.96
 0 -5 -2 52.55 7.08
 0 5 -3 576.21 27.19
 0 -5 -3 558.97 25.47
 0 5 3 500.99 26.14
 0 -5 -4 2.38 0.29
 0 5 -4 5.3 2.87
 0 5 4 7.3 3.56
 0 5 5 218.75 19.72
 0 -5 -5 232.53 19.75
 0 5 -5 241.22 22.11
 0 -5 -6 2.34 0.61
 0 5 -6 -2.49 4.32
 0 5 6 1.07 2.51
 0 -5 -6 1.45 0.61
 0 5 -7 309.99 18.72
 0 -5 -7 315.58 15.82
 0 -5 -8 5.36 1.99
 0 5 -8 7.01 3.05
 0 5 -8 8.19 2.87
 0 -5 -9 138.68 16.42
 0 5 -9 91.19 11.88
 0 -5 -10 -1.14 2.19
 0 5 -10 -2.51 2.51
 0 -5 -11 156.79 14.03
 0 5 -11 106.44 12.36
 0 -5 -12 -1.31 0.44
 0 5 -12 2.23 1.76
 0 6 0 4583.75 86.19
 0 6 0 4522.73 76.85
 0 6 -1 27.8 6.71
 0 -6 -1 25.33 4.62
 0 6 -1 23.28 5.89
 0 -6 -1 45.46 7.97
 0 6 -1 29.05 5.17
 0 6 1 33.25 7.74
 0 -6 1 24.79 7.25
 0 -6 -2 4170.47 61.14
 0 6 -2 4069.58 69.85
 0 6 -3 54.29 8.8
 0 6 3 53.5 9.06
 0 -6 -3 59.61 8.57
 0 6 4 3042.84 76
 0 6 -4 3125.86 75.07
 0 -6 -4 3046.51 64.81
 0 -6 -5 -0.24 0.63
 0 6 5 -1.85 1.91
 0 6 -5 -3.38 3.63
 0 -6 -5 -0.22 1.48
 0 6 -6 1801.37 68.41
 0 -6 -6 1925.01 61.07
 0 6 6 1890.28 69.23
 0 6 -7 -0.7 1.83
 0 -6 -7 0.54 0.84
 0 6 -8 733.92 29.62
 0 -6 -8 587.05 24.49
 0 6 -9 6.19 2.94
 0 -6 -10 382.42 22.51
 0 -6 -11 3.76 2.29
 0 7 0 -2.42 3.59
 0 -7 0 1.57 1.36
 0 7 0 -0.27 0.53
 0 -7 1 24.16 7.51
 0 -7 -1 37.7 7.34
 0 7 1 31.9 7.83
 0 7 -1 30.75 7.08
 0 7 2 14.96 6.06
 0 -7 -2 14.58 3.74
 0 -7 2 13.95 6.11
 0 7 -2 13.82 4.09
 0 -7 -3 187.59 15.16
 0 7 -3 173.28 16.98
 0 -7 3 210.4 22.08
 0 7 3 168.32 19.3
 0 7 -4 -0.54 1.05
 0 -7 -4 -0.71 0.92
 0 7 -4 -3.74 3.68
 0 7 4 1.66 3.96
 0 -7 -4 1.32 0.79
 0 7 -5 514.74 23.98
 0 7 5 455.52 34.58
 0 -7 -5 473.83 28.02
 0 -7 -5 443.94 18.28
 0 -7 -6 4.58 2.17
 0 7 -6 4.23 1.86
 0 -7 -6 3.61 1.67
 0 7 6 7.79 4.85
 0 7 -7 189.88 15.57
 0 -7 -7 161.71 12.41
 0 7 -8 23.82 5.55
 0 -7 -8 17.83 4.13
 0 -7 -9 232.41 17.15
 0 7 -9 193.59 15.55
 0 -7 -10 0.3 0.96
 0 -7 -11 108.95 10.97
 0 8 0 2828.98 69.93
 0 8 0 2621.22 73.6
 0 8 1 7.78 3
 0 8 -1 10.63 3.52
 0 -8 1 6.56 3.37
 0 8 1 12.79 5.09
 0 -8 2 1899.67 76.99
 0 8 -2 1832.89 49.77
 0 8 2 1995.3 67.79
 0 8 3 21.89 7.64
 0 -8 3 17.8 3.5
 0 -8 -3 16.54 3.25
 0 -8 3 14.71 6.02
 0 8 -3 18.76 4.79
 0 -8 -4 1416.18 32.34
 0 -8 -4 1440.9 45.62
 0 8 -4 1343.92 43.54
 0 8 4 1417.19 61.94
 0 8 -5 9.64 3.96
 0 -8 -5 9.03 2.71
 0 8 5 13.16 6.79
 0 -8 -5 10.76 4.3
 0 -8 5 9.82 5.33
 0 8 -6 924.35 37.29
 0 -8 -6 922.23 29.37
 0 -8 -7 9.53 3.03
 0 8 -7 9.26 3.17
 0 8 -8 454.55 27.17
 0 -8 -8 527.69 25.01
 0 8 -9 -0.99 1.88
 0 -8 -9 0.53 0.54
 0 -8 -10 188.16 14.54
 0 9 0 0.4 1.04
 0 -9 0 0.02 1.3
 0 9 0 0.27 1.11
 0 9 0 -0.2 2.22
 0 9 -1 66.01 9.96
 0 9 -1 78.2 11.89
 0 9 1 53.78 11.05
 0 9 1 63.27 9.07
 0 -9 1 76.33 8
 0 -9 -1 106.16 8.96
 0 9 1 57.44 8.61
 0 9 1 93.03 12.72
 0 -9 1 58.05 10.9
 0 9 2 7.69 4.04
 0 -9 2 4.87 1.7
 0 -9 2 3.01 2.28
 0 9 -2 3.84 2.55
 0 9 2 3.46 2.99
 0 -9 -2 5.23 1.85
 0 9 2 6.35 2.67
 0 9 3 189.03 22.63
 0 -9 3 155.1 23.19
 0 -9 3 188.21 13.02
 0 -9 -3 190.84 11.64
 0 9 -3 158.24 16.46
 0 -9 -3 211.19 12.73
 0 -9 4 21.19 4.18
 0 -9 -4 24.48 4.38
 0 -9 4 28.19 10.25
 0 9 -4 20.4 6.3
 0 9 -5 88.88 12.63
 0 -9 -5 111.11 9.97
 0 -9 -6 40.24 6.36
 0 -9 -6 27.08 5.04
 0 9 -6 26.95 7.08
 0 9 -7 65.96 10.98
 0 -9 -7 81.33 9.43
 0 9 -7 70.37 10.9
 0 -9 -7 104.98 10.58
 0 -9 -8 9.76 3.14
 0 9 -8 11.5 4.12
 0 9 -9 41.18 7.8
 0 -9 -9 61.72 8.25
 0 9 -10 -0.19 0.26
 0 -9 -10 -1.19 1.01
 0 10 0 2036.05 61.39
 0 -10 0 1926.31 41.56
 0 10 1 34.87 6.94
 0 -10 -1 34.62 5.52
 0 10 1 20.22 7.03
 0 10 -1 31.62 7.68
 0 -10 1 31.47 5.59
 0 10 1 33.65 7.27
 0 10 1 30.2 7.31
 0 -10 2 1677.14 40.13
 0 -10 -2 1742.2 39.37
 0 -10 3 0.79 0.84
 0 -10 -3 3.76 2.09
 0 10 -3 2.71 0.48
 0 -10 4 1068.02 33.48
 0 10 -4 970.14 45.65
 0 10 -5 -2.31 3.95
 0 -10 -5 -1.17 1.69
 0 10 -6 376.67 28.4
 0 -10 -6 652.98 25.97
 0 10 -7 -0.55 2.81
 0 10 -7 2.01 1.77
 0 -10 -8 338.03 18.69
 0 10 -8 185.26 18.52
 0 10 -9 1.18 0.85
 0 -10 -9 0.85 0.43
 0 11 0 0.39 1.74
 0 -11 0 -1.72 1.78
 0 -11 1 141.65 12.05
 0 -11 -1 153.86 12.36
 0 11 -1 135.81 15.76
 0 11 1 140.56 15.05
 0 -11 2 12.05 3.06
 0 11 -2 11.02 3.26
 0 -11 -2 13 3.18
 0 -11 3 176.53 14.23
 0 11 -3 153.47 17.98
 0 11 -4 1.72 1.05
 0 -11 4 4.06 2.28
 0 11 -5 147.57 18.75
 0 11 -6 0.3 1.89
 0 11 -7 67.19 11.52
 0 11 -7 64.16 11.5
 0 11 -8 0.64 1.67
 0 -12 0 988.79 33.56
 0 12 0 937.88 41.54
 0 12 1 8.89 3.48
 0 -12 -1 9.79 2.94
 0 -12 1 8.16 3.2
 0 12 -1 10.98 4.6
 0 12 -2 1289.02 51.94
 0 -12 2 1385.35 40.27
 0 -12 -3 1.83 1.47
 0 -12 3 1.03 0.2
 0 -12 4 820.81 32.62
 0 12 -4 724.43 41.6
 0 12 -5 7.68 4.37
 0 12 -6 390.73 28.25
 0 12 -6 401.69 28.78
 0 12 -7 2.19 2.42
 0 12 -7 0.45 2.39
 0 12 -8 243.73 18.46
 0 -13 0 -1.95 3.11
 0 13 0 -2.32 2.73
 0 13 1 174.38 16.49
 0 13 -1 178.86 18.12
 0 -13 -1 173.55 14.36
 0 -13 1 163.43 14.09
 0 -13 2 20.57 4.83
 0 13 -2 19.01 6.04
 0 -13 -2 20.26 4.64
 0 -13 -3 100.65 10.62
 0 13 -3 86.11 13.11
 0 -13 3 85.57 10.24
 0 13 -4 4.27 3.89
 0 -13 4 -1.47 2.47
 0 13 -5 55.41 9.65
 0 13 -5 52.34 9.62
 0 13 -6 -0.82 2.71
 0 13 -6 3.09 2.02
 0 14 0 982.27 38.64
 0 -14 0 1019.99 34.61
 0 -14 1 -0.93 1.97
 0 -14 -1 -0.21 0.45
 0 14 -1 0.7 1.24
 0 -14 2 683.34 28.1
 0 14 -2 687.4 33.3
 0 -14 -2 764.96 28.72
 0 14 -3 1.39 2.37
 0 -14 -3 0.92 1.05
 0 -14 3 0.74 1.15
 0 -14 4 383.73 20.18
 0 14 -4 363.59 22.31
 0 14 -4 381.19 23.65
 0 14 -5 0.61 0.64
 0 14 -5 0.08 0.86
 0 -15 0 -2.47 1.91
 0 15 0 3.59 2.25
 0 -15 1 62.65 7.98
 0 -15 -1 67.15 7.84
 0 15 -1 63.85 8.61
 0 -15 2 -0.66 1.47
 0 15 -2 3.09 1.88
 0 -15 -2 3.39 1.73
 0 -15 -3 47.15 6.11
 0 -15 3 48.46 6.58
 0 15 -3 51.37 6.98
 0 15 -3 45.12 7.04
 1 0 -13 121.69 16.38
 1 0 -12 -0.28 1.95
 1 0 -11 191.79 22.71
 1 0 -10 0.82 0.68
 -1 0 9 245.82 23.38
 1 0 -9 304.18 26.98
 1 0 -8 1.41 3.95
 1 0 -8 1.12 0.92
 -1 0 8 0.62 1.2
 1 0 -7 318.85 27.45
 -1 0 7 276.11 19.72
 -1 0 6 -2.61 2.14
 1 0 -6 -0.68 2.25
 -1 0 5 879.21 27.68
 -1 0 4 3.08 1.16
 -1 0 4 2.37 1.32
 -1 0 3 119.45 7.34
 -1 0 3 111.76 5.45
 1 0 -2 4.31 1.22
 -1 0 2 5.91 1.59
 -1 0 1 421.71 9.98
 1 0 -1 420.74 11.08
 -1 0 0 26.59 2.81
 1 0 0 14.04 2.11
 1 0 1 515.87 61.43
 -1 0 -1 146.26 11.39
 -1 0 -2 6.63 3.15
 1 0 2 8.85 3.94
 -1 0 -3 932.95 44.23
 1 0 3 1011.98 22.07
 -1 0 -4 1.61 2.68
 1 0 4 -0.88 1.38
 1 0 5 307.22 14.71
 -1 0 -5 256.17 26.16
 -1 0 -6 -0.84 2.21
 1 0 6 2.54 1.87
 -1 0 -7 178.08 12.22
 -1 0 -7 138.26 15.23
 -1 0 -8 0.37 0.66
 -1 0 -8 -2.42 2.32
 -1 0 -9 120.96 16.45
 -1 0 -10 -1.4 1.97
 -1 0 -11 90.4 14.41
 -1 0 -12 0.6 1.45
 1 -1 -13 -0.64 2.06
 1 1 -13 -1.01 2.3
 1 -1 -12 301.72 27.87
 1 1 -12 248.76 25.55
 1 1 -11 5.57 4.99
 1 -1 -11 9.41 5.69
 1 1 -10 432.15 33.92
 1 -1 -10 488.99 35.43
 1 1 -9 4.68 3.13
 -1 -1 9 -1.55 2.56
 -1 1 9 -2.49 4.53
 1 -1 -9 1.66 0.25
 -1 1 8 1189.2 49.35
 1 1 -8 1295.81 29.5
 -1 -1 8 1062.76 41.06
 1 1 -8 1180.93 48.75
 1 1 -8 1201.75 62.38
 1 -1 -8 1211.24 49.11
 -1 -1 7 0.98 1.55
 1 -1 -7 1.49 2.83
 1 1 -7 -1.54 3.85
 -1 -1 6 2178.46 46.89
 1 -1 -6 2598.14 64.86
 -1 -1 5 22.89 4.28
 -1 1 4 7656.88 71.55
 -1 -1 4 7132.45 65.93
 -1 -1 3 1233 24.04
 -1 1 3 1132.21 26.37
 -1 1 2 8807.35 68.44
 1 -1 -2 8804.04 61.7
 -1 1 2 8757.1 54.28
 -1 -1 2 8601.91 55.9
 -1 1 1 132.9 5.37
 -1 -1 1 142.59 6.35
 1 -1 -1 123.26 7.99
 1 -1 0 3647.63 79.1
 1 1 0 4086.61 29.83
 1 1 0 4085.05 27
 -1 -1 0 3796.99 39.61
 1 -1 1 858.67 42.46
 -1 -1 -1 807.58 27.42
 -1 1 -1 847.65 26.53
 1 1 1 824.76 15.78
 1 1 2 8524.76 58.7
 1 -1 2 8791.94 97.68
 -1 -1 -2 8765.11 117.26
 -1 1 -3 215.13 18.04
 1 1 3 201.43 9.95
 -1 -1 -3 200.92 20.06
 -1 1 -4 4199.76 83.28
 1 1 4 4303.71 51.17
 -1 1 -5 0.92 1.98
 1 1 5 3.01 1.73
 1 -1 5 -0.4 1.24
 -1 -1 -5 -0.43 5.65
 1 -1 6 1810.86 39.3
 1 1 6 1773.04 40.72
 -1 -1 -7 2.1 0.89
 -1 1 -7 3.02 1.78
 -1 1 -7 -0.06 1.15
 -1 -1 -7 2.13 1.74
 -1 1 -8 475.49 29.58
 -1 -1 -8 520.8 33.16
 -1 1 -9 -0.59 1.71
 -1 -1 -9 -0.81 3.54
 -1 -1 -9 -0.57 0.99
 -1 -1 -10 251.96 15.78
 -1 1 -10 234.77 23.04
 -1 -1 -10 286.88 26.96
 -1 1 -11 2.44 3.55
 -1 -1 -11 -1.6 3.77
 -1 -1 -12 120.18 15.44
 -1 1 -12 96.85 13.37
 1 -2 -12 2.75 1.77
 1 2 -12 -2.14 2.9
 1 2 -11 80.76 14
 1 -2 -11 118.68 17.48
 1 2 -10 17.73 6.7
 1 -2 -10 23.37 7.92
 -1 2 9 193.7 22.3
 -1 -2 9 171.3 17.09
 1 2 -9 168.56 19.41
 1 -2 -9 214.11 21.71
 1 -2 -8 1.26 2.65
 1 2 -8 0.07 0.67
 1 2 -8 -1.53 1.96
 1 2 -8 1.19 2.61
 -1 -2 8 1.6 1.86
 1 2 -7 227.09 23.79
 -1 -2 7 264.83 17.72
 1 2 -7 244.6 19.51
 -1 -2 6 1.46 1.26
 1 2 -6 -0.7 2.05
 -1 2 5 584.23 24.79
 -1 -2 5 615.46 21.69
 1 -2 -4 92.91 7.79
 -1 -2 4 84.06 7.16
 -1 2 4 80.74 8.85
 -1 -2 3 1807.73 29.2
 1 -2 -3 1783.14 31.38
 1 2 -2 1752.21 25.38
 -1 -2 2 1860.07 25.87
 -1 2 2 1683.67 38.24
 1 -2 -2 1925.44 34.67
 -1 -2 1 381.98 11.37
 1 2 -1 388.93 11.53
 -1 2 1 376.79 8.66
 1 2 -1 392.24 8.68
 1 2 0 140.63 6.08
 -1 -2 0 148.51 8.91
 1 2 1 198.74 8.35
 -1 -2 -1 182.46 13.39
 -1 2 -1 214.6 10.37
 1 2 2 129.69 7.56
 -1 2 -2 142.91 8.91
 1 -2 2 138.01 13.47
 -1 -2 -2 129 13.93
 -1 2 -3 501 19.02
 1 2 3 530.96 16.98
 1 2 4 39.68 5.13
 -1 -2 -4 38.62 9.25
 1 2 5 613.38 22.21
 -1 -2 -5 594.94 41.64
 1 -2 6 15.94 3.42
 1 2 6 17.34 3.97
 -1 -2 -6 18.56 8.53
 -1 -2 -7 265.61 33.42
 1 2 7 328.24 20.06
 -1 2 -7 287.97 16.99
 -1 -2 -7 305.16 23.91
 -1 2 -7 261.69 19.4
 -1 -2 -8 -8.31 5.48
 -1 2 -8 0.56 1.83
 -1 2 -9 153.04 16.95
 -1 -2 -9 148.05 12.49
 -1 2 -10 0.73 1.61
 -1 -2 -10 0.76 0.86
 -1 -2 -10 2.35 2.27
 -1 -2 -11 80.46 13.85
 -1 2 -11 63.67 11.3
 -1 -2 -11 59.11 7.77
 -1 -2 -12 0.92 1.72
 -1 2 -12 0.91 0.43
 1 3 -12 144.73 17.24
 1 -3 -12 193.64 20.4
 1 3 -11 -0.59 1.04
 1 -3 -11 1.06 2.16
 1 -3 -10 384.98 29.52
 1 3 -10 301.6 25.94
 1 -3 -9 -0.54 2.54
 -1 -3 9 1.05 0.49
 1 3 -9 0.21 0.54
 -1 3 9 -3.45 4.08
 1 -3 -9 -0.61 0.87
 1 3 -9 1.78 2.01
 1 3 -8 1071.02 58.94
 1 3 -8 1249.26 31.5
 1 -3 -8 978.31 26.34
 1 -3 -8 1194.32 46.29
 1 3 -8 984.46 43.16
 -1 -3 8 1128.13 38.72
 1 3 -7 46.09 5.5
 1 3 -7 30.55 6.58
 -1 -3 7 42.53 6.71
 1 -3 -7 31.75 4.34
 1 3 -7 28.28 8.21
 1 -3 -7 45.82 8.06
 -1 -3 6 2206.51 45.28
 1 3 -6 2055.57 62.41
 -1 -3 5 1.65 1.31
 -1 3 5 2.45 2.33
 -1 3 4 3882.84 69.63
 -1 -3 4 3976.26 48.66
 1 -3 -3 45.19 5.44
 -1 3 3 46.11 7.43
 -1 -3 3 49.27 4.85
 1 3 -2 9797.78 82.15
 -1 3 2 9999 103.89
 1 3 -1 9.79 2.77
 -1 -3 1 16.19 2.66
 1 3 -1 13.57 2.57
 1 -3 -1 9.4 3.54
 -1 -3 0 6859.46 66.44
 -1 3 0 6429.15 69.45
 1 -3 1 3.66 1.5
 1 3 1 5.99 1.79
 1 -3 2 6374.48 101.18
 1 3 2 6478.84 58.4
 -1 -3 -3 67.29 10.56
 1 3 3 82.76 7.12
 -1 -3 -4 3539.93 86.45
 1 3 4 3552.67 51.3
 -1 -3 -5 12.85 4.52
 1 3 5 18.09 3.96
 1 3 6 1917.17 46.99
 -1 -3 -6 1994.06 56.44
 -1 -3 -7 11.88 4.78
 -1 3 -7 12.43 4.05
 1 3 7 13.03 4.29
 -1 -3 -7 20.18 8.95
 -1 3 -7 10.03 3.57
 -1 -3 -8 869.65 43.32
 -1 3 -8 626.54 31.38
 -1 -3 -9 4.21 1.88
 -1 -3 -9 3.82 3.31
 -1 3 -9 1.08 2.45
 -1 -3 -10 184.05 14.84
 -1 3 -10 198.91 19.01
 -1 3 -11 11.98 4.15
 -1 -3 -11 7.14 3.1
 -1 -3 -11 15.44 6.49
 1 4 -12 1.23 1.42
 1 -4 -12 -2.44 3.39
 1 -4 -11 144.26 16.97
 1 4 -11 99.36 14.02
 1 4 -10 1.53 1.26
 1 -4 -10 0.74 1.44
 1 4 -10 1.89 2.15
 1 4 -9 308.18 17.34
 1 -4 -9 249.78 14.83
 1 -4 -9 341.21 25.43
 1 4 -9 248.02 21.82
 1 4 -8 2.57 1.77
 1 4 -8 3.45 2.1
 1 -4 -8 2.25 2.4
 1 -4 -8 0.03 0.82
 1 4 -7 178.14 21.15
 -1 -4 7 200.06 14.5
 1 -4 -7 158.3 10.64
 1 4 -7 183.42 16.11
 1 4 -7 226.19 13.25
 -1 -4 6 54.96 6.88
 1 4 -6 41.7 8.85
 1 -4 -5 231.78 14.74
 -1 4 5 217.94 19.39
 -1 -4 5 262.2 13.84
 -1 4 4 11.52 4.35
 -1 -4 4 13.29 2.76
 1 -4 -3 94.8 9.48
 -1 4 3 89.93 10.95
 -1 -4 3 113.01 7.63
 1 4 -2 45.4 6.63
 -1 4 2 44.71 7.74
 1 -4 -2 39.34 6.92
 -1 -4 2 45.83 4.63
 -1 4 1 583.17 27.8
 -1 -4 1 604.87 18.57
 1 4 -1 509.09 20.18
 1 4 -1 510.02 23.55
 1 -4 0 46.57 8.67
 1 4 0 39.36 5.11
 -1 -4 0 46.43 6.83
 -1 -4 0 45.66 5.43
 -1 4 0 41.48 6.41
 -1 -4 -1 228.21 10.75
 1 -4 1 178.67 18.75
 1 4 1 216.45 11.6
 -1 -4 -1 213.66 16.14
 1 4 2 21.42 3.84
 1 -4 2 15.01 4.92
 -1 -4 -2 15.88 4.78
 1 4 3 881.81 26.2
 1 -4 3 934.07 42.26
 -1 -4 -4 99.35 13.78
 1 4 4 103.57 9.69
 -1 -4 -5 296.53 26.05
 1 4 5 290.12 17.57
 -1 -4 -6 2.25 1.24
 -1 4 -6 2.94 1.9
 -1 -4 -6 -0.96 2.51
 -1 4 -6 5.56 2.45
 1 4 6 3.04 2.31
 1 4 7 317.98 23.11
 -1 -4 -7 351.77 25.78
 -1 4 -7 251.6 18.32
 -1 -4 -7 334.29 32.98
 1 -4 7 307.47 31.45
 -1 4 -7 240.65 17.15
 -1 -4 -8 12.69 5.11
 -1 -4 -8 6.79 3.28
 -1 4 -8 7.76 3.46
 -1 4 -9 186.43 17.11
 -1 -4 -9 200.29 15.56
 -1 -4 -10 17.44 4.68
 -1 4 -10 11.88 4.16
 -1 -4 -10 17.02 6.09
 -1 -4 -11 100.79 13.85
 -1 -4 -11 84.19 9.8
 -1 4 -11 61.8 9.3
 1 5 -12 103.4 11.89
 1 5 -11 2.28 1.84
 1 -5 -10 266.46 16.55
 1 5 -10 259.13 21.44
 1 5 -10 311.77 18.53
 1 -5 -9 -2.17 2.01
 1 5 -9 -0.27 1.01
 1 5 -9 0.36 1.48
 1 -5 -8 945.56 29.42
 1 5 -8 1033.23 40.05
 1 5 -7 40.97 7.35
 1 -5 -7 21.21 4.06
 1 5 -7 30.19 8.69
 1 5 -7 34.4 5.54
 1 5 -6 1532.83 34.15
 1 5 -6 1388.34 53.97
 1 -5 -6 1236.29 29.97
 -1 -5 6 1587.8 37.6
 -1 5 6 1391.26 55.02
 -1 5 5 62.85 11.11
 1 5 -5 61.95 10.24
 -1 -5 5 69.89 7.29
 -1 5 4 2399.17 64
 1 -5 -4 2190.96 49.18
 -1 -5 3 13.64 2.55
 1 -5 -3 11.89 3.95
 -1 5 3 11.5 4.26
 1 5 -2 4437.7 73.22
 -1 -5 2 4574.57 52.18
 -1 5 2 4652.64 85.27
 1 5 -1 6.03 2.81
 -1 5 1 6.85 2.2
 1 5 -1 4.54 2.72
 1 -5 -1 5.35 3
 -1 -5 1 7.32 2.05
 -1 -5 0 5652.17 73.3
 -1 5 0 5737.16 81.15
 1 -5 0 4961.54 86.84
 1 5 0 5201.4 75.59
 -1 -5 0 5612.48 79.96
 1 -5 1 24.65 6.59
 1 5 1 48.91 7.05
 -1 -5 -1 47.25 8.05
 1 -5 2 4878.25 108.33
 -1 -5 -2 4522.13 79.71
 -1 -5 -3 229.43 18.93
 1 5 3 280.52 17.1
 1 -5 3 301.72 26.47
 1 -5 4 2160.94 72.05
 1 5 4 2128.09 50
 -1 -5 -5 -0.58 1.82
 1 -5 5 4.33 2.37
 1 5 5 2.93 2.29
 1 5 6 1601.51 53.19
 1 -5 6 1508.51 67.8
 -1 -5 -6 1566.4 61.95
 -1 -5 -7 10.1 3.25
 -1 5 -7 6.95 3.85
 -1 -5 -7 7.57 3.56
 -1 -5 -8 576.45 26.68
 -1 -5 -8 818.93 40.5
 -1 -5 -9 1.63 1.43
 -1 -5 -9 -1.32 1.88
 -1 -5 -10 256.62 18.35
 -1 -5 -10 303.58 24.19
 -1 -5 -11 4.66 1.95
 -1 -5 -11 0.62 0.58
 1 -6 -12 0.91 1.03
 1 6 -11 51.99 8.2
 1 6 -10 4.52 2.04
 1 6 -10 6.56 3.43
 1 6 -9 99.26 12
 1 -6 -9 109.47 10.84
 1 6 -9 130.13 12.46
 1 -6 -8 3.39 1.78
 1 6 -8 2.56 0.99
 1 6 -8 0.46 1.52
 1 6 -7 226.86 15.22
 1 6 -7 241.69 15.26
 1 -6 -7 196.43 13.42
 1 6 -6 54.7 6.69
 1 6 -6 50.72 6.64
 1 -6 -6 43.74 5.84
 -1 6 6 51.22 10.99
 1 6 -6 50.3 9.98
 -1 6 5 141.15 17.56
 1 6 -5 152.35 16.6
 1 -6 -5 143.52 10.06
 1 -6 -4 2.8 2.51
 -1 6 4 4.2 3.16
 1 6 -4 2.17 1.98
 -1 -6 4 3.65 1.24
 -1 -6 3 165.58 10.44
 1 -6 -3 162.91 15.78
 -1 6 3 154.45 16.47
 -1 6 2 33.11 7.41
 1 6 -2 31.29 6.83
 -1 -6 2 35.87 5.18
 1 -6 -2 43.8 8.12
 1 -6 -1 187.6 17
 -1 -6 1 166.72 11.54
 1 6 -1 147.63 15
 -1 -6 1 171.88 14.18
 1 6 -1 165.36 17.45
 -1 6 1 144.22 13.09
 -1 -6 0 43.96 8.31
 1 6 0 32.05 7.64
 1 6 0 24.04 5.55
 -1 -6 0 41.49 7.19
 -1 6 0 37.34 6.8
 1 -6 0 30.49 6.69
 1 6 1 301.43 21.28
 -1 -6 -1 345.74 22.62
 1 6 2 2.76 3.3
 -1 -6 -2 0.49 1.36
 1 -6 2 4.67 4.14
 1 6 3 392.33 25.24
 1 -6 3 348.71 31.89
 -1 -6 -3 304.59 22.13
 1 -6 4 121.1 18.96
 1 6 4 126.76 15.13
 -1 -6 -4 109.28 14.27
 1 -6 5 277.91 30.09
 1 6 5 313.07 25.22
 -1 -6 -5 260.14 23.5
 -1 -6 -5 252.77 15.35
 1 6 6 41.32 10.16
 1 -6 6 41.92 11.69
 -1 -6 -6 43.97 10.04
 -1 -6 -6 43.9 6.83
 -1 -6 -7 224.76 16.11
 -1 -6 -8 10.28 3.66
 -1 -6 -9 203.17 16.45
 -1 -6 -10 6.45 2.47
 -1 -6 -11 80.49 9.51
 1 7 -11 0.29 1.1
 1 7 -10 223.52 17.02
 1 7 -9 20.8 5.22
 1 -7 -9 12.04 3.43
 1 7 -8 486.68 24.87
 1 -7 -8 454.38 22.28
 1 -7 -7 4.69 2.06
 1 7 -7 3.66 1.93
 1 7 -7 6.13 2.12
 1 7 -6 1261.73 36.37
 -1 7 6 1127.46 53.69
 1 -7 -6 1168 32.43
 1 7 -6 1205.73 53.2
 1 7 -6 1241.73 35.95
 1 7 -5 3.1 1.72
 1 -7 -5 0.48 0.44
 1 7 -5 -0.51 2.12
 -1 7 5 -1.07 3.44
 -1 7 4 2182.85 68.6
 1 7 -4 2238.14 60.96
 1 -7 -4 2155.85 38.63
 -1 7 3 16.83 5.52
 1 7 -3 19.72 5
 1 -7 -3 21.93 6.23
 1 7 -2 3324.6 74.22
 -1 7 2 3433 82.3
 1 7 -2 3428.26 60.61
 -1 -7 2 3470.63 53.92
 1 7 -1 -0.78 3.39
 1 7 -1 -1.03 1.7
 1 -7 -1 1.76 1.82
 -1 -7 1 1.94 0.68
 -1 7 1 -0.04 1.85
 -1 -7 1 2.41 0.79
 1 -7 0 3232.01 74.11
 -1 7 0 3684.26 71.79
 -1 -7 0 3584.74 71.1
 1 7 0 3168.99 78.47
 1 7 0 3973.59 89.61
 1 7 1 9.14 3.61
 -1 -7 -1 11.8 4.15
 1 -7 1 8.07 3.27
 -1 -7 -2 3000.25 68.16
 1 7 2 3446.24 84.26
 -1 -7 -3 5.71 3.43
 1 -7 3 5.42 3.15
 1 7 3 6.39 3.93
 1 -7 4 1816.46 78.9
 -1 -7 -4 2095.61 43.16
 -1 -7 -4 1946.14 61.44
 -1 -7 -4 1777.65 35.89
 1 7 4 1977.83 68.95
 1 -7 5 18.86 8.6
 1 7 5 21.24 7.45
 -1 -7 -5 14.83 5.16
 -1 -7 -5 19.3 4.56
 -1 7 -5 18.8 4.96
 -1 -7 -6 836.53 30.72
 -1 -7 -7 11.66 3.8
 -1 -7 -8 592.96 27.87
 -1 -7 -9 -3.02 1.86
 -1 -7 -10 219.01 16.48
 1 8 -11 38.74 6.5
 1 -8 -11 57.47 7.25
 1 8 -10 6.01 2.86
 1 -8 -9 115.1 11.54
 1 8 -9 108.11 12.72
 1 8 -8 13.36 4.25
 1 -8 -8 8.86 2.94
 1 8 -8 9.97 3.79
 1 8 -7 184.1 16.05
 1 -8 -7 174.18 13.59
 1 8 -7 176.79 16.02
 1 -8 -6 0.38 1.09
 1 8 -6 2.76 1.93
 1 8 -6 2.85 1.89
 -1 8 5 100.03 15.85
 1 -8 -5 115.37 9.96
 -1 8 5 143.95 12.84
 1 8 -5 110.26 11.82
 1 8 -5 117.91 16
 -1 -8 4 3.25 1.37
 1 8 -4 3.04 1.06
 1 8 -4 6.44 3.39
 -1 8 4 4.4 1.61
 1 -8 -4 3.01 1.13
 -1 8 4 1 1.42
 1 8 -3 136.21 12.72
 -1 -8 3 117.66 9.34
 -1 8 3 151.48 12.44
 1 -8 -3 119.02 8.82
 -1 8 3 130.87 17.03
 -1 8 2 3.64 2.1
 -1 8 2 10.72 3.92
 -1 8 2 6.68 2.32
 -1 -8 2 5.81 3.71
 1 -8 -2 7.51 3.2
 1 8 -2 5.94 3.14
 -1 -8 2 7.34 2.16
 1 -8 -1 306.99 22.66
 1 8 -1 251.07 22.03
 1 8 -1 300.85 26.79
 -1 -8 1 256.22 13.34
 -1 8 1 293.46 21.15
 -1 -8 0 45.34 5.59
 1 8 0 58.22 11.86
 -1 8 0 46.15 8.37
 1 8 0 41.58 9.58
 1 -8 0 50.85 9.6
 -1 8 0 48.92 7.46
 1 -8 1 366.99 26.84
 1 8 1 443.14 33.08
 -1 -8 -1 411.36 24.68
 -1 8 -1 389.44 23.15
 1 8 1 458.47 30.21
 -1 -8 -1 454.43 18.11
 -1 -8 -2 6.17 3.42
 1 -8 2 4.83 3.38
 1 8 2 -0.98 4.21
 -1 8 -2 4.54 2.42
 -1 -8 -2 5.26 1.82
 1 8 3 237.7 25.87
 -1 -8 -3 218.79 19.89
 1 -8 3 150.08 20.57
 -1 8 -3 152.69 15.67
 -1 -8 -3 265.88 14.18
 1 8 4 4.33 3.58
 -1 8 -4 -0.57 2.75
 -1 -8 -4 1.04 0.67
 -1 -8 -4 1.51 0.96
 1 -8 4 4.49 4.55
 -1 -8 -5 173.33 13.76
 -1 8 -5 107.91 13.39
 -1 -8 -6 8.74 2.85
 -1 -8 -7 221.19 16.72
 -1 -8 -8 2.23 1.7
 -1 8 -8 0.5 1.14
 -1 -8 -9 133.43 12.81
 -1 -8 -10 2.32 1.46
 1 -9 -10 265.74 15.71
 1 9 -10 193.62 16.63
 1 9 -9 1.41 0.96
 1 -9 -9 1.06 1.28
 1 9 -8 571.57 31.84
 1 9 -8 522.23 29.77
 1 -9 -8 602.88 26.11
 1 -9 -7 18.24 4.72
 1 9 -7 13.74 4.5
 1 9 -7 14.11 4.94
 1 9 -6 731.46 34.12
 1 9 -6 735.07 34.16
 1 -9 -5 4.16 1.35
 1 9 -5 4.12 2.62
 -1 9 4 1327.66 58.09
 -1 -9 4 1438.9 68.13
 -1 -9 4 1184.44 33.86
 1 9 -4 1284.6 45.49
 -1 9 4 1559.72 40.44
 1 -9 -4 1397.68 33.86
 -1 9 3 22.8 6.27
 1 9 -3 18.48 4.62
 -1 9 3 27.03 5.23
 -1 -9 3 20.53 7.83
 1 -9 -3 24.17 4.07
 -1 9 3 23.21 7.33
 -1 -9 3 24.12 4.86
 1 9 -2 1749.39 51.47
 -1 -9 2 1698.65 39.46
 1 9 -1 83.14 13.14
 -1 9 1 99.78 12.57
 1 -9 -1 110.54 13.73
 1 9 -1 89.29 11.2
 1 9 -1 103.52 15.89
 -1 9 1 106.45 10.97
 -1 -9 1 91.35 9.09
 1 9 0 2517.48 57.7
 1 -9 0 2514.4 68.45
 -1 -9 0 2370.7 45.75
 -1 9 0 2566.24 58.46
 -1 9 0 2536.03 63.64
 1 -9 1 3.71 3.15
 -1 9 -1 2.73 1.9
 -1 -9 -1 4.37 1.75
 1 9 1 5.89 5.27
 1 9 1 0.72 2.35
 1 9 2 2031.3 79.25
 -1 9 -2 1890.58 56.22
 -1 9 -3 4 2.26
 1 -9 3 -0.01 1.91
 1 9 3 4.43 3.36
 -1 -9 -3 3.67 1.57
 -1 9 -4 698.3 37.38
 -1 -9 -5 1.44 0.98
 -1 9 -5 1.48 0.7
 -1 -9 -6 711.86 29.3
 -1 9 -6 405.13 27.51
 -1 -9 -7 -1.55 2.13
 -1 9 -8 287.29 20.52
 -1 -9 -8 418.08 22.73
 -1 -9 -9 0.39 0.87
 1 10 -10 3.65 1.31
 1 10 -9 89.46 12.46
 1 10 -8 -1.04 2.94
 1 -10 -8 -1.16 2.45
 1 10 -8 0.78 1.65
 1 -10 -7 197.62 14.31
 1 10 -7 156.72 17.78
 1 10 -7 149.94 17.68
 1 10 -6 3.37 2.99
 1 10 -6 -0.15 2.53
 1 -10 -6 -0.82 1.37
 1 -10 -5 115.38 10.31
 1 10 -5 84.85 12.75
 1 -10 -4 0.98 1
 -1 10 4 1.35 0.49
 1 10 -4 -0.32 3.67
 1 -10 -4 -0.66 1.2
 -1 -10 4 -0.44 1.86
 1 10 -3 81.56 12.21
 1 -10 -3 96.7 9.27
 -1 10 3 93.8 10.06
 -1 -10 3 79.71 9.35
 -1 -10 2 -0.73 1.95
 1 10 -2 2.72 2.46
 -1 10 2 3.06 2.19
 -1 10 1 195.78 15.66
 -1 -10 1 164.58 13.18
 1 10 -1 164.68 16.93
 1 10 0 47.68 8.71
 -1 10 0 50.88 8.63
 1 -10 0 40.15 8.59
 1 10 0 41.58 10.24
 1 10 0 50.69 10.53
 -1 -10 0 47.22 6.79
 -1 10 -1 167.67 16.57
 -1 10 -1 163.86 15.99
 -1 -10 -1 149.19 12.42
 1 -10 1 134.08 16.95
 -1 -10 -2 36.14 6.1
 -1 10 -2 33.03 7.89
 -1 10 -3 71.55 11.73
 -1 -10 -3 87.65 9.39
 1 -10 4 33.29 5.94
 -1 10 -4 20.62 6.6
 -1 10 -5 72.06 12.05
 -1 10 -6 26.98 7.13
 -1 -10 -7 167.72 13.77
 -1 10 -7 100.02 12.96
 -1 -10 -8 9.53 3.25
 -1 10 -8 5.68 2.76
 -1 -10 -9 122.25 10.65
 1 11 -9 -2.37 2.6
 1 11 -8 192.27 19.38
 1 11 -7 1.26 2.31
 1 -11 -7 3.7 1.75
 1 11 -7 0.25 0.63
 1 11 -6 481.87 33.32
 1 11 -6 444.02 31.09
 1 -11 -5 0.54 1.21
 1 11 -5 0.1 2
 1 11 -5 -1.8 4.39
 1 -11 -4 984.33 29.21
 -1 -11 4 769.03 31.77
 -1 11 4 975.05 32.53
 1 -11 -4 1016.48 30.83
 1 11 -4 729.87 40.85
 1 11 -3 0.79 2.57
 -1 -11 3 6.03 2.9
 -1 11 3 7.23 3.17
 1 -11 -3 7.79 2.75
 -1 11 2 1613.87 46.76
 1 -11 -2 1547.89 39.31
 -1 11 2 1474.67 42.01
 1 11 -2 1241.7 51.02
 -1 -11 2 1293.57 39.73
 -1 -11 1 62.24 8.29
 -1 11 1 71.77 9.7
 -1 11 1 76.04 10.45
 1 -11 -1 74.39 8.43
 1 11 -1 64.48 11.31
 -1 -11 0 1609.05 43.36
 -1 11 0 1691.64 50.04
 -1 11 -1 8.22 4.02
 -1 -11 -1 7.68 2.6
 1 -11 2 979.06 32.26
 -1 11 -2 1055.53 44.35
 -1 -11 -2 952.65 33.04
 -1 11 -3 13.52 4.54
 1 -11 3 15.66 4.42
 -1 -11 -3 10.5 3.56
 1 -11 4 728.66 28.36
 -1 11 -4 697.2 37.87
 -1 11 -5 2.23 0.8
 -1 11 -6 413.68 27.56
 -1 11 -7 5.07 2.98
 -1 11 -8 228.89 16.2
 1 12 -8 1.85 1.34
 1 12 -7 46.81 9.91
 1 12 -7 50.05 10.74
 1 -12 -6 15.66 3.61
 1 12 -6 15.21 6.32
 1 12 -6 3.02 1.93
 1 12 -5 79.7 12.83
 1 12 -5 82.12 13.58
 1 -12 -5 109.43 9.61
 1 12 -4 11.5 4.4
 -1 -12 4 -0.19 0.74
 1 -12 -4 5.76 2.02
 -1 12 3 205.73 15.72
 1 -12 -3 213.62 14.56
 -1 -12 3 188.61 15.93
 1 12 -3 168.8 19.59
 -1 12 2 10.41 3.3
 1 12 -2 7.87 3.84
 -1 -12 2 10.9 3.56
 1 -12 -2 10.68 2.89
 -1 12 2 9.98 3.61
 1 12 -1 80.92 12.91
 -1 -12 1 76.89 10.12
 -1 12 1 94.13 11.97
 -1 12 1 78.73 10.29
 1 -12 -1 83.09 9.15
 -1 12 0 4.39 2.67
 1 12 0 4.64 2.63
 -1 -12 0 2.38 2.73
 1 -12 0 2.4 1.43
 -1 12 -1 140.81 15.33
 1 -12 1 123.2 11.75
 -1 -12 -1 118.32 11.92
 -1 12 -2 11.18 4.62
 -1 -12 -2 7.51 3.11
 1 -12 2 7.54 2.75
 1 -12 3 70.75 8.76
 -1 12 -3 74.76 11.83
 -1 -12 -3 80.51 9.86
 -1 12 -4 1.37 0.46
 1 -12 4 3.68 1.8
 -1 12 -5 101.83 13.68
 -1 12 -6 4.73 3.16
 -1 12 -7 70.85 9.38
 1 13 -7 -3.07 3.56
 1 13 -7 -3.29 2.46
 1 13 -6 342.31 27.1
 1 13 -6 331.1 24.96
 1 13 -5 0.28 0.7
 1 13 -5 -0.64 1.59
 1 13 -4 491.65 30.5
 1 13 -4 479.53 32.09
 1 13 -3 8.31 3.59
 -1 -13 3 7.17 3.31
 1 -13 -3 12.96 3.66
 1 13 -3 3.08 0.59
 1 13 -2 613.47 35.35
 -1 -13 2 729.99 31.07
 1 -13 -2 911.15 31.03
 -1 13 2 922.43 35.04
 -1 13 1 0.35 1.42
 1 -13 -1 1.6 1.46
 -1 -13 1 1.81 2.11
 1 13 -1 1.13 2.19
 -1 13 0 1086.7 40.25
 -1 -13 0 1004.44 35.76
 1 -13 0 1038.96 33.08
 -1 13 -1 15.45 4.48
 -1 -13 -1 11.63 4.1
 1 -13 1 7.88 3.29
 -1 13 -2 723.38 34.56
 1 -13 2 659.47 26.13
 -1 -13 -2 729.13 29.7
 -1 13 -3 27.56 6.63
 1 -13 3 25.74 5.12
 -1 -13 -3 26.57 5.41
 -1 13 -4 663.36 32.31
 1 -13 4 561.76 24.37
 -1 13 -5 4.94 2.87
 1 13 6 324.88 18.86
 -1 13 -6 283.09 18.08
 -1 13 -6 271.44 17
 1 14 -5 97.18 13.01
 1 14 -5 101.84 11.96
 1 14 -4 9.26 3.23
 1 14 -4 5.97 3.29
 -1 -14 4 7.55 2.97
 1 -14 -3 88.7 9.15
 -1 -14 3 75.79 9.57
 1 14 -3 73.54 11.09
 -1 -14 2 0.27 1.17
 1 -14 -2 -0.15 1.19
 1 14 -2 -2.4 2.8
 -1 -14 1 53.59 8.11
 -1 14 1 56.71 8.49
 1 14 -1 43.06 8.17
 1 -14 -1 61.59 8.07
 -1 14 0 1.05 1.17
 -1 -14 0 3.28 1.57
 1 -14 0 -0.53 1.39
 -1 -14 -1 58.11 8.32
 1 -14 1 54.54 7.46
 -1 14 -1 55.32 8.56
 -1 14 -2 0.94 0.81
 -1 -14 -2 0.39 1.62
 -1 -14 -3 94.69 9.79
 1 -14 3 84.54 9.07
 -1 14 -3 90.16 10.84
 1 -14 4 4.18 1.82
 -1 14 -4 9.34 3.35
 1 15 -2 412.81 23.23
 -1 -15 2 422.53 20.87
 -1 15 1 0.72 1.21
 -1 -15 1 0.66 1.41
 1 15 -1 2.03 1.31
 1 -15 -1 0.98 0.4
 -1 15 0 475.3 22.6
 -1 -15 0 501.6 22.68
 1 -15 0 506.97 21.83
 -1 15 -1 3.9 2.35
 -1 -15 -1 2.97 1.7
 1 -15 1 0.28 1.21
 2 0 -13 1.96 2.1
 2 0 -12 155.52 20.13
 2 0 -11 0.25 2.11
 2 0 -10 627.65 41.59
 -2 0 9 -2.81 3.94
 2 0 -9 1.42 3.27
 -2 0 9 -2.01 1.34
 -2 0 8 1123.96 36.17
 2 0 -8 1127.87 56.83
 -2 0 8 964.73 40.41
 2 0 -8 1054.19 49.24
 -2 0 7 -1.92 2.1
 2 0 -7 1.68 0.66
 2 0 -7 1.48 1.8
 2 0 -7 2.77 2.51
 -2 0 6 2449.42 52.76
 -2 0 5 2.63 2.23
 -2 0 4 1730.12 35.79
 -2 0 3 2.58 1.43
 2 0 -3 0.46 0.06
 -2 0 2 3955.76 45.38
 2 0 -2 4050.07 50.1
 -2 0 1 5.59 1.42
 2 0 -1 5.61 2.1
 2 0 0 9176.22 82.13
 -2 0 0 9409.77 82.98
 2 0 1 5.92 2.57
 -2 0 -1 -0.4 1.54
 -2 0 -2 4435.43 102.2
 2 0 2 4250.76 80.83
 -2 0 -3 -0.86 1.22
 2 0 3 -0.16 0.32
 -2 0 -4 2836.55 94.07
 2 0 4 2607.9 47.31
 -2 0 -5 2.01 1.17
 2 0 5 0.67 0.61
 -2 0 -6 1196.41 33.11
 -2 0 -6 1071.89 26.81
 2 0 6 1154.64 37.1
 -2 0 -7 -1.49 2.53
 -2 0 -7 0.7 0.28
 -2 0 -7 -0.64 0.89
 2 0 7 0.21 0.37
 -2 0 -8 433.24 29.95
 -2 0 -8 487.08 24.72
 -2 0 -9 1.11 2.46
 -2 0 -10 151.71 17.89
 -2 0 -11 -2.2 1.71
 2 1 -13 67.74 12.34
 2 -1 -13 76.29 12.75
 2 -1 -12 -3.08 3.37
 2 1 -12 4.01 4.9
 2 1 -11 153.43 21.52
 2 -1 -11 166.76 21.12
 2 1 -10 -0.75 1.81
 2 -1 -10 1.15 2.35
 2 1 -9 232.27 24.59
 -2 1 9 229.71 21.99
 -2 -1 9 181.69 18.45
 2 -1 -9 235.71 24.41
 -2 1 9 227.61 20.14
 -2 1 8 3.21 3.07
 -2 -1 8 -0.12 0.69
 2 -1 -8 -1.94 3.63
 2 1 -8 -0.62 2.84
 2 1 -8 -0.58 1.78
 2 1 -8 -1.4 1.52
 -2 1 8 -2.53 3.06
 2 1 -7 333.95 14.88
 -2 1 7 308.14 20.77
 -2 -1 7 261 18.59
 2 1 -7 283.98 23.75
 2 1 -7 295.17 24.08
 -2 1 7 304.14 17.41
 2 -1 -7 284.17 23.05
 -2 1 6 7.79 3.2
 -2 -1 6 6.98 2.64
 -2 1 5 159.23 12.03
 -2 -1 5 155.45 11.76
 -2 -1 4 15.37 3.45
 2 -1 -4 15.35 3.52
 -2 1 4 18.12 3.95
 2 -1 -3 61.22 7.08
 -2 1 3 61.74 6.06
 -2 -1 3 60.04 6.14
 2 -1 -2 510.92 20.5
 2 1 -2 643.08 19.96
 -2 1 2 532.67 16.08
 -2 -1 2 571.91 18.42
 2 1 -2 645.53 12.89
 -2 -1 1 77.19 6.9
 -2 1 1 77.59 5.7
 2 -1 -1 75.75 8.84
 2 1 -1 89.58 6.59
 2 1 0 506.49 15.07
 -2 1 0 554.79 17.85
 -2 -1 0 529.64 20.98
 -2 -1 -1 777.71 35.89
 2 1 1 815.49 21.3
 2 -1 1 789.34 40.91
 -2 1 -1 771.21 33.46
 2 1 1 771.63 17.78
 2 -1 2 45.37 11.55
 -2 -1 -2 34.95 8.75
 -2 1 -2 42.57 10.16
 2 1 2 24.98 3.81
 -2 -1 -3 147.93 20.83
 -2 1 -3 190.72 20.48
 2 1 3 161.07 11.02
 2 1 4 2.93 0.28
 -2 -1 -4 0.97 4.14
 -2 1 -4 3.59 2.25
 2 1 5 292.52 17.25
 -2 1 -5 287.85 15.48
 -2 -1 -5 267.29 31.9
 -2 -1 -5 226.66 18.6
 2 -1 5 292.95 17.57
 -2 1 -6 20.76 5.7
 2 -1 6 27.22 5.34
 2 1 6 26.94 5.55
 -2 -1 -6 28.45 4.71
 -2 -1 -6 32.32 10.1
 -2 -1 -6 22.75 6.33
 -2 -1 -6 31.99 5.36
 -2 1 -6 32.59 5.55
 -2 -1 -7 228.06 21.72
 -2 1 -7 239.84 20.44
 -2 -1 -7 244.73 14.74
 2 1 7 245.33 18.28
 -2 -1 -7 281 16.92
 -2 1 -7 281.99 18.44
 -2 -1 -8 -0.6 1.02
 -2 -1 -8 0.26 2.55
 -2 1 -8 3.44 2.17
 -2 1 -8 0.66 2.81
 -2 -1 -9 179.9 13.26
 -2 1 -9 154.52 17.38
 -2 -1 -9 176.88 20.01
 -2 1 -10 -0.6 0.58
 -2 -1 -10 1.32 2.98
 -2 -1 -11 109.83 14.2
 -2 1 -11 98.84 12.67
 2 -2 -13 -3.12 2.86
 2 2 -13 -3.26 3.47
 2 2 -12 233.47 23.96
 2 -2 -12 239.18 23.08
 2 2 -11 -1.06 4.44
 2 -2 -11 0.11 1.37
 2 2 -10 616.95 40.52
 2 -2 -10 674.2 40.29
 -2 2 9 3.61 3.34
 -2 -2 9 -0.03 1.26
 2 2 -9 0.98 1.48
 2 2 -9 0.23 0.33
 2 -2 -9 -0.95 2.24
 -2 2 9 -0.16 1.27
 2 -2 -8 1102.4 46.95
 2 2 -8 1139.4 31.04
 2 2 -8 1034.35 48.91
 -2 2 8 1089.31 42.86
 2 2 -8 970.29 52.67
 -2 -2 8 927.97 37.3
 -2 2 8 1057.67 41.21
 -2 2 7 37.9 7.37
 2 -2 -7 28.49 7.07
 2 2 -7 33.5 8.22
 2 2 -7 31.95 4.71
 -2 2 7 32.19 6.33
 -2 -2 7 28.13 5.93
 -2 2 6 3716.29 64.67
 -2 -2 6 3128.74 57.85
 2 -2 -5 38.07 6.37
 -2 2 5 38.56 5.92
 -2 -2 5 34.97 5.55
 2 -2 -4 3452.43 59.44
 -2 -2 4 3479.01 51.95
 -2 2 3 11.01 2.79
 2 -2 -3 10.5 3.44
 -2 -2 3 8.12 2.21
 -2 -2 2 6276.94 63.24
 2 2 -2 6275.72 39.35
 -2 2 1 19.71 2.57
 2 -2 -1 23.26 5.62
 -2 -2 1 19.35 3.78
 2 2 -1 17.46 2.64
 -2 2 1 11.92 2.26
 -2 -2 0 6610.5 80.13
 2 2 0 6847.22 57.08
 2 -2 1 83.03 14.6
 2 2 1 62.82 5.87
 -2 -2 -1 52.12 9.41
 -2 2 -1 74.23 9.32
 -2 2 -2 6528.85 96.43
 2 -2 2 5732.94 132.23
 -2 -2 -3 7.14 4.42
 2 2 3 8.43 2.46
 2 -2 3 14.69 8.52
 2 -2 4 2521.29 98.42
 -2 -2 -4 2414.5 89.12
 2 2 4 2355 46.02
 -2 -2 -5 30.97 6.89
 2 2 5 33.16 5.89
 -2 -2 -5 33.78 4.92
 2 -2 5 35.89 6.42
 -2 -2 -5 39.87 12.12
 -2 2 -5 34.96 5.49
 2 2 6 1270.81 39.77
 -2 -2 -6 1195.21 32.11
 -2 -2 -6 1243.35 71.75
 -2 -2 -6 1240.19 48.86
 -2 -2 -6 1520.21 35.18
 -2 2 -6 1321.52 38.84
 -2 2 -6 1098.17 39.37
 2 -2 6 1355.51 42.2
 -2 2 -7 10.92 4.39
 -2 -2 -7 11.52 3.13
 -2 -2 -7 13.02 3.37
 -2 -2 -7 10.05 5.07
 -2 2 -7 16.37 5.45
 -2 -2 -8 607.57 25.44
 -2 -2 -8 687.8 39.47
 -2 2 -8 631.38 30.55
 -2 -2 -9 2.35 2
 -2 2 -9 -0.12 1.32
 -2 -2 -9 1.88 0.96
 -2 -2 -10 259.16 16.32
 -2 -2 -10 277.31 24.72
 -2 2 -10 226.19 19.61
 -2 2 -11 1.61 2.02
 -2 -2 -11 -0.28 0.1
 2 -3 -12 2.15 2.25
 2 3 -12 -1.36 1.19
 2 -3 -11 155.28 18.48
 2 3 -11 130.14 17.85
 2 -3 -10 2.7 1.44
 2 3 -10 5.22 2.04
 2 3 -10 4.11 2.33
 -2 3 9 228.04 20.41
 2 3 -9 216.27 14.66
 -2 -3 9 175.87 16.51
 2 -3 -9 159.38 11.44
 2 -3 -9 228.34 21.57
 2 3 -9 198.62 21.46
 -2 3 8 6.55 3.1
 2 -3 -8 4.57 1.97
 2 3 -8 3.74 2.84
 2 -3 -8 4.49 3.32
 -2 -3 8 2.77 2.26
 2 3 -8 2.65 2.51
 2 3 -8 6.26 2.22
 2 3 -8 0.72 2.52
 -2 3 8 2.7 1.21
 -2 3 7 455.78 26.7
 2 3 -7 505.73 19.45
 -2 3 7 492.55 25.56
 2 3 -7 417.3 29.16
 -2 -3 7 423.5 22.57
 2 -3 -7 465.93 26.51
 2 -3 -7 376.89 16.75
 -2 3 6 238.31 16.09
 -2 -3 6 214.38 14.78
 -2 3 5 776.3 26.2
 2 -3 -5 691.84 29.57
 -2 -3 5 720.53 25.12
 -2 3 4 15.04 3.2
 2 -3 -4 12.16 3.95
 -2 -3 4 15.69 3.53
 -2 3 3 393.64 14.53
 -2 -3 3 344.4 15.91
 2 -3 -2 6.42 3.58
 -2 3 2 5.45 1.57
 -2 -3 2 4.1 1.25
 2 3 -2 4.04 1.08
 -2 3 1 387.19 16.51
 -2 3 1 427.83 10.78
 -2 -3 1 407.69 18.29
 2 3 -1 368.02 12.38
 2 3 -1 377.76 12.91
 2 3 0 134.8 8.55
 2 -3 0 156.27 18.59
 -2 -3 0 131.7 11.91
 -2 -3 -1 1072.19 43.51
 2 3 1 999.88 25.45
 2 -3 2 -1.09 3.39
 -2 -3 -2 -0.01 1.38
 2 3 2 1.08 0.72
 2 3 3 269.84 15.28
 -2 -3 -3 253.62 25.4
 2 -3 3 261.18 26.04
 2 3 4 34.88 5.74
 2 -3 4 40.71 12.63
 -2 -3 -4 32.75 9.91
 2 3 5 560.86 25.25
 -2 -3 -5 645.21 33.9
 -2 -3 -5 525.11 20.95
 -2 -3 -5 673.97 49.24
 2 -3 5 577.51 48.53
 -2 3 -5 543.09 24.59
 -2 -3 -6 25.73 7.1
 -2 3 -6 20.26 5.13
 2 -3 6 23.87 5.3
 -2 -3 -6 34.98 11.85
 -2 -3 -6 28.01 4.52
 2 3 6 19.18 4.83
 -2 3 -6 23.29 5.63
 -2 -3 -6 22.07 4.44
 -2 -3 -7 265.43 16.89
 -2 -3 -7 307.29 25.72
 -2 3 -7 269.29 20.11
 -2 3 -7 243.38 18.84
 -2 -3 -8 6.99 4.59
 -2 3 -8 7.28 3.42
 -2 -3 -8 6.45 3.04
 -2 3 -8 9.49 4.73
 -2 -3 -9 191.15 15.23
 -2 -3 -9 210.98 22.28
 -2 3 -9 169.17 16.43
 -2 -3 -10 -0.15 1.15
 -2 -3 -10 -1.78 3.11
 -2 3 -10 1.66 2.63
 -2 -3 -11 100.7 9.64
 -2 3 -11 99.55 10.86
 -2 -3 -11 131.79 14.62
 2 4 -12 136.02 15.91
 2 4 -11 0.04 2.56
 2 4 -10 413.91 21.57
 2 4 -10 395.27 29.84
 2 -4 -10 328.72 17.46
 2 -4 -9 1.64 0.36
 2 4 -9 4.38 2.08
 2 4 -9 0.29 2.62
 -2 -4 9 1.63 1.11
 2 -4 -8 623.68 23.69
 2 4 -8 718.34 25.64
 -2 4 8 737.18 32.62
 -2 -4 8 623.43 29.18
 2 4 -8 660.26 35.98
 -2 4 7 17.82 4.9
 2 -4 -7 13.19 3.27
 -2 -4 7 19.26 4.78
 -2 4 7 16.63 5.29
 2 4 -7 11.38 3.92
 2 4 -7 17.82 3.93
 2 4 -6 2683.57 42.43
 2 -4 -6 2259.53 42.26
 -2 4 6 2551.2 52.21
 2 -4 -6 2222.07 59.12
 -2 -4 6 2424.55 50.59
 -2 4 6 2515.84 64.02
 2 -4 -5 101.3 12.23
 -2 4 5 116.84 10.03
 -2 -4 5 117.17 10.44
 -2 4 4 4482.7 54.64
 -2 -4 4 4175.25 59.29
 -2 -4 3 21.76 4.14
 2 -4 -3 15.94 5.75
 -2 4 3 26.19 3.57
 -2 -4 2 4419.13 60.07
 2 -4 -2 4167.31 99.87
 -2 4 2 4280.5 62.93
 2 4 -1 10.8 2.6
 2 4 -1 12.2 3.21
 -2 -4 1 9.87 2.24
 2 -4 -1 13.11 5.2
 -2 4 1 12.44 3.04
 -2 -4 0 6272.58 102.7
 2 4 0 6348.33 64.71
 -2 -4 -1 28.1 7.41
 2 -4 1 29.96 7.57
 2 4 1 20.36 3.92
 2 -4 2 4653.61 97.39
 2 4 2 4860.09 63.95
 -2 -4 -3 -1.2 3.01
 2 4 3 -0.88 1
 2 -4 3 2.97 2.95
 -2 -4 -4 2965.81 90.5
 -2 -4 -4 2574.68 45.91
 2 -4 4 2462.31 84.45
 2 4 4 2912.14 55.81
 -2 -4 -5 3.25 1.56
 2 4 5 1.77 1.21
 -2 -4 -5 4.8 2.35
 2 -4 5 3.71 2.89
 -2 4 -5 2.99 1.9
 -2 -4 -5 5.21 1.97
 -2 -4 -6 792.3 29.35
 2 4 6 840.56 35.03
 -2 -4 -6 992.31 59.48
 -2 4 -6 741.94 33.55
 -2 -4 -6 1040.04 45.58
 -2 -4 -7 15.78 5.62
 -2 4 -7 12.72 3.91
 -2 -4 -7 16.68 4.43
 -2 4 -7 19.31 6.1
 -2 -4 -8 326.17 20.35
 -2 4 -8 287.08 22.57
 -2 4 -8 323.46 20.97
 -2 -4 -9 -0.48 1.47
 -2 -4 -9 0.7 1.05
 -2 4 -9 3.02 1.87
 -2 -4 -10 165.63 13.87
 -2 4 -10 140.57 13.15
 2 5 -12 2.45 2.31
 2 5 -11 56.3 7.98
 2 5 -11 51.32 9.4
 2 -5 -11 49.15 6.62
 2 -5 -10 0.55 1.17
 2 5 -10 3.59 3.02
 2 5 -10 0.14 1.6
 2 5 -9 89.63 9.74
 2 5 -9 73.49 11.7
 2 -5 -9 70.78 8.49
 -2 5 8 2.5 0.32
 2 -5 -8 2.04 0.45
 2 5 -8 1.88 1.81
 2 5 -8 3.56 1.43
 -2 -5 8 1.68 2
 -2 5 7 184.94 14.69
 2 -5 -7 166.75 12.42
 2 5 -7 166.4 12.01
 -2 -5 7 175.75 14.97
 2 5 -7 152.3 15.57
 2 -5 -6 -0.94 1.41
 -2 5 6 0 1.11
 2 5 -6 2.17 1.56
 2 -5 -6 0.87 1.32
 -2 -5 6 0.93 1.84
 2 5 -6 0.44 0.77
 -2 -5 5 199.56 13.97
 -2 5 5 199.62 13.09
 -2 -5 4 84.9 8.42
 2 -5 -4 61.24 10.66
 -2 5 4 85.33 7.36
 2 -5 -3 264.26 24.35
 -2 -5 3 273.27 15.44
 -2 5 2 1.15 1.56
 2 -5 -2 5.9 4.67
 -2 -5 2 1.83 1.63
 2 5 -2 1.46 0.65
 2 5 -1 383.41 23.57
 2 -5 -1 441.97 28.87
 2 5 -1 348.95 17.71
 -2 5 1 417.13 21.5
 -2 -5 1 415.81 21.55
 2 5 0 2.04 1.62
 2 -5 0 4.4 2.47
 -2 -5 0 2.82 1.32
 2 5 1 540.27 22.31
 2 -5 1 542.52 31.62
 -2 -5 -1 616.18 35.34
 2 5 2 43.66 6.73
 2 -5 2 37.45 8.55
 -2 -5 -2 44.45 9.96
 -2 -5 -3 316.37 27.55
 2 5 3 336.68 19.69
 2 -5 3 265.02 24.81
 -2 -5 -4 49.38 11.68
 2 5 4 46.22 7.83
 2 -5 4 46.9 12.01
 -2 5 -4 36.04 7.5
 -2 -5 -4 41.43 6.37
 -2 -5 -4 64.99 10.16
 2 5 5 288.81 20.99
 -2 -5 -5 250.23 16.47
 2 -5 5 233.36 26.39
 -2 -5 -5 326.41 31.34
 -2 5 -5 198.74 17.11
 -2 -5 -5 370.36 25.73
 -2 -5 -6 20.96 4.99
 -2 -5 -6 37.25 8.37
 -2 5 -6 21.05 5.86
 -2 -5 -7 159.71 14.38
 -2 5 -7 126.62 15.2
 -2 -5 -8 7.44 2.83
 -2 5 -8 4.13 2.34
 -2 -5 -9 52.05 8.25
 -2 -5 -9 55.05 10.25
 -2 -5 -10 -0.91 1.3
 -2 -5 -10 -0.7 1.18
 2 6 -12 84.24 9.76
 2 -6 -11 2.6 0.87
 2 6 -11 2.34 1.6
 2 6 -10 234.83 19.58
 2 6 -10 279.21 18.11
 2 -6 -10 288.3 17.4
 2 6 -9 28.31 6.67
 2 6 -9 33.13 6.09
 2 -6 -9 33.74 5.93
 -2 6 8 439.58 23.44
 2 6 -8 455.75 21.91
 2 -6 -8 463.8 22.03
 2 6 -8 416.72 25.85
 2 6 -7 2.61 1.19
 2 -6 -7 3.03 1.83
 2 6 -7 5.59 2.81
 -2 6 7 2.59 1.41
 2 -6 -6 1356.45 35.63
 2 6 -6 1408.43 35.76
 -2 6 6 1398.77 37.54
 -2 -6 6 1363.1 39.32
 2 -6 -5 62.81 7.25
 2 -6 -5 56.05 10.27
 2 6 -5 72.74 7.64
 -2 -6 5 70.58 8.61
 2 6 -5 71.98 7.99
 2 -6 -4 2724.27 75.27
 -2 -6 4 2702.32 51.74
 -2 -6 3 16.13 3.96
 2 -6 -3 14.01 5.68
 -2 -6 2 4190.99 67.88
 -2 6 2 4199.04 71.53
 2 6 -1 24.29 5.68
 2 6 -1 20.4 5.83
 2 -6 -1 27.58 6.95
 -2 -6 1 24.61 5.22
 -2 6 1 25.08 5.31
 -2 -6 1 34.33 7.58
 2 6 0 3489.08 69.73
 -2 -6 0 3671.38 83.88
 2 -6 0 3533.56 77.46
 2 6 1 10.93 3.88
 2 -6 1 6.08 3.63
 -2 -6 -1 13.91 6.06
 -2 -6 -2 2118.41 72.1
 2 6 2 2051.42 52.66
 -2 -6 -3 40.09 9.75
 -2 -6 -3 39.25 6.26
 2 -6 3 40.44 9.69
 -2 6 -3 52.93 8.71
 2 6 3 44.37 8.11
 2 6 4 1365.79 46.97
 -2 -6 -4 1325.75 58.9
 -2 -6 -4 1176.97 36
 2 -6 4 1056.74 51.92
 -2 -6 -4 1566.06 45.73
 2 -6 5 5 3.59
 -2 -6 -5 5.21 2.5
 -2 6 -5 6.97 2.49
 -2 -6 -5 9.11 3.3
 -2 -6 -6 759.01 31.37
 -2 6 -6 559.43 31.32
 -2 -6 -7 -2.96 3.35
 -2 -6 -7 4.92 3.27
 -2 6 -7 0.29 1.22
 -2 -6 -8 276.45 19.69
 -2 -6 -8 320.64 23
 -2 -6 -9 2.87 2.32
 -2 -6 -9 -0.2 1.05
 -2 -6 -10 107.03 11.05
 2 7 -11 76.86 9.68
 2 -7 -10 -2.16 1.55
 2 7 -10 1 1.14
 2 7 -9 112.74 11.62
 2 -7 -9 116.52 11.55
 2 -7 -8 -1.09 1.98
 2 7 -8 -1.1 0.59
 2 7 -7 87.69 9.82
 2 7 -7 103.55 11.23
 2 -7 -7 86.06 9.59
 2 -7 -6 1.69 1.49
 2 7 -6 1.52 1.63
 2 7 -6 1.3 1.56
 -2 -7 5 299 18.86
 2 7 -5 282.85 16.38
 2 7 -5 298.86 17.81
 2 -7 -5 290.23 16.14
 2 -7 -4 10.24 2.97
 -2 -7 4 7.17 2.07
 -2 -7 4 4.76 2.14
 2 -7 -4 7.85 3.73
 2 7 -4 7.75 2.62
 2 7 -4 7 2.24
 2 -7 -3 469.71 18.99
 -2 -7 3 505.48 18.51
 2 7 -3 522.07 21.5
 -2 -7 3 493.33 24.07
 -2 -7 2 20.71 4.83
 2 -7 -2 17.25 5.61
 -2 -7 2 19.56 5.83
 -2 7 2 19.57 4.17
 -2 7 2 23.21 5.55
 -2 -7 1 304.31 24.07
 2 -7 -1 281.3 22.29
 -2 7 1 319.1 20.99
 2 7 0 11.71 4.45
 2 7 0 10.6 4.06
 -2 -7 0 18.44 6.24
 2 -7 0 16.77 5.47
 2 7 1 71.75 12.06
 2 -7 1 75.78 11.94
 -2 7 -1 77.87 8.69
 -2 -7 -1 92.41 14.88
 -2 -7 -1 90.51 8.02
 -2 -7 -2 39.45 9.54
 -2 -7 -2 41.09 6.89
 2 7 2 44.91 9.58
 2 -7 2 36.96 8.85
 -2 -7 -2 54.95 6.35
 -2 7 -2 33.07 6.05
 -2 7 -2 53.39 7.84
 -2 -7 -3 87.8 14.37
 -2 -7 -3 93.79 10.25
 2 -7 3 80.96 13.64
 2 7 3 97.25 14.44
 -2 7 -3 130 13.49
 -2 -7 -3 114.91 9.32
 2 7 4 -0.79 2.49
 -2 -7 -4 1.69 1.66
 2 -7 4 2.09 2.49
 -2 -7 -4 1.81 2.04
 -2 7 -4 -0.77 1.25
 -2 -7 -5 296.09 19.75
 -2 -7 -6 6.64 2.25
 -2 -7 -7 184.4 16.22
 -2 -7 -8 12.09 4.67
 -2 -7 -9 106.45 11.66
 2 8 -11 4.09 2.51
 2 8 -10 234.33 17.66
 2 -8 -10 281.89 17.12
 2 -8 -9 8.38 2.55
 2 8 -9 5.59 2.08
 -2 8 8 639.86 29.3
 2 -8 -8 632.53 27.13
 2 8 -7 0.45 0.28
 2 -8 -7 0.15 0.26
 2 8 -6 1077.15 36.44
 2 8 -6 1127.95 38.75
 2 -8 -6 1167.16 33.68
 2 -8 -5 12.86 3.59
 2 8 -5 13.16 3.99
 -2 8 5 14.21 4.1
 2 8 -5 4.34 3.51
 2 8 -5 10.88 3.65
 2 -8 -4 2379.54 71.37
 2 8 -4 2047.18 46.27
 -2 8 4 1817.65 55.05
 -2 8 4 2086.61 49.92
 2 8 -4 2108.95 50.28
 -2 -8 4 2073.81 41.71
 2 -8 -4 2100.1 42.79
 -2 -8 3 34.88 5.37
 2 -8 -3 45.83 10.54
 -2 -8 3 27.57 5.95
 -2 8 3 27.25 6.15
 2 8 -3 32.24 5.46
 -2 8 3 32.89 5.8
 2 8 -3 32.63 6.15
 2 -8 -3 38 5.41
 2 -8 -2 3096.71 48.1
 -2 -8 2 3122.74 51.13
 2 8 -2 2441.35 70.65
 -2 8 2 3260.08 71.22
 2 -8 -2 3721.13 90.09
 -2 8 2 2969.99 53.7
 2 8 -2 3101.18 57.17
 2 8 -1 3.61 1.73
 -2 -8 1 5.17 2.97
 2 8 -1 2.42 3.81
 2 -8 -1 4.81 3.04
 -2 8 1 4.43 1.84
 -2 8 1 1.94 1.2
 -2 -8 1 5.31 1.67
 -2 -8 0 2517.31 74.35
 2 8 0 2174.78 71.88
 2 -8 0 2470.83 68.21
 2 8 0 2015.4 72.54
 -2 8 0 2543.98 49.66
 -2 -8 0 2716.8 47.39
 2 8 1 3.13 1.85
 2 8 1 4.85 1.57
 2 -8 1 13.05 5.14
 -2 8 -1 9.32 2.95
 -2 -8 -1 8.48 2.52
 -2 -8 -1 8.25 4.22
 -2 -8 -2 1371.23 56.61
 2 8 2 1456.52 63.71
 2 -8 2 1425.26 55.62
 -2 8 -2 1520.58 44.5
 -2 -8 -3 2.48 2.07
 -2 -8 -3 0.07 1.17
 -2 -8 -3 1.61 1.04
 -2 -8 -4 1476.01 44.29
 -2 8 -4 1182.38 43.59
 -2 -8 -5 -1.07 1.66
 -2 -8 -6 912.78 35.64
 -2 -8 -7 2.43 1.67
 -2 -8 -8 293.87 19.7
 -2 -8 -9 -1.98 1.98
 2 -9 -10 0.56 0.97
 2 9 -10 0.65 2.09
 2 9 -9 80.45 10.92
 2 -9 -9 105.85 10.57
 2 -9 -8 -0.61 1.57
 2 9 -8 -0.11 1.51
 2 9 -7 109.12 13.86
 2 9 -7 104.11 12.22
 -2 9 7 130.55 12.83
 2 -9 -7 142.44 12.23
 2 -9 -6 4.61 2.37
 2 9 -6 2.03 1.79
 -2 9 6 0.79 0.62
 2 9 -6 4.63 2.67
 2 9 -5 194.28 16.46
 -2 9 5 238.6 17.47
 2 9 -5 206.67 17.87
 2 -9 -5 233.11 14.72
 2 -9 -4 11.71 3.18
 2 9 -4 11.88 3.76
 2 9 -4 14.15 4.85
 -2 9 4 8.33 3.16
 -2 -9 4 11.18 3.27
 2 -9 -3 265.33 14.78
 -2 9 3 253.16 21.15
 2 9 -3 229.84 16.44
 -2 9 3 255.38 16.53
 -2 -9 3 230.97 15.25
 2 9 -3 246.52 18.69
 2 -9 -2 1.58 0.77
 -2 9 2 0.43 0.64
 -2 9 2 -0.04 1.89
 2 9 -2 -0.73 1.07
 -2 -9 2 -0.04 0.61
 2 9 -1 176.52 20.57
 2 -9 -1 206.36 19.46
 -2 9 1 179.89 13.48
 -2 -9 1 187.99 13.75
 2 9 -1 177.21 14.92
 -2 9 1 208.72 18.07
 2 9 0 5.96 6.27
 2 -9 0 1.22 1.59
 -2 9 0 3.55 1.4
 -2 -9 0 5.2 2.37
 2 9 0 3.19 3.35
 2 9 1 168.83 22.64
 2 9 1 198.47 24.69
 -2 9 -1 213 16.23
 -2 -9 -1 197.64 14.15
 -2 9 -2 11.15 3.94
 -2 -9 -2 12.27 3.36
 -2 -9 -3 366.91 19.52
 -2 9 -3 406.73 25.07
 -2 -9 -4 9.36 3.29
 -2 9 -4 12.03 4.62
 -2 -9 -5 302.47 20.22
 -2 -9 -6 13.53 4.37
 -2 -9 -7 163.24 14.54
 -2 -9 -8 -1.99 2.07
 2 -10 -9 4.01 1.81
 2 10 -9 2.76 2.13
 2 10 -8 254.05 20.77
 2 -10 -8 362.9 19.33
 2 -10 -7 1.24 0.29
 2 10 -7 0.46 1.68
 -2 10 7 1.72 0.93
 2 10 -6 645.3 35.6
 -2 10 6 698.09 28.19
 2 -10 -6 720.8 26.96
 2 10 -5 75.31 11.42
 2 10 -5 73.37 11.65
 -2 10 5 76.01 9.18
 2 -10 -5 85.47 9.04
 -2 -10 4 1131.64 36.7
 2 10 -4 1101.34 41.64
 -2 10 4 1227.53 36.88
 2 10 -4 1142.74 46.05
 2 -10 -3 7.73 2.58
 2 10 -3 3.49 2.51
 -2 10 3 8.28 2.99
 -2 -10 3 4.6 2.25
 2 10 -3 5.27 2.61
 -2 10 2 1287.61 36.07
 2 10 -2 1180.46 44.69
 -2 -10 2 1211.41 37.15
 2 10 -1 7.9 3.75
 -2 10 1 7.31 2.54
 -2 -10 1 8.28 3.18
 -2 10 0 1480.22 40.81
 -2 -10 0 1373.24 39.72
 2 10 1 1.32 2.82
 -2 -10 -1 2.09 1.17
 -2 10 -1 1.56 0.74
 -2 10 -2 1442.77 45.6
 2 10 2 1645.43 69.89
 -2 10 -3 4.85 3.08
 -2 -10 -3 0.71 0.34
 -2 10 -4 984.69 40.2
 -2 10 -5 0.76 0.58
 -2 -10 -6 540.16 26.25
 -2 -10 -7 3.12 1.81
 -2 -10 -8 224.5 15.39
 2 11 -9 24.79 5.94
 2 -11 -9 46.34 6.05
 2 -11 -8 -2.39 1.62
 2 11 -8 -1.52 1.34
 2 -11 -7 77.28 8.45
 2 11 -7 42.45 8.6
 2 -11 -6 2.99 1.46
 2 11 -6 3.55 3.21
 2 11 -6 4.06 2.31
 -2 11 6 3.32 1.67
 2 11 -5 84.8 14.05
 2 11 -5 74.59 11.91
 -2 11 5 108.48 10.74
 2 -11 -5 106.43 9.9
 -2 -11 5 73.7 9.97
 2 -11 -4 3.42 1.78
 2 -11 -4 2.7 1.61
 2 11 -4 7.59 3.61
 -2 11 4 2.1 1.22
 -2 -11 4 2.15 2.16
 2 11 -4 3.55 1.89
 -2 11 3 72.3 8.76
 2 11 -3 69.86 11.9
 -2 -11 3 55.39 8.47
 -2 11 2 3.84 2.21
 -2 -11 2 3.26 2.69
 2 11 -2 -0.75 2.79
 -2 11 1 69.49 8.81
 2 11 -1 58.68 10.44
 -2 -11 1 60.14 8.75
 -2 11 0 3.53 1.58
 -2 -11 0 4.68 2.45
 2 11 1 55.89 11.15
 -2 -11 -1 36.7 6.86
 -2 11 -1 44.33 8
 -2 11 -2 22.33 6.04
 -2 -11 -2 17.87 4.4
 2 11 2 34.47 8.74
 2 11 3 109.92 16.4
 -2 -11 -3 72.71 9.34
 -2 11 -3 93.73 11.82
 -2 11 -4 0.92 0.45
 2 -11 4 1.3 0.61
 -2 11 -5 91.59 11.35
 2 11 5 116.09 16.57
 2 11 6 3.11 3.52
 2 11 7 111.76 14.46
 -2 11 -7 77.28 8.28
 2 12 -8 144 15.37
 2 -12 -8 273.69 14.09
 2 -12 -7 1.78 0.95
 2 12 -7 -0.04 1.83
 2 12 -6 263.25 22.21
 -2 12 6 383.44 18.29
 2 12 -6 308.31 27.67
 2 -12 -6 426.93 18.86
 2 -12 -5 11.52 2.91
 -2 -12 5 8.8 3.44
 2 12 -5 5.39 3.18
 -2 12 5 11.06 3.26
 2 12 -5 12.7 4.99
 2 12 -4 556.89 36.8
 2 12 -4 559.22 32.33
 -2 12 4 658.92 26.05
 -2 -12 4 543.06 28.14
 -2 12 3 1.58 1.63
 -2 12 3 0.09 0.99
 -2 -12 3 3.02 1.82
 2 -12 -3 2.72 1.71
 2 12 -3 0.96 0.8
 -2 12 2 676.18 27.46
 2 -12 -2 822.64 29.01
 2 12 -2 614.6 36.63
 -2 -12 2 614.07 29.53
 -2 12 2 833.14 31.73
 -2 12 1 0.77 1.05
 2 12 -1 -0.52 1.5
 -2 12 1 -0.15 1.52
 -2 -12 1 -0.19 1.76
 -2 -12 0 599.61 28.35
 -2 12 0 686.44 29.9
 -2 12 -1 25.34 6.08
 -2 -12 -1 20.71 5.06
 2 12 2 900.82 40.99
 -2 12 -2 805.37 33.86
 -2 12 -3 4.26 2.69
 2 12 3 5.89 4.26
 -2 -12 -3 1.89 1.29
 2 -12 3 4.92 2.15
 2 -12 4 387.48 18.69
 -2 12 -4 452.31 24.4
 -2 12 -5 0 0.53
 2 12 5 -2.34 2.37
 2 12 6 357.96 24.12
 2 13 -6 -4.55 3.42
 2 13 -5 33.73 7.29
 -2 13 5 49.12 6.6
 2 13 -5 34.62 8.81
 -2 13 4 0.23 1.18
 -2 -13 4 0.02 1.65
 2 -13 -4 -1.59 1.72
 2 13 -4 -0.57 1.53
 -2 13 3 36.68 6.48
 -2 13 3 32.88 5.79
 2 -13 -3 37.46 5.67
 -2 -13 3 27.46 6.2
 2 13 -3 30.8 8.12
 -2 13 2 12.26 3.79
 -2 13 2 11.78 3.44
 -2 -13 2 9 3.14
 2 -13 -2 13.51 3.48
 2 13 -2 5.59 3.03
 2 -13 -1 98.5 9.95
 -2 -13 1 78.44 10.26
 -2 13 1 91.39 10.67
 -2 13 0 24.9 5.63
 -2 -13 0 17.5 4.52
 2 -13 0 21.69 4.82
 -2 -13 -1 72.92 9.55
 -2 13 -1 66.08 9.14
 2 -13 1 72.75 8.63
 -2 13 -2 30.16 5.94
 -2 -13 -2 27.18 5.25
 2 -13 2 25.51 4.93
 2 -13 3 95.63 9.18
 -2 13 -3 110.03 11.35
 -2 -13 -3 99.91 10.49
 -2 13 -4 24.23 5.12
 2 13 4 16.06 4.86
 2 -13 4 13.67 3.15
 2 13 5 94.32 10.81
 -2 13 -5 76.6 8.12
 -2 -14 4 383.97 21.07
 2 14 -3 -0.6 2.66
 -2 -14 3 3.68 1.65
 2 -14 -3 2.69 1.3
 2 14 -2 484.2 28.9
 -2 -14 2 513.51 25.06
 2 -14 -2 629.82 23.28
 -2 14 2 611.77 25.1
 -2 14 1 -0.15 0.33
 -2 -14 1 0.38 0.49
 2 -14 -1 1.18 1.08
 -2 -14 0 678.97 28.19
 2 -14 0 718.53 25.62
 -2 14 0 711.48 28.13
 -2 -14 -1 6.83 3.08
 2 -14 1 5.76 2.46
 -2 -14 -2 603.98 25.09
 2 -14 2 548.92 21.6
 -2 14 -2 612.24 25.37
 -2 14 -3 12.27 3.49
 2 -14 3 7.05 1.94
 3 0 -12 -1.68 3.58
 -3 0 11 103.54 15.6
 3 0 -11 149.44 20.4
 3 0 -10 1.32 1.61
 -3 0 10 -0.6 3.07
 -3 0 9 169.31 16.97
 3 0 -9 216.52 24.67
 -3 0 8 2.48 2.15
 -3 0 8 -1.6 2
 3 0 -8 1.94 2.03
 3 0 -8 2.6 3.64
 3 0 -7 324.34 25.86
 -3 0 7 290.49 19.89
 -3 0 6 -0.62 1.8
 3 0 -6 2.36 2.25
 -3 0 5 364.04 19.2
 -3 0 4 2.06 1.93
 3 0 -4 0.16 0.65
 3 0 -3 166.9 13.76
 -3 0 3 183.98 12.67
 -3 0 2 -2.62 1.84
 3 0 -2 2.88 2.29
 3 0 -1 682.19 27.37
 -3 0 1 784.09 27.39
 3 0 0 2.89 2.73
 -3 0 0 0.39 1.11
 -3 0 -1 8.7 4.47
 3 0 2 -0.22 1.42
 -3 0 -2 1.54 3.36
 -3 0 -3 1310.36 59.51
 3 0 3 1013.7 33.94
 -3 0 -4 0.14 1.81
 -3 0 -4 0.95 1.28
 3 0 4 -3.06 2.53
 -3 0 -4 -0.93 0.18
 3 0 5 460.92 25.31
 -3 0 -5 517.16 20.73
 -3 0 -5 506.25 23.26
 -3 0 -5 441.13 22.33
 -3 0 -5 397.85 25.59
 -3 0 -6 0.11 1.7
 -3 0 -6 0.08 0.4
 -3 0 -6 0.06 0.96
 -3 0 -7 374.79 22.04
 -3 0 -7 308.71 24.47
 -3 0 -8 -0.16 0.76
 -3 0 -8 0.56 1.69
 -3 0 -9 128.61 14.69
 -3 0 -10 -1.95 1.45
 3 1 -12 272.1 26.96
 3 -1 -12 271.65 24.86
 3 -1 -11 -2.58 3.58
 3 1 -11 -2.59 4.87
 -3 1 11 3.55 3.17
 3 -1 -10 475.62 35.39
 -3 -1 10 414 27.65
 3 1 -10 433.25 36.39
 -3 1 10 348.21 27.42
 3 -1 -9 5.16 5.5
 3 1 -9 -5.12 4.5
 -3 1 9 -3.37 2.66
 -3 -1 9 2.54 2.39
 3 1 -8 1090.93 54.16
 -3 1 8 993.02 39.98
 -3 1 8 968.57 37.85
 3 -1 -8 1111.04 52.03
 -3 -1 7 10.62 3.64
 3 -1 -7 11.35 3.75
 3 1 -7 14.23 5.57
 -3 1 7 12.09 3.96
 -3 1 7 11.3 3.76
 3 1 -6 1495.51 32.26
 3 1 -6 1502.37 49.47
 -3 1 6 1406.8 40.03
 -3 -1 6 1280.52 39.16
 3 -1 -6 1419.48 47.17
 -3 1 6 1589.69 39.35
 -3 -1 5 2.42 1.83
 -3 1 5 -1.35 1.63
 3 -1 -5 -2.33 2.75
 3 -1 -4 4197.57 77.44
 -3 -1 4 4015.24 63.8
 3 -1 -3 49.01 8.26
 -3 1 3 61.39 6.99
 -3 -1 3 48.65 6.78
 3 1 -2 4176.12 47.08
 3 1 -2 4303.71 64.02
 -3 -1 2 4167.14 64.1
 3 -1 -2 4214.6 79.47
 3 1 -1 4.76 1.7
 -3 1 1 5.7 1.72
 -3 -1 1 4.8 1.47
 3 -1 -1 6.24 3.25
 3 1 -1 5.64 1.99
 3 1 0 3884.85 55.31
 3 -1 0 3948.81 83.79
 3 1 0 3916.37 54.45
 -3 -1 0 3983.54 71.32
 3 1 1 15.6 3.53
 3 -1 1 17.75 6
 -3 -1 -1 12.26 4.96
 -3 1 -1 16.19 5.22
 3 1 2 3787.08 61.34
 -3 -1 -2 3916.99 107.61
 -3 -1 -3 17.5 7.64
 3 1 3 17.41 4.26
 -3 -1 -3 13.64 4.19
 3 -1 4 1916.9 51.01
 3 1 4 1972.67 49.82
 -3 -1 -4 2163.92 82.99
 -3 -1 -4 2007.75 40.17
 -3 1 -4 1661.4 45.49
 -3 1 -4 1461.6 42.08
 -3 -1 -4 1667.32 50.62
 -3 -1 -5 11.91 4.59
 -3 1 -5 16 4.59
 3 -1 5 13.16 4.32
 3 1 5 15.21 4.34
 -3 -1 -5 19.75 4.3
 -3 1 -5 16.54 4.24
 -3 1 -5 14.31 4.36
 -3 -1 -5 16.69 3.88
 -3 -1 -6 956.91 30.38
 -3 -1 -6 1015.74 33.64
 -3 1 -6 956.4 35.06
 -3 1 -6 831.25 37.09
 -3 -1 -6 839.55 40.59
 -3 -1 -7 6.36 0.65
 -3 1 -7 1.1 0.79
 -3 -1 -7 4.36 1.91
 -3 -1 -7 5 2.39
 -3 1 -7 5.39 3.3
 -3 -1 -8 398.48 20.08
 -3 -1 -8 411.87 22.54
 -3 1 -8 384.11 23.61
 -3 1 -8 356.83 24.89
 -3 -1 -8 364.27 27.02
 -3 -1 -9 1.09 1.39
 -3 1 -9 2.2 1.98
 -3 -1 -10 123.64 13.04
 -3 1 -10 118.39 11.87
 3 -2 -12 0.52 2.57
 3 2 -12 -3.88 5.45
 3 2 -11 98.17 16.92
 3 -2 -11 109.42 15.82
 3 -2 -10 1.12 1.25
 3 2 -10 1.52 3.05
 -3 -2 10 -1.91 2.58
 -3 2 10 -2.3 4.11
 -3 2 9 94.85 13.64
 3 -2 -9 111.75 15.94
 3 2 -9 94.92 16.5
 -3 2 8 1.11 1.25
 -3 -2 8 -0.45 1.94
 3 -2 -8 -0.53 1.32
 3 2 -8 0.84 1.29
 3 2 -8 -1.69 3.56
 -3 2 8 -0.22 2.3
 3 -2 -7 92.87 8.87
 3 2 -7 117.1 16.18
 3 2 -7 108.7 9.72
 -3 2 7 115.31 12.68
 -3 -2 7 95.51 11.51
 -3 2 7 111.75 12.44
 3 -2 -6 40.92 6.46
 3 -2 -6 44.66 8.33
 3 2 -6 43.46 5.35
 3 2 -6 45.12 8.61
 -3 2 6 45.92 7.23
 -3 -2 6 39.91 7.03
 -3 2 6 47.93 7.3
 3 -2 -5 27.35 6.94
 -3 -2 5 21.67 4.85
 -3 2 5 33.44 5.53
 -3 2 4 2.84 1.59
 -3 -2 4 2.07 1.55
 3 -2 -4 0.14 1.03
 -3 -2 3 755.75 27.52
 3 -2 -3 862.75 41.36
 -3 2 2 13.54 2.84
 3 2 -2 10.48 2.15
 -3 -2 2 13.56 4.3
 3 -2 -2 11.26 4.7
 3 2 -1 323.59 14.33
 3 -2 -1 325.28 27.75
 -3 -2 1 350.46 20.8
 3 2 0 113.03 9.12
 3 -2 0 108.24 16.75
 -3 -2 0 108.11 12.23
 3 2 1 402.2 18.65
 3 -2 1 349.35 28.45
 -3 -2 -1 384.09 30.71
 3 2 2 41.03 6.38
 -3 -2 -2 31.26 9.54
 3 -2 2 35.17 9.03
 -3 -2 -3 318.55 33.22
 -3 -2 -3 238.36 18.67
 3 2 3 323.34 18.72
 -3 -2 -3 321.11 15.8
 -3 2 -3 235.19 16.25
 -3 2 -4 24.15 5.13
 -3 2 -4 21.78 5.56
 -3 -2 -4 27.41 9.78
 -3 -2 -4 29.09 5.03
 3 2 4 25.28 5.41
 -3 -2 -4 31.5 4.77
 -3 -2 -4 28.09 7.09
 3 -2 5 276.86 21.11
 3 2 5 285.14 19.91
 -3 -2 -5 298.21 17.15
 -3 -2 -5 292.89 32.74
 -3 -2 -5 266.95 22.58
 -3 2 -5 263.4 18.83
 -3 2 -5 234.94 19.1
 -3 2 -5 267.51 18.68
 -3 2 -6 2.22 1.05
 -3 -2 -6 3.21 1.86
 -3 -2 -6 3.94 1.88
 -3 2 -6 1.88 0.4
 -3 -2 -6 -0.56 2.53
 -3 -2 -7 230.52 16.09
 -3 -2 -7 226.86 22.03
 -3 -2 -7 249.84 16.76
 -3 2 -7 219.16 18.78
 -3 2 -7 194.77 17.65
 -3 -2 -8 3.49 1.86
 -3 2 -8 2.91 2.59
 -3 2 -8 3.45 3.51
 -3 -2 -8 3.73 3.69
 -3 -2 -9 116.62 11.03
 -3 2 -9 97 11.43
 -3 -2 -9 100.57 13.12
 -3 -2 -10 -1.45 2.31
 -3 2 -10 -0.98 0.74
 3 3 -12 150.14 19.4
 3 -3 -11 1.15 1.83
 3 3 -11 -0.02 1.81
 3 -3 -10 426.22 28.97
 -3 -3 10 381.61 25.76
 3 3 -10 363.66 32.47
 3 -3 -9 0.87 1.77
 3 3 -9 -1.28 4.3
 3 3 -9 2.41 3.16
 3 3 -9 -0.12 1
 -3 3 9 1.68 1.18
 3 3 -8 874.84 50.38
 3 3 -8 864.83 28.77
 -3 3 8 873.35 36.15
 -3 -3 8 663.25 32.25
 -3 3 8 710.86 36.68
 3 -3 -8 849.24 39.34
 3 -3 -8 729.03 26.28
 -3 3 7 12.06 3.81
 3 -3 -7 11.53 3.42
 -3 -3 7 7.57 3.1
 3 3 -7 8.56 2.78
 3 3 -7 9.84 4.98
 -3 3 7 7.45 3.02
 3 -3 -6 1230.65 35.99
 3 -3 -6 1066.92 48.12
 3 3 -6 1198.8 29.19
 3 3 -6 1258.54 47.22
 -3 3 6 1306.55 38.17
 -3 -3 6 1087.51 37.68
 -3 3 6 1157.14 41.15
 -3 -3 5 12.23 3.86
 3 -3 -5 7.17 3.67
 -3 3 5 10.91 3.06
 -3 3 5 12.81 3.9
 3 -3 -4 2572.57 77.43
 -3 -3 4 2493.03 53.45
 -3 -3 3 26.29 5.21
 3 -3 -3 28.68 8.78
 -3 3 3 40.35 4.94
 3 -3 -2 4116.44 106.66
 -3 -3 2 4498.98 75.35
 3 3 -1 36.56 4.95
 -3 -3 1 39.12 7.23
 3 -3 -1 38.83 9.84
 3 3 0 3522.45 53.54
 3 -3 0 3584.51 95.75
 -3 -3 0 3662.48 92.86
 3 3 1 9.66 3.07
 3 -3 1 12.67 6
 -3 -3 -1 7.98 4.04
 3 3 2 1956.61 45.07
 -3 -3 -2 1996.95 78.77
 3 3 3 29.35 5.81
 -3 -3 -3 31.65 5.16
 3 -3 3 35.32 10.23
 -3 3 -3 22.79 5.07
 -3 -3 -3 25.6 6.35
 -3 -3 -3 24.87 9.05
 -3 -3 -4 1514.8 72.91
 3 3 4 1459.91 43.42
 -3 -3 -4 1451.25 38.07
 -3 3 -4 1255.47 35.93
 -3 -3 -4 1432.9 49.94
 -3 3 -4 1226.04 43.57
 -3 3 -5 -2.76 3.5
 -3 -3 -5 0.15 0.22
 -3 3 -5 -0.64 1.49
 -3 3 -5 -0.08 0.86
 -3 -3 -5 1.36 1.28
 -3 -3 -5 -1.03 2.39
 -3 -3 -6 654.09 36.19
 -3 -3 -6 654.48 27.54
 -3 3 -6 557.99 29.79
 -3 3 -6 584.84 28.13
 -3 3 -7 12.48 4.29
 -3 -3 -7 9.72 3.31
 -3 -3 -7 15.17 3.79
 -3 3 -7 11.79 4.46
 -3 -3 -7 10.68 4.38
 -3 3 -8 252.69 18.37
 -3 -3 -8 294.48 18.64
 -3 3 -8 243.86 19.92
 -3 -3 -8 290.1 23.43
 -3 -3 -9 2.46 1.83
 -3 -3 -9 4.07 3.01
 -3 3 -9 0.37 0.79
 -3 3 -10 65.85 7.39
 3 4 -12 4.47 3.94
 3 4 -11 95.92 15.29
 3 4 -10 11.94 5.73
 3 4 -9 196.22 25.68
 3 4 -9 174.97 13.75
 3 4 -9 165.35 21.04
 3 -4 -9 159.39 12.94
 -3 4 8 9.89 3.28
 3 -4 -8 9.86 3.49
 -3 -4 8 8.57 3.3
 3 4 -8 11.66 3.34
 3 4 -8 9.63 4.22
 -3 4 8 8.39 3.98
 3 -4 -7 188.18 13.95
 3 4 -7 195.01 22.2
 3 4 -7 208.15 13.59
 -3 4 7 234.51 16.99
 -3 -4 7 162.95 15.26
 -3 4 7 185.28 18.67
 -3 4 6 1.91 1.77
 3 -4 -6 5.23 2.36
 -3 -4 6 1.85 1.21
 3 -4 -6 7.3 5.03
 3 4 -6 1.9 1.11
 3 4 -6 0.28 1.34
 -3 4 6 -0.73 2.83
 3 -4 -5 307.03 19.29
 -3 4 5 296.62 21.83
 3 -4 -5 270.38 26.4
 -3 -4 5 284.08 18.65
 3 4 -5 307.89 14.14
 3 4 -5 325.07 22.47
 -3 4 5 332.11 16.87
 -3 -4 4 9.77 3.84
 3 -4 -4 16.2 6.9
 3 -4 -3 197.44 23.77
 -3 -4 3 230.57 16.81
 -3 -4 2 1.83 1.28
 3 -4 -2 0.48 2.85
 3 4 -1 217.46 12.63
 3 -4 -1 290.77 27.99
 -3 -4 1 261.57 20.3
 3 4 0 1.64 1.11
 3 -4 0 2.3 2.18
 -3 -4 0 -1.04 1.8
 3 4 1 41.69 6.4
 3 -4 1 47.68 10.36
 -3 -4 -1 41.37 10.76
 -3 4 -2 2.5 0.54
 3 4 2 1.33 1.15
 -3 -4 -2 -0.69 1.51
 3 4 2 1.84 1.19
 3 -4 2 1.48 0.87
 -3 -4 -3 391.77 36.15
 -3 -4 -3 426.45 16.87
 3 4 3 408.34 22.44
 -3 -4 -3 375.77 19.48
 -3 4 -3 437.18 23.72
 -3 4 -4 19.6 5.39
 -3 -4 -4 19.02 7.78
 3 4 4 20.75 4.98
 -3 -4 -4 20.25 4.66
 -3 -4 -4 20.3 6.26
 -3 -4 -5 146.34 13.28
 -3 4 -5 116.45 13.49
 -3 -4 -5 147.03 16.59
 -3 -4 -6 6.54 3.37
 -3 4 -6 2.38 1.4
 -3 -4 -6 6.32 3.67
 -3 -4 -7 175.91 15.2
 -3 4 -7 162.96 16.6
 -3 -4 -7 202.4 19.41
 -3 -4 -8 5.96 2.58
 -3 4 -8 3.62 1.09
 -3 -4 -8 4.28 3.53
 -3 -4 -9 114.09 11.62
 3 5 -12 126.87 14.75
 3 5 -11 0.24 1.54
 3 5 -10 337.83 19.82
 3 5 -10 314.43 26.29
 3 -5 -10 332.81 18.48
 3 -5 -9 15.08 4.19
 3 5 -9 12.62 5.21
 3 5 -9 18.13 4.88
 3 5 -8 1264.8 61.55
 3 5 -8 1170.51 35.13
 3 -5 -8 1253.65 37.08
 3 -5 -7 6.32 1.91
 -3 -5 7 7.37 3.36
 3 5 -7 8.91 2.95
 3 5 -7 6.92 3.95
 3 -5 -6 1633.32 41.4
 3 -5 -6 1279.08 59.16
 3 5 -6 1498.85 35.34
 3 5 -6 1484.08 56.91
 -3 -5 6 1393.16 43.24
 3 -5 -5 15.66 4.33
 -3 -5 5 4.84 2.22
 3 -5 -5 7.5 3.94
 3 5 -5 10.1 2.54
 3 5 -5 14.13 5.62
 3 -5 -4 2702.09 58.01
 3 5 -4 3001.37 71.11
 3 -5 -4 2781.94 93.94
 3 5 -4 2990.49 42.58
 -3 -5 4 2771 60.27
 3 -5 -3 24.29 5.76
 3 5 -3 24.61 5.76
 -3 -5 3 24.28 5.44
 3 -5 -3 27.26 8.71
 3 -5 -2 3511.16 100.21
 -3 -5 2 2953.23 66.84
 -3 -5 1 27.57 6.46
 3 -5 -1 29.5 8.39
 -3 -5 1 28.19 8.17
 3 5 0 2207.86 47.98
 3 5 0 2285.06 51.27
 3 5 1 8.23 2.96
 3 5 1 6.83 3.05
 3 -5 1 8.89 4.33
 -3 5 -1 10.1 2.77
 -3 -5 -1 10.21 5.73
 -3 -5 -1 6.95 2.09
 3 5 2 2273.1 56.2
 3 -5 2 2471.7 76.16
 -3 5 -2 2329.6 49.16
 -3 -5 -2 2404.36 41.15
 -3 -5 -2 2309.51 87.7
 -3 -5 -3 4.61 4.19
 -3 -5 -3 4.57 1.74
 3 5 3 4.76 2.78
 -3 -5 -3 6 2.74
 3 -5 3 1.41 1.39
 -3 5 -3 6.03 2.67
 3 -5 4 1172.15 57.72
 -3 5 -4 1207.61 44.74
 -3 -5 -5 5.77 2.12
 -3 5 -5 4.59 2.17
 -3 -5 -5 7.79 3.38
 -3 -5 -6 596.61 29.03
 -3 5 -6 571.15 31.18
 -3 -5 -6 676.8 34.68
 -3 -5 -7 0.37 1.73
 -3 5 -7 2.17 1.62
 -3 -5 -7 3.25 3.34
 -3 -5 -8 212.67 16.95
 -3 5 -8 186.68 16.78
 -3 -5 -9 -0.47 0.91
 3 6 -11 64.49 10.31
 3 -6 -11 74.14 8.14
 3 -6 -10 0.72 0.72
 3 6 -10 -1.62 1.73
 3 6 -10 0.44 1.03
 3 6 -9 126.98 12.2
 3 6 -9 128.62 15.7
 3 -6 -9 150.46 12.84
 3 -6 -8 9.29 3.51
 3 6 -8 7.72 4.28
 3 6 -8 9.31 3.03
 3 -6 -7 369.18 20
 3 6 -7 346 30.37
 3 6 -7 332.38 18.3
 -3 -6 7 312.7 21.89
 3 -6 -6 5.24 2.36
 -3 -6 6 1.68 1.81
 3 6 -6 2.15 1.14
 3 6 -6 0.99 1.85
 3 -6 -5 274.46 17.18
 3 -6 -5 280.39 28.39
 3 6 -5 283.68 15.34
 -3 -6 5 268.66 19.61
 3 -6 -4 3.51 1.81
 3 6 -4 7.46 3.76
 -3 -6 4 3.73 2.09
 3 -6 -4 8.63 6.04
 3 6 -4 4.9 2.11
 -3 -6 4 7.39 2.16
 3 -6 -3 247.11 17.58
 3 6 -3 270.91 22.48
 3 -6 -3 323.57 30.78
 -3 -6 3 309.94 15.13
 -3 -6 3 273.9 20.27
 3 -6 -2 -1.48 2.52
 3 6 -2 -1.64 2.79
 -3 -6 2 0.26 2.97
 3 -6 -2 0.86 2.24
 -3 6 2 3.06 1.79
 -3 -6 2 1.46 1.35
 3 -6 -1 230.83 17.81
 3 6 -1 222.14 18.58
 3 -6 -1 287.53 25.29
 -3 6 1 234.17 13.67
 -3 -6 1 286.04 14.38
 -3 -6 1 249.02 25.35
 3 -6 0 5.38 2.5
 3 6 0 4.95 2.74
 3 6 0 10.17 4.02
 3 -6 0 9.47 4.81
 -3 -6 0 7.01 2.24
 -3 6 0 4.3 1.64
 -3 -6 0 10.16 5.53
 -3 6 0 9.45 2.8
 3 6 1 354.97 22.83
 3 6 1 394.11 25.78
 3 -6 1 430.92 30.2
 -3 6 -1 329.74 15.98
 -3 -6 -1 442.9 18.63
 -3 6 -1 403.42 18.59
 -3 -6 -1 372.65 33.75
 -3 -6 -2 1.28 0.29
 3 6 2 -1.61 2.59
 3 6 2 -1.04 2.46
 3 -6 2 -2.02 2.69
 -3 6 -2 1.52 1.2
 -3 -6 -2 0.08 0.96
 -3 -6 -2 1 2.99
 -3 -6 -3 255.9 18.61
 3 6 3 285.54 22.07
 3 -6 3 320.08 27.48
 -3 -6 -3 314.78 16.29
 -3 -6 -4 114.92 12.57
 -3 6 -4 161.51 15.96
 -3 -6 -5 138.02 14.07
 -3 6 -5 162.48 15.79
 -3 -6 -6 6.65 3.06
 -3 6 -6 5.38 2.89
 -3 -6 -7 111.35 12.97
 -3 6 -7 115.98 13.32
 -3 -6 -8 2.93 1.58
 3 6 8 -1.25 2.87
 -3 6 -8 2.35 2.2
 -3 -6 -9 123.1 12.02
 3 -7 -11 3.92 1.94
 3 7 -11 4.54 2.41
 3 7 -10 215.23 16.08
 3 7 -10 213.34 17.58
 3 -7 -9 0.92 1.3
 3 7 -9 1.26 1.11
 3 7 -9 -0.93 1.46
 3 7 -8 489.67 24.27
 3 7 -8 403.85 25.68
 3 7 -7 35.72 6.39
 3 -7 -7 42.12 6.77
 3 7 -6 1267.72 36.24
 3 7 -6 1380.56 58.51
 -3 -7 6 1303.51 46.53
 3 -7 -5 8.54 2.97
 -3 -7 5 7.24 3.25
 3 7 -5 10.19 3.19
 3 7 -5 9.38 4.58
 3 -7 -4 1668.79 41.87
 3 7 -4 1505.63 62.45
 3 7 -4 1647.03 37.6
 -3 -7 4 1741.39 38.48
 -3 -7 4 1553.56 49.67
 3 -7 -3 10.43 3.48
 3 7 -3 7.56 4.02
 -3 -7 3 14.52 4.73
 3 -7 -3 11.79 5.33
 -3 7 3 8.57 3.1
 -3 -7 3 16.01 3.71
 3 -7 -2 1795.93 47.36
 -3 -7 2 1872.44 68.26
 3 7 -2 1709.93 63.05
 -3 7 2 1839.12 41.78
 -3 -7 2 1769.81 53.93
 3 -7 -1 10.62 3.6
 3 7 -1 10.53 4.98
 3 -7 -1 7.94 4.41
 -3 7 1 5.21 1.97
 -3 -7 1 3.94 2
 -3 -7 1 10.1 3
 3 -7 0 2273.93 56.04
 3 7 0 2017.09 64.28
 3 7 0 2121.14 67.11
 3 -7 0 2399.17 68.59
 -3 7 0 2108.58 41.1
 -3 7 0 2382.52 42.99
 -3 -7 0 2551.07 47.06
 -3 -7 0 2315.1 81.73
 -3 7 -1 16.36 3.79
 3 7 1 17.14 5.85
 3 7 1 7.71 3.74
 3 -7 1 10.84 4.82
 -3 7 -1 15.38 3.7
 -3 -7 -1 13.71 3.42
 -3 -7 -1 6.75 4.09
 3 7 2 1712.4 59.76
 3 7 2 1890.85 68.96
 -3 7 -2 1737.4 41.15
 -3 7 -2 2165.57 49.69
 -3 -7 -2 2017.31 43.91
 -3 -7 -3 15.71 4.95
 3 7 3 15.03 5.26
 -3 7 -3 31.82 6.45
 -3 -7 -3 19.8 4.2
 -3 -7 -4 841.9 36.57
 -3 -7 -5 0.18 1.98
 -3 7 -5 7.33 3.09
 -3 -7 -6 240.92 19.36
 -3 7 -6 293.04 20.16
 -3 -7 -7 2.93 1.88
 3 7 7 -1.5 3.64
 -3 7 -7 2.28 1.18
 -3 -7 -8 244.1 18.19
 3 7 8 241.95 23.12
 3 -8 -10 -0.42 0.96
 3 8 -10 2.2 1.78
 -3 8 10 0.14 0.7
 3 8 -9 79.11 9.98
 -3 8 9 100.69 11.34
 3 -8 -8 3.67 2.19
 3 8 -8 -0.29 1.59
 3 8 -7 155.15 13.79
 3 -8 -7 205.55 15.03
 3 -8 -6 3.3 2.76
 3 8 -6 1.13 1.18
 3 -8 -5 136.42 11.73
 3 8 -5 131.56 12.2
 -3 8 5 135.45 13.79
 -3 -8 5 124.15 10.76
 -3 -8 5 122.2 14.68
 3 -8 -4 3.17 2
 3 8 -4 5.34 5.31
 -3 -8 4 -0.29 2.38
 3 8 -4 0.92 0.44
 -3 8 4 2.13 1.83
 -3 -8 4 3.1 1.89
 3 -8 -3 94.4 9.59
 3 8 -3 72.38 15
 -3 8 3 92.07 10.16
 3 8 -3 110.43 12.07
 -3 -8 3 97.19 9.75
 -3 -8 3 78.67 11.6
 3 -8 -2 8.07 3.07
 3 8 -2 2.58 0.68
 -3 8 2 6.72 2.34
 -3 -8 2 1.96 2.39
 -3 -8 2 4.63 2.08
 3 -8 -1 135.42 12.26
 3 8 -1 113.41 18.1
 -3 8 1 124 10.5
 -3 -8 1 154.51 12.32
 -3 -8 1 131.12 18.91
 -3 -8 0 52.92 7.17
 3 8 0 32.8 9.52
 -3 8 0 38.45 5.85
 3 8 1 228.98 25.82
 -3 8 -1 236.99 14.95
 -3 8 -1 295.44 16.93
 -3 -8 -1 272 16.54
 3 8 2 2.51 2.7
 -3 8 -2 6.95 2.71
 -3 8 -2 9.88 3.41
 -3 -8 -2 11.19 3.18
 -3 -8 -3 167.86 13.49
 3 8 3 189.22 24.72
 -3 -8 -4 14.27 4.45
 3 8 4 10.56 4.89
 -3 -8 -5 105.63 12.98
 3 8 5 113.77 19.46
 -3 -8 -6 0.12 1.14
 3 8 6 -1.65 0.76
 -3 -8 -7 101.9 11.95
 3 8 7 104.4 16.47
 3 8 8 3.31 2.07
 3 9 -10 115.02 12.29
 3 -9 -10 199.54 12.88
 3 -9 -9 2.95 2.01
 3 9 -9 3.84 2.78
 -3 9 9 2.71 1.48
 3 9 -8 381.07 22.94
 -3 9 8 470.04 23.91
 3 -9 -7 26.15 5.25
 3 9 -7 14.48 4.53
 -3 9 7 22.59 5.65
 -3 9 6 846.68 34.6
 3 -9 -6 858.46 29.58
 3 -9 -5 1.76 1.42
 3 9 -5 0.38 0.89
 -3 9 5 2.21 1.68
 -3 -9 5 2.07 1.41
 3 -9 -4 1065.94 32.49
 -3 9 4 1053.89 35.74
 -3 -9 4 968.55 32.58
 3 -9 -3 0.95 1.01
 3 9 -3 1.69 1.87
 -3 9 3 0.84 2.04
 -3 -9 3 2.99 1.49
 3 -9 -2 1080.93 31.57
 -3 -9 2 1074.03 35.16
 3 9 -1 10.8 5.68
 -3 9 1 9.72 2.69
 -3 -9 1 9.15 3.23
 -3 -9 0 1106.36 35.16
 3 9 0 965.13 58.7
 -3 9 0 982.36 30.2
 3 9 1 -0.66 3.93
 -3 9 -1 0.7 0.79
 -3 -9 -1 -0.32 1.94
 -3 -9 -2 1091.12 35.97
 3 9 2 1218.58 65.19
 3 9 3 -5.51 5.96
 -3 -9 -3 4.1 2.13
 3 9 4 686.67 49.29
 3 9 5 -3.19 5.73
 3 9 6 369.75 33.2
 3 9 7 -2.12 3.43
 3 10 -9 41.9 7.84
 3 -10 -9 77.16 7.91
 3 10 -8 -2.34 2.47
 -3 10 8 0.85 1.12
 3 10 -7 65.75 9.98
 -3 10 7 90.42 9.88
 3 -10 -7 91.7 9.36
 3 -10 -6 0.28 0.84
 3 10 -6 2.14 2.02
 -3 10 6 1 1.1
 3 10 -5 83.41 11.04
 -3 10 5 108.71 11.16
 -3 -10 5 78.78 9.61
 3 -10 -5 104.1 9.87
 3 -10 -4 21.84 4.59
 -3 10 4 19.68 4.55
 -3 -10 4 20.76 5.13
 3 -10 -3 74.04 8.24
 -3 10 3 58.2 7.9
 -3 -10 3 59.7 8.45
 3 10 -2 2.95 7.28
 -3 10 2 0.59 1.2
 -3 -10 2 1.04 1.48
 3 10 -1 108.62 20.37
 -3 10 1 107.1 10.18
 -3 -10 1 110.21 11.73
 3 10 0 3.27 5.4
 -3 10 0 4.13 2.05
 -3 -10 0 3.2 2.34
 3 10 1 113.2 20.14
 -3 10 -1 98.88 9.91
 -3 -10 -1 92.81 10.81
 3 10 2 2.16 2.23
 -3 -10 -2 1.35 1.24
 3 10 3 139.12 21.81
 -3 -10 -3 103.46 11.17
 -3 10 -3 135.64 12.63
 -3 10 -4 -0.78 1.72
 3 10 4 0.49 3.19
 3 10 5 150.05 21.32
 3 10 6 -0.36 3.16
 -3 11 8 195.15 11.79
 3 -11 -8 244.05 13.77
 3 -11 -7 3.21 0.9
 3 11 -7 0.97 0.97
 -3 11 6 439.35 21.04
 3 -11 -6 464.5 20.07
 3 -11 -5 5.31 1.93
 -3 11 5 5 2.28
 -3 -11 5 2.45 2.44
 -3 11 4 590.45 25.02
 3 -11 -4 644.56 23.53
 -3 11 3 6.67 2.84
 -3 -11 3 0.77 0.89
 -3 11 2 984.28 31.48
 -3 -11 2 845.76 33.85
 3 11 -1 3.35 1.98
 -3 11 1 3.56 1.84
 -3 -11 1 0.3 1.9
 -3 11 0 952.94 30.96
 -3 -11 0 864.64 33.64
 3 11 1 1.86 3.24
 -3 -11 -1 1.54 0.55
 -3 -11 -2 629.35 28.58
 -3 11 -2 739.59 28.74
 -3 11 -3 0.08 0.77
 3 11 3 -5.04 5.12
 -3 -11 -3 -1.16 1.19
 3 11 4 625.27 40.8
 -3 11 -4 545.11 23.45
 3 11 5 0.8 2.91
 3 12 -7 21.95 5.47
 -3 12 7 30.99 4.63
 3 -12 -7 34.66 4.81
 3 -12 -6 -1.63 1.25
 -3 12 6 0.52 0.67
 -3 -12 5 37.14 6.91
 -3 12 5 57.82 7.41
 3 -12 -5 60.27 6.71
 -3 12 4 1.4 1.57
 -3 -12 4 0.85 1.14
 3 -12 -4 1.04 0.27
 -3 12 3 125.04 11.21
 -3 -12 3 96.44 11.57
 -3 12 2 13.59 3.77
 -3 -12 2 10.26 3.88
 -3 12 1 92.3 9.55
 -3 -12 1 76.04 10.18
 -3 12 0 28.56 5.7
 3 12 0 31.86 8.39
 -3 -12 0 28.58 6.42
 -3 -12 -1 195.08 15.98
 -3 12 -1 227.2 15.99
 -3 12 -2 12.57 3.41
 3 12 2 14.22 5.35
 -3 -12 -2 7.81 2.83
 -3 -12 -3 107.19 10.76
 -3 12 -3 127.28 11.1
 3 12 4 35.89 8.6
 -3 12 -4 27.96 4.82
 -3 13 5 12.35 3.23
 -3 13 4 396.86 18.84
 3 -13 -4 424.38 17.01
 -3 13 4 435.46 19.06
 -3 13 3 19.4 4.28
 -3 13 3 15.17 3.79
 -3 -13 3 15.14 4.55
 3 -13 -3 20.31 3.99
 -3 -13 2 459.54 24.5
 -3 13 2 501.73 21.6
 3 -13 -2 653 24.12
 -3 13 2 588.55 24.57
 -3 -13 1 38.82 7.16
 3 -13 -1 52.69 6.99
 -3 13 1 46.11 6.92
 -3 -13 0 516.14 25.47
 -3 13 0 594.21 25.18
 -3 13 -1 9.76 3.09
 -3 -13 -1 7.28 2.74
 3 -13 1 11.11 3.07
 -3 -13 -2 409.72 20.76
 3 -13 2 443.56 19.34
 -3 13 -2 469.78 20.77
 -3 13 -3 6.54 2.34
 3 13 3 6.27 3.06
 3 -13 3 4.86 1.71
 -3 14 2 17.15 3.82
 -3 -14 2 16.25 4.17
 3 -14 -2 15.45 3.33
 -3 -14 1 43.57 6.8
 3 -14 -1 53.51 6.4
 -3 14 1 52.43 6.87
 -4 0 12 137.12 17.55
 4 0 -12 164.07 19.17
 4 0 -11 1.04 1.62
 -4 0 11 -2.39 3.36
 -4 0 10 293.05 25.1
 4 0 -10 355.92 32.14
 4 0 -9 6.33 5.99
 -4 0 9 -0.98 2.05
 4 0 -8 737 44.08
 -4 0 8 723.2 34.42
 -4 0 7 0.36 1.17
 -4 0 7 -0.56 1.73
 4 0 -6 1866.14 58.8
 -4 0 6 1931.49 52.14
 4 0 -5 -0.87 3.12
 -4 0 5 -2.41 2.49
 4 0 -5 -1.89 2.29
 4 0 -4 2111.93 66.2
 4 0 -4 2058.53 50
 -4 0 4 2131.75 51.2
 -4 0 3 -0.18 0.88
 -4 0 3 0.2 0.71
 4 0 -3 -2.67 2.09
 4 0 -3 -0.51 1.49
 4 0 -2 3789.97 80.34
 -4 0 2 3874.85 56.76
 4 0 -1 -1.56 1.95
 -4 0 1 -1.35 1.66
 -4 0 1 -0.34 0.56
 -4 0 0 2742.76 49.46
 -4 0 0 2684.71 60.52
 4 0 1 -1.06 2.84
 -4 0 -1 8.17 2.96
 4 0 2 2147.08 56.54
 -4 0 -2 1635.08 43.69
 -4 0 -3 -0.14 1.22
 -4 0 -4 807.54 32.3
 -4 0 -5 -0.51 1.93
 -4 0 -6 550.61 26.82
 -4 0 -7 2.33 2.2
 -4 0 -8 147.68 13.02
 4 -1 -12 -3.73 2.87
 4 1 -12 -3.76 3.22
 -4 -1 12 0.18 1.99
 -4 -1 11 58.27 11.22
 -4 1 11 53.46 11.05
 4 -1 -11 72.55 12.5
 4 1 -11 84.92 15.63
 -4 1 10 -5.16 4.88
 4 -1 -10 -0.03 0.79
 4 1 -10 -2.17 1.29
 -4 -1 10 -1.5 2.59
 4 1 -9 137.46 21.68
 -4 1 9 111.37 15.28
 -4 -1 9 129.32 15.06
 4 -1 -9 147.5 19.81
 4 1 -9 139.37 22.37
 4 -1 -8 3.97 2.91
 4 1 -8 1.18 2.27
 -4 1 8 -1.19 3.19
 -4 -1 8 0.98 2.09
 4 -1 -7 136.7 17
 4 1 -7 140.24 18.02
 -4 1 7 146.65 14.39
 -4 -1 7 135.28 14.65
 -4 1 7 141.42 14.58
 4 -1 -6 -0.64 1.15
 -4 1 6 1.24 1.56
 -4 -1 6 -0.91 1.65
 4 -1 -6 -0.02 1.83
 4 1 -6 2.48 2.29
 -4 1 6 1.7 1.76
 4 -1 -5 500.78 31.55
 -4 -1 5 460.43 25.19
 4 -1 -5 451.75 25.82
 4 1 -5 480.26 26.95
 -4 1 5 503.51 24.39
 -4 1 5 495.1 23.57
 4 -1 -4 1.5 1.58
 -4 1 4 7.44 2.61
 -4 -1 4 3.6 2.56
 4 -1 -4 10.77 5.07
 4 -1 -4 4.99 2.6
 4 1 -4 4.07 2.85
 -4 -1 4 3.93 1.45
 -4 1 4 3.42 1.65
 -4 -1 3 224.09 13.3
 4 -1 -3 190.13 20.65
 -4 1 3 254.06 16.79
 -4 -1 3 224.8 17.8
 -4 -1 2 27.38 4.48
 4 1 -2 35.99 5.99
 4 1 -2 31.92 6.52
 4 -1 -2 31.15 8.34
 -4 -1 2 36.28 7.73
 4 1 -1 300.08 17.67
 4 -1 -1 341.54 27.62
 -4 1 1 269.04 19.07
 -4 -1 1 343.06 16.48
 -4 -1 1 380.37 24.78
 4 1 0 35.2 6.06
 -4 -1 0 35.49 9.99
 -4 1 0 38.6 6.9
 -4 -1 0 37.7 7.41
 -4 -1 0 39.47 5.69
 4 1 1 604.15 28.02
 -4 -1 -1 670.68 24.36
 -4 1 -1 596.59 26.38
 -4 -1 -1 684.13 45.17
 4 -1 2 -2.14 2.25
 4 1 2 -3.52 3.25
 -4 -1 -2 -0.07 1.28
 -4 1 -2 1.45 1.49
 -4 -1 -2 0.88 1.11
 -4 -1 -2 1.68 2.99
 -4 1 -3 183 14.68
 -4 1 -4 14.28 4.49
 -4 -1 -5 296.33 18.75
 -4 1 -5 228.39 18.51
 -4 1 -5 258.31 18.79
 -4 -1 -6 2.93 2.17
 -4 1 -6 3.74 2.19
 -4 -1 -7 120.1 11.86
 -4 1 -7 105.49 12.02
 -4 1 -8 -0.45 0.75
 -4 -2 12 117.29 15.87
 4 2 -12 201.85 23.93
 4 -2 -11 2.19 2.45
 -4 -2 11 -1.18 2.05
 -4 2 10 274.58 25.41
 -4 -2 10 325.7 24.93
 4 -2 -10 355.1 27.88
 4 2 -10 384.43 37.84
 4 -2 -9 0.6 2.61
 4 2 -9 -3.05 1
 4 2 -9 -2.67 1.9
 -4 2 9 0.45 3.6
 -4 -2 9 0.31 1.23
 4 2 -8 829.92 49.28
 -4 2 8 709.12 36.91
 4 -2 -8 851.35 43.31
 4 -2 -7 2.26 1.22
 -4 2 7 0.23 1.89
 -4 -2 7 -0.62 1.66
 4 -2 -7 -2.37 2.15
 4 2 -7 0.92 1.97
 -4 2 7 -1.75 1.36
 4 -2 -6 1513.58 49.99
 4 -2 -6 1388.62 49.56
 4 2 -6 1507.75 54.38
 -4 2 6 1515.85 42.53
 -4 2 6 1433.12 46.05
 4 -2 -5 15.4 5.47
 -4 2 5 18.18 4.53
 -4 -2 5 10.31 3.08
 4 -2 -5 10.55 5.59
 4 -2 -5 15.67 4.91
 4 2 -5 17.44 4.99
 -4 2 5 16.58 4.28
 4 -2 -4 1892.92 60.88
 -4 -2 4 2025.39 40.17
 4 -2 -4 1750.78 71.51
 4 -2 -4 1773.19 46.89
 4 2 -4 1987.17 51.16
 -4 -2 4 1841.07 52.94
 -4 2 4 1997.3 48.73
 4 -2 -3 -4.23 3.91
 -4 -2 3 0.38 0.88
 4 -2 -3 5.4 5.01
 -4 -2 3 0.86 0.98
 4 2 -2 1856.67 45.32
 4 -2 -2 1757.6 73.66
 -4 -2 2 1918.26 38.52
 -4 -2 2 1933.54 58.92
 4 2 -1 -0.37 1.25
 -4 -2 1 -0.75 2.32
 4 -2 -1 0.88 1.33
 -4 -2 1 -0.06 0.52
 -4 2 1 0.74 0.69
 -4 -2 0 2732.11 46.64
 4 2 0 2460.69 52.75
 4 2 0 2762.06 51.48
 4 -2 0 2741.17 87.99
 -4 2 0 2584.84 54.53
 -4 -2 0 2392.65 60.71
 -4 -2 0 2457.18 87.19
 4 2 1 -1 1.5
 4 2 1 1.46 1.34
 -4 -2 -1 1.42 1.21
 -4 -2 -1 0.82 3.67
 -4 2 -1 0.31 1.13
 4 2 2 1408.01 43.96
 -4 -2 -2 1546.83 37.29
 -4 2 -2 1403.44 40.25
 -4 -2 -2 1509.85 72.65
 -4 -2 -3 18.11 7.7
 -4 2 -3 14.94 4.21
 -4 -2 -3 19.55 4.05
 -4 -2 -4 824.41 29.04
 -4 2 -4 647.3 30.81
 -4 2 -5 5.63 3.26
 -4 2 -5 5.39 2.32
 -4 -2 -5 8.71 2.86
 -4 -2 -6 397.8 21.02
 -4 2 -6 308.86 22.11
 -4 -2 -7 0.39 0.72
 -4 2 -7 0.05 0.88
 -4 2 -8 127.88 12.59
 4 3 -12 7.06 5.1
 -4 -3 12 -5.97 3.5
 4 3 -11 56.14 13.37
 -4 -3 11 67.98 11.47
 4 3 -10 5.16 2.09
 -4 -3 10 6.23 3.62
 4 3 -9 130.21 22.49
 -4 3 9 93.32 14.61
 4 3 -9 115.71 21.22
 4 -3 -8 13.45 3.84
 4 3 -8 16.02 6.79
 -4 3 8 8.66 1.1
 4 -3 -7 214.73 16.24
 4 3 -7 212.43 23.15
 -4 -3 7 152.06 15.68
 -4 3 7 174.46 18.28
 4 -3 -6 3.37 1.8
 -4 -3 6 2.69 2.46
 4 -3 -6 0.24 1.42
 -4 3 6 1.67 1.6
 4 3 -6 3.09 2.46
 4 -3 -5 186.83 18.16
 4 -3 -5 158.87 23.61
 4 -3 -5 169.75 16.04
 4 3 -5 169.36 17.01
 -4 -3 5 150.42 15.65
 -4 3 5 174.92 16.82
 4 -3 -4 11.64 5.09
 -4 -3 4 7.32 3.77
 4 -3 -4 5.5 6.03
 -4 -3 4 4.76 1.5
 -4 3 4 2.76 0.54
 4 -3 -3 66.96 10.99
 4 3 -3 63.25 9.2
 4 -3 -3 53.1 13.54
 -4 -3 3 71.32 7.67
 -4 -3 3 63.55 10.65
 -4 3 3 57.95 8.66
 4 3 -2 12.23 3.94
 -4 -3 2 13.55 5.05
 4 -3 -2 5.29 3.11
 -4 3 2 9.88 3.38
 -4 -3 2 11.78 2.87
 4 3 -1 166.23 13.51
 4 -3 -1 175.35 24.36
 -4 3 1 152.62 13.21
 -4 -3 1 173.72 11.84
 -4 -3 1 145.54 16.95
 4 3 0 6.75 2.89
 4 3 0 7.77 2.78
 4 -3 0 6.41 2.21
 -4 -3 0 7.97 5.66
 -4 3 0 4.99 1.71
 -4 -3 0 3.83 0.46
 4 3 1 252.2 18.18
 4 3 1 279.14 17.14
 -4 3 -1 266.34 16.51
 -4 -3 -1 275.24 15.39
 -4 -3 -1 267.09 30.82
 -4 -3 -2 3.09 1.03
 4 3 2 4.47 2.66
 4 3 2 5.77 2.54
 -4 3 -2 5.14 2.32
 -4 -3 -2 7.02 5.74
 4 3 3 199.02 14.87
 -4 3 -3 170.15 14.22
 -4 -3 -3 176.74 12.74
 -4 3 -4 2.22 1.58
 -4 3 -5 127.68 13.93
 -4 3 -6 2.78 1.87
 -4 3 -7 100.45 11.94
 -4 3 -8 -1.01 1.55
 4 4 -11 5.25 0.55
 -4 -4 11 4.49 2.59
 -4 -4 10 288.02 22.58
 4 4 -10 344.67 34.24
 4 -4 -9 26.2 5.13
 4 4 -9 38.2 12.46
 4 4 -9 38.58 12.85
 4 -4 -8 548.52 25.41
 4 4 -8 614.9 46.54
 4 -4 -7 27.32 5.77
 4 4 -7 22.29 8.12
 -4 4 7 16.89 5.55
 4 -4 -6 1471.67 45.09
 4 4 -6 1248.31 34.14
 4 4 -6 1450.25 57.54
 -4 -4 6 1182 45.09
 -4 4 6 1288.6 51.16
 -4 -4 5 0.41 1.23
 4 4 -5 0.46 0.07
 -4 4 5 2.52 1.91
 4 -4 -4 1390.56 49.48
 4 -4 -4 1188.3 67.53
 -4 -4 4 1551.3 36.71
 -4 -4 4 1289.56 48.35
 -4 4 4 1457.15 49.87
 4 -4 -3 -0.26 1.74
 4 4 -3 -0.32 0.85
 -4 -4 3 1.82 0.96
 4 -4 -3 -1.32 6.02
 -4 -4 3 1.1 1.09
 4 -4 -2 1702.38 55.85
 4 4 -2 1707.01 48.14
 4 -4 -2 1762.46 78.33
 -4 4 2 1744.51 45.5
 -4 -4 2 1916.04 40.04
 -4 -4 2 1812.42 62.19
 4 4 -1 30.29 6.2
 4 -4 -1 43.44 12.39
 -4 -4 1 31.18 9.87
 -4 4 1 29.94 5.41
 -4 -4 1 32.44 5.16
 4 4 0 1685.28 45.47
 -4 -4 0 1680.22 37.71
 -4 4 0 1585.3 39.73
 -4 -4 0 1555.8 72.54
 4 4 1 20.25 4.93
 4 4 1 14.8 4.53
 4 -4 1 27.07 9.64
 -4 4 -1 14.64 3.89
 -4 -4 -1 8.52 4.2
 -4 -4 -1 14.58 3.32
 4 4 2 1573.35 44.8
 -4 4 -2 1455.89 38.97
 -4 -4 -2 1529.57 37.67
 4 4 3 8.04 2.72
 -4 4 -3 8.77 3.4
 -4 -4 -3 6.1 2.36
 4 4 4 792.34 33.73
 -4 4 -4 725.32 33.24
 -4 4 -5 1.44 1.26
 -4 4 -6 364.06 23.17
 -4 4 -7 6.08 2.64
 -4 4 -8 166.92 13.53
 4 5 -11 61.36 12.72
 -4 -5 11 56.23 9.71
 4 -5 -10 2.28 1.46
 4 5 -10 5.95 5.88
 4 5 -9 191.81 29.05
 4 5 -9 139.25 21.55
 4 -5 -9 153.91 12.86
 4 -5 -8 18.91 4.69
 4 5 -8 14.85 4.05
 4 5 -8 24.38 9.75
 4 -5 -7 100.23 10.79
 4 5 -7 94.04 10.17
 4 5 -7 104.96 18.65
 4 -5 -6 0.45 1.1
 -4 -5 6 -1.07 0.87
 4 5 -6 -0.27 1.3
 4 5 -6 3.09 3.78
 4 -5 -5 213.61 17.51
 4 5 -5 203.03 13.26
 4 5 -5 216.26 21.57
 -4 -5 5 190.77 18.88
 -4 -5 5 227.34 14.38
 4 -5 -4 2.08 2.37
 -4 -5 4 -1.73 1.77
 -4 -5 4 0.74 0.05
 4 -5 -3 142.04 15.79
 -4 -5 3 164.2 12.33
 4 5 -3 133.33 15.25
 4 -5 -3 160.87 23.76
 -4 5 3 166.09 14.45
 -4 -5 3 155.73 18.24
 4 -5 -2 26.42 6.5
 4 5 -2 29.21 6.84
 -4 -5 2 30.95 7.82
 4 -5 -2 48.42 12.45
 -4 5 2 33.52 5.35
 -4 5 2 39.1 6.4
 -4 -5 2 44.49 6.27
 4 -5 -1 223.89 20.05
 4 5 -1 223.55 18.35
 4 -5 -1 287.82 29.76
 -4 5 1 216.3 14.53
 -4 -5 1 239.46 14.76
 -4 -5 1 210.88 26.42
 4 -5 0 59.12 10.37
 -4 -5 0 49.1 13.62
 4 5 0 61.22 9.56
 4 -5 0 81.36 15.55
 -4 5 0 65.04 7.83
 -4 -5 0 65.73 7.61
 4 5 1 224.03 18.32
 4 5 1 260.74 19.58
 -4 5 -1 269.75 15.93
 -4 -5 -1 272.02 16.12
 -4 5 -2 19.55 4.38
 4 5 2 15.98 5.06
 -4 -5 -2 17.18 4.11
 4 5 3 160.03 16.53
 -4 5 -3 153.15 13.9
 -4 -5 -3 130.76 11.34
 -4 5 -4 18.89 5.18
 4 5 4 13.69 5.15
 4 5 5 323.49 23.87
 -4 5 -5 300.01 20.84
 -4 5 -6 13.55 4.16
 -4 5 -7 138.24 12.84
 -4 5 -8 6.73 2.57
 4 -6 -11 0.27 0.7
 4 6 -11 -0.58 1.1
 -4 -6 11 1.31 2.1
 4 6 -10 320.76 27.64
 4 -6 -10 355.97 18.43
 4 -6 -9 16.41 4.14
 4 6 -9 14.63 5.99
 4 6 -9 22.41 9.81
 4 6 -8 696.49 55.8
 4 -6 -8 615.56 26.36
 4 -6 -7 1.12 0.85
 4 6 -7 -0.24 1.86
 4 6 -7 2.64 2.1
 4 -6 -6 889.71 32.3
 4 6 -6 762.18 28.17
 4 6 -6 884.39 53.61
 4 -6 -5 9.96 3.23
 -4 -6 5 6.34 3.06
 4 6 -5 9.87 3.02
 4 6 -5 16.18 7.05
 -4 -6 5 13.69 3.67
 4 -6 -4 1285.75 43.33
 4 6 -4 1394.93 58.4
 -4 -6 4 1443.69 37.91
 -4 -6 4 1225.79 50.81
 4 -6 -3 16.54 5.32
 4 6 -3 20.92 6.6
 -4 -6 3 17.32 5.91
 -4 6 3 14.93 3.96
 -4 6 3 22.32 4.85
 -4 -6 3 24.64 4.78
 4 -6 -2 1511.46 51.01
 4 6 -2 1537.87 55.03
 -4 6 2 1519.09 37.72
 4 -6 -1 38.67 8.12
 4 6 -1 38.12 8.08
 -4 6 1 34.93 5.2
 -4 6 1 35.88 5.72
 -4 -6 1 47.27 6.81
 4 -6 0 1322.5 49.48
 4 6 0 1417.26 50.03
 -4 6 0 1397.93 36.23
 -4 -6 0 1494.68 38.36
 4 -6 1 6.66 3.89
 4 6 1 6.11 3.02
 -4 6 -1 5.22 2.12
 -4 -6 -1 6.85 2.74
 4 6 2 870.71 40.82
 -4 6 -2 841.92 29.55
 -4 -6 -2 805.46 29.17
 -4 6 -3 4.47 2.34
 4 6 3 4.96 3.71
 -4 -6 -3 2.67 1.74
 4 6 4 677.96 38.77
 -4 6 -4 761.28 32.4
 4 6 5 -1.39 2.31
 -4 6 -5 0.05 1.22
 4 6 6 356.49 26.19
 -4 6 -6 412.03 22.17
 -4 6 -7 -1.05 1.89
 4 -7 -10 3.6 2.03
 4 7 -10 1.4 0.83
 4 7 -9 78.39 12.4
 4 -7 -9 118.67 10.94
 4 -7 -8 1.76 1.51
 4 7 -8 3.02 3.6
 4 7 -8 0.66 0.33
 4 7 -8 5.58 9.09
 4 -7 -7 113.58 11.19
 4 7 -7 77.69 9.78
 4 7 -7 108.56 22.08
 4 -7 -6 9.95 3.37
 4 7 -6 5.33 2.24
 4 7 -6 10.01 6.82
 4 -7 -5 99.26 10.66
 4 7 -5 100.7 18.84
 -4 -7 5 96.71 9.77
 4 -7 -4 -0.52 1.56
 -4 7 4 1.49 2.1
 -4 -7 4 0.03 0.53
 4 -7 -3 174.95 15.63
 4 7 -3 165.94 21.54
 -4 7 3 181.72 14.06
 -4 -7 3 206.63 14.67
 -4 -7 3 175.45 19.16
 4 -7 -2 -0.09 1.42
 4 7 -2 1.53 2.99
 -4 7 2 1.82 1.46
 -4 7 2 0.09 1.01
 -4 -7 2 4.06 2.66
 4 -7 -1 149.85 15.8
 4 7 -1 141.24 18.16
 -4 7 1 137.3 10.58
 -4 7 1 173.57 12.45
 -4 -7 1 164.85 13.1
 4 -7 0 11.62 4.41
 4 7 0 6.47 4.77
 -4 7 0 6.78 2.5
 -4 7 0 4.97 1.93
 -4 -7 0 2.64 1.76
 4 7 1 74.66 13.42
 -4 7 -1 72.24 8.23
 -4 -7 -1 82.33 9.5
 -4 7 -2 16.18 4.15
 4 7 2 5.75 3.07
 -4 -7 -2 9.59 2.82
 4 7 3 113.72 17.03
 -4 7 -3 144.19 13.22
 -4 -7 -3 102.99 10.74
 -4 7 -4 2.37 1.63
 4 7 4 -2.34 3.45
 4 7 5 149.44 19.06
 -4 7 -5 172.06 13.74
 4 7 6 5.96 3.31
 -4 7 -6 9.5 2.95
 4 7 7 130.83 14.89
 -4 7 -7 150.46 10.85
 -4 8 10 184.38 12.99
 4 -8 -10 267.86 14.48
 4 -8 -9 -1.01 1.28
 -4 8 9 -0.19 1.35
 -4 8 8 346.48 21.49
 4 -8 -8 408.38 19.9
 4 -8 -7 1.61 1.2
 4 8 -7 2.1 2.15
 4 8 -7 -3.37 2.88
 -4 8 7 -1.64 1.99
 4 -8 -6 574.76 24.66
 4 8 -6 654.09 54.68
 -4 8 6 565.23 28.89
 4 -8 -5 0.99 1.43
 4 8 -5 -0.56 5.04
 -4 8 5 2.03 1.67
 -4 -8 5 5.44 2.42
 4 -8 -4 879.96 31.05
 -4 8 4 877.87 32.97
 -4 -8 4 835.96 30.91
 4 -8 -3 1.1 1.38
 4 8 -3 -1.06 4.07
 -4 8 3 -0.35 1.37
 -4 -8 3 0 1.31
 4 -8 -2 1003.14 36.35
 4 8 -2 881.97 55.18
 -4 8 2 932.28 29.04
 4 -8 -1 3.36 2.24
 4 8 -1 3.49 4.96
 -4 8 1 2.37 1.66
 -4 -8 1 3.49 1.93
 4 8 0 744.82 47.39
 -4 8 0 742.45 24.87
 -4 8 0 867.26 28.05
 -4 -8 0 829.2 31.28
 4 8 1 3.09 2.58
 -4 8 -1 0.27 1.08
 -4 -8 -1 0.6 0.31
 4 8 2 498.51 39.12
 -4 -8 -2 444.12 22.68
 4 8 3 15.97 6.04
 -4 -8 -3 21.41 4.78
 4 8 4 538.95 39.79
 -4 8 -4 552.16 22.71
 4 8 5 3.27 2.4
 4 8 6 317.52 27.07
 -4 9 9 37.2 5.82
 4 -9 -9 53.38 6.53
 4 -9 -8 0.94 0.8
 4 9 -8 2.5 1.97
 -4 9 8 2.74 2.02
 4 9 -7 31.9 6.35
 -4 9 7 38.98 6.76
 4 -9 -7 45.11 6.58
 4 -9 -6 3.76 1.95
 -4 9 6 0.76 1.53
 4 -9 -5 96.68 9.76
 4 9 -5 108.7 22.01
 -4 9 5 109.65 11.57
 -4 -9 5 81.8 9.61
 4 -9 -4 9.81 2.84
 -4 9 4 11.17 3.62
 -4 -9 4 8.61 3.32
 4 -9 -3 118.07 10.92
 -4 -9 3 121.91 12.23
 4 9 -3 86.68 20.62
 -4 9 3 102.88 9.96
 4 -9 -2 2.9 2.4
 4 9 -2 1.67 1.82
 -4 9 2 1.87 1.47
 -4 -9 2 0.15 1
 4 9 -1 81.51 17.91
 -4 9 1 76.82 8.1
 -4 -9 1 90.13 10.71
 4 9 0 4.11 4.48
 -4 9 0 1.72 1.21
 -4 -9 0 1.88 1.56
 4 9 1 109.65 19.44
 -4 9 -1 102.78 9.35
 -4 9 -1 127.03 11.4
 -4 -9 -1 101.37 11.15
 4 9 2 57.05 14.43
 -4 -9 -2 41.71 7.01
 4 9 3 142.27 21.64
 -4 -9 -3 108.2 11.16
 4 9 4 24.47 8.52
 4 9 5 172.82 21.65
 -4 10 8 202.47 12.92
 4 -10 -8 238.88 13.53
 4 -10 -7 0.02 0.29
 4 10 -7 0.47 1.04
 -4 10 7 2.27 1.6
 -4 10 6 429.66 21.32
 4 -10 -6 450.38 19.78
 4 -10 -5 38.64 5.92
 -4 10 5 36.82 6.3
 -4 -10 5 24.26 5.19
 4 -10 -4 626.21 24.19
 -4 10 4 626.89 25.31
 4 -10 -3 19.65 4.22
 -4 10 3 18.05 4.04
 -4 -10 3 15.28 4.44
 4 10 -2 787.44 61.51
 -4 10 2 748.98 26.12
 -4 -10 2 729.46 31.08
 4 10 -1 8.9 5.49
 -4 10 1 12.35 3.37
 -4 -10 1 11.44 3.42
 4 10 0 820.28 58.49
 -4 10 0 734.68 25.47
 4 10 1 21.95 10.22
 -4 -10 -1 15.22 4.16
 4 10 2 687.44 50.05
 -4 -10 -2 492.88 24.15
 4 10 3 7.39 2.79
 -4 -10 -3 10.3 3.37
 4 10 4 403.33 34.29
 -4 11 7 81.06 7.96
 4 -11 -7 83.01 7.63
 4 -11 -6 0.65 0.93
 -4 11 6 -0.25 0.82
 -4 11 5 67.45 8.01
 -4 -11 5 48.08 7.39
 4 -11 -5 71.62 7.41
 4 -11 -4 20.82 3.93
 -4 11 4 19.64 4.35
 -4 -11 4 9.02 3.31
 -4 11 3 128.73 10.83
 -4 -11 3 99.56 11.35
 4 11 -2 17.62 7
 -4 11 2 16.13 3.79
 -4 -11 2 11.2 4.34
 -4 11 1 144.72 11.2
 -4 -11 1 119.82 12.36
 4 11 0 6.08 3.85
 -4 -11 0 3.79 1.89
 4 11 1 154.92 23.37
 -4 -11 -1 100.15 11
 4 11 2 43.05 11.52
 -4 -11 -2 29.67 5.78
 -4 11 -2 29.2 4.98
 4 11 3 157.38 21.31
 4 -12 -5 9.09 2.33
 -4 12 5 8.88 2.67
 -4 -12 5 1.87 1.52
 -4 12 4 515.8 20.83
 -4 -12 4 324.71 19.73
 -4 12 3 3.39 1.85
 -4 -12 3 7.81 3.2
 -4 12 2 435.26 19.18
 -4 -12 2 322.3 19.97
 4 12 -1 -0.4 2.72
 -4 -12 1 -0.11 1.08
 -4 -12 0 451.19 22.96
 -4 12 0 577.72 22.49
 -4 12 -1 3.97 1.77
 4 12 1 8.99 5.35
 -4 -12 -1 4.54 2.6
 -4 -12 -2 307.08 17.28
 -4 12 -2 364.16 16.36
 -5 0 11 48.55 9.89
 5 0 -11 63.13 11.87
 5 0 -10 -0.45 0.82
 -5 0 10 -3.84 4.71
 -5 0 9 121.06 15.81
 5 0 -9 153.44 20.82
 5 0 -8 -2.1 2.94
 -5 0 8 -2.04 3.13
 5 0 -7 180.36 20.06
 -5 0 7 174.63 16.98
 5 0 -6 0.11 0.96
 -5 0 6 -0.23 1.23
 5 0 -5 64.72 12.83
 5 0 -5 59.12 10.09
 -5 0 5 60.48 8.64
 5 0 -4 -1.3 2.46
 5 0 -4 0.63 0.26
 5 0 -3 248.35 18.1
 -5 0 2 -3.01 2.97
 -5 0 1 173.44 16.91
 -5 0 0 1.08 1.8
 -5 0 -1 46.86 7.71
 -5 0 -2 1.48 1.75
 -5 0 -3 69.22 9.36
 -5 0 -4 -0.5 1.11
 -5 0 -5 76.14 9.98
 -5 0 -6 1.02 1.41
 -5 0 -7 96.7 9.33
 5 -1 -11 3.78 2.25
 5 1 -11 0.27 2.16
 -5 -1 11 -0.32 1.4
 -5 1 10 258.62 24.25
 -5 -1 10 257.86 23.1
 5 -1 -10 324.73 26.02
 5 -1 -9 -1.04 1.65
 5 1 -9 -1.72 2.01
 5 1 -9 -1.05 2.29
 -5 1 9 1.67 4.16
 -5 -1 9 2.62 2.01
 5 -1 -8 567.34 37.19
 5 1 -8 527.84 37.83
 -5 1 8 538.2 33.63
 -5 -1 8 568.02 32.17
 5 -1 -7 2.54 1.62
 5 1 -7 0.15 2.16
 -5 1 7 -0.98 2.92
 -5 -1 7 0.83 0.92
 5 -1 -6 861.28 42.67
 5 -1 -6 748.31 38
 5 1 -6 774.27 39.91
 -5 1 6 739.86 34.23
 -5 -1 6 792.58 32.71
 5 -1 -5 31.38 8.6
 -5 -1 5 24.28 6.35
 5 -1 -5 24 6.22
 5 1 -5 22.19 6.09
 -5 -1 5 28.55 5.92
 -5 1 5 18.44 5.17
 5 -1 -4 1152.37 52.26
 5 1 -4 1261.33 58.25
 5 -1 -4 1103.11 40.7
 5 1 -4 1154.53 42.3
 -5 -1 4 1312.02 48.77
 -5 -1 3 0.33 1.64
 5 1 -3 3.69 2
 -5 1 2 1392.76 48.72
 -5 1 1 19.92 5.29
 -5 -1 1 16.77 5.07
 -5 1 0 1111.05 37.94
 -5 -1 0 1058.27 39.33
 -5 1 -1 -0.93 0.97
 -5 -1 -1 0.23 1.33
 -5 -1 -2 464.9 23.06
 -5 1 -2 561.72 26.11
 -5 1 -3 3.98 2.1
 -5 -1 -4 397.22 21.78
 -5 1 -4 364.07 22.32
 -5 1 -4 347.26 21.68
 -5 -1 -5 3.39 2.07
 -5 1 -5 1.55 0.57
 -5 -1 -6 177.02 13.32
 -5 1 -6 154.71 13.79
 -5 1 -7 -0.11 0.54
 -5 -2 11 60.51 10.67
 5 2 -11 103.87 17.96
 -5 2 10 -3.42 3.34
 -5 -2 10 -0.79 1.3
 5 2 -9 137.51 20.68
 -5 2 9 100.18 14.88
 -5 -2 9 113.68 14.18
 5 2 -8 -0.56 2.1
 -5 2 8 -1.63 4.16
 -5 -2 8 -0.15 2.13
 5 -2 -7 145.26 14.69
 5 -2 -7 122.36 15.9
 5 2 -7 117.05 16.59
 -5 2 7 120.11 15.42
 5 -2 -6 0.55 3.4
 5 -2 -6 -0.3 0.36
 5 2 -6 1.58 3.56
 -5 2 6 -7.01 5.17
 5 -2 -5 78.21 13.04
 5 -2 -5 80.49 11.43
 5 2 -5 75.81 11.67
 -5 2 5 78.49 11.39
 5 -2 -4 13.1 6.36
 -5 -2 4 16.76 5.77
 5 2 -4 12.99 4.64
 -5 -2 4 13.82 3.65
 5 -2 -3 293.77 25.54
 -5 -2 3 320.72 19.05
 -5 2 3 269.52 21.34
 5 2 -3 306.53 20.62
 -5 2 2 -0.74 0.85
 -5 -2 2 -1.46 2.27
 5 2 -1 266.38 18.56
 -5 2 1 263.75 18.8
 -5 -2 1 261.04 21.96
 -5 -2 1 251.07 16.65
 5 2 0 0.2 0.79
 -5 2 0 0.19 0.17
 -5 -2 0 1.95 2.26
 -5 -2 0 1.23 2.97
 -5 2 -1 205.1 15.44
 -5 2 -2 10.49 3.17
 -5 2 -3 205.06 15.99
 -5 2 -4 5.71 2.87
 -5 2 -5 136.52 13.33
 -5 2 -6 2.86 1.62
 5 3 -11 -3.44 3.2
 -5 -3 11 2.02 1.61
 -5 -3 10 259.19 20.95
 5 3 -10 475.76 47.33
 5 3 -9 9.13 6.71
 -5 -3 9 4.06 2.83
 5 -3 -8 563.79 26.32
 5 3 -8 538.26 40.48
 -5 3 8 474.17 32.46
 5 -3 -7 -0.21 1.75
 5 3 -7 0.65 1.12
 -5 3 7 -2.35 3.56
 5 -3 -6 674.55 33.87
 5 -3 -6 641.23 34.46
 5 3 -6 633.23 37.23
 -5 3 6 596.16 33.86
 5 -3 -5 15.64 5.34
 5 3 -5 17.73 5.44
 -5 -3 5 19.61 4.63
 -5 3 5 12.94 4.71
 5 -3 -4 1167.73 50.02
 5 3 -4 1077.6 42.48
 -5 -3 4 1174.19 36.8
 -5 -3 4 1199.45 51.9
 5 -3 -3 -2.06 2.17
 -5 -3 3 -0.47 1.72
 -5 3 3 1.14 1.9
 -5 -3 3 0.48 0.93
 5 -3 -2 1528.78 57.76
 5 3 -2 1550.35 48.01
 -5 3 2 1531.62 46.3
 -5 -3 2 1502.11 40.5
 5 3 -1 -1.23 1.92
 -5 3 1 -1.22 2.21
 -5 -3 1 0.99 0.55
 5 3 0 1182.85 39.75
 -5 3 0 1104.16 35.97
 -5 -3 0 1084.7 34.4
 5 3 1 14.67 4.38
 -5 3 -1 8.57 2.63
 -5 -3 -1 10.26 3.51
 -5 3 -2 698.71 28.17
 -5 3 -3 4.67 2.27
 -5 3 -4 678.52 30.2
 -5 3 -5 5.37 2.58
 -5 3 -6 213.79 15.91
 5 4 -10 6.33 6.13
 -5 -4 10 -0.86 1.38
 5 4 -9 87.13 18.73
 -5 -4 9 60.16 9.53
 5 -4 -9 75.19 8.85
 5 -4 -8 0.35 1.71
 5 4 -8 1.76 3.42
 5 -4 -7 120.55 12.42
 5 4 -7 118.02 18.03
 5 -4 -6 7.64 3.63
 5 4 -6 3.53 2.48
 5 -4 -5 142.02 16.26
 5 4 -5 124.12 15.45
 -5 -4 5 143.33 12.76
 5 -4 -4 10.65 5.43
 5 4 -4 6.53 3.58
 -5 4 4 8.63 3.36
 -5 -4 4 12.62 3.62
 5 -4 -3 243.61 22.76
 -5 4 3 261.97 18.95
 -5 -4 3 264.08 16.91
 5 -4 -2 1.61 2.04
 5 4 -2 5.12 3.08
 -5 4 2 3.19 1.5
 -5 -4 2 3.57 1.36
 5 -4 -1 129.42 16.44
 5 4 -1 143.11 14.92
 -5 4 1 132.44 12.27
 -5 -4 1 133.19 12.09
 5 4 0 1.36 0.94
 -5 4 0 3.51 2.3
 -5 -4 0 5.05 2.42
 5 4 1 138.27 14.37
 -5 4 -1 115.72 11.02
 -5 -4 -1 114.97 11.53
 5 4 2 4.56 2.14
 -5 4 -2 5.71 2.57
 -5 -4 -2 4.83 2.46
 -5 4 -3 248.68 17.83
 -5 4 -4 12.87 4.35
 -5 4 -5 144.44 13.04
 -5 4 -6 3.68 1.91
 -5 -5 10 137.49 14.01
 5 5 -10 350.91 42.59
 5 -5 -9 -1.69 1.42
 5 5 -9 3.99 6.88
 5 5 -9 -8.79 7.18
 5 -5 -8 422.23 21.48
 5 5 -8 499.49 45.09
 5 -5 -7 7.66 2.95
 5 5 -7 4.4 4.01
 -5 5 7 4.35 0.33
 5 -5 -6 589.71 27.95
 5 5 -6 577.72 39.9
 -5 5 6 541.96 29.17
 5 -5 -5 7.99 3.17
 5 5 -5 6.2 3.58
 -5 5 5 6.25 3.24
 -5 -5 5 6.64 2.75
 5 -5 -4 842.48 39.36
 -5 5 4 899.91 35.73
 -5 -5 4 833.75 31.06
 5 -5 -3 6 1.72
 -5 5 3 7.82 2.52
 -5 -5 3 10.38 3.41
 5 -5 -2 824.34 41.13
 5 5 -2 828.68 38.52
 -5 5 2 882.58 31.95
 -5 -5 2 886.17 31.57
 5 -5 -1 2.39 2.41
 5 5 -1 3 3.25
 -5 5 1 0.28 0.85
 -5 -5 1 0.73 0.54
 5 -5 0 646.75 36.7
 5 5 0 715.75 35.09
 -5 5 0 672.62 26.08
 -5 -5 0 650.23 27
 5 -5 1 1.36 1.17
 5 5 1 2.44 1.85
 -5 5 -1 2.93 1.04
 -5 -5 -1 3.8 2.49
 5 -5 2 537.82 32.9
 5 5 2 634.87 33.05
 -5 5 -2 553.15 25.18
 -5 -5 -2 536.53 25.19
 5 -5 3 -2.53 3.28
 5 5 3 1.11 0.87
 -5 5 -3 -0.33 1.08
 -5 5 -4 481.75 23.62
 -5 5 -5 10.08 3.51
 -5 5 -6 203.47 13.64
 5 6 -9 67.83 17.33
 5 -6 -9 44.55 6.23
 5 -6 -8 13.03 3.42
 5 6 -8 19.6 11.53
 5 -6 -7 93.9 10.13
 5 6 -7 102.2 20.27
 5 -6 -6 9.17 3.43
 5 6 -6 11.58 6.09
 5 -6 -5 59.27 9.01
 5 6 -5 64.15 12.69
 -5 6 5 49.04 7.81
 -5 6 5 64.05 8.97
 -5 -6 5 58.66 7.94
 5 -6 -4 -2.98 1.73
 -5 6 4 0.5 1.25
 -5 6 4 0.03 1.09
 -5 -6 4 0.4 0.63
 -5 -6 3 63.18 8.51
 5 -6 -3 52.79 9.58
 5 6 -3 56.65 11.08
 -5 6 3 54 7.09
 -5 6 3 56.43 7.98
 5 -6 -2 2.06 1.02
 5 6 -2 5.45 4.19
 -5 6 2 0.72 1.21
 -5 -6 2 2.38 1.32
 5 -6 -1 65.61 11.15
 5 6 -1 81.57 12.87
 -5 6 1 81.51 9.01
 -5 -6 1 69.25 8.95
 5 -6 0 0.16 1.48
 5 6 0 0.33 0.7
 -5 6 0 -0.45 1.5
 -5 -6 0 -1.05 1.42
 5 -6 1 143.27 16.79
 5 6 1 169.64 18.43
 -5 6 -1 158.98 12.44
 -5 -6 -1 151.53 13.2
 5 -6 2 3.65 3.37
 5 6 2 5.26 2.74
 -5 6 -2 2.36 1.45
 -5 -6 -2 -0.23 1.2
 5 6 3 202.91 19.97
 -5 6 -3 229.06 15.96
 -5 -6 -3 177.91 14.33
 5 6 4 30.64 6.85
 -5 6 -4 39.79 6.34
 -5 6 -5 95.9 9.43
 5 -7 -9 0.77 1.16
 5 7 -9 5.17 4.98
 -5 7 9 0.86 0.79
 -5 7 8 253.98 17.42
 5 -7 -8 326.35 17.2
 5 -7 -7 5.36 2.7
 -5 7 7 0.29 1.26
 5 -7 -6 482.06 22.6
 -5 7 6 437.68 23.45
 5 -7 -5 4.01 1.62
 -5 7 5 2.97 1.5
 -5 -7 5 3.09 1.87
 5 -7 -4 512.58 26.1
 -5 7 4 500.6 22.99
 -5 -7 4 479.07 24.03
 5 -7 -3 0.34 1.7
 -5 7 3 1.75 1.17
 -5 7 3 0.92 0.56
 -5 -7 3 2.77 2.42
 5 -7 -2 491.26 28.2
 5 7 -2 522.93 37.38
 -5 7 2 562.55 23.65
 -5 -7 2 575.26 26.74
 5 -7 -1 5.69 3.47
 5 7 -1 10.02 5.03
 -5 7 1 4.74 2.21
 -5 -7 1 5.89 2.49
 5 -7 0 696.15 34.55
 -5 -7 0 723.09 29.76
 5 7 0 776.22 43.25
 -5 7 0 733.05 26.18
 5 -7 1 5.12 3.1
 5 7 1 5.06 2.5
 -5 7 -1 5.63 1.71
 -5 -7 -1 4.73 2.84
 5 7 2 733.25 42.31
 -5 7 -2 763.4 28.12
 5 7 3 -1.2 4.69
 5 7 4 298.92 24.78
 -5 7 -4 341.65 16.98
 5 7 5 7.41 3.61
 -5 7 -5 5.64 2.08
 5 8 -8 -0.14 0.92
 -5 8 8 1 1.37
 5 -8 -7 96.32 9.28
 -5 8 7 91.2 9.86
 5 -8 -6 3.08 1.11
 -5 8 6 3.31 1.61
 5 -8 -5 89.84 9.41
 5 8 -5 103.27 21.79
 -5 8 5 86.94 9.45
 -5 -8 5 76.4 9.18
 5 -8 -4 0.75 1.32
 -5 8 4 0.92 1.45
 -5 -8 4 3.04 2.05
 5 -8 -3 81.48 9.78
 -5 8 3 96.75 9.13
 -5 -8 3 91.77 10.67
 5 -8 -2 16.3 4.2
 5 8 -2 33.75 11.23
 -5 8 2 23.62 4.22
 -5 8 2 27.26 4.88
 -5 -8 2 23.71 5.31
 5 -8 -1 117.69 12.67
 5 8 -1 134.45 20.04
 -5 8 1 139.26 11.25
 -5 -8 1 125.4 12.65
 5 -8 0 18.3 5.15
 5 8 0 12.52 6.49
 -5 8 0 11.75 3.46
 -5 -8 0 10.47 3.33
 5 8 1 168.32 21.56
 -5 8 -1 188.22 13.57
 -5 -8 -1 153.91 13.5
 5 8 2 10.33 4.36
 -5 8 -2 13.77 3.79
 -5 -8 -2 8.27 2.74
 5 8 3 146.1 19.34
 -5 8 -3 175.64 11.63
 5 8 4 10.56 4.47
 -5 8 -4 6.78 2.16
 5 -9 -7 8.98 2.61
 -5 9 7 11.78 3.1
 5 -9 -6 471.46 19.71
 -5 9 6 425.73 19.53
 5 -9 -5 7.78 2.77
 5 9 -5 8.55 3.86
 -5 9 5 11.83 3.34
 -5 -9 5 3.87 1.41
 5 -9 -4 548.45 22.27
 -5 9 4 553.57 21.79
 5 -9 -3 17.78 4.09
 -5 9 3 17.83 3.73
 -5 -9 3 15.82 4.25
 5 -9 -2 508.27 22.55
 -5 9 2 484.33 19.24
 -5 -9 2 450.17 23.71
 5 9 -1 41.77 12.16
 -5 -9 1 36.26 6.63
 5 9 0 467.09 40.13
 -5 -9 0 420.67 22.59
 5 9 1 6.83 4.09
 -5 -9 -1 8.15 3.16
 5 9 2 440.18 36.7
 -5 -9 -2 278.37 17.16
 5 9 3 -6.53 5.23
 5 -10 -6 6.65 2.01
 -5 10 6 7.19 2.09
 5 -10 -5 97.9 8.52
 -5 10 5 89.63 8.38
 5 -10 -4 0.03 0.31
 -5 10 4 1.07 0.57
 -5 -10 4 1.19 1.37
 5 -10 -3 84.34 8
 -5 10 3 77.88 7.65
 -5 -10 3 62.77 8.59
 -5 10 2 28.51 4.55
 -5 -10 2 17.19 4.29
 5 10 -1 93 18.93
 -5 -10 1 63.1 8.65
 5 10 0 30.48 10.42
 -5 -10 0 21.57 4.81
 5 10 1 91.07 17.7
 -5 -10 -1 50.13 7.32
 -5 11 3 6.91 2.1
 -5 -11 3 4.61 2.36
 -5 11 2 298.58 13.88
 -5 -11 2 214.65 15.47
 5 11 -1 7.67 2.28
 -5 -11 1 4.81 1.92
 6 0 -9 4.14 3.59
 -6 0 9 -1.63 3.01
 6 0 -8 194.38 19.78
 -6 0 8 197.12 18.9
 6 0 -7 -1.07 1.6
 -6 0 7 -5.37 3.47
 6 0 -6 415.44 27.94
 -6 0 6 368.01 23.99
 6 0 -5 2.82 2.74
 6 0 -5 -2.92 3.36
 6 0 -4 534.69 35.42
 -6 0 4 581.54 33.49
 6 0 -3 -1.52 0.83
 -6 0 3 -0.41 1.62
 -6 0 2 653.61 31.81
 -6 0 1 -1.04 1.26
 -6 0 0 393.22 22.12
 -6 0 -1 -0.54 1.48
 -6 0 -2 401.7 21.13
 -6 0 -3 -0.4 1.12
 -6 0 -4 206.93 14.04
 6 1 -9 44.47 10.45
 -6 1 9 32.06 7.94
 -6 -1 9 29.55 7.25
 6 1 -8 -2.41 3.49
 -6 1 8 -0.02 1.59
 -6 -1 8 1.82 1.08
 6 -1 -7 58.34 10.33
 6 1 -7 57.03 10.54
 -6 1 7 48.34 9.13
 -6 -1 7 53.53 9.14
 6 -1 -6 -1.94 2.94
 6 -1 -6 -2 2.91
 6 1 -6 3.46 3.9
 -6 1 6 -4.44 3.46
 -6 -1 6 -0.19 1.28
 6 -1 -5 173.82 18.68
 6 1 -5 150.02 16.44
 -6 1 5 146.77 16.37
 6 -1 -4 5.09 2.59
 6 1 -4 4.8 3.73
 6 1 -4 5.28 2.7
 -6 1 4 2.75 2
 -6 -1 4 3.34 2.65
 6 -1 -3 38.14 8.98
 6 1 -3 43.72 9.89
 6 1 -3 45.34 7.83
 -6 1 3 57.09 9.57
 -6 -1 3 54.59 9.95
 -6 1 2 0.6 0.93
 -6 -1 2 0.34 2.03
 -6 1 1 92.37 11.06
 -6 -1 1 96.06 11.54
 -6 1 0 13.99 3.98
 -6 -1 0 11.14 3.71
 -6 1 -1 117.95 11.43
 -6 1 -2 10.24 3.34
 -6 1 -3 133.44 12.27
 -6 1 -3 124.79 11.92
 -6 1 -4 1.61 1.76
 6 2 -9 3.24 3.77
 -6 -2 9 -0.33 1.57
 6 2 -8 276.83 24.25
 -6 -2 8 313.43 22.36
 6 -2 -7 9.1 3.22
 6 2 -7 2.36 2.73
 -6 -2 7 7.03 3.2
 6 -2 -6 498.15 27.74
 6 2 -6 445.3 29.45
 -6 2 6 408.98 26.13
 -6 -2 6 449.51 24.63
 6 -2 -5 1.92 0.3
 6 2 -5 -0.85 1.05
 -6 2 5 -0.26 2.92
 6 -2 -4 592.99 35.02
 6 2 -4 571.42 30.64
 -6 2 4 653.06 32.56
 -6 -2 4 650.32 37.3
 6 -2 -3 -1.76 2.38
 6 2 -3 -0.46 2.64
 6 2 -3 1.14 1.51
 -6 2 3 1.02 1.62
 -6 -2 3 1.04 0.84
 6 -2 -2 373.16 28.75
 6 2 -2 382.16 22.82
 -6 2 2 421.47 23.73
 -6 -2 2 432.5 26.42
 6 -2 -1 2.52 2.18
 -6 2 1 6.33 2.27
 -6 -2 1 4.12 2.28
 -6 2 0 569.4 25.51
 -6 2 -1 14.24 3.83
 -6 2 -2 389.25 20.68
 -6 2 -3 4.31 1.89
 -6 2 -3 10.96 3.46
 -6 2 -4 237.48 15.47
 6 3 -9 65.18 12.3
 -6 3 9 49.82 7.84
 -6 -3 9 59.9 9.23
 6 3 -8 1.37 1.58
 -6 3 8 0.92 1.53
 -6 -3 8 -1.19 1.87
 6 -3 -7 122.35 11.46
 6 3 -7 86.04 13.32
 -6 3 7 82.42 11.08
 -6 -3 7 98.37 11.86
 6 -3 -6 -2.89 2.12
 6 3 -6 -0.18 0.77
 -6 3 6 -2.44 3.6
 -6 -3 6 1.01 0.99
 6 -3 -5 110.19 13.68
 6 3 -5 91.17 12.57
 -6 3 5 115.43 13.12
 6 -3 -4 -0.01 1.76
 6 3 -4 1.81 1.26
 -6 3 4 -2.98 2.9
 -6 -3 4 2.43 2.92
 6 -3 -3 58.8 10.69
 6 3 -3 51.98 8.74
 -6 3 3 72.48 9.67
 -6 -3 3 77.08 11.84
 6 -3 -2 5.55 3.88
 6 3 -2 2.14 1.95
 -6 3 2 0.26 0.91
 6 -3 -1 130.71 16.5
 -6 3 1 150.42 13.2
 6 -3 0 0.23 2.59
 -6 3 0 4.37 2.63
 6 -3 1 96.83 13.21
 -6 3 -1 127.12 11.54
 6 -3 2 8.49 3.4
 -6 3 -2 9.85 3.25
 6 -3 3 105.41 12.73
 -6 3 -3 137.67 12.18
 -6 3 -3 132.06 12.02
 6 -3 4 -0.99 1.94
 -6 3 -4 0.77 0.62
 6 -4 -8 258.03 14.82
 6 4 -8 247.94 24.57
 -6 4 8 198.3 15.12
 -6 -4 8 207.29 16.56
 6 -4 -7 4.24 2.44
 6 4 -7 -0.02 1.27
 -6 4 7 -0.58 2.17
 -6 -4 7 -1.93 1.57
 6 -4 -6 435.27 23.14
 6 4 -6 391.35 28.43
 -6 4 6 376.89 22.05
 -6 -4 6 395.52 21.87
 6 -4 -5 3.21 1.43
 6 4 -5 0.46 0.86
 -6 4 5 3.12 2.01
 6 -4 -4 456.31 28.56
 6 4 -4 404.14 26.3
 -6 4 4 452.86 23.81
 6 -4 -3 1.86 2.14
 6 4 -3 3.24 3.29
 -6 4 3 -1.28 2.06
 6 -4 -2 551.81 33.35
 6 4 -2 543.15 28.65
 -6 4 2 574.51 25.44
 6 -4 -1 -4.17 4.27
 -6 4 1 0.32 1.04
 6 -4 0 491.37 30.79
 -6 4 0 583.36 24.01
 6 -4 1 0.71 2.01
 -6 4 -1 2.89 1.19
 6 -4 2 321.37 22.83
 -6 4 -2 420.94 21.18
 6 -4 3 -1.4 0.52
 -6 4 -3 -0.83 1.5
 -6 4 -3 0.35 0.93
 6 -5 -8 0.93 0.85
 6 5 -8 -2.68 2.78
 -6 5 8 -0.98 1.23
 -6 -5 8 2.82 2.07
 6 -5 -7 39.35 5.97
 6 5 -7 22.66 7.09
 -6 5 7 29.96 5.26
 -6 5 7 28.08 5.23
 -6 -5 7 26.4 5.68
 6 -5 -6 3.73 2
 6 5 -6 0.87 1.96
 -6 5 6 4.1 1.79
 -6 5 6 2.23 0.09
 -6 -5 6 2.86 1.34
 6 -5 -5 86.04 10.36
 6 5 -5 80.12 12.48
 -6 5 5 80.77 9.35
 6 -5 -4 -2.05 3.97
 6 5 -4 1.75 2.64
 -6 -5 4 0.81 1.02
 -6 5 4 -0.92 1.92
 6 -5 -3 88.63 12.05
 6 5 -3 80.09 11.74
 -6 5 3 101.43 10.32
 -6 -5 3 90.28 10.43
 6 -5 -2 -1.19 0.53
 -6 -5 2 -0.28 0.45
 6 -5 -1 154.35 16.44
 -6 5 1 151.93 12
 -6 -5 1 156.11 13.76
 6 -5 0 15.87 5.33
 -6 5 0 18.71 4.18
 6 -5 1 117.5 13.72
 6 5 1 154.42 15.49
 -6 5 -1 149.57 11.86
 6 -5 2 -1.18 0.72
 -6 5 -2 4.48 2.14
 -6 5 -3 80.46 8.33
 6 -6 -7 2.6 1.6
 -6 6 7 0.27 0.93
 -6 -6 7 3.99 2.48
 6 -6 -6 315.6 17.22
 6 6 -6 306.16 28.25
 -6 6 6 248.76 14.26
 -6 6 6 282.85 15.59
 6 -6 -5 -0.07 1.07
 6 6 -5 4.62 3.45
 -6 6 5 3.68 1.89
 6 -6 -4 406.65 22.8
 6 6 -4 392.94 28.86
 -6 6 4 436.61 20.29
 -6 -6 4 364.68 20.8
 6 -6 -3 11.42 3.8
 6 6 -3 6.98 2.68
 -6 6 3 8.52 2.6
 -6 -6 3 9.82 3.73
 6 -6 -2 430.32 25.28
 -6 6 2 448.95 20.03
 -6 -6 2 419.76 22.43
 6 -6 -1 2.59 0.94
 -6 6 1 9.65 2.69
 -6 -6 1 7.65 3.44
 6 -6 0 374.67 23.23
 -6 6 0 424.21 19.22
 -6 -6 0 380.28 20.94
 6 -6 1 2.14 1.75
 6 6 1 6.42 4.02
 -6 6 -1 5.11 2.14
 6 6 2 254.19 19.86
 -6 6 -2 279.25 15.82
 6 -7 -6 1.89 1.17
 6 7 -6 4.96 5.67
 -6 7 6 3.07 1.5
 6 -7 -5 81.58 8.5
 6 7 -5 90.8 15.53
 -6 -7 5 54.42 7.42
 6 -7 -4 12.53 3.35
 6 7 -4 16.42 6.48
 -6 7 4 11.23 2.77
 -6 -7 4 10.82 3.47
 6 -7 -3 98.75 10.32
 6 7 -3 91.75 14.23
 -6 7 3 97.58 8.85
 -6 -7 3 92.55 10.31
 6 -7 -2 7.75 3.13
 -6 7 2 3.43 1.58
 -6 -7 2 6.47 2.65
 6 -7 -1 89.21 10.34
 -6 7 1 98.14 8.93
 -6 -7 1 86.99 9.99
 6 -7 0 8.68 2.75
 -6 7 0 13.91 3.68
 -6 -7 0 10.66 3.56
 6 7 1 71.11 11.81
 -6 7 -1 79.35 8.2
 6 -8 -5 13.29 3.19
 6 8 -5 16.91 6.74
 -6 8 5 14.55 2.87
 -6 -8 5 7.15 2.43
 6 -8 -4 316.98 15.75
 -6 -8 4 252.6 16.23
 6 -8 -3 10.13 2.84
 6 8 -3 11.3 5.16
 -6 -8 3 6.59 2.84
 6 -8 -2 323.12 16.66
 -6 -8 2 300.06 18.22
 6 -8 -1 1.32 1.34
 -6 8 1 0.98 0.51
 -6 -8 1 3.71 2.21
 -6 8 0 313.99 15.52
 -6 -8 0 223.7 15.34
 -7 0 6 -1.13 1.77
 -7 0 5 22.35 4.98
 7 0 -4 -1.33 1.97
 -7 0 4 -0.4 0.85
 7 0 -3 134.42 14.68
 -7 0 3 141.88 12.08
 7 0 -2 0.68 0.2
 -7 0 2 1.64 1.7
 7 0 -1 106.95 13.67
 -7 0 1 101.41 9.25
 7 0 0 -1.26 2.41
 -7 0 0 1.02 1.15
 -7 1 6 197.74 14.42
 -7 -1 6 210.26 15.93
 7 -1 -5 -1.04 1.14
 -7 1 5 2.46 1.92
 -7 -1 5 -0.93 1.6
 7 -1 -4 209.05 17
 -7 1 4 220.9 15.15
 -7 -1 4 226.38 15.85
 7 -1 -3 5.63 3.58
 7 1 -3 -2.6 2.99
 -7 1 3 3.02 1.47
 -7 -1 3 3.02 2.03
 7 -1 -2 331.35 23.2
 7 1 -2 346.29 25.41
 -7 1 2 366.73 18.49
 -7 -1 2 338.11 17.61
 7 -1 -1 -1.42 3.09
 7 1 -1 -1.06 2.24
 -7 1 1 0.31 0.43
 7 -1 0 260.18 20.44
 7 1 0 298.21 23.36
 -7 1 0 268.88 14.69
 7 -2 -5 33.42 5.81
 7 2 -5 27.68 5.98
 -7 2 5 36.04 5.81
 -7 -2 5 37.48 6.58
 7 -2 -4 3.68 2.14
 -7 2 4 1.43 0.78
 -7 -2 4 0.81 1.12
 7 -2 -3 66.03 9.49
 -7 2 3 65.8 7.81
 -7 -2 3 61.63 7.65
 7 -2 -2 5.74 2.55
 7 2 -2 9.45 4.94
 -7 2 2 8.76 3.05
 7 -2 -1 75.95 10.73
 7 2 -1 86.49 12.99
 -7 2 1 86.37 8.38
 7 -3 -5 7.09 2.85
 7 3 -5 4.21 2.48
 -7 3 5 8.39 2.73
 -7 -3 5 3.88 2.11
 7 -3 -4 208.33 15.32
 7 3 -4 197.26 16.07
 -7 3 4 213.42 13.59
 7 -3 -3 7.48 2.86
 -7 3 3 8.23 2.93
 7 -3 -2 256.92 18.67
 -7 3 2 263.91 14.46
 7 -3 -1 2.5 1.74
 7 3 -1 13.14 5.34
 -7 3 1 8.22 2.46

_iucr_refine_instructions_details
;
TITL exp_1182_d09_b.res in P2(1)/n
    exp_1182_d09.res
    created by SHELXL-2018/3 at 11:32:18 on 08-Mar-2019
REM Old TITL exp_1182_d09 in P2(1)/n
REM SHELXT solution in P2(1)/n
REM R1 0.149, Rweak 0.002, Alpha 0.030, Orientation as input
REM Formula found by SHELXT: C14 N6 I Au
CELL 1.54184 6.5131 13.8875 11.8617 90 103.92 90
ZERR 2 0.0003 0.0005 0.0005 0 0.004 0
LATT 1
SYMM 0.5-X,0.5+Y,0.5-Z
SFAC C H Au I N
UNIT 36 48 2 2 8

L.S. 100
PLAN  20
BOND $H
LIST 4
MORE -1
CONF
fmap 2
acta
OMIT 0 2 1
OMIT -2 3 2
OMIT 1 11 5
OMIT 1 9 4
OMIT 1 2 2
REM <olex2.extras>
REM <HklSrc "%.\\exp_1182_d09.hkl">
REM </olex2.extras>

WGHT    0.108100
FVAR       0.41451
AU1   3    0.500000    0.500000    0.500000    10.50000    0.04268    0.03693 =
         0.05755    0.00254    0.01032    0.00841
I1    4    0.500000    0.500000    0.000000    10.50000    0.08103    0.05052 =
         0.13805    0.01391    0.03887    0.00231
N2    5    0.054315    0.564205    0.382005    11.00000    0.05043    0.04287 =
         0.07236    0.00287    0.01630    0.00937
C1    1    0.237481    0.584145    0.458298    11.00000    0.04694    0.04199 =
         0.06021   -0.00349    0.01494    0.00384
C6    1    0.055106    0.374848    0.147579    11.00000    0.08602    0.08351 =
         0.08804   -0.02345    0.02162   -0.00446
AFIX  23
H6A   2   -0.091838    0.378608    0.105049    11.00000   -1.20000
H6B   2    0.140696    0.370804    0.091179    11.00000   -1.20000
AFIX   0
N1    5    0.214645    0.672394    0.498479    11.00000    0.05549    0.04294 =
         0.06331    0.00411    0.01237    0.01292
C7    1    0.085823    0.285744    0.218519    11.00000    0.06567    0.07163 =
         0.10661   -0.03258    0.01795   -0.00953
C4    1    0.002946    0.474310    0.314912    11.00000    0.05516    0.06076 =
         0.07260   -0.00315    0.00975   -0.00630
AFIX  23
H4A   2   -0.148706    0.471142    0.283008    11.00000   -1.20000
H4B   2    0.043106    0.419852    0.366736    11.00000   -1.20000
AFIX   0
C2    1    0.018087    0.708757    0.445434    11.00000    0.07503    0.04046 =
         0.08240    0.01493    0.02703    0.01647
AFIX  43
H2    2   -0.035188    0.769006    0.457505    11.00000   -1.20000
AFIX   0
C9    1    0.370406    0.721522    0.587954    11.00000    0.07930    0.05512 =
         0.09285   -0.01439    0.00233    0.00093
AFIX 137
H9A   2    0.376088    0.691972    0.661807    11.00000   -1.50000
H9B   2    0.331554    0.788013    0.590653    11.00000   -1.50000
H9C   2    0.506688    0.717104    0.570632    11.00000   -1.50000
AFIX   0
C5    1    0.112456    0.466731    0.218070    11.00000    0.07886    0.07104 =
         0.07482   -0.00846    0.02609   -0.01702
AFIX  23
H5A   2    0.264202    0.468411    0.250062    11.00000   -1.20000
H5B   2    0.074710    0.521865    0.167087    11.00000   -1.20000
AFIX   0
C8    1    0.105379    0.216027    0.274209    11.00000    0.07528    0.06405 =
         0.11551   -0.02905    0.01497   -0.00954
AFIX 163
H8    2    0.121035    0.160214    0.318792    11.00000   -1.20000
AFIX   0
C3    1   -0.077493    0.642485    0.375581    11.00000    0.04843    0.05710 =
         0.08111    0.00984    0.01342    0.01387
AFIX  43
H3    2   -0.213722    0.647025    0.328475    11.00000   -1.20000
AFIX   0
HKLF 4


REM  exp_1182_d09_b.res in P2(1)/n
REM wR2 = 0.1532, GooF = S = 1.020, Restrained GooF = 1.020 for all data
REM R1 = 0.0496 for 1205 Fo > 4sig(Fo) and 0.0557 for all 1492 data
REM 113 parameters refined using 0 restraints

END  
     
WGHT      0.1088      0.0000 

REM Highest difference peak  1.239,  deepest hole -1.663,  1-sigma level  0.226
Q1    1   0.4406  0.4982  0.5749  11.00000  0.05    1.24
Q2    1   0.4359  0.4367  0.4782  11.00000  0.05    1.10
Q3    1   0.4529  0.5640  0.4753  11.00000  0.05    0.99
Q4    1   0.3460  0.4141  0.5597  11.00000  0.05    0.98
Q5    1   0.3424  0.5831  0.5593  11.00000  0.05    0.93
Q6    1   0.4327  0.5014  0.0836  11.00000  0.05    0.86
Q7    1   0.4972  0.5767  0.0032  11.00000  0.05    0.64
Q8    1   0.1510  0.0941  0.4213  11.00000  0.05    0.61
Q9    1   0.3171  0.4059  0.0747  11.00000  0.05    0.58
Q10   1   0.1012  0.2183  0.1699  11.00000  0.05    0.54
Q11   1   0.0515  0.1351  0.3563  11.00000  0.05    0.50
Q12   1   0.4988  0.4340 -0.0705  11.00000  0.05    0.50
Q13   1   0.4646  0.6426  0.3885  11.00000  0.05    0.48
Q14   1   0.2256  0.1443  0.1777  11.00000  0.05    0.45
Q15   1   0.2024  0.2619  0.0948  11.00000  0.05    0.42
Q16   1   0.2684  0.5001  0.2517  11.00000  0.05    0.42
Q17   1   0.2510  0.5990  0.4038  11.00000  0.05    0.42
Q18   1   0.3592  0.5002  0.4056  11.00000  0.05    0.41
Q19   1  -0.2167  0.5045  0.1665  11.00000  0.05    0.41
Q20   1   0.0000  0.5000  0.0000  10.50000  0.05    0.41

  REM The information below was added by Olex2.
  REM
  REM R1 = 0.0496 for 1205 Fo > 4sig(Fo) and 0.0557 for all 4647 data
  REM n/a parameters refined using n/a restraints
  REM Highest difference peak 1.24, deepest hole -1.66
  REM Mean Shift 0, Max Shift 0.000.

  REM +++ Tabular Listing of Refinement Information +++
  REM R1_all = 0.0557
  REM R1_gt = 0.0496
  REM wR_ref = 0.1532
  REM GOOF = 1.020
  REM Shift_max = 0.000
  REM Shift_mean = 0
  REM Reflections_all = 4647
  REM Reflections_gt = 1205
  REM Parameters = n/a
  REM Hole = -1.66
  REM Peak = 1.24
  REM Flack = n/a

  
;
_olex2_submission_special_instructions  'No special instructions were received'
