# Supplementary material for: Possible Synthetic Approaches for Heterobimetallic Complexes by Using nNHC/tzNHC Heteroditopic Carbene Ligands
Source: Molecules. 2019 Jun 21;24(12):2305. doi: 10.3390/molecules24122305 (PMC6631958; doi:10.3390/molecules24122305)
Supplement: Supplementary file 1 [file molecules-24-02305-s001.zip › 6.cif]

data_6
_audit_creation_date               2019-03-07
_audit_creation_method
;
Olex2 1.2
(compiled 2018.05.29 svn.r3508 for OlexSys, GUI svn.r5506)
;
_shelx_SHELXL_version_number       '2018/3'
loop_
  _audit_author_name
  _audit_author_address
 'Marzio Rancan'
;

via Marzolo, 1
Padova
35131
ITALY
;

_audit_contact_author_address
;
via Marzolo, 1
Padova
35131
ITALY
;
_audit_contact_author_email        marzio.rancan@unipd.it
_audit_contact_author_name         'Marzio Rancan'
_audit_contact_author_phone        ?
_publ_contact_author_id_orcid      ?
_publ_section_references
;
Dolomanov, O.V., Bourhis, L.J., Gildea, R.J, Howard, J.A.K. & Puschmann, H.
 (2009), J. Appl. Cryst. 42, 339-341.

Sheldrick, G.M. (2015). Acta Cryst. A71, 3-8.

Sheldrick, G.M. (2015). Acta Cryst. C71, 3-8.
;
_chemical_name_common              ?
_chemical_name_systematic          ?
_chemical_formula_moiety           'C46 H50 Au N10, I'
_chemical_formula_sum              'C46 H50 Au I N10'
_chemical_formula_weight           1066.82
_chemical_melting_point            ?
loop_
  _atom_type_symbol
  _atom_type_description
  _atom_type_scat_dispersion_real
  _atom_type_scat_dispersion_imag
  _atom_type_scat_source
 'C' 'C' 0.0033 0.0016 'International Tables Vol C Tables 4.2.6.8 and 6.1.1.4'
 'H' 'H' 0.0000 0.0000 'International Tables Vol C Tables 4.2.6.8 and 6.1.1.4'
 'Au' 'Au' -2.0133 8.8022
 'International Tables Vol C Tables 4.2.6.8 and 6.1.1.4'
 'I' 'I' -0.4742 1.8119 'International Tables Vol C Tables 4.2.6.8 and 6.1.1.4'
 'N' 'N' 0.0061 0.0033 'International Tables Vol C Tables 4.2.6.8 and 6.1.1.4'

_shelx_space_group_comment
;
The symmetry employed for this shelxl refinement is uniquely defined
by the following loop, which should always be used as a source of
symmetry information in preference to the above space-group names.
They are only intended as comments.
;
_space_group_crystal_system        'triclinic'
_space_group_IT_number             2
_space_group_name_H-M_alt          'P -1'
_space_group_name_Hall             '-P 1'
loop_
  _space_group_symop_operation_xyz
 'x, y, z'
 '-x, -y, -z'

_cell_length_a                     10.1224(4)
_cell_length_b                     14.3562(5)
_cell_length_c                     15.8637(6)
_cell_angle_alpha                  96.879(3)
_cell_angle_beta                   99.056(3)
_cell_angle_gamma                  93.241(3)
_cell_volume                       2253.48(15)
_cell_formula_units_Z              2
_cell_measurement_reflns_used      7999
_cell_measurement_temperature      298.9(6)
_cell_measurement_theta_max        28.5150
_cell_measurement_theta_min        2.8140
_shelx_estimated_absorpt_T_max     0.741
_shelx_estimated_absorpt_T_min     0.380
_exptl_absorpt_coefficient_mu      3.993
_exptl_absorpt_correction_T_max    1.00000
_exptl_absorpt_correction_T_min    0.63946
_exptl_absorpt_correction_type     multi-scan
_exptl_absorpt_process_details
;
CrysAlisPro, Agilent Technologies,
Version 1.171.36.28 (release 01-02-2013 CrysAlis171 .NET)
(compiled Feb  1 2013,16:14:44)
Empirical absorption correction using spherical harmonics,
 implemented in SCALE3 ABSPACK scaling algorithm.
;
_exptl_absorpt_special_details     ?
_exptl_crystal_colour              colourless
_exptl_crystal_colour_primary      colourless
_exptl_crystal_density_diffrn      1.572
_exptl_crystal_density_meas        ?
_exptl_crystal_density_method      ?
_exptl_crystal_description         irregular
_exptl_crystal_F_000               1056
_exptl_crystal_size_max            0.3
_exptl_crystal_size_mid            0.1
_exptl_crystal_size_min            0.08
_exptl_transmission_factor_max     ?
_exptl_transmission_factor_min     ?
_diffrn_reflns_av_R_equivalents    0.0192
_diffrn_reflns_av_unetI/netI       0.0274
_diffrn_reflns_Laue_measured_fraction_full  0.999
_diffrn_reflns_Laue_measured_fraction_max  0.999
_diffrn_reflns_limit_h_max         12
_diffrn_reflns_limit_h_min         -12
_diffrn_reflns_limit_k_max         17
_diffrn_reflns_limit_k_min         -17
_diffrn_reflns_limit_l_max         11
_diffrn_reflns_limit_l_min         -19
_diffrn_reflns_number              17515
_diffrn_reflns_point_group_measured_fraction_full  0.999
_diffrn_reflns_point_group_measured_fraction_max  0.999
_diffrn_reflns_theta_full          25.242
_diffrn_reflns_theta_max           26.371
_diffrn_reflns_theta_min           2.404
_diffrn_ambient_temperature        298.9(6)
_diffrn_detector_area_resol_mean   16.1274
_diffrn_measured_fraction_theta_full  0.999
_diffrn_measured_fraction_theta_max  0.999
_diffrn_measurement_details
;
#__ type_ start__ end____ width___ exp.time_
  1 omega  -22.00   20.00   0.2500   18.0000
omega____ theta____ kappa____ phi______ frames
    -      -18.5219  -99.0000 -180.0000 168

#__ type_ start__ end____ width___ exp.time_
  2 omega  -24.00   40.00   0.2500   18.0000
omega____ theta____ kappa____ phi______ frames
    -       18.5219  -99.0000  150.0000 256

#__ type_ start__ end____ width___ exp.time_
  3 omega  -18.00   56.00   0.2500   18.0000
omega____ theta____ kappa____ phi______ frames
    -       18.5219  -19.0000  120.0000 296

#__ type_ start__ end____ width___ exp.time_
  4 omega   13.00   78.00   0.2500   18.0000
omega____ theta____ kappa____ phi______ frames
    -       18.5219   57.0000   90.0000 260

#__ type_ start__ end____ width___ exp.time_
  5 omega   -2.00   62.00   0.2500   18.0000
omega____ theta____ kappa____ phi______ frames
    -       18.5219   57.0000   30.0000 256

#__ type_ start__ end____ width___ exp.time_
  6 omega   -1.00   87.00   0.2500   18.0000
omega____ theta____ kappa____ phi______ frames
    -       18.5219   57.0000  -60.0000 352
;
_diffrn_measurement_device_type    'Xcalibur, Eos, Gemini'
_diffrn_measurement_method         '\w scans'
_diffrn_orient_matrix_UB_11        -0.0318096000
_diffrn_orient_matrix_UB_12        0.0119585000
_diffrn_orient_matrix_UB_13        0.0361654000
_diffrn_orient_matrix_UB_21        -0.0621442000
_diffrn_orient_matrix_UB_22        -0.0203040000
_diffrn_orient_matrix_UB_23        -0.0240250000
_diffrn_orient_matrix_UB_31        0.0138235000
_diffrn_orient_matrix_UB_32        -0.0440008000
_diffrn_orient_matrix_UB_33        0.0141544000
_diffrn_radiation_monochromator    graphite
_diffrn_radiation_type             MoK\a
_diffrn_radiation_wavelength       0.71073
_diffrn_source                     'Enhance (Mo) X-ray Source'
_reflns_Friedel_coverage           0.000
_reflns_Friedel_fraction_full      .
_reflns_Friedel_fraction_max       .
_reflns_number_gt                  8398
_reflns_number_total               9212
_reflns_odcompleteness_completeness  99.92
_reflns_odcompleteness_iscentric   1
_reflns_odcompleteness_theta       26.32
_reflns_special_details
;
 Reflections were merged by SHELXL according to the crystal
 class for the calculation of statistics and refinement.
 
 _reflns_Friedel_fraction is defined as the number of unique
 Friedel pairs measured divided by the number that would be
 possible theoretically, ignoring centric projections and
 systematic absences.
;
_reflns_threshold_expression       'I > 2\s(I)'
_computing_cell_refinement
;
CrysAlisPro, Agilent Technologies,
Version 1.171.36.28 (release 01-02-2013 CrysAlis171 .NET)
(compiled Feb  1 2013,16:14:44)
;
_computing_data_collection
;
CrysAlisPro, Agilent Technologies,
Version 1.171.36.28 (release 01-02-2013 CrysAlis171 .NET)
(compiled Feb  1 2013,16:14:44)
;
_computing_data_reduction
;
CrysAlisPro, Agilent Technologies,
Version 1.171.36.28 (release 01-02-2013 CrysAlis171 .NET)
(compiled Feb  1 2013,16:14:44)
;
_computing_molecular_graphics      'Olex2 (Dolomanov et al., 2009)'
_computing_publication_material    'Olex2 (Dolomanov et al., 2009)'
_computing_structure_refinement    'ShelXL (Sheldrick, 2015)'
_computing_structure_solution      'ShelXT (Sheldrick, 2015)'
_refine_diff_density_max           2.613
_refine_diff_density_min           -1.344
_refine_diff_density_rms           0.091
_refine_ls_extinction_coef         .
_refine_ls_extinction_method       none
_refine_ls_goodness_of_fit_ref     1.061
_refine_ls_hydrogen_treatment      constr
_refine_ls_matrix_type             full
_refine_ls_number_parameters       529
_refine_ls_number_reflns           9212
_refine_ls_number_restraints       0
_refine_ls_R_factor_all            0.0379
_refine_ls_R_factor_gt             0.0337
_refine_ls_restrained_S_all        1.061
_refine_ls_shift/su_max            0.001
_refine_ls_shift/su_mean           0.000
_refine_ls_structure_factor_coef   Fsqd
_refine_ls_weighting_details      
 'w=1/[\s^2^(Fo^2^)+(0.0444P)^2^+2.5241P] where P=(Fo^2^+2Fc^2^)/3'
_refine_ls_weighting_scheme        calc
_refine_ls_wR_factor_gt            0.0877
_refine_ls_wR_factor_ref           0.0908
_refine_special_details            ?
_olex2_refinement_description
;
1. Others
 Fixed Uiso: H4(0.069) H6(0.08) H5(0.076) H3(0.073) H8A(0.074) H8B(0.074)
 H7A(0.068) H7B(0.068) H13(0.081) H21(0.071) H11(0.07) H14(0.09) H24(0.075)
 H9A(0.083) H9B(0.083) H39A(0.137) H39B(0.137) H39C(0.137) H27A(0.085)
 H27B(0.085) H40(0.087) H15(0.094) H45A(0.121) H45B(0.121) H45C(0.121)
 H32(0.084) H28A(0.095) H28B(0.095) H17(0.092) H20A(0.108) H20B(0.108)
 H20C(0.108) H29A(0.094) H29B(0.094) H43(0.088) H01D(0.087) H36(0.103)
 H16(0.11) H23A(0.141) H23B(0.141) H23C(0.141) H26A(0.131) H26B(0.131)
 H26C(0.131) H33(0.107) H35(0.128) H34(0.126) H42A(0.194) H42B(0.194)
 H42C(0.194)
 Fixed X: H4(0.16962) H6(0.876152) H5(0.898074) H3(0.165585) H8A(0.266167)
 H8B(0.292712) H7A(0.423047) H7B(0.297163) H13(-0.034154) H21(0.232184) H11(-
 0.059096) H14(-0.146448) H24(0.561017) H9A(0.092473) H9B(0.066507)
 H39A(0.646917) H39B(0.501323) H39C(0.597229) H27A(0.693824) H27B(0.583371)
 H40(0.576583) H15(-0.319416) H45A(0.78066) H45B(0.89187) H45C(0.902369)
 H32(1.162396) H28A(0.857172) H28B(0.744152) H17(-0.273754) H20A(0.064432)
 H20B(0.095698) H20C(0.149877) H29A(0.633649) H29B(0.741315) H43(0.776525)
 H01D(0.949203) H36(1.01546) H16(-0.383534) H23A(0.389588) H23B(0.528424)
 H23C(0.401496) H26A(0.593238) H26B(0.605648) H26C(0.489429) H33(1.349625)
 H35(1.205545) H34(1.375178) H42A(0.629304) H42B(0.728736) H42C(0.575424)
 Fixed Y: H4(0.933757) H6(0.497563) H5(0.553932) H3(0.954722) H8A(0.749457)
 H8B(0.699562) H7A(0.841009) H7B(0.896575) H13(0.387702) H21(0.66155)
 H11(0.690977) H14(0.306412) H24(0.835896) H9A(0.747025) H9B(0.800595)
 H39A(0.505121) H39B(0.534128) H39C(0.516314) H27A(0.511384) H27B(0.581988)
 H40(0.670257) H15(0.369583) H45A(0.838042) H45B(0.878009) H45C(0.779076)
 H32(0.856922) H28A(0.642644) H28B(0.712078) H17(0.595801) H20A(0.741816)
 H20B(0.640282) H20C(0.680892) H29A(0.651135) H29B(0.577935) H43(0.88969)
 H01D(0.785816) H36(0.901667) H16(0.512727) H23A(0.747306) H23B(0.717054)
 H23C(0.645336) H26A(0.895007) H26B(0.949049) H26C(0.967837) H33(0.956749)
 H35(0.998818) H34(1.018853) H42A(0.80586) H42B(0.88717) H42C(0.885318)
 Fixed Z: H4(0.597474) H6(0.545247) H5(0.408999) H3(0.445477) H8A(0.246998)
 H8B(0.329959) H7A(0.355109) H7B(0.328743) H13(0.085349) H21(0.777981)
 H11(0.141508) H14(-0.041893) H24(0.831796) H9A(0.368945) H9B(0.288085)
 H39A(0.227231) H39B(0.233127) H39C(0.316383) H27A(0.646166) H27B(0.627695)
 H40(0.158329) H15(-0.119999) H45A(0.492363) H45B(0.444997) H45C(0.476927)
 H32(0.865689) H28A(0.700171) H28B(0.684073) H17(0.056622) H20A(0.62191)
 H20B(0.64196) H20C(0.56543) H29A(0.78489) H29B(0.799044) H43(0.306906)
 H01D(0.803171) H36(1.085216) H16(-0.071038) H23A(0.945503) H23B(0.924425)
 H23C(0.900858) H26A(0.647337) H26B(0.740496) H26C(0.66819) H33(0.925904)
 H35(1.14452) H34(1.068019) H42A(0.093283) H42B(0.146825) H42C(0.152553)
;
_atom_sites_solution_hydrogens     geom
_atom_sites_solution_primary       dual
_atom_sites_solution_secondary     ?
loop_
  _atom_site_label
  _atom_site_type_symbol
  _atom_site_fract_x
  _atom_site_fract_y
  _atom_site_fract_z
  _atom_site_U_iso_or_equiv
  _atom_site_adp_type
  _atom_site_occupancy
  _atom_site_site_symmetry_order
  _atom_site_calc_flag
  _atom_site_refinement_flags_posn
  _atom_site_refinement_flags_adp
  _atom_site_refinement_flags_occupancy
  _atom_site_disorder_assembly
  _atom_site_disorder_group
 Au1 Au 0.50767(2) 0.71804(2) 0.49940(2) 0.04688(7) Uani 1 1 d . . . . .
 I1 I -0.03817(4) 0.95921(3) 0.70418(3) 0.08046(12) Uani 1 1 d . . . . .
 N2 N 0.3083(3) 0.8364(2) 0.5770(2) 0.0454(7) Uani 1 1 d . . . . .
 N3 N 0.7338(4) 0.6292(2) 0.4270(2) 0.0489(8) Uani 1 1 d . . . . .
 N1 N 0.3059(4) 0.8558(3) 0.4458(2) 0.0495(8) Uani 1 1 d . . . . .
 N4 N 0.7121(4) 0.5774(3) 0.5444(3) 0.0581(10) Uani 1 1 d . . . . .
 C37 C 0.7139(4) 0.6836(3) 0.3558(3) 0.0472(9) Uani 1 1 d . . . . .
 C1 C 0.3626(4) 0.8068(3) 0.5070(3) 0.0450(9) Uani 1 1 d . . . . .
 C4 C 0.2190(5) 0.9029(3) 0.5595(3) 0.0572(11) Uani 1 1 d . . . . .
 H4 H 0.169620 0.933757 0.597474 0.069 Uiso 1 1 calc R . . . .
 N5 N -0.0708(4) 0.5521(3) 0.1595(2) 0.0544(9) Uani 1 1 d . . . . .
 C2 C 0.6594(4) 0.6349(3) 0.4903(3) 0.0492(9) Uani 1 1 d . . . . .
 C18 C 0.3417(4) 0.8046(3) 0.6595(3) 0.0461(9) Uani 1 1 d . . . . .
 C6 C 0.8215(5) 0.5382(4) 0.5172(4) 0.0667(13) Uani 1 1 d . . . . .
 H6 H 0.876152 0.497563 0.545247 0.080 Uiso 1 1 calc R . . . .
 C38 C 0.6436(5) 0.6420(3) 0.2771(3) 0.0567(11) Uani 1 1 d . . . . .
 N10 N 0.9589(5) 0.8074(3) 0.9331(3) 0.0649(10) Uani 1 1 d . . . . .
 C5 C 0.8340(5) 0.5694(4) 0.4433(4) 0.0633(12) Uani 1 1 d . . . . .
 H5 H 0.898074 0.553932 0.408999 0.076 Uiso 1 1 calc R . . . .
 C19 C 0.2557(4) 0.7358(3) 0.6821(3) 0.0501(10) Uani 1 1 d . . . . .
 C3 C 0.2171(5) 0.9145(3) 0.4763(3) 0.0606(12) Uani 1 1 d . . . . .
 H3 H 0.165585 0.954722 0.445477 0.073 Uiso 1 1 calc R . . . .
 C8 C 0.2535(5) 0.7531(4) 0.3066(3) 0.0618(12) Uani 1 1 d . . . . .
 H8A H 0.266167 0.749457 0.246998 0.074 Uiso 1 1 calc R . . . .
 H8B H 0.292712 0.699562 0.329959 0.074 Uiso 1 1 calc R . . . .
 C7 C 0.3278(5) 0.8432(3) 0.3564(3) 0.0570(11) Uani 1 1 d . . . . .
 H7A H 0.423047 0.841009 0.355109 0.068 Uiso 1 1 calc R . . . .
 H7B H 0.297163 0.896575 0.328743 0.068 Uiso 1 1 calc R . . . .
 C44 C 0.7650(5) 0.7768(3) 0.3692(3) 0.0560(11) Uani 1 1 d . . . . .
 C13 C -0.1048(5) 0.4137(4) 0.0537(4) 0.0673(13) Uani 1 1 d . . . . .
 H13 H -0.034154 0.387702 0.085349 0.081 Uiso 1 1 calc R . . . .
 N6 N -0.0229(5) 0.5079(3) 0.2266(3) 0.0715(12) Uani 1 1 d . . . . .
 C21 C 0.2886(5) 0.7071(3) 0.7617(3) 0.0596(12) Uani 1 1 d . . . . .
 H21 H 0.232184 0.661550 0.777981 0.071 Uiso 1 1 calc R . . . .
 N7 N 0.0416(5) 0.5737(4) 0.2868(3) 0.0741(12) Uani 1 1 d . . . . .
 C25 C 0.4559(5) 0.8439(3) 0.7144(3) 0.0557(11) Uani 1 1 d . . . . .
 C10 C 0.0347(5) 0.6584(4) 0.2573(3) 0.0631(12) Uani 1 1 d . . . . .
 C12 C -0.1422(5) 0.5006(3) 0.0826(3) 0.0538(10) Uani 1 1 d . . . . .
 C11 C -0.0373(5) 0.6453(3) 0.1771(3) 0.0587(11) Uani 1 1 d . . . . .
 H11 H -0.059096 0.690977 0.141508 0.070 Uiso 1 1 calc R . . . .
 C22 C 0.4021(5) 0.7435(4) 0.8184(3) 0.0603(12) Uani 1 1 d . . . . .
 N9 N 0.8814(6) 0.7708(4) 0.9849(4) 0.0863(14) Uani 1 1 d . . . . .
 C14 C -0.1719(6) 0.3653(4) -0.0222(4) 0.0754(15) Uani 1 1 d . . . . .
 H14 H -0.146448 0.306412 -0.041893 0.090 Uiso 1 1 calc R . . . .
 C24 C 0.4840(5) 0.8111(4) 0.7940(3) 0.0621(12) Uani 1 1 d . . . . .
 H24 H 0.561017 0.835896 0.831796 0.075 Uiso 1 1 calc R . . . .
 C30 C 0.8083(5) 0.7091(4) 0.8570(4) 0.0640(12) Uani 1 1 d . . . . .
 C9 C 0.1057(5) 0.7462(4) 0.3096(4) 0.0694(14) Uani 1 1 d . . . . .
 H9A H 0.092473 0.747025 0.368945 0.083 Uiso 1 1 calc R . . . .
 H9B H 0.066507 0.800595 0.288085 0.083 Uiso 1 1 calc R . . . .
 C39 C 0.5927(7) 0.5402(4) 0.2621(4) 0.091(2) Uani 1 1 d . . . . .
 H39A H 0.646917 0.505121 0.227231 0.137 Uiso 1 1 calc GR . . . .
 H39B H 0.501323 0.534128 0.233127 0.137 Uiso 1 1 calc GR . . . .
 H39C H 0.597229 0.516314 0.316383 0.137 Uiso 1 1 calc GR . . . .
 C27 C 0.6781(6) 0.5732(4) 0.6296(3) 0.0707(14) Uani 1 1 d . . . . .
 H27A H 0.693824 0.511384 0.646166 0.085 Uiso 1 1 calc R . . . .
 H27B H 0.583371 0.581988 0.627695 0.085 Uiso 1 1 calc R . . . .
 C31 C 1.0731(5) 0.8693(3) 0.9697(3) 0.0601(12) Uani 1 1 d . . . . .
 C40 C 0.6242(6) 0.6971(4) 0.2115(3) 0.0723(14) Uani 1 1 d . . . . .
 H40 H 0.576583 0.670257 0.158329 0.087 Uiso 1 1 calc R . . . .
 C15 C -0.2747(6) 0.4024(5) -0.0684(4) 0.0781(16) Uani 1 1 d . . . . .
 H15 H -0.319416 0.369583 -0.119999 0.094 Uiso 1 1 calc R . . . .
 N8 N 0.7915(6) 0.7121(4) 0.9368(4) 0.0893(15) Uani 1 1 d . . . . .
 C45 C 0.8418(6) 0.8220(4) 0.4533(4) 0.0809(16) Uani 1 1 d . . . . .
 H45A H 0.780660 0.838042 0.492363 0.121 Uiso 1 1 calc GR . . . .
 H45B H 0.891870 0.878009 0.444997 0.121 Uiso 1 1 calc GR . . . .
 H45C H 0.902369 0.779076 0.476927 0.121 Uiso 1 1 calc GR . . . .
 C32 C 1.1712(6) 0.8854(4) 0.9223(4) 0.0702(14) Uani 1 1 d . . . . .
 H32 H 1.162396 0.856922 0.865689 0.084 Uiso 1 1 calc R . . . .
 C28 C 0.7623(6) 0.6500(5) 0.6991(4) 0.0790(16) Uani 1 1 d . . . . .
 H28A H 0.857172 0.642644 0.700171 0.095 Uiso 1 1 calc R . . . .
 H28B H 0.744152 0.712078 0.684073 0.095 Uiso 1 1 calc R . . . .
 C17 C -0.2467(6) 0.5375(4) 0.0369(4) 0.0770(16) Uani 1 1 d . . . . .
 H17 H -0.273754 0.595801 0.056622 0.092 Uiso 1 1 calc R . . . .
 C20 C 0.1302(5) 0.6961(4) 0.6225(4) 0.0722(14) Uani 1 1 d . . . . .
 H20A H 0.064432 0.741816 0.621910 0.108 Uiso 1 1 calc GR . . . .
 H20B H 0.095698 0.640282 0.641960 0.108 Uiso 1 1 calc GR . . . .
 H20C H 0.149877 0.680892 0.565430 0.108 Uiso 1 1 calc GR . . . .
 C29 C 0.7280(6) 0.6415(5) 0.7862(4) 0.0787(16) Uani 1 1 d . . . . .
 H29A H 0.633649 0.651135 0.784890 0.094 Uiso 1 1 calc R . . . .
 H29B H 0.741315 0.577935 0.799044 0.094 Uiso 1 1 calc R . . . .
 C43 C 0.7422(6) 0.8272(4) 0.2997(4) 0.0737(15) Uani 1 1 d . . . . .
 H43 H 0.776525 0.889690 0.306906 0.088 Uiso 1 1 calc R . . . .
 C01D C 0.9157(6) 0.7720(4) 0.8520(4) 0.0726(14) Uani 1 1 d . . . . .
 H01D H 0.949203 0.785816 0.803171 0.087 Uiso 1 1 calc R . . . .
 C36 C 1.0834(7) 0.9116(5) 1.0533(4) 0.0859(18) Uani 1 1 d . . . . .
 H36 H 1.015460 0.901667 1.085216 0.103 Uiso 1 1 calc R . . . .
 C16 C -0.3123(7) 0.4875(5) -0.0393(4) 0.0913(19) Uani 1 1 d . . . . .
 H16 H -0.383534 0.512727 -0.071038 0.110 Uiso 1 1 calc R . . . .
 C41 C 0.6718(6) 0.7897(4) 0.2209(4) 0.0757(15) Uani 1 1 d . . . . .
 C23 C 0.4332(7) 0.7103(6) 0.9051(4) 0.094(2) Uani 1 1 d . . . . .
 H23A H 0.389588 0.747306 0.945503 0.141 Uiso 1 1 calc GR . . . .
 H23B H 0.528424 0.717054 0.924425 0.141 Uiso 1 1 calc GR . . . .
 H23C H 0.401496 0.645336 0.900858 0.141 Uiso 1 1 calc GR . . . .
 C26 C 0.5440(6) 0.9209(5) 0.6904(4) 0.0871(19) Uani 1 1 d . . . . .
 H26A H 0.593238 0.895007 0.647337 0.131 Uiso 1 1 calc GR . . . .
 H26B H 0.605648 0.949049 0.740496 0.131 Uiso 1 1 calc GR . . . .
 H26C H 0.489429 0.967837 0.668190 0.131 Uiso 1 1 calc GR . . . .
 C33 C 1.2836(7) 0.9439(5) 0.9585(5) 0.0890(19) Uani 1 1 d . . . . .
 H33 H 1.349625 0.956749 0.925904 0.107 Uiso 1 1 calc R . . . .
 C35 C 1.1970(8) 0.9690(6) 1.0884(5) 0.107(2) Uani 1 1 d . . . . .
 H35 H 1.205545 0.998818 1.144520 0.128 Uiso 1 1 calc R . . . .
 C34 C 1.2970(8) 0.9827(5) 1.0422(5) 0.105(2) Uani 1 1 d . . . . .
 H34 H 1.375178 1.018853 1.068019 0.126 Uiso 1 1 calc R . . . .
 C42 C 0.6493(10) 0.8473(7) 0.1466(5) 0.129(3) Uani 1 1 d . . . . .
 H42A H 0.629304 0.805860 0.093283 0.194 Uiso 1 1 calc GR . . . .
 H42B H 0.728736 0.887170 0.146825 0.194 Uiso 1 1 calc GR . . . .
 H42C H 0.575424 0.885318 0.152553 0.194 Uiso 1 1 calc GR . . . .

loop_
  _atom_site_aniso_label
  _atom_site_aniso_U_11
  _atom_site_aniso_U_22
  _atom_site_aniso_U_33
  _atom_site_aniso_U_23
  _atom_site_aniso_U_13
  _atom_site_aniso_U_12
 Au1 0.03996(10) 0.05762(11) 0.04404(10) 0.00279(7) 0.01048(7) 0.01058(7)
 I1 0.0769(2) 0.1095(3) 0.0669(2) 0.0318(2) 0.02595(19) 0.0272(2)
 N2 0.0417(18) 0.0499(18) 0.0440(18) 0.0006(15) 0.0089(15) 0.0059(14)
 N3 0.0454(19) 0.0539(19) 0.049(2) 0.0038(16) 0.0105(16) 0.0114(15)
 N1 0.0469(19) 0.0545(19) 0.0458(19) 0.0023(16) 0.0071(16) 0.0049(16)
 N4 0.062(2) 0.066(2) 0.055(2) 0.0178(19) 0.0224(19) 0.0269(19)
 C37 0.038(2) 0.055(2) 0.049(2) 0.0044(19) 0.0110(18) 0.0076(17)
 C1 0.0348(19) 0.050(2) 0.048(2) -0.0004(18) 0.0082(17) 0.0011(16)
 C4 0.058(3) 0.059(3) 0.057(3) 0.001(2) 0.014(2) 0.017(2)
 N5 0.054(2) 0.060(2) 0.050(2) 0.0123(17) 0.0102(17) 0.0019(17)
 C2 0.042(2) 0.059(2) 0.047(2) 0.0012(19) 0.0097(18) 0.0090(18)
 C18 0.044(2) 0.049(2) 0.045(2) -0.0017(17) 0.0119(18) 0.0048(17)
 C6 0.062(3) 0.076(3) 0.067(3) 0.016(3) 0.010(3) 0.029(3)
 C38 0.048(2) 0.068(3) 0.051(3) -0.001(2) 0.010(2) -0.005(2)
 N10 0.071(3) 0.059(2) 0.066(3) 0.011(2) 0.014(2) 0.010(2)
 C5 0.054(3) 0.073(3) 0.068(3) 0.007(2) 0.018(2) 0.027(2)
 C19 0.045(2) 0.049(2) 0.056(3) -0.0025(19) 0.014(2) 0.0032(18)
 C3 0.058(3) 0.059(3) 0.065(3) 0.006(2) 0.007(2) 0.020(2)
 C8 0.058(3) 0.080(3) 0.048(3) -0.001(2) 0.017(2) 0.006(2)
 C7 0.055(3) 0.069(3) 0.049(2) 0.011(2) 0.011(2) 0.003(2)
 C44 0.048(2) 0.058(3) 0.061(3) 0.001(2) 0.012(2) 0.001(2)
 C13 0.061(3) 0.067(3) 0.074(3) 0.010(3) 0.007(3) 0.013(2)
 N6 0.089(3) 0.071(3) 0.053(2) 0.018(2) 0.001(2) 0.002(2)
 C21 0.056(3) 0.057(3) 0.071(3) 0.011(2) 0.024(2) 0.004(2)
 N7 0.082(3) 0.086(3) 0.052(2) 0.019(2) 0.000(2) -0.006(2)
 C25 0.050(2) 0.060(3) 0.054(3) -0.001(2) 0.011(2) -0.007(2)
 C10 0.056(3) 0.075(3) 0.058(3) 0.001(2) 0.017(2) 0.006(2)
 C12 0.052(2) 0.059(3) 0.052(3) 0.013(2) 0.011(2) 0.001(2)
 C11 0.056(3) 0.060(3) 0.061(3) 0.011(2) 0.011(2) 0.005(2)
 C22 0.062(3) 0.072(3) 0.052(3) 0.011(2) 0.018(2) 0.017(2)
 N9 0.078(3) 0.100(4) 0.084(4) 0.017(3) 0.023(3) -0.005(3)
 C14 0.077(4) 0.069(3) 0.078(4) -0.008(3) 0.018(3) 0.005(3)
 C24 0.054(3) 0.076(3) 0.051(3) -0.002(2) 0.002(2) 0.000(2)
 C30 0.060(3) 0.064(3) 0.066(3) 0.010(2) 0.001(2) 0.007(2)
 C9 0.061(3) 0.075(3) 0.069(3) -0.008(3) 0.012(3) 0.005(2)
 C39 0.103(5) 0.080(4) 0.077(4) -0.009(3) 0.005(4) -0.032(4)
 C27 0.070(3) 0.090(4) 0.060(3) 0.024(3) 0.018(3) 0.019(3)
 C31 0.072(3) 0.053(2) 0.057(3) 0.007(2) 0.010(2) 0.010(2)
 C40 0.063(3) 0.100(4) 0.050(3) 0.005(3) 0.004(2) 0.001(3)
 C15 0.080(4) 0.090(4) 0.060(3) -0.003(3) 0.006(3) 0.003(3)
 N8 0.085(4) 0.104(4) 0.078(4) 0.008(3) 0.019(3) -0.002(3)
 C45 0.080(4) 0.075(3) 0.075(4) -0.010(3) -0.002(3) -0.011(3)
 C32 0.082(4) 0.071(3) 0.056(3) 0.001(2) 0.013(3) 0.004(3)
 C28 0.067(3) 0.115(5) 0.055(3) 0.021(3) 0.005(3) -0.008(3)
 C17 0.089(4) 0.074(3) 0.065(3) 0.005(3) -0.001(3) 0.028(3)
 C20 0.059(3) 0.068(3) 0.084(4) 0.002(3) 0.006(3) -0.015(2)
 C29 0.073(4) 0.091(4) 0.074(4) 0.016(3) 0.018(3) 0.000(3)
 C43 0.077(4) 0.061(3) 0.087(4) 0.015(3) 0.026(3) 0.001(3)
 C01D 0.080(4) 0.070(3) 0.072(4) 0.013(3) 0.019(3) 0.012(3)
 C36 0.091(4) 0.101(4) 0.069(4) 0.006(3) 0.025(3) 0.015(4)
 C16 0.097(5) 0.102(5) 0.065(4) 0.000(3) -0.015(3) 0.025(4)
 C41 0.079(4) 0.088(4) 0.066(3) 0.025(3) 0.017(3) 0.013(3)
 C23 0.088(4) 0.138(6) 0.067(4) 0.033(4) 0.022(3) 0.032(4)
 C26 0.073(4) 0.095(4) 0.084(4) 0.011(3) 0.001(3) -0.036(3)
 C33 0.078(4) 0.091(4) 0.096(5) -0.003(4) 0.024(4) -0.009(3)
 C35 0.096(5) 0.128(6) 0.079(5) -0.036(4) 0.004(4) 0.000(5)
 C34 0.085(5) 0.104(5) 0.109(6) -0.038(4) 0.011(4) -0.008(4)
 C42 0.156(8) 0.142(7) 0.102(6) 0.064(6) 0.021(6) 0.022(6)

_geom_special_details
;
 All esds (except the esd in the dihedral angle between two l.s. planes)
 are estimated using the full covariance matrix.  The cell esds are taken
 into account individually in the estimation of esds in distances, angles
 and torsion angles; correlations between esds in cell parameters are only
 used when they are defined by crystal symmetry.  An approximate (isotropic)
 treatment of cell esds is used for estimating esds involving l.s. planes.
;
loop_
  _geom_bond_atom_site_label_1
  _geom_bond_atom_site_label_2
  _geom_bond_distance
  _geom_bond_site_symmetry_2
  _geom_bond_publ_flag
 Au1 C1 2.006(4) . ?
 Au1 C2 2.010(4) . ?
 N2 C1 1.349(5) . ?
 N2 C4 1.374(6) . ?
 N2 C18 1.435(6) . ?
 N3 C37 1.443(6) . ?
 N3 C2 1.346(5) . ?
 N3 C5 1.379(6) . ?
 N1 C1 1.342(6) . ?
 N1 C3 1.370(6) . ?
 N1 C7 1.462(6) . ?
 N4 C2 1.333(6) . ?
 N4 C6 1.375(6) . ?
 N4 C27 1.454(6) . ?
 C37 C38 1.384(6) . ?
 C37 C44 1.387(6) . ?
 C4 H4 0.9300 . ?
 C4 C3 1.347(7) . ?
 N5 N6 1.343(6) . ?
 N5 C12 1.415(6) . ?
 N5 C11 1.346(6) . ?
 C18 C19 1.395(6) . ?
 C18 C25 1.380(6) . ?
 C6 H6 0.9300 . ?
 C6 C5 1.326(7) . ?
 C38 C39 1.500(7) . ?
 C38 C40 1.377(8) . ?
 N10 N9 1.351(6) . ?
 N10 C31 1.419(7) . ?
 N10 C01D 1.322(7) . ?
 C5 H5 0.9300 . ?
 C19 C21 1.373(7) . ?
 C19 C20 1.498(7) . ?
 C3 H3 0.9300 . ?
 C8 H8A 0.9700 . ?
 C8 H8B 0.9700 . ?
 C8 C7 1.523(7) . ?
 C8 C9 1.502(7) . ?
 C7 H7A 0.9700 . ?
 C7 H7B 0.9700 . ?
 C44 C45 1.489(7) . ?
 C44 C43 1.387(8) . ?
 C13 H13 0.9300 . ?
 C13 C12 1.372(7) . ?
 C13 C14 1.372(8) . ?
 N6 N7 1.322(6) . ?
 C21 H21 0.9300 . ?
 C21 C22 1.377(7) . ?
 N7 C10 1.356(7) . ?
 C25 C24 1.392(7) . ?
 C25 C26 1.502(7) . ?
 C10 C11 1.349(7) . ?
 C10 C9 1.501(7) . ?
 C12 C17 1.356(7) . ?
 C11 H11 0.9300 . ?
 C22 C24 1.372(7) . ?
 C22 C23 1.501(8) . ?
 N9 N8 1.289(7) . ?
 C14 H14 0.9300 . ?
 C14 C15 1.349(9) . ?
 C24 H24 0.9300 . ?
 C30 N8 1.301(7) . ?
 C30 C29 1.492(8) . ?
 C30 C01D 1.392(8) . ?
 C9 H9A 0.9700 . ?
 C9 H9B 0.9700 . ?
 C39 H39A 0.9600 . ?
 C39 H39B 0.9600 . ?
 C39 H39C 0.9600 . ?
 C27 H27A 0.9700 . ?
 C27 H27B 0.9700 . ?
 C27 C28 1.570(8) . ?
 C31 C32 1.362(7) . ?
 C31 C36 1.376(8) . ?
 C40 H40 0.9300 . ?
 C40 C41 1.370(8) . ?
 C15 H15 0.9300 . ?
 C15 C16 1.350(9) . ?
 C45 H45A 0.9600 . ?
 C45 H45B 0.9600 . ?
 C45 H45C 0.9600 . ?
 C32 H32 0.9300 . ?
 C32 C33 1.378(8) . ?
 C28 H28A 0.9700 . ?
 C28 H28B 0.9700 . ?
 C28 C29 1.494(8) . ?
 C17 H17 0.9300 . ?
 C17 C16 1.379(8) . ?
 C20 H20A 0.9600 . ?
 C20 H20B 0.9600 . ?
 C20 H20C 0.9600 . ?
 C29 H29A 0.9700 . ?
 C29 H29B 0.9700 . ?
 C43 H43 0.9300 . ?
 C43 C41 1.369(9) . ?
 C01D H01D 0.9300 . ?
 C36 H36 0.9300 . ?
 C36 C35 1.376(10) . ?
 C16 H16 0.9300 . ?
 C41 C42 1.516(9) . ?
 C23 H23A 0.9600 . ?
 C23 H23B 0.9600 . ?
 C23 H23C 0.9600 . ?
 C26 H26A 0.9600 . ?
 C26 H26B 0.9600 . ?
 C26 H26C 0.9600 . ?
 C33 H33 0.9300 . ?
 C33 C34 1.360(10) . ?
 C35 H35 0.9300 . ?
 C35 C34 1.358(10) . ?
 C34 H34 0.9300 . ?
 C42 H42A 0.9600 . ?
 C42 H42B 0.9600 . ?
 C42 H42C 0.9600 . ?

loop_
  _geom_angle_atom_site_label_1
  _geom_angle_atom_site_label_2
  _geom_angle_atom_site_label_3
  _geom_angle
  _geom_angle_site_symmetry_1
  _geom_angle_site_symmetry_3
  _geom_angle_publ_flag
 C1 Au1 C2 176.90(16) . . ?
 C1 N2 C4 111.1(4) . . ?
 C1 N2 C18 124.6(3) . . ?
 C4 N2 C18 124.3(4) . . ?
 C2 N3 C37 123.5(3) . . ?
 C2 N3 C5 110.3(4) . . ?
 C5 N3 C37 126.1(4) . . ?
 C1 N1 C3 111.3(4) . . ?
 C1 N1 C7 124.6(4) . . ?
 C3 N1 C7 124.0(4) . . ?
 C2 N4 C6 111.0(4) . . ?
 C2 N4 C27 124.0(4) . . ?
 C6 N4 C27 123.7(4) . . ?
 C38 C37 N3 119.5(4) . . ?
 C38 C37 C44 122.1(4) . . ?
 C44 C37 N3 118.4(4) . . ?
 N2 C1 Au1 127.6(3) . . ?
 N1 C1 Au1 127.7(3) . . ?
 N1 C1 N2 104.6(3) . . ?
 N2 C4 H4 126.8 . . ?
 C3 C4 N2 106.3(4) . . ?
 C3 C4 H4 126.8 . . ?
 N6 N5 C12 120.7(4) . . ?
 N6 N5 C11 110.7(4) . . ?
 C11 N5 C12 128.6(4) . . ?
 N3 C2 Au1 125.5(3) . . ?
 N4 C2 Au1 129.5(3) . . ?
 N4 C2 N3 105.0(4) . . ?
 C19 C18 N2 118.5(4) . . ?
 C25 C18 N2 119.2(4) . . ?
 C25 C18 C19 122.2(4) . . ?
 N4 C6 H6 126.6 . . ?
 C5 C6 N4 106.7(4) . . ?
 C5 C6 H6 126.6 . . ?
 C37 C38 C39 121.9(5) . . ?
 C40 C38 C37 117.5(5) . . ?
 C40 C38 C39 120.6(5) . . ?
 N9 N10 C31 119.8(5) . . ?
 C01D N10 N9 110.2(5) . . ?
 C01D N10 C31 129.9(5) . . ?
 N3 C5 H5 126.5 . . ?
 C6 C5 N3 106.9(4) . . ?
 C6 C5 H5 126.5 . . ?
 C18 C19 C20 121.3(4) . . ?
 C21 C19 C18 117.6(4) . . ?
 C21 C19 C20 121.0(4) . . ?
 N1 C3 H3 126.6 . . ?
 C4 C3 N1 106.7(4) . . ?
 C4 C3 H3 126.6 . . ?
 H8A C8 H8B 107.7 . . ?
 C7 C8 H8A 108.8 . . ?
 C7 C8 H8B 108.8 . . ?
 C9 C8 H8A 108.8 . . ?
 C9 C8 H8B 108.8 . . ?
 C9 C8 C7 113.7(4) . . ?
 N1 C7 C8 111.6(4) . . ?
 N1 C7 H7A 109.3 . . ?
 N1 C7 H7B 109.3 . . ?
 C8 C7 H7A 109.3 . . ?
 C8 C7 H7B 109.3 . . ?
 H7A C7 H7B 108.0 . . ?
 C37 C44 C45 122.6(5) . . ?
 C43 C44 C37 116.8(5) . . ?
 C43 C44 C45 120.6(5) . . ?
 C12 C13 H13 120.1 . . ?
 C12 C13 C14 119.8(5) . . ?
 C14 C13 H13 120.1 . . ?
 N7 N6 N5 106.4(4) . . ?
 C19 C21 H21 118.8 . . ?
 C19 C21 C22 122.3(4) . . ?
 C22 C21 H21 118.8 . . ?
 N6 N7 C10 109.1(4) . . ?
 C18 C25 C24 117.2(4) . . ?
 C18 C25 C26 121.4(5) . . ?
 C24 C25 C26 121.4(5) . . ?
 N7 C10 C9 121.4(5) . . ?
 C11 C10 N7 108.3(5) . . ?
 C11 C10 C9 130.2(5) . . ?
 C13 C12 N5 120.0(5) . . ?
 C17 C12 N5 120.1(5) . . ?
 C17 C12 C13 119.8(5) . . ?
 N5 C11 C10 105.5(5) . . ?
 N5 C11 H11 127.2 . . ?
 C10 C11 H11 127.2 . . ?
 C21 C22 C23 120.3(5) . . ?
 C24 C22 C21 118.3(5) . . ?
 C24 C22 C23 121.4(5) . . ?
 N8 N9 N10 107.5(5) . . ?
 C13 C14 H14 119.8 . . ?
 C15 C14 C13 120.4(5) . . ?
 C15 C14 H14 119.8 . . ?
 C25 C24 H24 118.8 . . ?
 C22 C24 C25 122.3(5) . . ?
 C22 C24 H24 118.8 . . ?
 N8 C30 C29 122.7(5) . . ?
 N8 C30 C01D 109.2(5) . . ?
 C01D C30 C29 127.9(5) . . ?
 C8 C9 H9A 109.1 . . ?
 C8 C9 H9B 109.1 . . ?
 C10 C9 C8 112.3(4) . . ?
 C10 C9 H9A 109.1 . . ?
 C10 C9 H9B 109.1 . . ?
 H9A C9 H9B 107.9 . . ?
 C38 C39 H39A 109.5 . . ?
 C38 C39 H39B 109.5 . . ?
 C38 C39 H39C 109.5 . . ?
 H39A C39 H39B 109.5 . . ?
 H39A C39 H39C 109.5 . . ?
 H39B C39 H39C 109.5 . . ?
 N4 C27 H27A 109.2 . . ?
 N4 C27 H27B 109.2 . . ?
 N4 C27 C28 112.2(4) . . ?
 H27A C27 H27B 107.9 . . ?
 C28 C27 H27A 109.2 . . ?
 C28 C27 H27B 109.2 . . ?
 C32 C31 N10 119.8(5) . . ?
 C32 C31 C36 121.0(5) . . ?
 C36 C31 N10 119.1(5) . . ?
 C38 C40 H40 118.5 . . ?
 C41 C40 C38 123.0(5) . . ?
 C41 C40 H40 118.5 . . ?
 C14 C15 H15 120.2 . . ?
 C14 C15 C16 119.7(6) . . ?
 C16 C15 H15 120.2 . . ?
 N9 N8 C30 109.6(5) . . ?
 C44 C45 H45A 109.5 . . ?
 C44 C45 H45B 109.5 . . ?
 C44 C45 H45C 109.5 . . ?
 H45A C45 H45B 109.5 . . ?
 H45A C45 H45C 109.5 . . ?
 H45B C45 H45C 109.5 . . ?
 C31 C32 H32 120.1 . . ?
 C31 C32 C33 119.9(5) . . ?
 C33 C32 H32 120.1 . . ?
 C27 C28 H28A 109.5 . . ?
 C27 C28 H28B 109.5 . . ?
 H28A C28 H28B 108.1 . . ?
 C29 C28 C27 110.7(5) . . ?
 C29 C28 H28A 109.5 . . ?
 C29 C28 H28B 109.5 . . ?
 C12 C17 H17 120.4 . . ?
 C12 C17 C16 119.2(6) . . ?
 C16 C17 H17 120.4 . . ?
 C19 C20 H20A 109.5 . . ?
 C19 C20 H20B 109.5 . . ?
 C19 C20 H20C 109.5 . . ?
 H20A C20 H20B 109.5 . . ?
 H20A C20 H20C 109.5 . . ?
 H20B C20 H20C 109.5 . . ?
 C30 C29 C28 114.2(5) . . ?
 C30 C29 H29A 108.7 . . ?
 C30 C29 H29B 108.7 . . ?
 C28 C29 H29A 108.7 . . ?
 C28 C29 H29B 108.7 . . ?
 H29A C29 H29B 107.6 . . ?
 C44 C43 H43 118.4 . . ?
 C41 C43 C44 123.3(5) . . ?
 C41 C43 H43 118.4 . . ?
 N10 C01D C30 103.5(5) . . ?
 N10 C01D H01D 128.3 . . ?
 C30 C01D H01D 128.3 . . ?
 C31 C36 H36 120.9 . . ?
 C35 C36 C31 118.1(6) . . ?
 C35 C36 H36 120.9 . . ?
 C15 C16 C17 121.0(6) . . ?
 C15 C16 H16 119.5 . . ?
 C17 C16 H16 119.5 . . ?
 C40 C41 C42 121.1(7) . . ?
 C43 C41 C40 117.3(5) . . ?
 C43 C41 C42 121.6(6) . . ?
 C22 C23 H23A 109.5 . . ?
 C22 C23 H23B 109.5 . . ?
 C22 C23 H23C 109.5 . . ?
 H23A C23 H23B 109.5 . . ?
 H23A C23 H23C 109.5 . . ?
 H23B C23 H23C 109.5 . . ?
 C25 C26 H26A 109.5 . . ?
 C25 C26 H26B 109.5 . . ?
 C25 C26 H26C 109.5 . . ?
 H26A C26 H26B 109.5 . . ?
 H26A C26 H26C 109.5 . . ?
 H26B C26 H26C 109.5 . . ?
 C32 C33 H33 120.3 . . ?
 C34 C33 C32 119.3(6) . . ?
 C34 C33 H33 120.3 . . ?
 C36 C35 H35 119.5 . . ?
 C34 C35 C36 121.0(7) . . ?
 C34 C35 H35 119.5 . . ?
 C33 C34 H34 119.7 . . ?
 C35 C34 C33 120.5(7) . . ?
 C35 C34 H34 119.7 . . ?
 C41 C42 H42A 109.5 . . ?
 C41 C42 H42B 109.5 . . ?
 C41 C42 H42C 109.5 . . ?
 H42A C42 H42B 109.5 . . ?
 H42A C42 H42C 109.5 . . ?
 H42B C42 H42C 109.5 . . ?

loop_
  _refln_index_h
  _refln_index_k
  _refln_index_l
  _refln_F_squared_meas
  _refln_F_squared_sigma
 -12 -2 -1 62.02 4.83
 -12 -2 0 58.66 4.68
 -12 -2 1 30.89 3.3
 -12 -2 2 22.18 2.82
 -12 -1 -2 4.7 1.45
 -12 -1 -1 3.15 1.47
 -12 -1 0 -1.89 1.36
 -12 -1 1 3.91 1.61
 -12 -1 2 7.84 1.91
 -12 -1 3 9.9 2.02
 -12 -1 4 2.89 1.28
 -12 -1 5 9.83 2
 -12 0 -2 36.39 3.92
 -12 0 -1 42.07 4.08
 -12 0 0 17.65 2.72
 -12 0 1 27.52 3.24
 -12 0 2 79.55 5.33
 -12 0 3 67.71 4.86
 -12 0 4 19.57 2.7
 -12 0 5 25.36 3.03
 -12 0 6 45.03 3.9
 -12 0 7 61.58 4.55
 -12 1 -3 10.63 2.35
 -12 1 -2 14.52 2.69
 -12 1 -1 25.97 3.3
 -12 1 0 51.78 4.46
 -12 1 1 52.33 4.48
 -12 1 2 41.64 3.99
 -12 1 3 12.65 2.29
 -12 1 4 39.6 3.88
 -12 1 5 115.11 6.57
 -12 1 6 57.03 4.5
 -12 1 7 20.3 2.82
 -12 1 8 10.15 2.13
 -12 2 -3 17.74 2.96
 -12 2 -2 3.48 1.79
 -12 2 -1 9.7 2.19
 -12 2 0 26.83 3.34
 -12 2 1 54.88 4.71
 -12 2 2 11.34 2.28
 -12 2 3 -0.79 1.21
 -12 2 4 7.58 1.85
 -12 2 5 49.12 4.28
 -12 2 6 60.97 4.87
 -12 2 7 9.25 2.06
 -12 3 -3 42.08 4.35
 -12 3 -2 87.18 6.16
 -12 3 -1 99.69 6.53
 -12 3 0 38.97 4.07
 -12 3 1 53.2 4.81
 -12 3 2 75.2 5.55
 -12 3 3 116.23 6.83
 -12 3 4 94.09 6.19
 -12 3 5 72.07 5.33
 -12 3 6 22.68 3.02
 -12 4 -2 2.11 1.38
 -12 4 -1 13.51 2.55
 -12 4 0 3.16 1.54
 -12 4 1 -3.49 1.84
 -12 4 2 1.74 1.53
 -12 4 3 14.58 2.65
 -12 4 4 6.24 1.98
 -12 4 5 2.42 1.48
 -12 5 -1 26.44 3.62
 -12 5 0 70.95 5.63
 -12 5 1 101.93 6.74
 -12 5 2 96.74 6.51
 -12 5 3 42.68 4.35
 -12 5 4 42.04 4.34
 -12 5 5 98.6 6.58
 -12 6 0 -2.09 1.87
 -12 6 1 0.41 1.37
 -12 6 2 -1.6 1.64
 -12 6 3 10.5 2.51
 -12 6 4 21.96 3.27
 -11 -4 -4 32.42 3.65
 -11 -4 -3 22.84 3
 -11 -4 -2 45.28 4.13
 -11 -4 -1 53.87 4.37
 -11 -4 0 92.81 5.52
 -11 -3 -5 2.81 1.49
 -11 -3 -4 0.6 1.18
 -11 -3 -3 0.59 1.17
 -11 -3 -2 1.62 1.32
 -11 -3 -1 3.07 1.4
 -11 -3 0 -1.73 1.4
 -11 -3 1 1.54 1.18
 -11 -3 2 9.29 1.84
 -11 -3 3 0.77 0.9
 -11 -2 -5 11.99 2.46
 -11 -2 -4 36.24 3.83
 -11 -2 -3 93.48 5.97
 -11 -2 -2 106.97 6.28
 -11 -2 -1 77.27 5.16
 -11 -2 0 39.76 3.61
 -11 -2 1 57.7 4.28
 -11 -2 2 114.74 5.95
 -11 -2 3 122.07 6.02
 -11 -2 4 46.89 3.62
 -11 -2 5 28.8 2.85
 -11 -2 6 64.28 4.18
 -11 -1 -6 4.5 1.86
 -11 -1 -5 8.52 2.07
 -11 -1 -4 7.43 1.96
 -11 -1 -3 4.24 1.78
 -11 -1 -2 5.56 1.72
 -11 -1 -1 4.44 1.55
 -11 -1 0 25.42 2.97
 -11 -1 1 17.56 2.48
 -11 -1 2 3.49 1.37
 -11 -1 3 0.3 0.91
 -11 -1 4 5.78 1.46
 -11 -1 5 28.39 2.92
 -11 -1 6 25.75 2.79
 -11 -1 7 1.83 1.08
 -11 -1 8 3.29 1.24
 -11 0 -6 16.05 2.8
 -11 0 -5 29.86 3.68
 -11 0 -4 52.1 4.68
 -11 0 -3 27.22 3.29
 -11 0 -2 24.99 3.1
 -11 0 -1 48.99 4.15
 -11 0 0 101.9 5.96
 -11 0 1 115.44 6.24
 -11 0 2 46.96 3.92
 -11 0 3 50.99 3.98
 -11 0 4 38.22 3.43
 -11 0 5 109.31 5.84
 -11 0 6 127.89 6.32
 -11 0 7 67.9 4.51
 -11 1 -6 29.79 3.66
 -11 1 -5 17.51 2.8
 -11 1 -4 1.19 1.36
 -11 1 -3 13.76 2.51
 -11 1 -2 58.73 4.67
 -11 1 -1 21.82 2.88
 -11 1 0 13.79 2.36
 -11 1 1 3.84 1.6
 -11 1 2 37.6 3.64
 -11 1 3 54.75 4.24
 -11 1 4 62.3 4.47
 -11 1 5 32.77 3.27
 -11 1 6 46.7 3.86
 -11 2 -6 24.36 3.43
 -11 2 -5 17.34 2.9
 -11 2 -4 17.75 2.84
 -11 2 -3 16.32 2.74
 -11 2 -2 37.15 3.82
 -11 2 -1 38.86 3.81
 -11 2 0 16.68 2.56
 -11 2 1 14.69 2.4
 -11 2 2 70.68 4.93
 -11 2 3 87.61 5.46
 -11 2 4 44.86 3.89
 -11 2 5 10.88 2.22
 -11 3 -6 29.29 3.66
 -11 3 -5 78.96 5.79
 -11 3 -4 84.33 5.97
 -11 3 -3 81.12 5.77
 -11 3 -2 44.73 4.23
 -11 3 -1 57.39 4.68
 -11 3 0 116.93 6.64
 -11 3 1 158.91 7.74
 -11 3 2 119.87 6.67
 -11 3 3 61.79 4.71
 -11 3 4 88.59 5.67
 -11 4 -6 1.02 1.53
 -11 4 -5 5.76 2.01
 -11 4 -4 31.52 3.75
 -11 4 -3 2.2 1.25
 -11 4 -2 -0.55 1.26
 -11 4 -1 3.11 1.59
 -11 4 0 5.26 1.83
 -11 4 1 23.42 3.1
 -11 4 2 20.93 2.9
 -11 4 3 -0.3 1.34
 -11 4 4 3.17 1.5
 -11 5 -6 55.4 5.13
 -11 5 -5 79.86 5.97
 -11 5 -4 71.27 5.6
 -11 5 -3 47.14 3.58
 -11 5 -3 48.81 4.56
 -11 5 -2 132.69 7.55
 -11 5 -2 133.78 6.03
 -11 5 -1 196.02 7.3
 -11 5 -1 210.9 9.47
 -11 5 0 111.59 6.79
 -11 5 0 106.95 5.1
 -11 5 1 70.43 5.33
 -11 5 2 72.99 5.44
 -11 5 3 197.71 9.11
 -11 6 -5 -0.32 1.37
 -11 6 -4 11.21 1.97
 -11 6 -4 10.01 2.34
 -11 6 -3 7.07 1.58
 -11 6 -3 4.95 1.68
 -11 6 -2 7.54 2.21
 -11 6 -2 5.77 1.4
 -11 6 -1 -0.4 1.38
 -11 6 -1 2.42 1.04
 -11 6 0 1.68 1.03
 -11 6 0 1.45 1.32
 -11 6 1 5.31 1.36
 -11 6 1 6.95 1.99
 -11 6 2 14.15 2.67
 -11 6 2 10.15 1.63
 -11 6 3 1.68 0.93
 -11 6 3 1.25 1.64
 -11 7 -5 25.9 3.61
 -11 7 -4 71.94 5.78
 -11 7 -4 59.96 4.48
 -11 7 -3 59.83 4.36
 -11 7 -3 69.31 5.63
 -11 7 -2 73.79 4.72
 -11 7 -2 87.89 6.28
 -11 7 -1 35.31 3.21
 -11 7 -1 35.04 3.95
 -11 7 0 41.87 4.34
 -11 7 0 39.81 3.39
 -11 7 1 108.7 6.97
 -11 7 1 96.12 5.17
 -11 7 2 109.57 5.53
 -11 7 2 130.54 7.63
 -11 7 3 71.58 4.34
 -11 7 4 35.49 3.1
 -11 7 5 37.94 3.18
 -11 8 -4 12.46 2.67
 -11 8 -4 8.6 1.94
 -11 8 -3 1.33 0.96
 -11 8 -3 3.92 1.65
 -11 8 -2 11.77 2.65
 -11 8 -2 10.09 1.94
 -11 8 -1 38.96 3.54
 -11 8 -1 46.61 4.7
 -11 8 0 45.81 4.69
 -11 8 0 36.45 3.36
 -11 8 1 20.4 3.24
 -11 8 1 12.25 2.02
 -11 8 2 5.58 1.49
 -11 8 2 6.09 2.04
 -11 8 3 11.13 1.92
 -11 8 4 39.31 3.39
 -11 8 5 44.83 3.65
 -11 9 -2 19.85 3.32
 -11 9 -2 16.79 2.47
 -11 9 -1 34.12 3.41
 -11 9 -1 42.34 4.57
 -11 9 0 51.52 5.07
 -11 9 0 43.44 3.74
 -11 9 1 21.72 2.69
 -11 9 1 28.76 3.78
 -11 9 2 16.92 2.41
 -11 9 2 16.92 2.99
 -11 9 3 25.05 2.88
 -11 9 4 35 3.3
 -11 9 5 32.96 3.29
 -10 -8 -3 8.91 2.1
 -10 -8 -2 13.15 2.42
 -10 -8 -1 3.79 1.42
 -10 -7 -2 27.39 3.14
 -10 -7 -1 24.45 2.84
 -10 -7 0 52.91 3.96
 -10 -6 -5 17.92 2.82
 -10 -6 -4 19.05 2.79
 -10 -6 -3 22.65 3.02
 -10 -6 1 32.21 2.93
 -10 -5 -6 6.7 1.86
 -10 -5 -5 15.51 2.7
 -10 -5 -4 7.34 2.04
 -10 -5 -3 0.07 1.21
 -10 -5 -2 13.64 2.24
 -10 -5 -1 61.19 4.44
 -10 -5 0 53.06 4
 -10 -5 1 23.38 2.65
 -10 -4 -7 45.23 4.43
 -10 -4 -6 31.72 3.69
 -10 -4 -5 29.17 3.46
 -10 -4 -4 70.07 5.19
 -10 -4 -3 68.19 4.96
 -10 -4 -2 38.76 3.63
 -10 -4 -1 34.18 3.34
 -10 -4 0 69.43 4.58
 -10 -4 1 101.31 5.36
 -10 -4 2 143.91 6.3
 -10 -4 3 152.56 6.36
 -10 -4 4 68.85 4.04
 -10 -3 -8 4.89 2.24
 -10 -3 -7 3.23 1.6
 -10 -3 -6 3.14 1.68
 -10 -3 -5 2.17 1.46
 -10 -3 -4 -1.13 1.46
 -10 -3 -3 7.04 1.78
 -10 -3 -2 24.11 2.9
 -10 -3 -1 -0.29 1.06
 -10 -3 0 0.36 1.06
 -10 -3 1 2.21 1.14
 -10 -3 2 6.53 1.56
 -10 -3 3 12.19 1.88
 -10 -3 4 -0.25 0.92
 -10 -3 5 3.41 1.11
 -10 -3 6 0.23 0.73
 -10 -2 -8 36.31 4.08
 -10 -2 -7 41.07 4.25
 -10 -2 -6 54.41 4.79
 -10 -2 -5 115.49 6.72
 -10 -2 -4 79.59 5.42
 -10 -2 -3 79.27 5.22
 -10 -2 -2 45.36 3.9
 -10 -2 -1 109.62 5.87
 -10 -2 0 209.24 8.22
 -10 -2 1 93.13 5.14
 -10 -2 2 81.79 4.73
 -10 -2 3 105.81 5.26
 -10 -2 4 175.62 6.87
 -10 -2 5 99.71 4.95
 -10 -2 6 107.2 5.13
 -10 -2 7 46.62 3.31
 -10 -1 -9 1.98 1.53
 -10 -1 -8 3.16 1.59
 -10 -1 -7 4.58 1.73
 -10 -1 -6 0.9 1.2
 -10 -1 -5 3.82 1.74
 -10 -1 -4 -0.14 1.26
 -10 -1 -3 23.85 2.99
 -10 -1 -2 15.18 2.37
 -10 -1 -1 25.05 2.87
 -10 -1 0 2.42 1.24
 -10 -1 1 6.71 1.53
 -10 -1 2 52.87 3.86
 -10 -1 3 61.26 4.08
 -10 -1 4 0.76 0.93
 -10 -1 5 8.15 1.67
 -10 -1 6 -0.64 0.95
 -10 0 -9 14.9 2.75
 -10 0 -8 37.27 4.12
 -10 0 -7 75.27 5.66
 -10 0 -6 56.03 4.74
 -10 0 -5 27.32 3.26
 -10 0 -4 25.86 3.14
 -10 0 -3 107.3 6.06
 -10 0 -2 215.36 8.7
 -10 0 -1 123.85 6.31
 -10 0 0 40.08 3.5
 -10 0 1 31.97 3.07
 -10 0 2 166.58 7.03
 -10 0 3 281.63 9.43
 -10 0 4 157.39 6.74
 -10 0 5 16.32 2.19
 -10 1 -9 18.19 3.11
 -10 1 -8 10.93 2.61
 -10 1 -7 4.69 1.8
 -10 1 -6 15.16 2.6
 -10 1 -5 40.56 3.92
 -10 1 -4 82.69 5.48
 -10 1 -3 48.27 4.11
 -10 1 -2 8.27 1.86
 -10 1 -1 59.99 4.44
 -10 1 0 77.78 4.97
 -10 1 1 161.43 7.11
 -10 1 2 40.46 3.53
 -10 1 3 18.19 2.45
 -10 1 4 1.95 1.13
 -10 1 5 114.49 5.81
 -10 2 -9 26.4 3.67
 -10 2 -8 45.17 4.44
 -10 2 -7 9.83 2.31
 -10 2 -6 9.54 2.23
 -10 2 -5 36.55 3.81
 -10 2 -4 67.37 5.02
 -10 2 -3 61.03 4.64
 -10 2 -2 22.72 2.82
 -10 2 -1 15.45 2.34
 -10 2 -1 13.44 1.59
 -10 2 0 46.29 2.77
 -10 2 0 43.89 3.85
 -10 2 1 173.5 5.56
 -10 2 1 176.31 7.62
 -10 2 2 76.82 4.95
 -10 2 3 38.9 3.49
 -10 2 4 16.94 2.39
 -10 3 -9 22.72 3.35
 -10 3 -8 40.4 4.2
 -10 3 -7 68.51 5.42
 -10 3 -6 116.09 6.84
 -10 3 -5 82.87 5.7
 -10 3 -4 25.94 3.25
 -10 3 -3 22.97 2.96
 -10 3 -2 134.31 6.93
 -10 3 -1 131.53 6.76
 -10 3 -1 115.35 4.94
 -10 3 0 99.65 5.8
 -10 3 0 96.5 4.34
 -10 3 1 15.99 2.35
 -10 3 1 15.99 1.68
 -10 3 2 77.75 3.64
 -10 3 2 72.88 4.87
 -10 3 3 184.22 5.93
 -10 3 3 194.64 8.15
 -10 3 4 156.41 5.37
 -10 4 -9 2.64 1.77
 -10 4 -8 -0.68 1.43
 -10 4 -7 6.12 1.94
 -10 4 -6 29.53 3.61
 -10 4 -5 18.6 2.87
 -10 4 -4 2.47 1.43
 -10 4 -3 4.68 1.75
 -10 4 -2 19.34 2.75
 -10 4 -2 19.1 2.16
 -10 4 -1 39.66 3.73
 -10 4 -1 34.04 2.73
 -10 4 0 23.68 2.93
 -10 4 0 17.75 1.94
 -10 4 1 1.2 1.34
 -10 4 1 0.93 0.87
 -10 4 2 0.34 0.68
 -10 4 2 0.27 1.17
 -10 4 3 38.45 3.7
 -10 4 3 30.33 2.42
 -10 4 4 63.6 3.44
 -10 4 5 10.83 1.52
 -10 5 -9 83.6 6.28
 -10 5 -8 89.54 6.35
 -10 5 -7 65.75 5.33
 -10 5 -6 46.07 4.36
 -10 5 -5 83.92 5.86
 -10 5 -4 153.72 7.86
 -10 5 -3 239.44 9.95
 -10 5 -2 125.21 6.9
 -10 5 -2 115.25 5.47
 -10 5 -1 80.43 5.47
 -10 5 -1 80.55 4.38
 -10 5 0 135.38 5.68
 -10 5 0 144.94 7.37
 -10 5 1 258.16 10.03
 -10 5 1 247.97 7.96
 -10 5 2 327.23 11.36
 -10 5 2 284.25 8.63
 -10 5 3 178.64 6.43
 -10 5 4 96.2 4.56
 -10 5 5 159.44 6.03
 -10 6 -8 2.1 1.61
 -10 6 -7 -0.29 1.49
 -10 6 -6 9.63 2.25
 -10 6 -5 9.94 2.41
 -10 6 -4 2.22 1.48
 -10 6 -3 0.72 1.45
 -10 6 -3 1.72 1.12
 -10 6 -2 -1.59 1.2
 -10 6 -2 0.42 1.45
 -10 6 -1 39.65 3.98
 -10 6 -1 33.47 2.94
 -10 6 0 17.91 2.19
 -10 6 0 20.03 2.95
 -10 6 1 -0.5 0.84
 -10 6 1 0.13 1.36
 -10 6 2 1.15 1.28
 -10 6 2 2.55 1.06
 -10 6 3 3.37 1.16
 -10 6 4 27.03 2.5
 -10 6 5 8.47 1.58
 -10 7 -8 21.19 3.29
 -10 7 -7 33.25 3.93
 -10 7 -6 48.84 4.67
 -10 7 -5 87.44 6.13
 -10 7 -4 75.13 5.61
 -10 7 -3 53.07 4.72
 -10 7 -3 58.77 4.15
 -10 7 -2 73.37 4.61
 -10 7 -2 90.15 6.05
 -10 7 -1 217.5 9.66
 -10 7 -1 206.82 7.91
 -10 7 0 200.31 7.57
 -10 7 0 215.34 9.52
 -10 7 1 78.23 5.55
 -10 7 1 71.07 4.29
 -10 7 2 50.14 3.56
 -10 7 3 122.67 5.64
 -10 7 4 194.04 7.34
 -10 7 5 179.3 7.02
 -10 7 6 74.21 4.38
 -10 8 -7 19.28 3.21
 -10 8 -6 3.24 1.64
 -10 8 -5 -1.91 1.58
 -10 8 -4 11.64 2.06
 -10 8 -4 12.62 2.56
 -10 8 -3 41.51 3.64
 -10 8 -3 41.66 4.28
 -10 8 -2 29.83 3.04
 -10 8 -2 41.26 4.22
 -10 8 -1 12.34 2.46
 -10 8 -1 10.84 1.94
 -10 8 0 8.17 1.79
 -10 8 0 6.95 1.96
 -10 8 1 22.98 2.6
 -10 8 1 23.54 3.27
 -10 8 2 68.47 4.32
 -10 8 3 38.12 3.2
 -10 8 4 3.61 1.31
 -10 8 5 6.63 1.64
 -10 8 6 38.96 3.4
 -10 9 -6 12.43 2.61
 -10 9 -5 5.28 1.66
 -10 9 -5 3.74 1.95
 -10 9 -4 26.3 3.08
 -10 9 -4 30.71 3.77
 -10 9 -3 68.66 4.8
 -10 9 -3 84.05 6.19
 -10 9 -2 81.22 6.07
 -10 9 -2 69.85 4.74
 -10 9 -1 29.7 3.73
 -10 9 -1 29.45 3.05
 -10 9 0 18.64 3.05
 -10 9 0 15.17 2.28
 -10 9 1 32.55 3.12
 -10 9 1 39.78 4.29
 -10 9 2 69.59 4.57
 -10 9 3 94.06 5.31
 -10 9 4 27.88 2.95
 -10 9 5 16.38 2.27
 -10 9 6 42.73 3.62
 -10 10 -5 58.74 5.31
 -10 10 -5 50.47 4.43
 -10 10 -4 57.23 4.61
 -10 10 -4 70.5 5.82
 -10 10 -3 14.56 2.42
 -10 10 -3 16.74 2.99
 -10 10 -2 13.95 2.58
 -10 10 -2 11.12 2.14
 -10 10 -1 39.57 4.37
 -10 10 -1 37.44 3.64
 -10 10 0 112.31 7.21
 -10 10 0 99.17 5.74
 -10 10 1 67.04 4.62
 -10 10 2 25.5 2.85
 -10 10 3 19.57 2.57
 -10 10 4 45.29 3.83
 -10 10 5 70.93 4.82
 -10 10 6 63.83 4.7
 -10 11 -3 8.78 2.13
 -10 11 -3 10.19 2.5
 -10 11 -2 -1.95 1.38
 -10 11 -2 -1.8 1.55
 -10 11 -1 8.68 1.96
 -10 11 -1 13.94 2.98
 -10 11 0 15.45 2.98
 -10 11 0 16.16 2.54
 -10 11 1 14.52 2.41
 -10 11 2 3.83 1.55
 -10 11 3 0.13 1.08
 -10 11 4 5.12 1.53
 -10 11 5 20.31 2.73
 -9 -11 -1 15.47 2.48
 -9 -10 -3 1.89 1.29
 -9 -10 -2 1.11 1.3
 -9 -10 -1 -0.91 1.16
 -9 -10 0 0.66 1.14
 -9 -9 -5 26.83 3.46
 -9 -9 -4 34.18 3.69
 -9 -9 -3 19.28 2.76
 -9 -9 -2 17.84 2.58
 -9 -9 -1 18.02 2.53
 -9 -9 0 18.58 2.37
 -9 -9 1 45.21 3.5
 -9 -8 -6 5.39 1.99
 -9 -8 -5 4.28 1.83
 -9 -8 -4 2.04 1.55
 -9 -8 -3 2.1 1.36
 -9 -8 -2 14.95 2.4
 -9 -8 -1 19.97 2.56
 -9 -8 0 8.93 1.84
 -9 -8 1 2.48 1.16
 -9 -8 2 3.2 1.06
 -9 -7 -7 13.72 2.63
 -9 -7 -6 31.85 3.7
 -9 -7 -5 54.81 4.56
 -9 -7 -4 25.11 3.05
 -9 -7 -3 24.3 2.95
 -9 -7 -2 36.4 3.28
 -9 -7 -2 34.55 3.39
 -9 -7 -1 59.05 4.23
 -9 -7 0 68.4 4.31
 -9 -7 1 56.73 3.79
 -9 -7 2 25 2.38
 -9 -6 -8 18.82 3.02
 -9 -6 -7 23.77 3.28
 -9 -6 -6 18.18 2.77
 -9 -6 -5 12.48 2.38
 -9 -6 -4 38.66 3.78
 -9 -6 -3 78.32 5.12
 -9 -6 -2 59.25 4.26
 -9 -6 -1 12.68 2.06
 -9 -6 0 13.16 1.92
 -9 -6 1 93.88 4.8
 -9 -6 1 89.01 4.67
 -9 -6 2 81.13 4.2
 -9 -6 3 78.63 3.83
 -9 -5 -9 4.34 1.78
 -9 -5 -8 25.89 3.44
 -9 -5 -7 11.28 2.44
 -9 -5 -6 11.58 2.23
 -9 -5 -5 11.46 2.27
 -9 -5 -4 11.84 2.23
 -9 -5 -3 48.47 4.02
 -9 -5 -2 14.52 2.29
 -9 -5 -1 15.75 2.27
 -9 -5 0 25.97 2.68
 -9 -5 1 57.99 3.8
 -9 -5 2 87.82 4.49
 -9 -5 3 35.36 2.72
 -9 -5 3 34.74 2.51
 -9 -5 4 10.71 1.49
 -9 -4 -9 48.44 4.71
 -9 -4 -8 26.4 3.4
 -9 -4 -7 32.45 3.72
 -9 -4 -6 76.11 5.45
 -9 -4 -5 145.83 7.38
 -9 -4 -4 97.36 5.8
 -9 -4 -3 94.27 5.51
 -9 -4 -2 30.38 3.09
 -9 -4 -1 160.39 6.92
 -9 -4 0 208.7 7.76
 -9 -4 1 172.8 6.79
 -9 -4 2 53.26 3.51
 -9 -4 3 113.08 5.09
 -9 -4 4 305.4 8.77
 -9 -4 5 297.41 8.46
 -9 -4 6 198.3 6.44
 -9 -3 -10 0.23 1.43
 -9 -3 -9 6.92 2.19
 -9 -3 -8 0.26 1.24
 -9 -3 -7 0.25 1.24
 -9 -3 -6 6.35 1.99
 -9 -3 -5 10.41 2.25
 -9 -3 -4 9.44 2.02
 -9 -3 -3 1.4 1.3
 -9 -3 -2 4.14 1.39
 -9 -3 -1 0.16 0.98
 -9 -3 0 89.72 4.87
 -9 -3 1 45.97 3.34
 -9 -3 2 0.75 0.86
 -9 -3 3 30.64 2.61
 -9 -3 4 6.77 1.34
 -9 -3 5 27.85 2.37
 -9 -3 6 24.05 2.24
 -9 -3 7 4.77 1.14
 -9 -2 -10 39.28 4.3
 -9 -2 -9 41.63 4.3
 -9 -2 -8 59.72 5.04
 -9 -2 -7 136.25 7.34
 -9 -2 -6 181.36 8.34
 -9 -2 -5 35.85 3.61
 -9 -2 -4 137.63 6.84
 -9 -2 -3 149.31 6.89
 -9 -2 -2 241.87 8.85
 -9 -2 -1 158.21 6.78
 -9 -2 0 58.05 3.87
 -9 -2 1 109.7 5.27
 -9 -2 2 134.36 5.77
 -9 -2 3 576.58 13.9
 -9 -2 4 214.01 7.24
 -9 -2 5 120.9 5.17
 -9 -2 6 58.29 3.49
 -9 -1 -11 0.48 1.75
 -9 -1 -10 6.39 2.09
 -9 -1 -9 9.97 2.28
 -9 -1 -8 2.98 1.67
 -9 -1 -7 0.57 1.32
 -9 -1 -6 0.49 1.23
 -9 -1 -5 4.72 1.6
 -9 -1 -4 37.22 3.63
 -9 -1 -3 1.47 1.27
 -9 -1 -2 2.35 1.28
 -9 -1 -1 1.35 1.12
 -9 -1 0 25.36 2.68
 -9 -1 0 22.28 1.5
 -9 -1 1 25.76 2.55
 -9 -1 2 25.82 2.53
 -9 -1 3 0.19 0.82
 -9 -1 4 1.91 1.1
 -9 -1 5 54.22 3.5
 -9 0 -11 17.72 3.04
 -9 0 -10 47.69 4.67
 -9 0 -9 77.29 5.71
 -9 0 -8 62.46 5.06
 -9 0 -7 53.62 4.56
 -9 0 -6 43.8 3.96
 -9 0 -5 113.44 6.23
 -9 0 -4 236.68 9.1
 -9 0 -3 260.63 9.42
 -9 0 -2 77.62 4.81
 -9 0 -1 104.77 5.5
 -9 0 0 295.24 7.19
 -9 0 0 287.05 9.46
 -9 0 1 234.51 8.25
 -9 0 1 235.37 5.89
 -9 0 2 178.13 6.87
 -9 0 2 172.22 4.59
 -9 0 3 82.37 4.51
 -9 0 3 84.35 2.86
 -9 0 4 141.22 5.97
 -9 1 -11 16.83 2.96
 -9 1 -10 7.12 2.14
 -9 1 -9 1.13 1.34
 -9 1 -8 6.53 1.91
 -9 1 -7 37.47 3.82
 -9 1 -6 35.27 3.5
 -9 1 -5 25.96 3.02
 -9 1 -4 25.15 2.95
 -9 1 -3 51.05 4.02
 -9 1 -2 131.52 6.37
 -9 1 -1 198.73 7.8
 -9 1 0 115.77 4.2
 -9 1 0 113.07 5.63
 -9 1 1 38.92 2.22
 -9 1 1 38.47 3.17
 -9 1 2 101.3 3.6
 -9 1 2 99.56 5.19
 -9 1 3 239.23 6.09
 -9 1 3 253.32 8.53
 -9 1 4 175.79 4.96
 -9 2 -11 32.81 3.92
 -9 2 -10 21.09 3.13
 -9 2 -9 14.43 2.71
 -9 2 -8 13.21 2.43
 -9 2 -7 69 5.11
 -9 2 -6 86.19 5.59
 -9 2 -5 26.01 3.07
 -9 2 -4 20.4 2.71
 -9 2 -3 52.96 4.13
 -9 2 -2 161.61 7.18
 -9 2 -1 285.71 9.75
 -9 2 0 103.57 5.46
 -9 2 0 103.12 4.15
 -9 2 1 7.96 1.61
 -9 2 1 11.09 1.36
 -9 2 2 67.91 4.32
 -9 2 2 63.18 2.98
 -9 2 3 172.74 5.3
 -9 2 3 186.06 7.27
 -9 2 4 212.62 5.98
 -9 3 -11 4.26 1.77
 -9 3 -10 15.83 2.79
 -9 3 -9 34.16 3.97
 -9 3 -8 71.47 5.36
 -9 3 -7 59.87 4.81
 -9 3 -6 29.75 3.38
 -9 3 -5 36.18 3.63
 -9 3 -4 192.66 8.24
 -9 3 -3 208.72 8.49
 -9 3 -2 61.98 4.43
 -9 3 -1 73.49 3.71
 -9 3 -1 79.05 4.88
 -9 3 0 134.58 6.35
 -9 3 0 126.2 4.86
 -9 3 1 328 10.51
 -9 3 1 308.33 8.22
 -9 3 2 221.22 6.58
 -9 3 2 244.84 8.78
 -9 3 3 67.87 3.25
 -9 3 4 27.58 2.05
 -9 3 5 97.63 4.03
 -9 4 -11 3.77 1.76
 -9 4 -10 -1.06 1.44
 -9 4 -9 17.26 2.88
 -9 4 -8 40.2 4.07
 -9 4 -7 5.43 1.79
 -9 4 -6 1.68 1.47
 -9 4 -5 4.3 1.77
 -9 4 -4 24.69 3.01
 -9 4 -3 72.68 4.96
 -9 4 -2 12.98 2.03
 -9 4 -1 1.29 0.85
 -9 4 -1 1.73 1.34
 -9 4 0 2.6 1.36
 -9 4 0 2.78 0.86
 -9 4 1 98.33 4.32
 -9 4 1 110.79 5.84
 -9 4 2 109.63 4.53
 -9 4 3 1.56 0.68
 -9 4 4 1.47 0.82
 -9 4 5 17.27 1.85
 -9 5 -11 55.4 5.13
 -9 5 -10 69.64 5.64
 -9 5 -9 44.69 4.41
 -9 5 -8 62.28 5.04
 -9 5 -7 144.92 7.6
 -9 5 -6 188.74 8.63
 -9 5 -5 190.11 8.55
 -9 5 -4 88 5.63
 -9 5 -3 39.91 3.77
 -9 5 -2 116.47 6.31
 -9 5 -1 277.59 10.05
 -9 5 -1 263.26 8.33
 -9 5 0 236.58 9.04
 -9 5 0 196.54 6.89
 -9 5 1 72.57 4.82
 -9 5 1 64.13 3.58
 -9 5 2 60.75 3.44
 -9 5 3 143.22 5.5
 -9 5 4 387.63 10.14
 -9 5 5 221.54 7.16
 -9 6 -10 1.82 1.51
 -9 6 -9 -0.78 1.47
 -9 6 -8 10.63 2.35
 -9 6 -7 19.97 2.95
 -9 6 -6 3.72 1.78
 -9 6 -5 4.13 1.56
 -9 6 -4 3.57 1.51
 -9 6 -3 20.83 2.85
 -9 6 -2 6.04 1.86
 -9 6 -2 5 1.33
 -9 6 -1 6.8 1.48
 -9 6 -1 8.45 1.97
 -9 6 0 11.11 2.15
 -9 6 0 8.49 1.51
 -9 6 1 2.21 1.01
 -9 6 2 60.27 3.62
 -9 6 3 8.12 1.48
 -9 6 4 -0.28 0.76
 -9 6 5 13.36 1.83
 -9 6 6 6.06 1.36
 -9 7 -10 20.55 3.13
 -9 7 -9 47.25 4.6
 -9 7 -8 129.8 7.52
 -9 7 -7 122.34 7.12
 -9 7 -6 99.62 6.36
 -9 7 -5 31.9 3.64
 -9 7 -4 140.49 7.42
 -9 7 -3 267.94 10.44
 -9 7 -3 250.32 8.81
 -9 7 -2 277.44 10.5
 -9 7 -2 253.28 8.79
 -9 7 -1 139.76 6.09
 -9 7 -1 152.18 7.59
 -9 7 0 94.67 4.9
 -9 7 0 112.96 6.4
 -9 7 1 213.65 7.59
 -9 7 2 242.28 8.05
 -9 7 3 306.85 9.31
 -9 7 4 125.35 5.54
 -9 7 5 108.26 5.18
 -9 7 6 175.14 6.84
 -9 8 -9 8.3 2.13
 -9 8 -8 -0.23 1.23
 -9 8 -7 0.36 1.49
 -9 8 -6 21.65 3.17
 -9 8 -5 41.56 4.19
 -9 8 -4 49.75 4.42
 -9 8 -3 2.13 1.28
 -9 8 -3 3.67 1.41
 -9 8 -2 8.2 2.11
 -9 8 -2 9.05 1.8
 -9 8 -1 59.64 4.08
 -9 8 -1 61.19 4.88
 -9 8 0 123.82 6.86
 -9 8 0 102.4 5.29
 -9 8 1 67.62 4.24
 -9 8 2 2.76 1.15
 -9 8 3 39.7 3.26
 -9 8 4 63.09 4.04
 -9 8 5 118.75 5.68
 -9 8 6 21.29 2.45
 -9 9 -9 38.33 4.2
 -9 9 -8 25.69 3.61
 -9 9 -7 16.82 2.89
 -9 9 -6 45.5 4.51
 -9 9 -5 52.78 4.75
 -9 9 -4 60.54 4.97
 -9 9 -4 45.13 3.82
 -9 9 -3 41.45 4.14
 -9 9 -3 28.56 3.07
 -9 9 -2 36.31 3.86
 -9 9 -2 34.2 3.24
 -9 9 -1 139.97 7.55
 -9 9 -1 123.98 6.12
 -9 9 0 199.02 9.06
 -9 9 0 177.69 7.39
 -9 9 1 76.33 4.63
 -9 9 2 32.39 2.98
 -9 9 3 30.65 2.97
 -9 9 4 121.55 5.91
 -9 9 5 110.23 5.62
 -9 9 6 81.1 4.91
 -9 10 -8 38.82 4.25
 -9 10 -7 55.35 5.02
 -9 10 -6 21.39 3.35
 -9 10 -5 13.96 2.73
 -9 10 -5 9.65 2.09
 -9 10 -4 15.83 2.51
 -9 10 -4 21.27 3.19
 -9 10 -3 52.95 4.77
 -9 10 -3 51.18 4.11
 -9 10 -2 83.21 5.92
 -9 10 -2 79.82 5.06
 -9 10 -1 68.57 4.67
 -9 10 -1 75.43 5.72
 -9 10 0 22.55 2.69
 -9 10 1 24.57 2.8
 -9 10 2 81.19 4.98
 -9 10 3 102.81 5.58
 -9 10 4 56.62 4.16
 -9 10 5 27.68 2.96
 -9 10 6 32.3 3.22
 -9 11 -7 30.51 3.85
 -9 11 -6 15.44 2.55
 -9 11 -6 18.18 3.06
 -9 11 -5 1.13 1.33
 -9 11 -5 -1.33 1.52
 -9 11 -4 1.69 1.32
 -9 11 -4 0.62 1.47
 -9 11 -3 27.83 3.23
 -9 11 -3 23.67 3.37
 -9 11 -2 53.64 4.32
 -9 11 -2 51.95 4.89
 -9 11 -1 25.12 3.41
 -9 11 -1 22.32 2.88
 -9 11 0 4.04 1.36
 -9 11 1 2.43 1.3
 -9 11 2 17.24 2.49
 -9 11 3 49.1 4.01
 -9 11 4 24.46 2.89
 -9 11 5 -0.47 1.2
 -9 11 6 7.39 1.84
 -9 12 -5 46.45 4.73
 -9 12 -5 50.53 4.47
 -9 12 -4 81.32 5.61
 -9 12 -4 73.88 5.96
 -9 12 -3 48.8 4.31
 -9 12 -3 50.02 4.89
 -9 12 -2 32.64 3.97
 -9 12 -2 26.91 3.26
 -9 12 -1 23.6 3
 -9 12 -1 33.08 4
 -9 12 0 82.07 5.38
 -9 12 1 82.53 5.42
 -9 12 2 54.62 4.39
 -9 12 3 29.6 3.28
 -9 12 4 40.03 3.76
 -9 12 5 74.62 5.16
 -9 12 6 63.55 4.8
 -9 13 -2 -1.54 1.52
 -9 13 -2 -2.54 1.8
 -9 13 -1 2.77 1.78
 -9 13 -1 0.2 1.13
 -9 13 0 2.97 1.53
 -9 13 1 1.68 1.24
 -9 13 2 1.37 1.22
 -9 13 3 0.51 1.18
 -8 -12 -2 17.4 2.68
 -8 -12 -1 13.09 2.34
 -8 -12 0 6.25 1.61
 -8 -12 1 5.46 1.45
 -8 -11 -4 31.65 3.7
 -8 -11 -3 26.08 3.21
 -8 -11 -2 23.07 2.94
 -8 -11 -1 24.95 2.92
 -8 -11 0 34.44 3.25
 -8 -11 1 54.11 3.9
 -8 -11 2 32.3 2.89
 -8 -10 -6 2.4 1.73
 -8 -10 -5 1.91 1.29
 -8 -10 -4 2.05 1.57
 -8 -10 -3 7.47 1.94
 -8 -10 -2 0.52 1.17
 -8 -10 -1 -0.59 1.02
 -8 -10 0 0.81 0.98
 -8 -10 1 1.75 1.1
 -8 -10 2 0.65 0.95
 -8 -9 -7 12.8 2.58
 -8 -9 -7 16.2 2.63
 -8 -9 -6 31.9 3.78
 -8 -9 -6 28.12 3.39
 -8 -9 -5 34.5 3.72
 -8 -9 -4 28.35 3.4
 -8 -9 -3 24.92 3.01
 -8 -9 -2 37.18 3.53
 -8 -9 -1 41.84 3.52
 -8 -9 0 55.99 3.92
 -8 -9 1 39.5 3.14
 -8 -9 2 17.01 2.04
 -8 -9 3 89.21 4.26
 -8 -8 -8 2.03 1.36
 -8 -8 -8 -0.64 1.38
 -8 -8 -7 1.47 1.57
 -8 -8 -7 3.75 1.86
 -8 -8 -6 0.31 1.22
 -8 -8 -6 1.82 1.71
 -8 -8 -5 2.47 1.14
 -8 -8 -5 0.12 1.36
 -8 -8 -4 3.59 1.64
 -8 -8 -4 3.81 1.41
 -8 -8 -3 23.84 2.71
 -8 -8 -3 19.08 2.7
 -8 -8 -2 14.8 2.08
 -8 -8 -2 18.88 2.54
 -8 -8 -1 0.94 1.16
 -8 -8 0 10.34 1.79
 -8 -8 1 27.04 2.57
 -8 -8 2 10.92 1.61
 -8 -8 3 8.78 1.35
 -8 -8 4 0.97 0.69
 -8 -7 -9 18.85 2.99
 -8 -7 -8 25.54 3.33
 -8 -7 -7 36.94 3.86
 -8 -7 -6 31.99 3.51
 -8 -7 -5 20.66 2.8
 -8 -7 -4 59.08 4.41
 -8 -7 -3 104.13 5.64
 -8 -7 -2 62.43 4.19
 -8 -7 -2 65.82 4.45
 -8 -7 -1 35.2 2.98
 -8 -7 -1 31.57 2.95
 -8 -7 0 4.88 1.39
 -8 -7 0 7.67 1.41
 -8 -7 1 71.33 3.8
 -8 -7 1 74.59 4.11
 -8 -7 2 166.86 6.02
 -8 -7 3 80.39 3.77
 -8 -7 4 48.83 2.7
 -8 -6 -10 19.37 3.15
 -8 -6 -9 11.12 2.42
 -8 -6 -8 2.68 1.61
 -8 -6 -7 11.97 2.4
 -8 -6 -6 35.22 3.72
 -8 -6 -5 35.37 3.53
 -8 -6 -4 37.88 3.53
 -8 -6 -3 40.49 3.5
 -8 -6 -2 68.25 4.31
 -8 -6 -1 67.59 4.18
 -8 -6 0 127.71 5.57
 -8 -6 1 70.34 3.9
 -8 -6 1 74.53 4
 -8 -6 2 7 1.26
 -8 -6 2 7.59 1.3
 -8 -6 3 19.14 1.81
 -8 -6 3 20.53 1.91
 -8 -6 4 75.56 3.27
 -8 -6 4 77.03 3.46
 -8 -5 -10 20.32 3.18
 -8 -5 -9 21.5 3.12
 -8 -5 -8 15.76 2.78
 -8 -5 -7 17.37 2.85
 -8 -5 -6 26.61 3.13
 -8 -5 -5 51.58 4.19
 -8 -5 -4 102.63 5.75
 -8 -5 -3 19.59 2.51
 -8 -5 -2 42.84 3.45
 -8 -5 -1 45.45 3.4
 -8 -5 0 93.83 4.75
 -8 -5 1 185.92 6.64
 -8 -5 2 10.29 1.57
 -8 -5 3 29.39 2.32
 -8 -5 3 29.08 2.17
 -8 -5 4 64.07 2.94
 -8 -5 4 67.71 3.35
 -8 -5 5 236.57 5.84
 -8 -5 5 243.91 6.78
 -8 -5 6 15.59 1.5
 -8 -4 -11 30.27 3.86
 -8 -4 -10 34.15 4.09
 -8 -4 -9 27.97 3.53
 -8 -4 -8 52.47 4.57
 -8 -4 -7 94.73 5.95
 -8 -4 -6 64.19 4.8
 -8 -4 -5 51.21 4.15
 -8 -4 -4 107.35 5.84
 -8 -4 -3 172.49 7.28
 -8 -4 -2 366.01 10.99
 -8 -4 -1 127.01 5.72
 -8 -4 0 200.45 7.15
 -8 -4 1 209.94 7.12
 -8 -4 2 210.79 6.93
 -8 -4 3 159.4 5.74
 -8 -4 4 256.79 7.36
 -8 -4 5 153.04 4.29
 -8 -4 5 158.29 5.31
 -8 -4 6 150.9 5.08
 -8 -4 7 342.1 8.5
 -8 -3 -12 6.12 2.05
 -8 -3 -11 4.66 1.94
 -8 -3 -10 0.48 1.29
 -8 -3 -9 -0.28 1.45
 -8 -3 -8 4.37 1.87
 -8 -3 -7 12.8 2.41
 -8 -3 -6 22.8 2.98
 -8 -3 -5 6.05 1.79
 -8 -3 -4 -1.16 1.19
 -8 -3 -3 3.63 1.45
 -8 -3 -2 17.01 2.28
 -8 -3 -1 32.02 2.85
 -8 -3 0 0.53 0.96
 -8 -3 1 3.22 1.16
 -8 -3 1 4.13 0.39
 -8 -3 2 48.87 3.09
 -8 -3 3 54.74 3.19
 -8 -3 4 6.98 1.26
 -8 -3 5 11.88 1.5
 -8 -3 6 5.28 1.1
 -8 -2 -12 19.74 3.21
 -8 -2 -11 45.47 4.57
 -8 -2 -10 105.65 6.76
 -8 -2 -9 135.02 7.49
 -8 -2 -8 98.55 6.18
 -8 -2 -7 63.58 4.84
 -8 -2 -6 146.05 7.15
 -8 -2 -5 329.02 11
 -8 -2 -4 317.16 10.44
 -8 -2 -3 114.45 5.7
 -8 -2 -2 96.98 5.03
 -8 -2 -1 272.65 8.79
 -8 -2 0 644.88 15.04
 -8 -2 1 517.27 12.59
 -8 -2 1 507.26 9.2
 -8 -2 2 206.6 6.89
 -8 -2 3 81.04 3.97
 -8 -2 4 456.3 11.12
 -8 -2 5 644.36 14.08
 -8 -1 -12 7.26 2.15
 -8 -1 -11 5.18 1.89
 -8 -1 -10 0.51 1.49
 -8 -1 -9 0.98 1.36
 -8 -1 -8 18.51 2.82
 -8 -1 -7 10.66 2.2
 -8 -1 -6 19.57 2.73
 -8 -1 -5 -1.47 1.34
 -8 -1 -4 0.18 1.06
 -8 -1 -3 9.37 1.8
 -8 -1 -2 49.13 3.56
 -8 -1 -1 15.95 2.04
 -8 -1 0 10.74 1.67
 -8 -1 1 16.86 1.97
 -8 -1 1 19.37 1.23
 -8 -1 2 -1.14 1.05
 -8 -1 2 0.88 0.38
 -8 -1 3 188.61 6.41
 -8 -1 3 165.81 3.86
 -8 -1 4 31.68 2.47
 -8 0 -12 39.04 4.33
 -8 0 -11 91.7 6.39
 -8 0 -10 101.28 6.53
 -8 0 -9 44.27 4.23
 -8 0 -8 63.29 4.88
 -8 0 -7 211.85 8.86
 -8 0 -6 257.66 9.61
 -8 0 -5 194.52 8
 -8 0 -4 99.6 5.39
 -8 0 -3 97.77 5.2
 -8 0 -2 315.07 9.8
 -8 0 -1 462.54 12.26
 -8 0 0 153.39 6.18
 -8 0 1 127.05 5.48
 -8 0 1 134.62 3.93
 -8 0 2 153.48 5.95
 -8 0 2 150.13 4.08
 -8 0 3 536.39 12.81
 -8 0 3 526.17 10.08
 -8 0 5 126.53 3.74
 -8 1 -13 16.11 3.02
 -8 1 -12 12.73 2.64
 -8 1 -11 12.79 2.61
 -8 1 -10 34.67 3.85
 -8 1 -9 82.76 5.75
 -8 1 -8 72.15 5.17
 -8 1 -7 27.15 3.08
 -8 1 -6 0.11 1.2
 -8 1 -5 63.29 4.45
 -8 1 -4 162.21 7.03
 -8 1 -3 98.46 5.17
 -8 1 -2 18.79 2.32
 -8 1 -1 2.52 1.09
 -8 1 0 151.85 6.2
 -8 1 1 245.1 8.09
 -8 1 1 241 6.14
 -8 1 2 188.72 5.11
 -8 1 2 191.38 6.89
 -8 1 3 17.19 1.34
 -8 1 4 23.07 1.56
 -8 2 -13 22.01 3.31
 -8 2 -12 12.85 2.63
 -8 2 -11 18.67 3.09
 -8 2 -10 41.45 4.16
 -8 2 -9 82.77 5.72
 -8 2 -8 138.81 7.2
 -8 2 -7 29.57 3.28
 -8 2 -6 30.39 3.17
 -8 2 -5 69.17 4.63
 -8 2 -4 237.49 8.71
 -8 2 -3 242.26 8.65
 -8 2 -2 93.52 5.04
 -8 2 -1 45.69 3.46
 -8 2 0 144.08 4.82
 -8 2 0 152.67 6.26
 -8 2 1 509.34 11.01
 -8 2 1 542.92 13.41
 -8 2 2 323.15 7.8
 -8 2 2 344.04 9.91
 -8 2 3 75.87 3.12
 -8 2 4 10.15 1.19
 -8 3 -13 20.11 3.26
 -8 3 -12 19.68 3.2
 -8 3 -11 74.61 5.71
 -8 3 -10 53.08 4.7
 -8 3 -9 38.66 3.9
 -8 3 -8 18.27 2.66
 -8 3 -7 43.27 3.9
 -8 3 -6 182.12 7.88
 -8 3 -5 186.89 7.81
 -8 3 -4 77.93 4.82
 -8 3 -3 77.87 4.68
 -8 3 -2 303.51 9.8
 -8 3 -1 529.19 13.83
 -8 3 0 538.41 13.78
 -8 3 0 514.65 11.66
 -8 3 1 262.14 7.2
 -8 3 1 285.53 9.14
 -8 3 2 90.07 3.7
 -8 3 3 439.35 9.97
 -8 3 4 542.84 11.69
 -8 3 5 130.99 4.67
 -8 4 -13 0.61 1.41
 -8 4 -12 6.52 2.02
 -8 4 -11 14.97 2.84
 -8 4 -10 29.77 3.55
 -8 4 -9 4.66 1.74
 -8 4 -8 3.23 1.55
 -8 4 -7 13.56 2.42
 -8 4 -6 103.45 5.87
 -8 4 -5 32.41 3.23
 -8 4 -4 9.64 1.92
 -8 4 -3 4.26 1.54
 -8 4 -2 25.29 2.8
 -8 4 -1 137.05 6.32
 -8 4 0 118.35 5.74
 -8 4 0 111.61 4.59
 -8 4 1 27.83 2.19
 -8 4 2 1.55 0.7
 -8 4 3 27.49 2.14
 -8 4 4 71.19 3.45
 -8 4 5 94.82 4.06
 -8 5 -12 36.09 4.07
 -8 5 -11 19.19 3.03
 -8 5 -10 16.89 2.7
 -8 5 -9 57.89 4.77
 -8 5 -8 90.18 5.83
 -8 5 -7 161.31 7.71
 -8 5 -6 137.6 6.91
 -8 5 -5 34.47 3.39
 -8 5 -4 222.73 8.71
 -8 5 -3 405.07 12.24
 -8 5 -2 251.24 9.09
 -8 5 -1 45.09 3.69
 -8 5 -1 45.88 3.03
 -8 5 0 148.61 6.64
 -8 5 0 130.86 5.2
 -8 5 1 476.65 11.41
 -8 5 2 440.14 10.71
 -8 5 3 305.71 8.38
 -8 5 4 25.94 2.16
 -8 5 5 67.93 3.58
 -8 6 -12 4.11 1.87
 -8 6 -11 -0.53 1.45
 -8 6 -10 14.32 2.57
 -8 6 -9 0.74 1.31
 -8 6 -8 22.29 3.01
 -8 6 -7 3.43 1.56
 -8 6 -6 8.34 1.93
 -8 6 -5 8.16 1.96
 -8 6 -4 -0.3 1.35
 -8 6 -3 9.27 1.96
 -8 6 -2 9.26 2.01
 -8 6 -1 11.96 1.77
 -8 6 -1 9.33 1.88
 -8 6 0 31.54 3.15
 -8 6 0 30.07 2.51
 -8 6 1 2.36 1.1
 -8 6 2 83.62 4.15
 -8 6 3 2.95 0.97
 -8 6 4 14.25 1.72
 -8 6 5 44.8 3.06
 -8 6 6 10.91 1.67
 -8 7 -12 19.26 3.11
 -8 7 -11 61.04 5.17
 -8 7 -10 107.54 6.75
 -8 7 -9 87.3 5.92
 -8 7 -8 31.65 3.6
 -8 7 -7 124.99 6.87
 -8 7 -6 227.81 9.41
 -8 7 -5 339.58 11.61
 -8 7 -4 186.15 8.19
 -8 7 -3 74.88 5.08
 -8 7 -2 51.6 4.14
 -8 7 -2 47.62 3.41
 -8 7 -1 211.78 8.48
 -8 7 -1 184.8 6.96
 -8 7 0 317.12 9.39
 -8 7 1 228.18 7.59
 -8 7 2 72.52 3.98
 -8 7 3 81.14 4.23
 -8 7 4 293.94 8.83
 -8 7 5 339.31 9.77
 -8 7 6 239.08 8.01
 -8 8 -11 4.43 1.74
 -8 8 -10 2.05 1.51
 -8 8 -9 -0.56 1.3
 -8 8 -8 35.58 3.93
 -8 8 -7 85.93 5.79
 -8 8 -6 21.07 3.03
 -8 8 -5 -1.02 1.45
 -8 8 -4 4.58 1.38
 -8 8 -3 98.56 5.28
 -8 8 -3 108.4 6.26
 -8 8 -2 136.29 6.97
 -8 8 -2 130.04 6.02
 -8 8 -1 16.06 2.53
 -8 8 -1 20.49 2.32
 -8 8 0 0.49 1.07
 -8 8 1 4.21 1.2
 -8 8 2 128.81 5.65
 -8 8 3 126.15 5.63
 -8 8 4 38.75 3.09
 -8 8 5 1.77 1.09
 -8 8 6 18.25 2.26
 -8 9 -11 25.16 3.37
 -8 9 -10 11.41 2.48
 -8 9 -9 14.05 2.64
 -8 9 -8 54.66 4.73
 -8 9 -7 129 7.19
 -8 9 -6 104.92 6.41
 -8 9 -5 22.91 3.05
 -8 9 -4 44.2 4.05
 -8 9 -3 175.82 7.39
 -8 9 -3 165.45 7.98
 -8 9 -2 227.35 9.35
 -8 9 -2 206.52 8.01
 -8 9 -1 104.08 5.39
 -8 9 -1 113.53 6.41
 -8 9 0 82.93 4.7
 -8 9 1 92.61 4.89
 -8 9 2 239.36 8.28
 -8 9 3 234.89 8.29
 -8 9 4 114.13 5.54
 -8 9 5 82.26 4.68
 -8 9 6 90.68 5.03
 -8 10 -10 30.44 3.71
 -8 10 -9 47 4.48
 -8 10 -8 29.02 3.59
 -8 10 -7 19.08 2.93
 -8 10 -6 12.39 2.47
 -8 10 -5 50.5 4.44
 -8 10 -4 101.1 6.36
 -8 10 -4 109.05 5.99
 -8 10 -3 67.46 4.57
 -8 10 -3 65.84 5.11
 -8 10 -2 31.8 3.15
 -8 10 -2 38.63 3.9
 -8 10 -1 58.69 4.17
 -8 10 0 134.63 6.33
 -8 10 1 169.69 7.15
 -8 10 2 69.81 4.41
 -8 10 3 33.49 3.03
 -8 10 4 59.3 4.08
 -8 10 5 146.48 6.62
 -8 10 6 129.66 6.29
 -8 11 -9 37.44 4.16
 -8 11 -8 19.42 3.02
 -8 11 -7 2.96 1.68
 -8 11 -6 6.26 2.02
 -8 11 -5 27.74 3.53
 -8 11 -5 28.19 3.25
 -8 11 -4 57.55 4.54
 -8 11 -4 63.93 5.14
 -8 11 -3 18.52 2.9
 -8 11 -3 17.75 2.66
 -8 11 -2 1.13 1.34
 -8 11 -2 0.22 1.18
 -8 11 -1 23.18 2.75
 -8 11 0 57.46 4.24
 -8 11 1 69.27 4.61
 -8 11 2 23.87 2.75
 -8 11 3 1.38 1.01
 -8 11 4 10.37 1.93
 -8 11 5 50.15 4.01
 -8 11 6 55.4 4.22
 -8 12 -8 40.56 4.36
 -8 12 -7 76.16 5.89
 -8 12 -6 58.78 4.81
 -8 12 -6 53.72 4.91
 -8 12 -5 20.98 2.98
 -8 12 -5 21.05 3.13
 -8 12 -4 26.48 3.43
 -8 12 -4 20.67 2.87
 -8 12 -3 22.98 2.9
 -8 12 -3 28.34 3.53
 -8 12 -2 97.95 5.79
 -8 12 -2 94.38 6.38
 -8 12 -1 150.27 7.23
 -8 12 0 34.82 3.45
 -8 12 1 32.14 3.25
 -8 12 2 59.2 4.38
 -8 12 3 95.89 5.62
 -8 12 4 95.98 5.62
 -8 12 5 53.59 4.25
 -8 12 6 37.4 3.66
 -8 13 -6 3.73 1.43
 -8 13 -6 1.49 1.22
 -8 13 -5 1.37 1.46
 -8 13 -5 0.55 1.2
 -8 13 -4 2.48 1.55
 -8 13 -4 4.1 1.67
 -8 13 -3 0.49 1.36
 -8 13 -3 -0.01 1.29
 -8 13 -2 1.34 1.25
 -8 13 -2 4.36 1.72
 -8 13 -1 14.14 2.51
 -8 13 0 0.39 1.11
 -8 13 1 0.9 1.14
 -8 13 2 4.42 1.67
 -8 13 3 8.3 1.87
 -8 13 4 8.09 1.94
 -8 13 5 -0.7 1.18
 -8 14 -4 48.17 4.86
 -8 14 -4 53.53 4.66
 -8 14 -3 53.91 4.72
 -8 14 -3 54.91 4.97
 -8 14 -2 43.23 4.41
 -8 14 -2 44.14 4.17
 -8 14 -1 34.4 3.73
 -8 14 0 27.48 3.31
 -8 14 1 62.91 4.93
 -8 14 2 44.53 4.11
 -8 14 3 43.82 4.04
 -8 14 4 25.65 3.27
 -7 -14 1 15.15 2.31
 -7 -14 2 12.96 2.11
 -7 -13 -3 11.38 2.42
 -7 -13 -2 8.92 2.02
 -7 -13 -1 10.84 2.09
 -7 -13 0 25.23 2.89
 -7 -13 1 28.6 2.96
 -7 -13 2 10.96 1.95
 -7 -12 -5 3.5 1.52
 -7 -12 -4 4.26 1.74
 -7 -12 -3 2.34 1.34
 -7 -12 -2 2.02 1.49
 -7 -12 -1 1.02 1.11
 -7 -12 0 9.76 1.89
 -7 -12 1 10.48 1.94
 -7 -12 2 10.45 1.87
 -7 -12 3 6.01 1.42
 -7 -11 -6 19.4 3.15
 -7 -11 -5 32.35 3.65
 -7 -11 -4 36.52 3.84
 -7 -11 -3 42.59 3.94
 -7 -11 -2 54.29 4.23
 -7 -11 -1 78.11 4.95
 -7 -11 0 72.86 4.58
 -7 -11 1 38.92 3.22
 -7 -11 2 46.05 3.33
 -7 -11 3 60.52 3.68
 -7 -11 4 81.7 4.1
 -7 -10 -8 0.07 1.39
 -7 -10 -8 1.69 1.31
 -7 -10 -7 0.9 1.32
 -7 -10 -7 1.51 1.33
 -7 -10 -6 3.35 1.88
 -7 -10 -6 -0.16 1.03
 -7 -10 -5 -0.26 0.95
 -7 -10 -5 -0.34 1.33
 -7 -10 -4 1.08 1.5
 -7 -10 -3 -0.4 1.17
 -7 -10 -2 2.27 1.3
 -7 -10 -1 4.74 1.51
 -7 -10 0 -0.06 0.95
 -7 -10 1 1.01 0.96
 -7 -10 2 -0.51 0.94
 -7 -10 3 5.23 1.2
 -7 -10 4 13.61 1.63
 -7 -9 -9 27.44 3.67
 -7 -9 -9 28.62 3.53
 -7 -9 -8 53.87 4.89
 -7 -9 -8 49.82 4.48
 -7 -9 -7 31.36 3.48
 -7 -9 -7 32.65 3.78
 -7 -9 -6 21.43 2.75
 -7 -9 -6 21.16 2.96
 -7 -9 -5 39.57 3.89
 -7 -9 -5 42 3.68
 -7 -9 -4 77.41 5.13
 -7 -9 -4 65.32 4.37
 -7 -9 -3 53.84 3.75
 -7 -9 -3 57.41 4.33
 -7 -9 -2 112.38 5.82
 -7 -9 -2 102.82 4.93
 -7 -9 -1 45.56 3.49
 -7 -9 0 58.65 3.83
 -7 -9 1 113.8 5.19
 -7 -9 2 203.97 6.91
 -7 -9 3 88.03 4.11
 -7 -9 4 50.46 2.87
 -7 -9 5 69.6 3.2
 -7 -8 -10 7.06 2.34
 -7 -8 -10 3.01 1.71
 -7 -8 -9 2.47 1.72
 -7 -8 -9 2.56 1.36
 -7 -8 -8 4.02 1.7
 -7 -8 -8 2.5 1.59
 -7 -8 -7 -2.52 1.86
 -7 -8 -7 0.3 1.17
 -7 -8 -6 5.4 1.6
 -7 -8 -6 5.93 1.72
 -7 -8 -5 9.94 2
 -7 -8 -5 9.44 2.09
 -7 -8 -4 -0.83 1.32
 -7 -8 -4 0.24 1.01
 -7 -8 -3 5.65 1.66
 -7 -8 -3 3.37 1.07
 -7 -8 -2 1.91 1.01
 -7 -8 -2 1 1.1
 -7 -8 -1 31.74 2.91
 -7 -8 -1 33.03 2.64
 -7 -8 0 24.42 2.11
 -7 -8 0 29.82 2.68
 -7 -8 1 3.04 1.06
 -7 -8 1 3.57 0.95
 -7 -8 2 6.51 1.25
 -7 -8 3 2.09 0.94
 -7 -8 4 91.47 3.77
 -7 -8 5 35.24 2.13
 -7 -7 -11 25.23 3.46
 -7 -7 -10 34.43 3.95
 -7 -7 -9 38.56 4.05
 -7 -7 -8 47.01 4.28
 -7 -7 -7 47.22 4.24
 -7 -7 -6 80.13 5.25
 -7 -7 -5 84.89 5.18
 -7 -7 -4 40.62 3.5
 -7 -7 -3 70.63 4.39
 -7 -7 -2 142.14 6.35
 -7 -7 -2 141.48 6.04
 -7 -7 -1 55.81 3.67
 -7 -7 -1 52.32 3.37
 -7 -7 0 80.2 4.02
 -7 -7 0 88.4 4.45
 -7 -7 1 55.4 3.08
 -7 -7 1 65.09 3.61
 -7 -7 2 60.51 2.98
 -7 -7 2 73.85 3.62
 -7 -7 3 107.4 3.78
 -7 -7 3 120.15 4.47
 -7 -7 4 217.33 6.05
 -7 -7 5 132.94 4.14
 -7 -7 6 59.42 2.33
 -7 -6 -11 15.16 2.91
 -7 -6 -10 7.95 2.26
 -7 -6 -9 21.88 3.18
 -7 -6 -8 41.18 3.99
 -7 -6 -7 37.27 3.71
 -7 -6 -6 31.43 3.34
 -7 -6 -5 15.97 2.31
 -7 -6 -4 4.61 1.35
 -7 -6 -3 105.15 5.33
 -7 -6 -2 119.71 5.52
 -7 -6 -1 34.96 2.79
 -7 -6 0 43.73 2.96
 -7 -6 1 134.28 5.06
 -7 -6 1 128.08 5.12
 -7 -6 2 218.34 6.55
 -7 -6 2 202.59 6.22
 -7 -6 3 122.36 4.36
 -7 -6 3 116.69 4.22
 -7 -6 4 48.45 2.42
 -7 -6 4 46.09 2.34
 -7 -6 5 2.91 0.62
 -7 -6 5 2.14 0.57
 -7 -6 6 82.93 2.56
 -7 -6 6 76.31 2.76
 -7 -5 -12 12.77 2.65
 -7 -5 -11 15.2 2.89
 -7 -5 -10 10.11 2.39
 -7 -5 -9 26.24 3.39
 -7 -5 -8 52.27 4.54
 -7 -5 -7 62.16 4.74
 -7 -5 -6 31.4 3.22
 -7 -5 -5 11.5 1.93
 -7 -5 -4 36.57 3.32
 -7 -5 -3 256.65 8.78
 -7 -5 -2 292.46 9.16
 -7 -5 -1 26.11 2.43
 -7 -5 0 7.24 1.41
 -7 -5 1 22.26 2.04
 -7 -5 2 364.74 9.12
 -7 -5 3 212.96 6.04
 -7 -5 3 224.93 6.35
 -7 -5 4 131.56 4.11
 -7 -5 4 137.22 4.52
 -7 -5 5 1.71 0.54
 -7 -5 5 2.74 0.58
 -7 -5 6 67.28 2.75
 -7 -5 6 62.14 1.99
 -7 -5 7 116 3.72
 -7 -5 8 183.08 4.91
 -7 -4 -13 16.16 2.98
 -7 -4 -12 13.97 2.77
 -7 -4 -11 21.11 3.22
 -7 -4 -10 46.71 4.43
 -7 -4 -9 86.56 5.87
 -7 -4 -8 37.28 3.74
 -7 -4 -7 26.34 3.08
 -7 -4 -6 147.82 7.06
 -7 -4 -5 159.44 7.07
 -7 -4 -4 154.26 6.71
 -7 -4 -3 107.2 5.29
 -7 -4 -2 91.38 4.73
 -7 -4 -1 228.38 7.57
 -7 -4 0 492.05 11.97
 -7 -4 1 592.22 13.29
 -7 -4 2 59.42 3.18
 -7 -4 3 53.47 2.86
 -7 -4 4 117.65 3.76
 -7 -4 4 117.61 4.24
 -7 -4 5 507.24 9.65
 -7 -4 5 520.64 10.92
 -7 -4 6 352.99 6.58
 -7 -4 6 393.79 8.56
 -7 -3 -13 2.55 1.59
 -7 -3 -12 0.67 1.6
 -7 -3 -11 2.74 1.78
 -7 -3 -10 15.77 2.63
 -7 -3 -9 20.44 2.95
 -7 -3 -8 9.65 2.07
 -7 -3 -7 1.95 1.5
 -7 -3 -6 0.66 1.16
 -7 -3 -5 57.2 4.06
 -7 -3 -4 68.02 4.31
 -7 -3 -3 37.59 3.1
 -7 -3 -2 6.81 1.55
 -7 -3 -1 0.08 0.9
 -7 -3 0 56.69 3.33
 -7 -3 1 173.69 3.49
 -7 -3 1 204.85 6.35
 -7 -3 2 19.23 1.86
 -7 -3 3 4.17 0.96
 -7 -3 4 23.54 1.88
 -7 -3 5 155.89 5
 -7 -3 6 81.06 2.04
 -7 -2 -13 42.95 4.57
 -7 -2 -12 72.88 5.73
 -7 -2 -11 93.98 6.32
 -7 -2 -10 58.03 4.9
 -7 -2 -9 65.64 4.95
 -7 -2 -8 74.5 5.2
 -7 -2 -7 373.43 12.03
 -7 -2 -6 331.96 10.89
 -7 -2 -5 206.8 8.03
 -7 -2 -4 30.73 2.86
 -7 -2 -3 341.38 10.11
 -7 -2 -2 734.52 16.54
 -7 -2 -1 571.66 13.55
 -7 -2 0 407.79 10.44
 -7 -2 1 184.06 4
 -7 -2 1 185.47 6.19
 -7 -2 2 517.39 11.23
 -7 -2 2 449.97 7.8
 -7 -2 3 805.63 16.25
 -7 -2 4 777 15.63
 -7 -1 -14 1.41 1.6
 -7 -1 -13 -1.57 1.63
 -7 -1 -12 0.72 1.38
 -7 -1 -11 1.68 1.37
 -7 -1 -10 0.83 1.42
 -7 -1 -9 24.85 3.2
 -7 -1 -8 -0.3 1.24
 -7 -1 -7 10.71 2.13
 -7 -1 -6 6.18 1.6
 -7 -1 -5 36.06 3.18
 -7 -1 -4 30.37 2.85
 -7 -1 -3 94.28 4.84
 -7 -1 -2 0.84 1
 -7 -1 -1 18.18 2.06
 -7 -1 0 57.58 3.34
 -7 -1 1 146.67 3.71
 -7 -1 1 149.1 5.45
 -7 -1 2 46.64 2.88
 -7 -1 2 48.31 1.71
 -7 -1 3 34.68 1.36
 -7 -1 3 39.39 2.58
 -7 -1 6 162.79 3.53
 -7 0 -14 48.44 4.84
 -7 0 -13 78.26 5.97
 -7 0 -12 57.29 4.98
 -7 0 -11 56.46 4.83
 -7 0 -10 92.84 6.05
 -7 0 -9 199.38 8.69
 -7 0 -8 307.04 10.78
 -7 0 -7 142.44 6.82
 -7 0 -6 239.37 8.85
 -7 0 -5 286.74 9.54
 -7 0 -4 701.78 16.54
 -7 0 -3 495.64 12.82
 -7 0 -2 146.31 5.93
 -7 0 -1 101.2 4.67
 -7 0 0 412.14 10.6
 -7 0 1 948.46 19.12
 -7 0 1 941.61 16.58
 -7 0 2 686.54 14.65
 -7 0 2 660.69 12.11
 -7 0 3 417.74 8.14
 -7 0 5 568.82 10.53
 -7 0 6 971.58 16.29
 -7 0 7 480.19 8.43
 -7 1 -14 1 1.37
 -7 1 -13 1.8 1.64
 -7 1 -12 21.8 3.21
 -7 1 -11 55.12 4.73
 -7 1 -10 33.38 3.59
 -7 1 -9 24.86 3.07
 -7 1 -8 18.63 2.66
 -7 1 -7 85.44 5.25
 -7 1 -6 340.03 10.81
 -7 1 -5 113.18 5.64
 -7 1 -4 11.33 1.92
 -7 1 -3 48.88 3.43
 -7 1 -2 146.76 5.96
 -7 1 -1 242.62 7.82
 -7 1 0 66.43 3.72
 -7 1 1 6.03 1.41
 -7 1 1 6.81 0.89
 -7 1 2 5.82 0.85
 -7 1 3 300.95 6.75
 -7 1 4 378.65 8.03
 -7 1 5 245.68 5.66
 -7 1 6 22.54 1.26
 -7 1 7 5.98 0.64
 -7 1 8 111.55 2.92
 -7 2 -14 16.77 3
 -7 2 -13 15.01 2.75
 -7 2 -12 19.87 3.09
 -7 2 -11 172.28 8.39
 -7 2 -10 100.57 6.18
 -7 2 -9 54.03 4.45
 -7 2 -8 29.09 3.26
 -7 2 -7 186.63 7.81
 -7 2 -6 325 10.51
 -7 2 -5 367.25 11.08
 -7 2 -4 160.09 6.62
 -7 2 -3 22.96 2.31
 -7 2 -2 273.06 8.63
 -7 2 -1 585.11 13.99
 -7 2 0 372.86 10.22
 -7 2 1 13.66 1.32
 -7 2 1 9.51 1.58
 -7 2 2 43.37 2.24
 -7 2 3 435.65 9.29
 -7 2 4 882.42 16.34
 -7 2 5 248.94 5.97
 -7 2 6 10.4 0.95
 -7 2 7 33.36 1.67
 -7 3 -14 33.21 4.02
 -7 3 -13 48.2 4.62
 -7 3 -12 57.33 4.9
 -7 3 -11 35.15 3.76
 -7 3 -10 87.95 5.75
 -7 3 -9 151.44 7.38
 -7 3 -8 149.01 7.08
 -7 3 -7 145.36 6.83
 -7 3 -6 31.9 3.13
 -7 3 -5 102.31 5.29
 -7 3 -4 290.63 9.37
 -7 3 -3 575.34 14.35
 -7 3 -2 172.08 6.71
 -7 3 -1 44.88 3.23
 -7 3 0 131.7 4.59
 -7 3 0 142.93 5.82
 -7 3 1 541.46 11.49
 -7 3 2 619.93 12.65
 -7 3 3 255.15 6.65
 -7 3 4 137.2 4.54
 -7 3 5 367.69 8.79
 -7 4 -14 8.94 2.25
 -7 4 -13 17.17 2.85
 -7 4 -12 30.06 3.63
 -7 4 -11 4.77 1.69
 -7 4 -10 3.32 1.82
 -7 4 -9 18 2.57
 -7 4 -8 133.54 6.7
 -7 4 -7 83.24 5.07
 -7 4 -6 0.92 1.17
 -7 4 -5 8.17 1.72
 -7 4 -4 58.47 4
 -7 4 -3 294.85 9.43
 -7 4 -2 218.56 7.8
 -7 4 -1 8.78 1.74
 -7 4 -1 7.08 0.95
 -7 4 0 1.77 0.78
 -7 4 0 2.14 0.56
 -7 4 0 3.09 1.19
 -7 4 1 137.3 4.79
 -7 4 2 342.35 8.51
 -7 4 3 255.37 6.95
 -7 4 4 0.16 0.67
 -7 4 5 8.47 1.31
 -7 5 -14 47.32 4.69
 -7 5 -13 14.63 2.66
 -7 5 -12 27.74 3.52
 -7 5 -11 96.32 6.18
 -7 5 -10 183.55 8.47
 -7 5 -9 78.94 5.3
 -7 5 -8 9.42 2
 -7 5 -7 11.31 2.12
 -7 5 -6 258.83 9.32
 -7 5 -5 462.91 13.05
 -7 5 -4 247.59 8.82
 -7 5 -3 83.18 4.74
 -7 5 -2 205.66 5.77
 -7 5 -2 225.85 8.08
 -7 5 -1 776.78 17.06
 -7 5 -1 676.81 13.3
 -7 5 0 1005.29 17.82
 -7 5 0 1046.17 20
 -7 5 1 617.23 13.39
 -7 5 2 185.97 5.96
 -7 5 3 254.01 7.25
 -7 5 4 928.48 18.32
 -7 5 5 618.61 13.55
 -7 6 -14 0.51 1.25
 -7 6 -13 -1.42 1.56
 -7 6 -12 0.43 1.29
 -7 6 -11 1.26 1.45
 -7 6 -10 6.38 1.91
 -7 6 -9 6.1 1.73
 -7 6 -8 8.67 1.92
 -7 6 -7 9.71 1.91
 -7 6 -6 1.49 1.14
 -7 6 -5 48.82 3.81
 -7 6 -4 2.15 1.11
 -7 6 -3 20.66 2.45
 -7 6 -2 29.51 2.92
 -7 6 -1 13.03 2.08
 -7 6 -1 6.45 1.33
 -7 6 0 70.75 3.74
 -7 6 1 -0.54 0.94
 -7 6 2 27.09 2.23
 -7 6 3 24.59 2.16
 -7 6 4 30.37 2.42
 -7 6 5 43.96 2.94
 -7 6 6 12 1.67
 -7 7 -13 67.74 5.45
 -7 7 -12 72.61 5.54
 -7 7 -11 61.69 4.96
 -7 7 -10 21.57 2.95
 -7 7 -9 42.78 3.95
 -7 7 -8 78.86 5.28
 -7 7 -7 196.21 8.34
 -7 7 -6 194.48 8.14
 -7 7 -5 74.32 4.84
 -7 7 -4 125.88 6.28
 -7 7 -3 348.94 11.09
 -7 7 -2 363.99 11.19
 -7 7 -2 349.9 9.99
 -7 7 -1 74.73 4.08
 -7 7 0 96.61 4.53
 -7 7 1 160.3 5.95
 -7 7 2 388.97 10.25
 -7 7 3 286.28 8.4
 -7 7 4 178.29 6.36
 -7 7 5 40.39 2.95
 -7 7 6 172.48 6.48
 -7 8 -13 2.98 1.65
 -7 8 -12 0.09 1.29
 -7 8 -11 5.32 1.82
 -7 8 -10 26.18 3.24
 -7 8 -9 44.57 4.18
 -7 8 -8 2.12 1.42
 -7 8 -7 0.49 1.28
 -7 8 -6 9.57 2.11
 -7 8 -5 81.21 5.19
 -7 8 -4 86.9 5.36
 -7 8 -3 9.02 1.9
 -7 8 -2 -0.06 1.26
 -7 8 -2 -1.39 1.19
 -7 8 -1 -0.92 1.14
 -7 8 0 171.38 6.49
 -7 8 1 63.13 3.79
 -7 8 2 4.55 1.23
 -7 8 3 3.12 1.17
 -7 8 4 15.87 2.03
 -7 8 5 89.33 4.59
 -7 8 6 102.92 5.09
 -7 9 -12 9.82 2.25
 -7 9 -11 28.81 3.5
 -7 9 -10 102.74 6.41
 -7 9 -9 128.6 7.04
 -7 9 -8 62.09 4.78
 -7 9 -7 18.48 2.69
 -7 9 -6 112.68 6.4
 -7 9 -5 300.81 10.68
 -7 9 -4 258.39 9.79
 -7 9 -3 113.1 5.57
 -7 9 -3 112.54 6.15
 -7 9 -2 18.61 2.64
 -7 9 -2 17.59 2.25
 -7 9 -1 109.11 5.33
 -7 9 0 144.98 6.14
 -7 9 1 344.52 10.13
 -7 9 2 33.76 2.84
 -7 9 3 51.13 3.53
 -7 9 4 98.96 4.97
 -7 9 5 197.91 7.39
 -7 9 6 302.05 9.66
 -7 10 -12 27.19 3.66
 -7 10 -11 35.02 3.94
 -7 10 -10 15.3 2.74
 -7 10 -9 5.6 1.68
 -7 10 -8 39.74 3.92
 -7 10 -7 89.44 5.74
 -7 10 -6 111.37 6.38
 -7 10 -5 48.15 4.17
 -7 10 -4 29.17 3.02
 -7 10 -4 31.34 3.28
 -7 10 -3 90.3 5.63
 -7 10 -3 89.68 5.19
 -7 10 -2 200.88 7.84
 -7 10 -2 208.38 8.7
 -7 10 -1 158.21 6.75
 -7 10 0 46.39 3.49
 -7 10 1 41.51 3.31
 -7 10 2 94.51 5.04
 -7 10 3 230.63 8.22
 -7 10 4 113.58 5.56
 -7 10 5 48.09 3.67
 -7 10 6 55.07 4.01
 -7 11 -11 19.9 3
 -7 11 -10 10.15 2.33
 -7 11 -9 2.94 1.6
 -7 11 -8 9.78 2.24
 -7 11 -7 44.71 4.17
 -7 11 -6 73.27 5.32
 -7 11 -5 21.4 2.7
 -7 11 -5 24.36 3.01
 -7 11 -4 3.59 1.54
 -7 11 -4 8.38 1.84
 -7 11 -3 25.44 3.17
 -7 11 -3 19.43 2.45
 -7 11 -2 135.93 7.04
 -7 11 -2 121.6 6.13
 -7 11 -1 82.54 4.96
 -7 11 0 53.91 3.95
 -7 11 1 16.05 2.23
 -7 11 2 48.82 3.75
 -7 11 3 99.69 5.33
 -7 11 4 60.22 4.19
 -7 11 5 34.25 3.24
 -7 11 6 25.37 2.89
 -7 12 -10 21.22 3.18
 -7 12 -9 61.14 5.07
 -7 12 -8 56.3 4.78
 -7 12 -7 24.65 3.31
 -7 12 -6 21.52 2.96
 -7 12 -6 25.2 3.05
 -7 12 -5 63.83 5
 -7 12 -5 52.76 4.33
 -7 12 -4 106.66 6.42
 -7 12 -4 97.3 5.79
 -7 12 -3 99.78 6.17
 -7 12 -3 96.82 5.71
 -7 12 -2 59.03 4.71
 -7 12 -2 67.1 4.66
 -7 12 -1 43.58 3.71
 -7 12 0 147.49 6.88
 -7 12 1 157.52 7.09
 -7 12 2 124.44 6.26
 -7 12 3 66.1 4.5
 -7 12 4 41.82 3.64
 -7 12 5 99.06 5.68
 -7 13 -8 14.7 2.72
 -7 13 -7 2.51 1.5
 -7 13 -7 -0.59 1.37
 -7 13 -6 1.89 1.5
 -7 13 -6 0.99 1.24
 -7 13 -5 0.24 1.16
 -7 13 -5 0.4 1.2
 -7 13 -4 22.45 2.93
 -7 13 -4 17.81 2.74
 -7 13 -3 3.11 1.66
 -7 13 -3 1.23 1.23
 -7 13 -2 0.31 1.27
 -7 13 -2 -2.24 1.3
 -7 13 -1 -1.38 1.46
 -7 13 0 3.84 1.48
 -7 13 1 10.67 2.11
 -7 13 2 4.65 1.67
 -7 13 3 2.66 1.38
 -7 13 4 1.86 1.39
 -7 13 5 1.72 1.21
 -7 14 -7 39.63 4.17
 -7 14 -7 44.25 4.34
 -7 14 -6 59.37 4.97
 -7 14 -6 50.98 4.59
 -7 14 -5 53.88 4.6
 -7 14 -5 55.52 4.88
 -7 14 -4 28.44 3.39
 -7 14 -4 27.26 3.54
 -7 14 -3 10.72 2.12
 -7 14 -3 13.37 2.52
 -7 14 -2 46.54 4.45
 -7 14 -2 37.68 3.82
 -7 14 -1 83.91 5.52
 -7 14 0 78.13 5.28
 -7 14 1 22.88 2.9
 -7 14 2 38.29 3.71
 -7 14 3 51.47 4.34
 -7 14 4 63.35 4.84
 -7 14 5 50.92 4.39
 -7 15 -4 2.55 1.48
 -7 15 -4 1.77 1.6
 -7 15 -3 9.79 2.15
 -7 15 -3 10.29 2.42
 -7 15 -2 -1.95 1.51
 -7 15 -2 -0.07 1.29
 -7 15 -1 1.77 1.34
 -7 15 0 -0.7 1.13
 -7 15 1 5.91 1.93
 -7 15 2 8.57 2.07
 -7 15 3 5.22 1.63
 -6 -15 1 13.23 2.22
 -6 -15 2 0.77 0.98
 -6 -15 3 1.87 1.2
 -6 -14 -3 10.33 2.33
 -6 -14 -2 11.22 2.37
 -6 -14 -1 7.22 1.81
 -6 -14 0 19.37 2.62
 -6 -14 1 12.55 2.07
 -6 -14 2 16.74 2.39
 -6 -14 3 6.63 1.63
 -6 -14 4 16.51 2.18
 -6 -13 -5 11 2.39
 -6 -13 -4 8.51 2.11
 -6 -13 -3 11.92 2.3
 -6 -13 -2 13.24 2.35
 -6 -13 -1 19.24 2.59
 -6 -13 0 16.71 2.4
 -6 -13 1 12.21 1.97
 -6 -13 2 24.76 2.63
 -6 -13 3 29.09 2.78
 -6 -13 4 43.19 3.22
 -6 -12 -7 8.69 2.39
 -6 -12 -6 24.09 3.3
 -6 -12 -5 17.46 2.8
 -6 -12 -4 1.53 1.3
 -6 -12 -3 3.62 1.51
 -6 -12 -2 16.9 2.46
 -6 -12 -1 13.1 2.13
 -6 -12 0 6.49 1.6
 -6 -12 1 0.22 0.88
 -6 -12 2 2.12 1.05
 -6 -12 3 12.88 1.79
 -6 -12 4 25.27 2.38
 -6 -12 5 18.05 1.96
 -6 -11 -8 32.85 3.88
 -6 -11 -7 21.36 3.1
 -6 -11 -6 32.3 3.58
 -6 -11 -5 41.39 4.05
 -6 -11 -4 69.14 4.95
 -6 -11 -3 80.25 5.17
 -6 -11 -2 88.35 5.22
 -6 -11 -1 47.22 3.71
 -6 -11 0 43.93 3.41
 -6 -11 1 112.99 5.31
 -6 -11 2 133.49 5.64
 -6 -11 3 41.47 2.96
 -6 -11 4 27.26 2.3
 -6 -11 5 49.44 3.01
 -6 -11 6 141.11 5.06
 -6 -10 -9 2.79 1.66
 -6 -10 -8 8.92 2.35
 -6 -10 -7 -1.41 1.54
 -6 -10 -6 1.25 1.56
 -6 -10 -5 1.15 1.27
 -6 -10 -4 5 1.63
 -6 -10 -3 5.45 1.59
 -6 -10 -2 1.38 1.15
 -6 -10 -1 5.7 1.56
 -6 -10 0 8.23 1.6
 -6 -10 1 1.56 1.06
 -6 -10 2 2.47 0.98
 -6 -10 3 0.29 0.79
 -6 -10 4 0.48 0.68
 -6 -10 5 4.17 1
 -6 -10 6 25.6 1.92
 -6 -9 -10 29.49 3.58
 -6 -9 -10 23.29 3.35
 -6 -9 -9 36.48 4.02
 -6 -9 -9 37.74 4
 -6 -9 -8 30.26 3.45
 -6 -9 -8 32 3.8
 -6 -9 -7 35.53 3.72
 -6 -9 -7 35.27 3.57
 -6 -9 -6 89.06 5.36
 -6 -9 -6 90.91 5.78
 -6 -9 -5 118 6.4
 -6 -9 -5 114.27 5.87
 -6 -9 -4 74.18 4.46
 -6 -9 -4 79.93 5.08
 -6 -9 -3 85.95 4.53
 -6 -9 -3 85.6 5
 -6 -9 -2 81.92 4.16
 -6 -9 -2 84.85 4.79
 -6 -9 -1 358.37 10.5
 -6 -9 -1 361.04 9.26
 -6 -9 0 283.86 7.42
 -6 -9 0 295.76 8.99
 -6 -9 1 129.9 5.37
 -6 -9 2 87.34 4.12
 -6 -9 3 98.22 4.2
 -6 -9 4 271.3 7.37
 -6 -9 5 251.32 6.72
 -6 -9 6 200.8 5.58
 -6 -9 7 12.79 1.2
 -6 -8 -11 -1.23 1.42
 -6 -8 -11 1.9 1.48
 -6 -8 -10 -2.36 1.79
 -6 -8 -10 -0.74 1.32
 -6 -8 -9 3.3 1.54
 -6 -8 -9 3.89 1.65
 -6 -8 -8 11.91 2.22
 -6 -8 -8 12.09 2.32
 -6 -8 -7 2.22 1.24
 -6 -8 -7 4.44 1.74
 -6 -8 -6 4.9 1.53
 -6 -8 -6 2.27 1.37
 -6 -8 -5 -0.06 1.05
 -6 -8 -5 0.88 1.2
 -6 -8 -4 12.22 2.1
 -6 -8 -4 15.49 2.13
 -6 -8 -3 19.23 2.19
 -6 -8 -3 25.87 2.8
 -6 -8 -2 14.03 1.94
 -6 -8 -2 12.56 1.6
 -6 -8 -1 19.36 2.25
 -6 -8 -1 20.37 1.93
 -6 -8 0 24.32 1.94
 -6 -8 0 25.31 2.31
 -6 -8 1 14.76 1.77
 -6 -8 1 14.56 1.29
 -6 -8 2 61.4 2.43
 -6 -8 2 67.73 3.43
 -6 -8 3 95.08 3.93
 -6 -8 4 4.85 1.02
 -6 -8 5 6.93 1.01
 -6 -8 6 9.28 1
 -6 -8 7 109.27 3.34
 -6 -7 -12 32.98 3.9
 -6 -7 -11 28.61 3.72
 -6 -7 -10 23.32 3.15
 -6 -7 -9 42.52 4.16
 -6 -7 -8 68.06 4.91
 -6 -7 -7 109.83 6.11
 -6 -7 -6 81.5 5.03
 -6 -7 -5 46.07 3.63
 -6 -7 -4 47.84 3.58
 -6 -7 -4 43.18 3.58
 -6 -7 -3 127.21 5.57
 -6 -7 -3 119.34 5.73
 -6 -7 -2 237.94 7.66
 -6 -7 -2 242.79 8.17
 -6 -7 -1 287.89 8.31
 -6 -7 -1 303.44 8.95
 -6 -7 0 22.74 1.25
 -6 -7 0 22.45 1.94
 -6 -7 0 27.86 2.44
 -6 -7 1 143.82 5.2
 -6 -7 1 123.44 4.38
 -6 -7 2 285.19 6.94
 -6 -7 2 321.67 8.15
 -6 -7 3 344.45 7.33
 -6 -7 3 379.23 8.7
 -6 -7 4 49.56 2.45
 -6 -7 4 44.85 1.58
 -6 -7 5 110.53 3.57
 -6 -7 6 165.02 4.29
 -6 -7 7 265.11 5.59
 -6 -6 -13 10.07 2.43
 -6 -6 -12 8.54 2.25
 -6 -6 -11 13.33 2.45
 -6 -6 -10 48.89 4.46
 -6 -6 -9 68.25 5.18
 -6 -6 -8 13.8 2.36
 -6 -6 -7 19.39 2.68
 -6 -6 -6 36.85 3.45
 -6 -6 -5 125.47 6.08
 -6 -6 -4 96.87 5.04
 -6 -6 -3 4.79 1.23
 -6 -6 -2 4.01 1.33
 -6 -6 -2 1.65 0.51
 -6 -6 -1 56.77 3.3
 -6 -6 -1 56.07 2.21
 -6 -6 0 31.84 2.48
 -6 -6 0 32.1 1.39
 -6 -6 0 28.04 2.23
 -6 -6 1 151.59 5.08
 -6 -6 1 170.85 5.58
 -6 -6 2 121.93 4.38
 -6 -6 2 115.24 3.99
 -6 -6 3 37.37 1.96
 -6 -6 3 39.52 2.21
 -6 -6 4 85.33 3.11
 -6 -6 4 82.2 2.78
 -6 -6 5 230.79 5.23
 -6 -6 5 261.28 5.73
 -6 -6 6 151.16 3.63
 -6 -6 6 137.39 3.39
 -6 -6 7 9.62 0.72
 -6 -6 8 25.8 1.21
 -6 -5 -13 14.38 2.75
 -6 -5 -12 22.65 3.27
 -6 -5 -11 30.47 3.68
 -6 -5 -10 47.12 4.35
 -6 -5 -9 89.03 5.82
 -6 -5 -8 85.43 5.51
 -6 -5 -7 28.41 3.1
 -6 -5 -6 35.58 3.26
 -6 -5 -5 122.77 5.89
 -6 -5 -4 167.41 6.78
 -6 -5 -3 127.85 5.6
 -6 -5 -2 32.65 2.67
 -6 -5 -1 27.47 2.3
 -6 -5 0 221.69 6.69
 -6 -5 0 216.76 4.55
 -6 -5 1 217.19 6.34
 -6 -5 2 79.94 3.38
 -6 -5 2 76.82 3.26
 -6 -5 3 2.16 0.69
 -6 -5 3 3.04 0.78
 -6 -5 4 93.34 3.21
 -6 -5 4 90.99 3.07
 -6 -5 5 429.97 8.6
 -6 -5 5 413.89 8.09
 -6 -5 6 187.42 4.01
 -6 -5 6 204.96 4.81
 -6 -5 7 92.61 2.89
 -6 -5 8 9.16 0.87
 -6 -4 -14 18.15 3.2
 -6 -4 -13 33.04 4.06
 -6 -4 -12 64.67 5.31
 -6 -4 -11 56.49 4.81
 -6 -4 -10 54.09 4.62
 -6 -4 -9 40.62 3.98
 -6 -4 -8 121.77 6.45
 -6 -4 -7 250.9 9.31
 -6 -4 -6 146.5 6.74
 -6 -4 -5 97.65 5.18
 -6 -4 -4 140.94 6.05
 -6 -4 -3 436.23 11.53
 -6 -4 -2 460.81 11.62
 -6 -4 -1 267.97 7.9
 -6 -4 0 73.85 3.57
 -6 -4 1 163.79 5.32
 -6 -4 2 654.14 13.28
 -6 -4 3 544.2 11.24
 -6 -4 4 300.91 6.5
 -6 -4 4 296.97 7.01
 -6 -4 5 51.43 2.3
 -6 -4 5 50.31 1.77
 -6 -4 6 17.76 0.71
 -6 -4 9 186.12 5.22
 -6 -3 -14 -0.13 1.64
 -6 -3 -13 5.87 1.87
 -6 -3 -12 14.44 2.64
 -6 -3 -11 5.79 1.74
 -6 -3 -10 11.95 2.47
 -6 -3 -9 24.67 3.03
 -6 -3 -8 22.83 2.92
 -6 -3 -7 18.07 2.47
 -6 -3 -6 61.74 4.22
 -6 -3 -5 15.02 2.19
 -6 -3 -4 2.1 0.97
 -6 -3 -3 51.82 3.41
 -6 -3 -2 119.08 5
 -6 -3 -1 172.57 5.93
 -6 -3 0 4.76 1.07
 -6 -3 1 9.12 1.23
 -6 -3 2 40.58 2.36
 -6 -3 3 136.96 4.42
 -6 -3 4 119.85 3.96
 -6 -3 5 17.28 0.92
 -6 -2 -15 16.3 2.99
 -6 -2 -14 57.31 5.15
 -6 -2 -13 85.14 6.17
 -6 -2 -12 40.63 4.18
 -6 -2 -11 25.14 3.25
 -6 -2 -10 59.61 4.7
 -6 -2 -9 286.03 10.54
 -6 -2 -8 211.68 8.59
 -6 -2 -7 86.97 5.13
 -6 -2 -6 63.94 4.19
 -6 -2 -5 249.16 8.5
 -6 -2 -4 909.05 19.6
 -6 -2 -3 703.02 15.75
 -6 -2 -2 256.03 7.78
 -6 -2 -1 323.79 8.77
 -6 -2 0 559.32 12.37
 -6 -2 1 1207.96 22.26
 -6 -2 2 692.82 13.16
 -6 -2 2 609.14 10.04
 -6 -2 3 131.28 4.4
 -6 -1 -15 0.51 1.43
 -6 -1 -14 3.04 1.98
 -6 -1 -13 2.46 1.79
 -6 -1 -12 14.06 2.56
 -6 -1 -11 4.91 1.71
 -6 -1 -10 2.7 1.52
 -6 -1 -9 33.38 3.46
 -6 -1 -8 3.09 1.49
 -6 -1 -7 2.36 1.27
 -6 -1 -6 43.65 3.51
 -6 -1 -5 -0.58 1.13
 -6 -1 -4 35.31 2.93
 -6 -1 -3 10.45 1.65
 -6 -1 -2 67.83 3.67
 -6 -1 -1 191.94 6.3
 -6 -1 0 15.02 1.66
 -6 -1 1 68.38 3.27
 -6 -1 2 10.39 1.31
 -6 -1 2 11.33 0.73
 -6 -1 3 130.94 2.99
 -6 0 -15 40.61 4.5
 -6 0 -14 62.63 5.34
 -6 0 -13 48.13 4.55
 -6 0 -12 117.22 6.91
 -6 0 -11 135 7.24
 -6 0 -10 214.15 8.99
 -6 0 -9 53.27 4.22
 -6 0 -8 164.81 7.28
 -6 0 -7 304.86 10.06
 -6 0 -6 579.72 14.69
 -6 0 -5 472.44 12.49
 -6 0 -4 114.22 5.22
 -6 0 -3 452.37 11.49
 -6 0 -2 943.4 19.14
 -6 0 -1 1636.79 29.63
 -6 0 0 690.78 14.58
 -6 0 1 323.67 6.7
 -6 0 1 332.07 8.46
 -6 0 2 494.77 9.18
 -6 0 3 1192.71 19.81
 -6 0 5 399.81 7.48
 -6 0 6 77.64 2.07
 -6 0 7 580.42 9.69
 -6 1 -15 4.68 1.81
 -6 1 -14 14.02 2.76
 -6 1 -13 39.04 4.18
 -6 1 -12 16.43 2.74
 -6 1 -11 0.55 1.34
 -6 1 -10 9.2 2
 -6 1 -9 50.9 4.11
 -6 1 -8 242.26 8.98
 -6 1 -7 36.31 3.27
 -6 1 -6 21.9 2.45
 -6 1 -5 11.5 1.86
 -6 1 -4 295.03 8.97
 -6 1 -3 455.56 11.58
 -6 1 -2 399.15 10.33
 -6 1 -1 10.38 1.47
 -6 1 0 2.27 0.92
 -6 1 1 747.06 13.8
 -6 1 1 778.21 15.7
 -6 1 2 521.27 10
 -6 1 3 33.36 1.69
 -6 1 4 102.22 3.12
 -6 1 4 108.82 3.32
 -6 1 5 146.9 3.7
 -6 1 6 669.18 11.74
 -6 1 7 448.14 8.27
 -6 2 -15 6.41 1.94
 -6 2 -14 47.34 4.61
 -6 2 -13 82.23 5.76
 -6 2 -12 105.67 6.5
 -6 2 -11 50.44 4.3
 -6 2 -10 25.8 3.04
 -6 2 -9 183.89 7.87
 -6 2 -8 374.1 11.54
 -6 2 -7 262.86 9.06
 -6 2 -6 86.59 4.78
 -6 2 -5 133.57 5.94
 -6 2 -4 437.64 11.55
 -6 2 -3 973.51 20.09
 -6 2 -2 501.11 12.16
 -6 2 -1 78.28 3.92
 -6 2 0 91.19 3.4
 -6 2 0 97.2 4.28
 -6 2 1 346.95 7.69
 -6 2 1 341.57 7.75
 -6 2 2 1204.88 20.92
 -6 2 3 661.37 12.57
 -6 2 4 161.9 4.37
 -6 2 4 169.55 4.69
 -6 2 5 61.81 2.34
 -6 2 6 785.57 13.97
 -6 2 7 899.58 15.69
 -6 2 8 224.32 5.21
 -6 3 -15 31.22 3.92
 -6 3 -14 13.37 2.64
 -6 3 -13 15.65 2.82
 -6 3 -12 33.09 3.67
 -6 3 -11 107.69 6.27
 -6 3 -10 123.37 6.54
 -6 3 -9 313.02 10.67
 -6 3 -8 77.57 4.79
 -6 3 -7 69.21 4.35
 -6 3 -6 567.45 14.45
 -6 3 -5 488.04 12.78
 -6 3 -4 223.4 7.64
 -6 3 -3 46.81 3.21
 -6 3 -2 480.98 11.95
 -6 3 -1 469.7 11.52
 -6 3 -1 455.81 9.81
 -6 3 0 366.22 7.99
 -6 3 1 40.28 2.23
 -6 3 2 10.16 1.19
 -6 3 3 191.77 5.33
 -6 3 4 1134.4 20.42
 -6 3 5 657.97 13.23
 -6 3 6 283.31 6.5
 -6 3 7 19.46 1.36
 -6 3 8 289.08 6.66
 -6 3 9 554.81 11.08
 -6 4 -15 27.94 3.75
 -6 4 -14 16.37 2.87
 -6 4 -13 6.03 2.05
 -6 4 -12 -1.12 1.27
 -6 4 -11 64.59 4.82
 -6 4 -10 161.44 7.51
 -6 4 -9 28.76 3.13
 -6 4 -8 12.38 2.08
 -6 4 -7 11.79 1.98
 -6 4 -6 133.4 6.1
 -6 4 -5 207.73 7.51
 -6 4 -4 125.91 5.58
 -6 4 -3 5.65 1.45
 -6 4 -2 15.38 1.93
 -6 4 -2 15.9 1.37
 -6 4 -1 354.01 7.88
 -6 4 -1 379.16 10.08
 -6 4 0 329.53 7.09
 -6 4 0 340.1 8.29
 -6 4 1 16.11 1.52
 -6 4 2 5.17 1
 -6 4 3 40.1 2.36
 -6 4 4 544.44 11.61
 -6 4 5 358.78 8.76
 -6 5 -15 18.57 3.02
 -6 5 -14 32.14 3.83
 -6 5 -13 96.84 6.27
 -6 5 -12 140.35 7.38
 -6 5 -11 74.93 5.27
 -6 5 -10 119.65 6.41
 -6 5 -9 287.84 10.13
 -6 5 -8 292.53 10
 -6 5 -7 320.36 10.24
 -6 5 -6 150.12 6.49
 -6 5 -5 55.73 3.82
 -6 5 -4 158.84 6.44
 -6 5 -3 943.24 19.65
 -6 5 -3 875.31 16.75
 -6 5 -2 831.8 15.54
 -6 5 -2 872.04 18.52
 -6 5 -1 383.57 7.93
 -6 5 0 112.71 4.35
 -6 5 0 113.17 3.06
 -6 5 1 362.45 8.89
 -6 5 2 962.35 18.48
 -6 5 3 900.26 17.52
 -6 5 4 306.95 8.02
 -6 5 5 203.45 6.28
 -6 6 -15 3.38 1.62
 -6 6 -14 0.96 1.4
 -6 6 -13 5.12 1.87
 -6 6 -12 16.65 2.69
 -6 6 -11 3.63 1.54
 -6 6 -10 14.65 2.43
 -6 6 -9 10.56 2.1
 -6 6 -8 58.4 4.23
 -6 6 -7 46.65 3.67
 -6 6 -6 0.71 1.27
 -6 6 -5 50.86 3.65
 -6 6 -4 4.48 1.31
 -6 6 -3 76.41 3.02
 -6 6 -3 79.26 4.5
 -6 6 -2 101.6 5.01
 -6 6 -2 89.41 3.05
 -6 6 -1 5.25 1.11
 -6 6 -1 6.29 0.69
 -6 6 0 160.95 5.61
 -6 6 1 6.56 1.21
 -6 6 2 52.39 2.96
 -6 6 3 139.19 5.11
 -6 6 4 0.58 0.85
 -6 6 5 61.92 3.39
 -6 7 -15 52.11 4.99
 -6 7 -14 80.74 5.82
 -6 7 -13 28.52 3.54
 -6 7 -12 16.91 2.73
 -6 7 -11 58.2 4.59
 -6 7 -10 160.68 7.57
 -6 7 -9 173.19 7.71
 -6 7 -8 71.8 4.84
 -6 7 -7 8.37 1.86
 -6 7 -6 128.99 6.15
 -6 7 -5 360.75 10.92
 -6 7 -4 327.55 10.22
 -6 7 -3 214.74 7.72
 -6 7 -3 190.99 5.1
 -6 7 -2 191.06 7.26
 -6 7 -2 179.81 4.48
 -6 7 -1 504.85 12.2
 -6 7 0 953.48 19.27
 -6 7 1 728.25 15.56
 -6 7 2 296.23 8.33
 -6 7 3 257.85 7.66
 -6 7 4 423.05 10.66
 -6 7 5 458.61 11.41
 -6 8 -14 2.6 1.5
 -6 8 -13 3.05 1.48
 -6 8 -12 25.42 3.2
 -6 8 -11 14 2.39
 -6 8 -10 -1.11 1.32
 -6 8 -9 6.74 1.77
 -6 8 -8 0.73 1.23
 -6 8 -7 66.73 4.51
 -6 8 -6 70.74 4.59
 -6 8 -5 0.63 1.04
 -6 8 -4 5.07 1.46
 -6 8 -3 22.82 2.56
 -6 8 -2 103.83 4.93
 -6 8 -1 187.54 6.7
 -6 8 0 4.07 1.09
 -6 8 1 3.06 1.21
 -6 8 2 62.91 3.61
 -6 8 3 234.61 7.54
 -6 8 4 28.84 2.52
 -6 8 5 3.53 1.21
 -6 8 6 33.06 2.8
 -6 9 -14 7.16 2.08
 -6 9 -13 20.65 3.09
 -6 9 -12 64.86 5.13
 -6 9 -11 85.83 5.69
 -6 9 -10 21.21 2.92
 -6 9 -9 9.01 1.96
 -6 9 -8 70.81 4.88
 -6 9 -7 221.15 8.72
 -6 9 -6 221.01 8.65
 -6 9 -5 43.22 3.62
 -6 9 -4 29.37 3.01
 -6 9 -3 238.01 8.19
 -6 9 -3 247.95 8.96
 -6 9 -2 375.15 10.76
 -6 9 -1 112.44 5.21
 -6 9 0 73.9 4.09
 -6 9 1 8.43 1.32
 -6 9 2 202.81 7.09
 -6 9 3 287.41 8.86
 -6 9 4 147.19 6.05
 -6 9 5 6.76 1.51
 -6 9 6 28.61 2.73
 -6 10 -13 11.34 2.28
 -6 10 -12 3.8 1.49
 -6 10 -11 8.19 2.1
 -6 10 -10 38.76 3.82
 -6 10 -9 82.83 5.39
 -6 10 -8 28.81 3.17
 -6 10 -7 26.53 3.05
 -6 10 -6 24.99 2.79
 -6 10 -5 95.48 5.58
 -6 10 -4 189.6 7.94
 -6 10 -3 143.55 6.77
 -6 10 -3 138.34 6.29
 -6 10 -2 1.67 1.2
 -6 10 -1 35.7 3.05
 -6 10 0 138.1 5.99
 -6 10 1 150.56 6.25
 -6 10 2 96.43 4.91
 -6 10 3 13.89 1.96
 -6 10 4 22.05 2.51
 -6 10 5 104.09 5.27
 -6 10 6 208.79 7.82
 -6 11 -12 7.23 1.91
 -6 11 -11 6.16 1.83
 -6 11 -10 7.8 1.95
 -6 11 -9 75.49 5.26
 -6 11 -8 87.16 5.56
 -6 11 -7 21.1 2.82
 -6 11 -6 10.69 2.13
 -6 11 -5 82.55 5.27
 -6 11 -4 157.94 7.1
 -6 11 -4 173.06 7.67
 -6 11 -3 108.26 5.96
 -6 11 -3 96.3 5.36
 -6 11 -2 20.94 2.5
 -6 11 -1 4.78 1.42
 -6 11 0 84.94 4.77
 -6 11 1 141.43 6.25
 -6 11 2 95.83 5.11
 -6 11 3 23.22 2.57
 -6 11 4 29.03 2.8
 -6 11 5 36.71 3.24
 -6 12 -11 47.25 4.33
 -6 12 -10 39.39 3.91
 -6 12 -9 21.4 2.88
 -6 12 -8 17.2 2.61
 -6 12 -7 75.33 5.21
 -6 12 -6 120.42 6.51
 -6 12 -5 102.4 5.88
 -6 12 -5 106.68 6.15
 -6 12 -4 62.92 4.76
 -6 12 -4 66.61 4.56
 -6 12 -3 69.91 4.9
 -6 12 -3 64.34 4.4
 -6 12 -2 115.88 5.95
 -6 12 -1 247.18 9
 -6 12 0 145.1 6.65
 -6 12 1 72.46 4.55
 -6 12 2 83.01 4.94
 -6 12 3 151.2 6.79
 -6 12 4 173.58 7.34
 -6 12 5 134.45 6.54
 -6 13 -10 2.63 1.62
 -6 13 -9 -3.71 2.22
 -6 13 -8 0.32 1.05
 -6 13 -7 4.83 1.61
 -6 13 -7 6.77 1.87
 -6 13 -6 22.04 2.94
 -6 13 -6 23.48 3.07
 -6 13 -5 20.61 2.8
 -6 13 -5 23.56 3.01
 -6 13 -4 4.86 1.8
 -6 13 -4 5.07 1.69
 -6 13 -3 0.76 1.19
 -6 13 -3 1.61 1.51
 -6 13 -2 2.9 1.42
 -6 13 -1 25.77 2.91
 -6 13 0 32.24 3.25
 -6 13 1 0.89 1.26
 -6 13 2 0.01 1.2
 -6 13 3 20.73 2.6
 -6 13 4 33.65 3.33
 -6 13 5 0.15 1.12
 -6 14 -9 35.84 3.86
 -6 14 -8 71.39 5.33
 -6 14 -8 73.88 5.41
 -6 14 -7 26.79 3.28
 -6 14 -7 24.04 3.05
 -6 14 -6 30.69 3.49
 -6 14 -6 31.03 3.52
 -6 14 -5 21.68 2.98
 -6 14 -5 19.89 2.79
 -6 14 -4 59.82 4.64
 -6 14 -4 58.75 4.68
 -6 14 -3 90.15 5.87
 -6 14 -3 94.05 5.76
 -6 14 -2 39.21 3.73
 -6 14 -1 27.21 3.11
 -6 14 0 60.43 4.53
 -6 14 1 104.1 6
 -6 14 2 93.45 5.66
 -6 14 3 66.7 4.74
 -6 14 4 45.11 4
 -6 14 5 50.16 4.2
 -6 15 -7 0.79 1.16
 -6 15 -7 1.49 1.45
 -6 15 -6 1.81 1.19
 -6 15 -6 2.04 1.47
 -6 15 -5 5.74 1.74
 -6 15 -5 4.81 1.74
 -6 15 -4 3.56 1.5
 -6 15 -4 0.56 1.16
 -6 15 -3 0.07 1.14
 -6 15 -3 1.09 1.21
 -6 15 -2 3.14 1.54
 -6 15 -1 -0.1 1.16
 -6 15 0 5.59 1.77
 -6 15 1 0.92 1.22
 -6 15 2 0.98 1.22
 -6 15 3 0.86 1.21
 -6 15 4 2.21 1.46
 -6 16 -3 13.96 2.51
 -6 16 -3 10.56 2.21
 -6 16 -2 10.17 2.29
 -6 16 -1 38.15 3.91
 -6 16 0 40.18 4
 -6 16 1 26.74 3.25
 -6 16 2 15.78 2.56
 -5 -16 3 8.75 1.91
 -5 -16 4 11.95 2.08
 -5 -15 -2 6.76 1.96
 -5 -15 -1 4.2 1.53
 -5 -15 0 3.13 1.48
 -5 -15 1 0.05 0.98
 -5 -15 2 5.79 1.6
 -5 -15 3 4.23 1.46
 -5 -15 4 4.16 1.23
 -5 -15 5 1.5 1.06
 -5 -14 -5 9.95 2.28
 -5 -14 -4 17.47 2.79
 -5 -14 -3 16.02 2.61
 -5 -14 -2 26.95 3.21
 -5 -14 -1 24.31 2.93
 -5 -14 0 28.02 3.04
 -5 -14 1 19.15 2.51
 -5 -14 2 20.09 2.42
 -5 -14 3 27.04 2.72
 -5 -14 4 18.4 2.25
 -5 -14 5 8.7 1.64
 -5 -14 6 12.93 1.84
 -5 -13 -7 14.37 2.66
 -5 -13 -6 2.89 1.66
 -5 -13 -5 8.37 2.06
 -5 -13 -4 21.19 2.91
 -5 -13 -3 15.56 2.44
 -5 -13 -2 15.34 2.4
 -5 -13 -1 9.39 1.91
 -5 -13 0 24.02 2.7
 -5 -13 1 55.42 3.87
 -5 -13 2 38.76 3.19
 -5 -13 3 27.01 2.63
 -5 -13 4 11.41 1.77
 -5 -13 5 43.9 3.12
 -5 -13 6 74.88 3.97
 -5 -12 -8 6.9 2.11
 -5 -12 -7 12.24 2.67
 -5 -12 -6 10.13 2.3
 -5 -12 -5 9.34 2.14
 -5 -12 -4 29.23 3.27
 -5 -12 -3 45.23 3.85
 -5 -12 -2 1.14 1.15
 -5 -12 -1 23 2.67
 -5 -12 0 6.76 1.6
 -5 -12 1 61.52 3.95
 -5 -12 2 34.51 2.82
 -5 -12 3 8.02 1.48
 -5 -12 4 5.83 1.36
 -5 -12 5 2.42 0.95
 -5 -12 6 28.57 2.33
 -5 -11 -10 23.94 3.45
 -5 -11 -9 11.66 2.45
 -5 -11 -8 18.61 2.93
 -5 -11 -7 35.15 3.75
 -5 -11 -6 43.35 4.09
 -5 -11 -5 45.45 4.05
 -5 -11 -4 52.59 4.17
 -5 -11 -3 16.1 2.43
 -5 -11 -2 43.08 3.53
 -5 -11 -1 136.64 6.15
 -5 -11 0 84.77 4.55
 -5 -11 1 56.34 3.6
 -5 -11 2 36.76 2.79
 -5 -11 3 110.29 4.78
 -5 -11 4 120.01 4.89
 -5 -11 5 167.12 5.73
 -5 -11 6 29.66 2.23
 -5 -11 7 43.4 2.62
 -5 -10 -11 0.87 1.72
 -5 -10 -10 -0.11 1.36
 -5 -10 -9 4.43 1.77
 -5 -10 -8 0.52 1.44
 -5 -10 -7 2.14 1.32
 -5 -10 -6 15.24 2.51
 -5 -10 -5 11.5 2.17
 -5 -10 -4 1.6 1.13
 -5 -10 -3 0.21 1.22
 -5 -10 -2 -0.95 1.1
 -5 -10 -1 7.48 1.6
 -5 -10 0 6.12 1.34
 -5 -10 1 3.03 1.07
 -5 -10 2 5.62 1.29
 -5 -10 3 6.23 1.27
 -5 -10 4 16.11 1.68
 -5 -10 5 25.97 2.03
 -5 -10 6 5.07 1.03
 -5 -10 7 1.22 0.66
 -5 -9 -12 38.55 4.34
 -5 -9 -11 32.88 4
 -5 -9 -10 33.52 3.92
 -5 -9 -9 44.9 4.34
 -5 -9 -8 83.14 5.67
 -5 -9 -7 124.45 6.8
 -5 -9 -7 120.28 6.26
 -5 -9 -6 89.59 5.15
 -5 -9 -6 88.46 5.53
 -5 -9 -5 150.13 6.98
 -5 -9 -5 159.75 6.65
 -5 -9 -4 152.47 6.7
 -5 -9 -4 142.29 5.96
 -5 -9 -3 91.82 4.96
 -5 -9 -2 279.93 9.01
 -5 -9 -1 273.43 8.56
 -5 -9 0 137.61 5.52
 -5 -9 1 245.83 7.48
 -5 -9 2 234.01 6.98
 -5 -9 3 208.25 6.28
 -5 -9 4 105.42 4.03
 -5 -9 5 136.76 4.56
 -5 -9 6 140.34 4.44
 -5 -8 -12 -1.33 1.59
 -5 -8 -12 1.19 1.38
 -5 -8 -11 1.02 1.33
 -5 -8 -11 4.14 1.85
 -5 -8 -10 2.28 1.71
 -5 -8 -10 -0.23 1.38
 -5 -8 -9 1.44 1.37
 -5 -8 -9 -1.41 1.24
 -5 -8 -8 3.82 1.8
 -5 -8 -8 1.07 1.28
 -5 -8 -7 -1.24 1.46
 -5 -8 -7 0.13 1.04
 -5 -8 -6 2.86 1.27
 -5 -8 -6 5.53 1.87
 -5 -8 -5 71.45 4.33
 -5 -8 -5 70.76 4.6
 -5 -8 -4 50.87 3.44
 -5 -8 -4 42.34 3.47
 -5 -8 -3 11.21 1.66
 -5 -8 -3 10.83 1.89
 -5 -8 -2 50.34 3.44
 -5 -8 -2 49.67 2.96
 -5 -8 -1 55.46 3.38
 -5 -8 -1 48.68 2.76
 -5 -8 0 19.22 1.31
 -5 -8 0 21.79 1.66
 -5 -8 0 22.55 2.14
 -5 -8 1 37.1 2.57
 -5 -8 2 3.72 0.98
 -5 -8 3 2.58 0.88
 -5 -8 4 69.88 3.03
 -5 -8 5 63.43 2.74
 -5 -8 6 8.73 1.01
 -5 -7 -13 32.84 4
 -5 -7 -13 27.96 3.82
 -5 -7 -12 31.75 3.91
 -5 -7 -12 38.65 4.2
 -5 -7 -11 43.95 4.25
 -5 -7 -11 40.88 4.26
 -5 -7 -10 79.46 5.51
 -5 -7 -9 65.91 4.87
 -5 -7 -8 86.1 5.36
 -5 -7 -7 69.62 4.57
 -5 -7 -6 225.7 8.3
 -5 -7 -6 210.96 8.37
 -5 -7 -5 292.88 9.83
 -5 -7 -5 302.42 9.47
 -5 -7 -4 151.3 6.48
 -5 -7 -4 157.02 6.19
 -5 -7 -3 34.35 2.69
 -5 -7 -3 28.83 2.6
 -5 -7 -2 135.36 5.57
 -5 -7 -2 128.08 5.01
 -5 -7 -1 583.38 11.38
 -5 -7 -1 590.13 12.75
 -5 -7 -1 627.16 13.84
 -5 -7 0 775.13 15.62
 -5 -7 0 722.39 13.11
 -5 -7 0 723.41 14.35
 -5 -7 1 282.11 6.71
 -5 -7 1 307.5 7.92
 -5 -7 2 133.24 3.6
 -5 -7 2 144.02 4.73
 -5 -7 3 97.22 3.54
 -5 -7 3 81.98 2.18
 -5 -7 4 420.85 8.98
 -5 -7 5 456.08 9.24
 -5 -7 6 274.46 6.08
 -5 -6 -14 5.27 1.96
 -5 -6 -13 9.27 2.31
 -5 -6 -12 30.08 3.71
 -5 -6 -11 23.68 3.12
 -5 -6 -10 6.06 1.72
 -5 -6 -9 38.32 3.69
 -5 -6 -8 79.85 5.15
 -5 -6 -7 53.7 4.03
 -5 -6 -6 51.65 3.82
 -5 -6 -5 52 3.65
 -5 -6 -4 65.7 3.88
 -5 -6 -3 93.64 4.45
 -5 -6 -2 257.25 6.36
 -5 -6 -2 280.6 7.87
 -5 -6 -1 15.74 1.15
 -5 -6 -1 15.81 1.75
 -5 -6 -1 14.44 1.54
 -5 -6 0 3.51 0.76
 -5 -6 0 5.85 1.25
 -5 -6 0 4.37 0.57
 -5 -6 1 12.79 0.78
 -5 -6 1 12.51 1.2
 -5 -6 1 16.65 1.65
 -5 -6 2 157.55 4.26
 -5 -6 2 167.67 4.97
 -5 -6 3 418.11 8.72
 -5 -6 3 386.19 7.61
 -5 -6 4 165.62 4.25
 -5 -6 4 136.93 3.12
 -5 -6 5 7.62 0.78
 -5 -6 6 56.42 1.95
 -5 -6 9 89.36 2.72
 -5 -5 -14 19.58 3.25
 -5 -5 -13 31.89 3.8
 -5 -5 -12 78.18 5.7
 -5 -5 -11 54.97 4.73
 -5 -5 -10 38.37 3.78
 -5 -5 -9 25.85 3.06
 -5 -5 -8 70.94 4.71
 -5 -5 -7 306.27 10.18
 -5 -5 -6 226.77 8.27
 -5 -5 -5 97.95 5
 -5 -5 -4 46.2 3.19
 -5 -5 -3 67.96 3.74
 -5 -5 -2 365.24 9.5
 -5 -5 -1 459.71 10.6
 -5 -5 -1 447.85 8.8
 -5 -5 0 35.49 1.41
 -5 -5 0 34.2 2.19
 -5 -5 1 80.38 3.36
 -5 -5 1 81.47 3.16
 -5 -5 1 72.93 1.84
 -5 -5 2 524.57 10.72
 -5 -5 2 515.02 10.35
 -5 -5 3 462.93 9.25
 -5 -5 3 446.98 8.88
 -5 -5 4 148.04 3.86
 -5 -5 4 146.72 3.69
 -5 -5 5 26.98 1.27
 -5 -5 5 26.88 1.25
 -5 -5 6 66.94 2.04
 -5 -5 6 64.97 1.83
 -5 -5 7 208.49 4.55
 -5 -5 8 408.7 8.11
 -5 -5 9 121.3 3.68
 -5 -5 10 43.17 2.22
 -5 -4 -15 25.7 3.55
 -5 -4 -14 34.29 4
 -5 -4 -13 40.68 4.24
 -5 -4 -12 47.13 4.41
 -5 -4 -11 50.34 4.43
 -5 -4 -10 179.95 8.15
 -5 -4 -9 230.57 9.15
 -5 -4 -8 193.65 8.05
 -5 -4 -7 26.45 2.8
 -5 -4 -6 139.68 6.17
 -5 -4 -5 382.1 10.84
 -5 -4 -4 558.94 13.52
 -5 -4 -3 99.88 4.56
 -5 -4 -2 45.95 2.88
 -5 -4 -1 174.62 5.65
 -5 -4 0 448.09 10.09
 -5 -4 1 847.83 14.37
 -5 -4 1 692.5 11.42
 -5 -4 2 354.39 7.84
 -5 -4 3 102.73 3.25
 -5 -4 3 105.81 3.23
 -5 -4 4 252.74 5.63
 -5 -4 4 251.06 5.33
 -5 -4 5 659.48 11.2
 -5 -4 5 677.67 11.97
 -5 -4 8 28.53 1.62
 -5 -4 9 85.08 3.15
 -5 -3 -15 4.04 1.68
 -5 -3 -14 14.23 2.77
 -5 -3 -13 23.04 3.36
 -5 -3 -12 9.14 2.25
 -5 -3 -11 3.28 1.5
 -5 -3 -10 44.43 4
 -5 -3 -9 38.74 3.57
 -5 -3 -8 91.47 5.27
 -5 -3 -7 29.52 2.98
 -5 -3 -6 20.78 2.44
 -5 -3 -5 80.23 4.42
 -5 -3 -4 309.38 9.03
 -5 -3 -3 282.61 8.21
 -5 -3 -2 49.54 2.97
 -5 -3 -1 1.91 0.92
 -5 -3 0 95.28 3.71
 -5 -3 1 485.3 10.27
 -5 -3 2 137.12 4.14
 -5 -3 3 114.23 3.54
 -5 -3 4 4.43 0.54
 -5 -3 5 198.4 3.73
 -5 -2 -16 22.23 3.44
 -5 -2 -15 39.82 4.28
 -5 -2 -14 16.88 3
 -5 -2 -13 31.43 3.76
 -5 -2 -12 73.59 5.47
 -5 -2 -11 203.01 8.82
 -5 -2 -10 225.35 9.06
 -5 -2 -9 31.09 3.27
 -5 -2 -8 201.01 7.97
 -5 -2 -7 276.86 9.28
 -5 -2 -6 798.24 18.05
 -5 -2 -5 307.39 9.23
 -5 -2 -4 194.2 6.79
 -5 -2 -3 337.43 9.14
 -5 -2 -2 1110.33 21.19
 -5 -2 -1 1695.37 29.77
 -5 -2 0 729.42 14.47
 -5 -2 1 273 6.8
 -5 -2 2 235.07 5.94
 -5 -2 5 112.51 2.27
 -5 -1 -16 7.43 2.29
 -5 -1 -15 0.95 1.6
 -5 -1 -14 2.6 1.81
 -5 -1 -13 4.35 1.95
 -5 -1 -12 0.59 1.4
 -5 -1 -11 -1.74 1.64
 -5 -1 -10 4.49 1.69
 -5 -1 -9 21.07 2.71
 -5 -1 -8 19.72 2.55
 -5 -1 -7 25.29 2.66
 -5 -1 -6 34.14 2.99
 -5 -1 -5 1.56 1.08
 -5 -1 -4 35.58 2.75
 -5 -1 -3 0.5 0.88
 -5 -1 -2 1.46 0.86
 -5 -1 -1 155.33 5.13
 -5 -1 0 0.34 0.67
 -5 -1 1 190.68 5.41
 -5 -1 2 45.33 1.39
 -5 -1 2 45.01 2.28
 -5 -1 5 102.75 2.18
 -5 0 -16 33.67 4
 -5 0 -15 35.98 4.06
 -5 0 -14 81.25 5.88
 -5 0 -13 185.29 8.74
 -5 0 -12 51.44 4.5
 -5 0 -11 105.8 6.09
 -5 0 -10 37.71 3.62
 -5 0 -9 431.74 12.69
 -5 0 -8 357.04 10.94
 -5 0 -7 371.36 10.92
 -5 0 -6 75.44 4.31
 -5 0 -5 78.45 4.16
 -5 0 -4 1085.06 21.55
 -5 0 -3 897.08 18.16
 -5 0 -2 783.3 16.02
 -5 0 -1 162.08 5.3
 -5 0 0 1051.25 19.28
 -5 0 0 1061.96 19.64
 -5 0 1 2056.16 34.63
 -5 0 1 2049.28 34.3
 -5 0 2 2117.66 33.58
 -5 0 3 167.75 3.81
 -5 0 5 468.5 8.14
 -5 0 6 1819.35 28.47
 -5 1 -16 17.38 2.93
 -5 1 -15 26.36 3.52
 -5 1 -14 14.93 2.72
 -5 1 -13 2.2 1.52
 -5 1 -12 29.84 3.34
 -5 1 -11 68.71 4.85
 -5 1 -10 32.63 3.33
 -5 1 -9 73.49 4.63
 -5 1 -8 3.24 1.4
 -5 1 -7 112.88 5.46
 -5 1 -6 197.06 7.1
 -5 1 -5 266.99 8.32
 -5 1 -4 2.82 1.04
 -5 1 -3 7.17 1.41
 -5 1 -2 247.78 7.16
 -5 1 -1 842.93 16.05
 -5 1 -1 863.21 16.89
 -5 1 0 469.21 10.57
 -5 1 0 473.47 9.84
 -5 1 1 48.67 1.98
 -5 1 1 48.78 2.23
 -5 1 2 54.57 2.05
 -5 1 3 219.72 5
 -5 1 4 56.13 1.95
 -5 1 5 365.56 6.92
 -5 1 6 101.75 2.65
 -5 1 7 26.36 1.21
 -5 2 -16 45.38 4.64
 -5 2 -15 86.56 6.12
 -5 2 -14 87.45 5.96
 -5 2 -13 37.98 3.9
 -5 2 -12 73.37 5.15
 -5 2 -11 194.04 8.29
 -5 2 -10 388.63 12.03
 -5 2 -9 53.42 4.01
 -5 2 -8 101.26 5.34
 -5 2 -7 180.67 6.97
 -5 2 -6 646.05 15.17
 -5 2 -5 967.63 20.03
 -5 2 -4 253.58 7.71
 -5 2 -3 74.19 3.77
 -5 2 -2 133.32 4.97
 -5 2 -2 125.58 4.18
 -5 2 -1 1896.11 32.06
 -5 2 -1 1968.35 33.63
 -5 2 0 1560.61 26.26
 -5 2 1 1087.19 19.2
 -5 2 1 1151.66 19.46
 -5 2 2 9.73 0.96
 -5 2 3 233.86 5.51
 -5 2 3 220.75 5.28
 -5 2 4 1918.17 30.84
 -5 2 4 1812.68 30.18
 -5 2 5 2175.73 34.94
 -5 2 6 87.93 2.7
 -5 2 7 143.69 3.76
 -5 3 -16 13.19 2.73
 -5 3 -15 8.14 2.17
 -5 3 -14 39.95 4.1
 -5 3 -13 142.39 7.4
 -5 3 -12 122.62 6.63
 -5 3 -11 4.79 1.53
 -5 3 -10 3.42 1.35
 -5 3 -9 155.12 6.83
 -5 3 -8 711.58 16.93
 -5 3 -7 537.68 13.64
 -5 3 -6 101.8 4.96
 -5 3 -5 61.62 3.62
 -5 3 -4 566.43 13.2
 -5 3 -3 1459.06 25.99
 -5 3 -3 1568.11 27.87
 -5 3 -2 817.64 15.48
 -5 3 -2 878.3 17.3
 -5 3 -1 221.58 6.66
 -5 3 -1 207.69 5.24
 -5 3 0 13.71 1.04
 -5 3 1 1441.19 24.7
 -5 3 2 2204.77 36.3
 -5 3 3 331.65 7.33
 -5 3 3 344.48 7.63
 -5 3 4 70.12 2.85
 -5 3 4 65.42 2.5
 -5 3 5 253.11 5.85
 -5 3 6 544.76 10.51
 -5 3 7 1465.13 24.75
 -5 3 8 580.03 11.35
 -5 4 -16 6.22 1.96
 -5 4 -15 0.8 1.27
 -5 4 -14 6.56 1.95
 -5 4 -13 38.12 3.84
 -5 4 -12 130.03 6.84
 -5 4 -11 45.28 3.89
 -5 4 -10 0.33 1.25
 -5 4 -9 57.69 4.07
 -5 4 -8 263.09 8.95
 -5 4 -7 326.63 9.84
 -5 4 -6 117.48 5.38
 -5 4 -5 15.61 2
 -5 4 -4 83.35 4.17
 -5 4 -3 539.91 12.63
 -5 4 -3 529.46 10.89
 -5 4 -2 591.55 11.55
 -5 4 -2 617.49 13.65
 -5 4 -1 47.51 1.97
 -5 4 0 0.95 0.59
 -5 4 0 2.67 0.47
 -5 4 1 11.88 1.25
 -5 4 2 586.55 11.91
 -5 4 3 245.16 6.35
 -5 4 4 89.99 3.5
 -5 4 5 5.96 1.07
 -5 5 -16 18.11 2.94
 -5 5 -15 84.39 5.97
 -5 5 -14 61.24 4.9
 -5 5 -13 39.81 3.91
 -5 5 -12 29.18 3.3
 -5 5 -11 77.4 5.04
 -5 5 -10 238.69 8.95
 -5 5 -9 562.07 14.76
 -5 5 -8 295.11 9.59
 -5 5 -7 77.93 4.47
 -5 5 -6 499.77 12.85
 -5 5 -5 1154.75 23.2
 -5 5 -4 692.94 15.54
 -5 5 -3 195.12 6.72
 -5 5 -3 191.03 5.12
 -5 5 -2 179.74 4.61
 -5 5 -2 190.49 6.44
 -5 5 -1 654.71 11.68
 -5 5 0 724.71 14.13
 -5 5 0 672.39 11.5
 -5 5 1 635.96 13.07
 -5 5 2 84.63 3.52
 -5 5 3 73.65 3.26
 -5 5 4 837.42 16.38
 -5 5 5 1016.47 19.43
 -5 6 -16 0.83 1.26
 -5 6 -15 9.04 2.22
 -5 6 -14 15.36 2.61
 -5 6 -13 1.47 1.33
 -5 6 -12 9.19 1.98
 -5 6 -11 0.19 1.18
 -5 6 -10 71.32 4.63
 -5 6 -9 68.14 4.45
 -5 6 -8 -1.05 1.24
 -5 6 -7 28.37 2.69
 -5 6 -6 2.09 1.22
 -5 6 -5 108.78 5.07
 -5 6 -4 98.4 3.53
 -5 6 -4 108.17 4.96
 -5 6 -3 2.2 0.55
 -5 6 -3 0.43 0.91
 -5 6 -2 142.36 3.74
 -5 6 -1 1.94 0.36
 -5 6 -1 1.43 0.8
 -5 6 0 296.52 7.89
 -5 6 1 34.33 2.3
 -5 6 2 2.83 0.9
 -5 6 3 202.51 6.17
 -5 6 4 15.74 1.63
 -5 6 5 326.35 8.62
 -5 7 -16 52.2 4.84
 -5 7 -15 40.79 4.17
 -5 7 -14 17.02 2.73
 -5 7 -13 76.99 5.33
 -5 7 -12 208.33 8.83
 -5 7 -11 139.2 6.97
 -5 7 -10 78.02 4.95
 -5 7 -9 92.7 5.23
 -5 7 -8 295.98 9.7
 -5 7 -7 513.57 13.5
 -5 7 -6 346.04 10.32
 -5 7 -5 48.82 3.44
 -5 7 -4 45.93 3.28
 -5 7 -3 537.94 10.65
 -5 7 -3 603.92 13.97
 -5 7 -2 870.97 15.02
 -5 7 -1 948.88 19.04
 -5 7 0 139.7 5.19
 -5 7 1 360.09 9.25
 -5 7 2 754.75 15.65
 -5 7 3 1232.51 23.29
 -5 7 4 932.02 18.69
 -5 7 5 178.24 6.15
 -5 8 -15 7.11 2.12
 -5 8 -14 15.88 2.7
 -5 8 -13 9.01 2.06
 -5 8 -12 -1.04 1.21
 -5 8 -11 6.91 1.72
 -5 8 -10 24.59 2.85
 -5 8 -9 49.69 3.88
 -5 8 -8 23.64 2.62
 -5 8 -7 3.98 1.32
 -5 8 -6 0.44 1.02
 -5 8 -5 51.63 3.56
 -5 8 -4 155.42 6.44
 -5 8 -3 27.11 2.65
 -5 8 -3 25.26 1.45
 -5 8 -2 26.53 1.28
 -5 8 -2 28.36 2.4
 -5 8 -1 1.51 0.98
 -5 8 0 95.45 4.35
 -5 8 1 314.2 8.75
 -5 8 2 16.37 1.87
 -5 8 3 0.27 0.95
 -5 8 4 13.6 1.9
 -5 8 5 72.8 3.91
 -5 9 -15 44.92 4.42
 -5 9 -14 68.74 5.19
 -5 9 -13 69.3 5.1
 -5 9 -12 15.76 2.54
 -5 9 -11 12.8 2.27
 -5 9 -10 57.83 4.37
 -5 9 -9 143.31 6.78
 -5 9 -8 83.59 4.99
 -5 9 -7 11.16 1.91
 -5 9 -6 16.35 2.23
 -5 9 -5 164.05 6.78
 -5 9 -4 345.24 10.44
 -5 9 -3 200.01 7.17
 -5 9 -3 198.94 7.46
 -5 9 -2 71.04 4.02
 -5 9 -1 138 5.6
 -5 9 0 407.34 10.71
 -5 9 1 539.07 12.92
 -5 9 2 352.11 9.71
 -5 9 3 169.86 6.25
 -5 9 4 232.05 7.62
 -5 9 5 192.95 6.96
 -5 10 -14 1.16 1.48
 -5 10 -13 6.13 1.7
 -5 10 -12 28.48 3.27
 -5 10 -11 74.99 5.13
 -5 10 -10 15.16 2.36
 -5 10 -9 1.79 1.2
 -5 10 -8 11.15 1.95
 -5 10 -7 55.78 4.08
 -5 10 -6 177.68 7.33
 -5 10 -5 31.08 3.03
 -5 10 -4 48.28 3.67
 -5 10 -3 1.33 1.06
 -5 10 -2 191.01 7.08
 -5 10 -1 109.89 5.16
 -5 10 0 74.5 4.17
 -5 10 1 12.56 1.77
 -5 10 2 28.3 2.6
 -5 10 3 237 7.89
 -5 10 4 177.35 6.75
 -5 10 5 31.48 2.89
 -5 11 -13 3.03 1.45
 -5 11 -12 32.06 3.54
 -5 11 -11 63.29 4.81
 -5 11 -10 62.58 4.68
 -5 11 -9 1.94 1.2
 -5 11 -8 3.33 1.19
 -5 11 -7 87.13 5.2
 -5 11 -6 176.1 7.51
 -5 11 -5 60.9 4.3
 -5 11 -4 17.34 2.36
 -5 11 -4 14.78 2.18
 -5 11 -3 89.08 4.9
 -5 11 -2 45.08 3.38
 -5 11 -1 173.86 6.86
 -5 11 0 12.92 1.99
 -5 11 1 7.56 1.55
 -5 11 2 16.83 2.2
 -5 11 3 95.68 4.97
 -5 11 4 84.36 4.74
 -5 11 5 16.3 2.19
 -5 12 -13 37.25 3.87
 -5 12 -12 26.19 3.13
 -5 12 -11 14.66 2.47
 -5 12 -10 26.94 3.11
 -5 12 -9 71.56 4.94
 -5 12 -8 97.06 5.69
 -5 12 -7 73.15 4.89
 -5 12 -6 36.68 3.4
 -5 12 -5 59.71 4.27
 -5 12 -5 60.75 4.4
 -5 12 -4 210.99 8.37
 -5 12 -4 201.11 8.04
 -5 12 -3 273.61 9.46
 -5 12 -2 70.03 4.41
 -5 12 -1 26.3 2.7
 -5 12 0 63.78 4.15
 -5 12 1 137.8 6.23
 -5 12 2 142.11 6.36
 -5 12 3 87.89 4.97
 -5 12 4 53.97 3.93
 -5 12 5 44.09 3.63
 -5 13 -12 4.86 1.57
 -5 13 -11 0.18 1.02
 -5 13 -10 -0.66 1.02
 -5 13 -9 10.2 2.02
 -5 13 -8 34.02 3.47
 -5 13 -7 14.24 2.35
 -5 13 -6 1.04 1.1
 -5 13 -6 1.17 1.3
 -5 13 -5 -2.64 1.69
 -5 13 -5 -0.15 1.23
 -5 13 -4 63.49 4.65
 -5 13 -4 56.52 4.28
 -5 13 -3 28.04 3
 -5 13 -2 11.22 2
 -5 13 -1 -1.04 1.47
 -5 13 0 0.05 1.2
 -5 13 1 38.21 3.35
 -5 13 2 41.15 3.51
 -5 13 3 11.46 2.16
 -5 13 4 0.18 1.1
 -5 13 5 14.58 2.34
 -5 14 -10 47.18 4.22
 -5 14 -9 29.52 3.38
 -5 14 -8 14.57 2.36
 -5 14 -8 11.96 2.35
 -5 14 -7 43.59 4.05
 -5 14 -7 44.88 4
 -5 14 -6 60.42 4.53
 -5 14 -6 54.64 4.46
 -5 14 -5 93.19 5.71
 -5 14 -5 97.48 5.86
 -5 14 -4 82.63 5.31
 -5 14 -4 77.75 5.12
 -5 14 -3 69.51 4.79
 -5 14 -2 87.55 5.36
 -5 14 -1 120.72 6.3
 -5 14 0 117.77 6.17
 -5 14 1 80.98 5.06
 -5 14 2 67.94 4.64
 -5 14 3 76.82 4.97
 -5 14 4 131.48 6.69
 -5 15 -9 0.15 1.02
 -5 15 -9 -2.87 1.8
 -5 15 -8 2.27 1.57
 -5 15 -8 3.98 1.61
 -5 15 -7 1.7 1.33
 -5 15 -7 2.34 1.54
 -5 15 -6 -1.2 1.11
 -5 15 -6 -0.75 1.4
 -5 15 -5 7.08 2
 -5 15 -5 8.77 1.96
 -5 15 -4 0.27 1.08
 -5 15 -4 1.63 1.55
 -5 15 -3 7.06 1.89
 -5 15 -3 5.51 1.62
 -5 15 -2 1.72 1.2
 -5 15 -1 2.27 1.36
 -5 15 0 3.8 1.57
 -5 15 1 1.06 1.36
 -5 15 2 2.99 1.56
 -5 15 3 3.92 1.65
 -5 15 4 3.33 1.67
 -5 16 -6 20.33 2.85
 -5 16 -6 25.02 3.3
 -5 16 -5 8.51 2.01
 -5 16 -5 10.7 2.23
 -5 16 -4 14.17 2.34
 -5 16 -4 19.24 2.9
 -5 16 -3 53.58 4.41
 -5 16 -3 43.05 4.07
 -5 16 -2 53.2 4.49
 -5 16 -1 24.88 3.12
 -5 16 0 13.05 2.3
 -5 16 1 26.94 3.32
 -5 16 2 46.4 4.15
 -5 16 3 45.78 4.15
 -5 16 4 41.29 4.03
 -4 -16 -1 16.88 2.58
 -4 -16 0 19.67 2.89
 -4 -16 1 15.47 2.39
 -4 -16 2 17.67 2.56
 -4 -16 3 31.19 3.09
 -4 -16 4 19.01 2.52
 -4 -16 5 14.17 2.17
 -4 -15 -4 -0.71 1.18
 -4 -15 -3 1.87 1.39
 -4 -15 -2 4.59 1.68
 -4 -15 -1 -1.12 1.53
 -4 -15 0 6.61 1.67
 -4 -15 1 3 1.42
 -4 -15 2 7.39 1.71
 -4 -15 3 -0.54 1.05
 -4 -15 4 -0.07 0.98
 -4 -15 5 5.16 1.44
 -4 -14 -6 8.28 2.09
 -4 -14 -5 12.17 2.35
 -4 -14 -4 28.02 3.28
 -4 -14 -3 36.79 3.62
 -4 -14 -2 18.48 2.65
 -4 -14 -1 20.15 2.68
 -4 -14 0 27.49 2.96
 -4 -14 1 61.51 4.19
 -4 -14 2 28.14 2.84
 -4 -14 3 27.7 2.72
 -4 -14 4 11.11 1.81
 -4 -14 5 21.67 2.3
 -4 -14 6 33.45 2.85
 -4 -13 -8 14.67 2.78
 -4 -13 -7 13.31 2.55
 -4 -13 -6 17.8 2.7
 -4 -13 -5 24.7 3.13
 -4 -13 -4 8.06 1.87
 -4 -13 -3 14.14 2.27
 -4 -13 -2 8.49 1.83
 -4 -13 -1 47.95 3.76
 -4 -13 0 28.14 2.84
 -4 -13 1 5.64 1.45
 -4 -13 2 13.48 1.95
 -4 -13 3 43.26 3.24
 -4 -13 4 74.91 4.18
 -4 -13 5 12.33 1.74
 -4 -13 6 9.67 1.53
 -4 -12 -9 5.13 1.83
 -4 -12 -8 5.78 2.06
 -4 -12 -7 14.47 2.62
 -4 -12 -6 18.04 2.74
 -4 -12 -5 10.79 2.12
 -4 -12 -4 8.55 1.78
 -4 -12 -3 11.97 2.01
 -4 -12 -2 53.52 3.91
 -4 -12 -1 10.5 1.85
 -4 -12 0 41.2 3.23
 -4 -12 1 17.23 2.1
 -4 -12 2 36.02 2.89
 -4 -12 3 59.95 3.6
 -4 -12 4 46.68 3.11
 -4 -12 5 23.51 2.17
 -4 -12 6 0.7 0.82
 -4 -11 -11 20.16 3.21
 -4 -11 -10 16.74 2.94
 -4 -11 -9 33.46 3.78
 -4 -11 -8 43.27 4.14
 -4 -11 -7 29.98 3.39
 -4 -11 -6 38.22 3.65
 -4 -11 -5 48.93 3.96
 -4 -11 -4 88.38 5.18
 -4 -11 -3 88.17 5.02
 -4 -11 -2 49.54 3.64
 -4 -11 -1 10.65 1.85
 -4 -11 0 67.95 3.95
 -4 -11 1 123.51 5.29
 -4 -11 2 245.94 7.67
 -4 -11 3 179.22 6.21
 -4 -11 4 46.54 2.93
 -4 -11 5 26.35 2.13
 -4 -11 6 263.31 7.41
 -4 -10 -12 1.89 1.45
 -4 -10 -11 1.08 1.54
 -4 -10 -10 1.27 1.37
 -4 -10 -9 1.18 1.51
 -4 -10 -8 10.26 2.16
 -4 -10 -7 11.58 2.26
 -4 -10 -6 -1.22 1.52
 -4 -10 -5 -0.45 1.38
 -4 -10 -4 53.6 3.88
 -4 -10 -3 80.93 4.66
 -4 -10 -2 6.32 1.5
 -4 -10 -1 13.45 1.88
 -4 -10 0 6.83 1.48
 -4 -10 1 33.97 2.58
 -4 -10 2 99.28 4.32
 -4 -10 3 7.79 1.33
 -4 -10 4 2.92 0.98
 -4 -10 5 9.28 1.29
 -4 -10 6 4.92 1
 -4 -9 -13 18.79 3.17
 -4 -9 -12 26.26 3.45
 -4 -9 -11 60.58 5.11
 -4 -9 -10 92.45 6.1
 -4 -9 -9 71.88 5.21
 -4 -9 -8 65.42 4.87
 -4 -9 -7 80.36 5.17
 -4 -9 -6 133.88 6.44
 -4 -9 -5 253.16 8.93
 -4 -9 -4 311.48 9.84
 -4 -9 -3 118.01 5.49
 -4 -9 -2 46.94 3.29
 -4 -9 -1 160.19 6.02
 -4 -9 0 478.07 11.58
 -4 -9 1 218.77 6.71
 -4 -9 2 121.27 4.61
 -4 -9 3 146.1 4.95
 -4 -9 4 292.46 7.5
 -4 -9 5 396.06 8.57
 -4 -9 5 432.08 9.45
 -4 -9 6 272.66 6.67
 -4 -9 6 240.88 5.83
 -4 -8 -13 1.78 1.5
 -4 -8 -12 5.02 1.91
 -4 -8 -11 3.65 1.65
 -4 -8 -10 9.66 2.29
 -4 -8 -9 0.75 1.38
 -4 -8 -9 1.26 1.29
 -4 -8 -8 3.56 1.66
 -4 -8 -8 8.82 1.82
 -4 -8 -7 22.31 2.57
 -4 -8 -7 22.72 2.82
 -4 -8 -6 1.75 1.23
 -4 -8 -6 -0.46 1.07
 -4 -8 -5 66.1 3.94
 -4 -8 -5 75.89 4.57
 -4 -8 -4 0.68 0.85
 -4 -8 -4 1.37 1.37
 -4 -8 -3 105.59 4.93
 -4 -8 -3 101.55 4.39
 -4 -8 -2 76.14 4.02
 -4 -8 -1 47.94 3.04
 -4 -8 0 2.33 0.52
 -4 -8 0 3.23 1
 -4 -8 1 1.38 0.76
 -4 -8 2 114.82 4.22
 -4 -8 3 144.31 4.64
 -4 -8 4 0.71 0.62
 -4 -8 5 28.61 1.81
 -4 -8 5 26.22 1.6
 -4 -8 6 1.55 0.6
 -4 -8 6 2.78 0.59
 -4 -8 7 59.45 2.37
 -4 -8 8 28.3 1.6
 -4 -7 -14 19.13 3.19
 -4 -7 -13 57.34 5.04
 -4 -7 -13 43.67 4.38
 -4 -7 -12 70.61 5.41
 -4 -7 -12 67.61 5.37
 -4 -7 -11 81.8 5.7
 -4 -7 -11 90.07 5.86
 -4 -7 -10 55.12 4.58
 -4 -7 -10 65.59 4.85
 -4 -7 -9 64.42 4.62
 -4 -7 -9 63.02 4.67
 -4 -7 -8 207.1 8.24
 -4 -7 -8 192.44 8.18
 -4 -7 -7 215.21 8.42
 -4 -7 -7 230.48 8.39
 -4 -7 -6 254 8.96
 -4 -7 -6 265.65 8.74
 -4 -7 -5 274.12 9.02
 -4 -7 -5 284.77 8.74
 -4 -7 -4 318.97 9.02
 -4 -7 -4 312.49 9.46
 -4 -7 -3 371.9 9.52
 -4 -7 -3 370.99 10.15
 -4 -7 -2 919.5 17.97
 -4 -7 -2 943.88 19.04
 -4 -7 -1 581.32 12.63
 -4 -7 -1 528.96 10.67
 -4 -7 -1 550.68 11.45
 -4 -7 0 171.05 5.58
 -4 -7 0 166.91 4.36
 -4 -7 0 172.34 4.73
 -4 -7 1 181.27 5.5
 -4 -7 2 722.2 14.14
 -4 -7 3 811.54 15.22
 -4 -7 4 433.34 9.01
 -4 -7 5 95.26 3.26
 -4 -7 5 101.47 3.25
 -4 -7 6 105.89 3.4
 -4 -7 6 110.34 3.3
 -4 -7 7 277.97 6.4
 -4 -7 8 461.36 9.42
 -4 -6 -15 10.3 2.72
 -4 -6 -15 9.68 2.4
 -4 -6 -14 12 2.64
 -4 -6 -13 14.45 2.8
 -4 -6 -12 0.72 1.31
 -4 -6 -11 1.51 1.27
 -4 -6 -10 49.32 4.2
 -4 -6 -9 47.55 3.93
 -4 -6 -8 32.42 3.12
 -4 -6 -7 5.31 1.46
 -4 -6 -6 50.57 3.48
 -4 -6 -5 179.82 6.59
 -4 -6 -4 440.8 11.09
 -4 -6 -3 148.85 5.71
 -4 -6 -3 151.52 5.4
 -4 -6 -2 87.51 3.16
 -4 -6 -2 90.98 3.81
 -4 -6 -2 90.43 4.15
 -4 -6 -1 219.22 6.47
 -4 -6 -1 203.8 5.03
 -4 -6 -1 211.36 5.84
 -4 -6 0 612.12 11.97
 -4 -6 0 640.45 12.98
 -4 -6 0 607.71 11.13
 -4 -6 1 375.34 7.65
 -4 -6 1 388.78 8.71
 -4 -6 1 370.65 7.14
 -4 -6 2 103.35 2.72
 -4 -6 2 107.3 3.62
 -4 -6 3 3.85 0.69
 -4 -6 4 80.41 2.71
 -4 -6 4 74.13 2.89
 -4 -6 5 649.79 12.38
 -4 -6 5 649.52 11.75
 -4 -6 6 241.22 5.81
 -4 -6 6 233.91 5.1
 -4 -6 7 39.1 1.97
 -4 -6 9 68.55 2.46
 -4 -6 10 271.77 6.51
 -4 -5 -15 49.68 4.9
 -4 -5 -14 37.9 4.12
 -4 -5 -13 52.99 4.76
 -4 -5 -12 43.26 4.09
 -4 -5 -11 68.56 4.98
 -4 -5 -10 66.43 4.73
 -4 -5 -9 90.42 5.36
 -4 -5 -8 201.86 7.95
 -4 -5 -7 34.16 3.08
 -4 -5 -6 129.38 5.7
 -4 -5 -5 304.51 9.02
 -4 -5 -4 460.75 11.42
 -4 -5 -3 493.7 11.51
 -4 -5 -2 80.81 3.57
 -4 -5 -1 230.17 6.27
 -4 -5 -1 236.74 5.33
 -4 -5 0 484.91 10.1
 -4 -5 0 495.09 8.94
 -4 -5 0 490.81 10.63
 -4 -5 1 1291.76 21.87
 -4 -5 1 1281.98 20.64
 -4 -5 1 1296.21 22.56
 -4 -5 2 598.01 11.43
 -4 -5 2 589.63 10.69
 -4 -5 3 123.68 3.44
 -4 -5 3 115.28 2.79
 -4 -5 4 138.87 3.55
 -4 -5 4 141.78 4.21
 -4 -5 5 483.5 9.82
 -4 -5 5 482.64 8.73
 -4 -5 7 146.34 3.49
 -4 -5 8 59.35 2.22
 -4 -5 9 42.14 2.03
 -4 -5 10 183.54 5.23
 -4 -4 -16 47.37 4.86
 -4 -4 -15 28.72 3.91
 -4 -4 -14 20.15 3.04
 -4 -4 -13 38.04 3.95
 -4 -4 -12 77.27 5.41
 -4 -4 -11 325.87 11.42
 -4 -4 -10 46.84 4.04
 -4 -4 -9 95.31 5.42
 -4 -4 -8 57.08 4.04
 -4 -4 -7 669.02 16.14
 -4 -4 -6 443.52 11.81
 -4 -4 -5 220.23 7.34
 -4 -4 -4 8.91 1.45
 -4 -4 -3 175.64 5.86
 -4 -4 -2 489.32 10.97
 -4 -4 -1 429.85 9.58
 -4 -4 0 169.75 3.7
 -4 -4 0 172.97 4.86
 -4 -4 1 17.23 0.72
 -4 -4 1 19.6 1.35
 -4 -4 2 199.3 4.68
 -4 -4 2 199.22 4.88
 -4 -4 3 937.07 17.29
 -4 -4 3 956.46 16.2
 -4 -4 3 952.86 15.98
 -4 -4 4 1767.32 27.97
 -4 -4 4 1749.79 27.96
 -4 -4 4 1749.06 29.43
 -4 -4 5 238.62 4.51
 -4 -4 6 155.6 3.62
 -4 -4 7 219.63 4.97
 -4 -4 8 1611.57 26.91
 -4 -4 9 792.09 14.85
 -4 -3 -16 22.02 3.31
 -4 -3 -15 13.47 2.68
 -4 -3 -14 0.73 1.43
 -4 -3 -13 29.55 3.52
 -4 -3 -12 60.2 4.71
 -4 -3 -11 102.68 5.99
 -4 -3 -10 9.65 2.06
 -4 -3 -9 21.21 2.68
 -4 -3 -8 2.34 1.47
 -4 -3 -7 118.44 5.57
 -4 -3 -6 278.95 8.73
 -4 -3 -5 67.42 3.81
 -4 -3 -4 67.51 3.6
 -4 -3 -3 12.86 1.57
 -4 -3 -2 726.84 14.71
 -4 -3 -1 199.89 5.64
 -4 -3 0 243.92 6.1
 -4 -3 1 12.78 1.11
 -4 -3 2 30.38 1.53
 -4 -3 3 613.85 12.14
 -4 -3 3 630.12 10.94
 -4 -3 3 627.11 11.18
 -4 -3 4 294.16 6.83
 -4 -3 4 295.85 5.38
 -4 -3 7 42.79 1.93
 -4 -3 8 366.73 8
 -4 -3 9 214.5 5.83
 -4 -2 -16 29.87 3.75
 -4 -2 -15 32.27 3.75
 -4 -2 -14 99.5 6.39
 -4 -2 -13 155.08 7.86
 -4 -2 -12 165.27 7.89
 -4 -2 -11 135.87 6.83
 -4 -2 -10 237.45 9.01
 -4 -2 -9 559.09 14.78
 -4 -2 -8 687.97 16.58
 -4 -2 -7 361.35 10.5
 -4 -2 -6 123.44 5.39
 -4 -2 -5 779.54 16.76
 -4 -2 -4 1351.07 25.3
 -4 -2 -3 874.12 17.4
 -4 -2 -2 90.26 3.67
 -4 -2 -1 92.52 3.5
 -4 -2 0 399.66 8.61
 -4 -2 1 1709.86 28.4
 -4 -2 2 1174.81 19.88
 -4 -2 2 1163.9 20.69
 -4 -2 3 780.33 14.6
 -4 -2 4 124.73 2.53
 -4 -2 8 101.77 3.58
 -4 -1 -17 0.01 1.63
 -4 -1 -16 0.47 1.63
 -4 -1 -15 -0.43 1.3
 -4 -1 -14 4.11 1.91
 -4 -1 -13 21.85 2.97
 -4 -1 -12 0.85 1.37
 -4 -1 -11 16.15 2.46
 -4 -1 -10 0.97 1.24
 -4 -1 -9 35.76 3.3
 -4 -1 -8 47.11 3.51
 -4 -1 -7 -0.22 1.12
 -4 -1 -6 82.47 4.28
 -4 -1 -5 137.42 5.39
 -4 -1 -4 25.61 2.18
 -4 -1 -3 713.52 14.73
 -4 -1 -2 1.3 0.76
 -4 -1 -1 589.17 12.11
 -4 -1 -1 612.38 12.27
 -4 -1 0 79.67 3.04
 -4 -1 0 82.48 3.18
 -4 -1 1 70.84 2.66
 -4 -1 1 70.95 2.81
 -4 -1 2 17.18 1.32
 -4 -1 2 16 0.66
 -4 0 -17 14.58 2.57
 -4 0 -16 52.63 4.79
 -4 0 -15 84.36 5.93
 -4 0 -14 55.31 4.69
 -4 0 -13 13.52 2.42
 -4 0 -12 44.25 3.93
 -4 0 -11 381.72 12.09
 -4 0 -10 561.36 15
 -4 0 -9 134.47 6.26
 -4 0 -8 52.27 3.69
 -4 0 -7 306.4 9.31
 -4 0 -6 1115.78 22.34
 -4 0 -5 1822.63 32.82
 -4 0 -4 391.39 9.78
 -4 0 -3 176.32 5.66
 -4 0 -2 651.74 12.86
 -4 0 -2 625.09 13.05
 -4 0 -1 2886.46 46.79
 -4 0 -1 2884.73 47.11
 -4 0 0 2504.25 40.13
 -4 0 0 2413.66 40.33
 -4 0 1 539.64 10.48
 -4 0 2 19.1 0.92
 -4 0 3 612.86 10.57
 -4 0 4 3050.19 47.15
 -4 0 5 1058.84 16.83
 -4 1 -17 3.96 1.93
 -4 1 -16 -0.35 1.27
 -4 1 -15 2.13 1.56
 -4 1 -14 9.42 2.15
 -4 1 -13 48.81 4.14
 -4 1 -12 48.71 4.03
 -4 1 -11 38.98 3.58
 -4 1 -10 42.45 3.53
 -4 1 -9 4.6 1.4
 -4 1 -8 288.78 9.21
 -4 1 -7 94.34 4.68
 -4 1 -6 5.46 1.31
 -4 1 -5 14.83 1.79
 -4 1 -4 210.79 6.53
 -4 1 -3 199.91 5.98
 -4 1 -3 191.97 5.43
 -4 1 -2 243.2 6.72
 -4 1 -2 256.91 6.27
 -4 1 -1 15.93 1.48
 -4 1 -1 15.97 1.23
 -4 1 0 2.82 0.55
 -4 1 0 3.35 0.72
 -4 1 1 522.51 9.55
 -4 1 1 524.02 9.86
 -4 1 2 981.46 16.48
 -4 1 3 257.89 5.38
 -4 1 3 246.63 5.14
 -4 1 4 3.57 0.44
 -4 1 5 78.21 2.14
 -4 1 6 180.51 3.93
 -4 2 -17 59.08 5.24
 -4 2 -16 44.88 4.43
 -4 2 -15 31.25 3.64
 -4 2 -14 46.87 4.25
 -4 2 -13 201.72 8.72
 -4 2 -12 233.1 9.22
 -4 2 -11 44.29 3.71
 -4 2 -10 53.71 3.94
 -4 2 -9 126.54 5.89
 -4 2 -8 539.75 13.67
 -4 2 -7 612.97 14.47
 -4 2 -6 202.14 6.85
 -4 2 -5 24.18 2.16
 -4 2 -4 409.69 10
 -4 2 -3 1678.13 28.86
 -4 2 -3 1578.89 27.54
 -4 2 -2 1092.1 20.23
 -4 2 -2 1090.44 19.15
 -4 2 -1 573.64 10.74
 -4 2 -1 548.12 11.7
 -4 2 0 230.51 5.14
 -4 2 1 1570.68 25.6
 -4 2 1 1531.8 25.09
 -4 2 2 3012.02 47.76
 -4 2 3 539.63 10.97
 -4 2 3 551.67 10.28
 -4 2 3 534.53 9.93
 -4 2 4 12.85 1.12
 -4 2 4 12.87 0.89
 -4 2 5 135.29 3.44
 -4 2 6 988.07 16.82
 -4 2 7 1384.12 23.12
 -4 3 -17 4.98 1.82
 -4 3 -16 35.59 3.99
 -4 3 -15 88.35 5.9
 -4 3 -14 96.68 6.02
 -4 3 -13 28.09 3.21
 -4 3 -12 110.31 6.13
 -4 3 -11 99.63 5.55
 -4 3 -10 168.26 7.08
 -4 3 -9 145.43 6.33
 -4 3 -8 83.95 4.62
 -4 3 -7 13.2 1.86
 -4 3 -6 424.97 10.86
 -4 3 -5 1200.24 23.04
 -4 3 -4 331.18 8.69
 -4 3 -4 319.57 7.58
 -4 3 -3 55.01 2.39
 -4 3 -3 54.32 3.04
 -4 3 -2 85.23 2.85
 -4 3 -2 82.93 3.58
 -4 3 -1 1069.14 18.12
 -4 3 0 2227.56 35.28
 -4 3 1 1498.08 25.21
 -4 3 2 231.75 5.53
 -4 3 2 222.73 5.35
 -4 3 3 563.53 10.63
 -4 3 3 551.35 11.22
 -4 3 3 571.03 10.97
 -4 3 4 704.27 12.81
 -4 3 4 729.99 13.5
 -4 3 4 689.79 13.5
 -4 3 5 1404.03 23.52
 -4 3 6 649.33 12.11
 -4 3 7 101.03 3.31
 -4 4 -17 5.41 1.95
 -4 4 -16 7.76 2.09
 -4 4 -15 63.87 5.08
 -4 4 -14 66.18 4.92
 -4 4 -13 73.41 5.11
 -4 4 -12 1.24 1.19
 -4 4 -11 52.46 3.93
 -4 4 -10 278.53 9.42
 -4 4 -9 199.13 7.52
 -4 4 -8 20.18 2.3
 -4 4 -7 24.03 2.43
 -4 4 -6 187.26 6.53
 -4 4 -5 631.11 14.01
 -4 4 -4 674.95 14.52
 -4 4 -3 9.53 1.42
 -4 4 -3 8.76 0.94
 -4 4 -2 60.89 3.19
 -4 4 -2 61.6 2.25
 -4 4 -1 646.71 11.37
 -4 4 0 967.93 15.98
 -4 4 0 1031.41 17.99
 -4 4 1 1229.7 21.54
 -4 4 2 118.07 3.85
 -4 4 3 29.84 1.9
 -4 4 3 25.55 1.56
 -4 4 3 23.78 1.6
 -4 4 4 230.86 5.97
 -4 4 4 216.38 5.64
 -4 4 4 217.9 5.44
 -4 4 5 1242.81 21.86
 -4 5 -17 43.88 4.41
 -4 5 -16 51.23 4.57
 -4 5 -15 14.77 2.57
 -4 5 -14 29.89 3.36
 -4 5 -13 211.73 8.77
 -4 5 -12 207.78 8.47
 -4 5 -11 193.12 7.87
 -4 5 -10 34.42 3.2
 -4 5 -9 46.45 3.52
 -4 5 -8 572.95 14.11
 -4 5 -7 778.11 17.15
 -4 5 -6 768.71 16.65
 -4 5 -5 250.89 7.68
 -4 5 -4 536.05 12.36
 -4 5 -3 994.51 19.51
 -4 5 -2 1779.61 28.88
 -4 5 -1 504.66 8.93
 -4 5 0 208.46 5.83
 -4 5 1 534.94 11.15
 -4 5 2 1135.7 20.49
 -4 5 3 1062.67 19.12
 -4 5 3 1009.61 18.33
 -4 5 4 1036.62 18.71
 -4 5 4 1085.89 19.67
 -4 5 5 297.92 6.94
 -4 6 -17 11.47 2.44
 -4 6 -17 20.04 3.27
 -4 6 -16 9.3 2.17
 -4 6 -15 1.49 1.42
 -4 6 -14 9.41 2.08
 -4 6 -13 1.14 1.19
 -4 6 -12 64.83 4.54
 -4 6 -11 23.98 2.79
 -4 6 -10 2.68 1.21
 -4 6 -9 17.06 2.13
 -4 6 -8 29.77 2.75
 -4 6 -7 179.64 6.67
 -4 6 -6 68.08 3.86
 -4 6 -5 -0.16 1.03
 -4 6 -4 129.22 5.12
 -4 6 -3 47.83 3.01
 -4 6 -1 215.74 6.18
 -4 6 -1 196.4 4.04
 -4 6 0 205.47 6
 -4 6 1 -0.07 0.84
 -4 6 2 113.93 4.19
 -4 6 3 162.93 5.21
 -4 6 3 154.2 4.38
 -4 6 4 8.45 0.92
 -4 6 4 7.81 1.25
 -4 6 5 0.66 0.4
 -4 6 5 1.96 1.02
 -4 6 6 0.61 0.37
 -4 7 -16 14.87 2.56
 -4 7 -15 55.95 4.69
 -4 7 -14 118.37 6.61
 -4 7 -13 85.35 5.37
 -4 7 -12 21.19 2.63
 -4 7 -11 91.47 5.25
 -4 7 -10 306.64 9.96
 -4 7 -9 525.11 13.75
 -4 7 -8 407.24 11.32
 -4 7 -7 117.11 5.29
 -4 7 -6 324.86 9.43
 -4 7 -5 1039.31 21.03
 -4 7 -4 905.45 18.81
 -4 7 -3 240.8 7.48
 -4 7 -1 166.85 5.63
 -4 7 0 778.44 15.81
 -4 7 1 773.86 15.69
 -4 7 2 84.49 3.71
 -4 7 3 80.73 2.9
 -4 7 3 88.28 3.83
 -4 7 4 356.82 7.75
 -4 7 4 384.78 9.45
 -4 7 5 1078.96 19.4
 -4 7 5 1200.48 21.86
 -4 7 6 504.23 10.16
 -4 7 7 206.87 5.47
 -4 8 -16 9.85 2.14
 -4 8 -16 10.24 2.32
 -4 8 -15 0.97 1.31
 -4 8 -14 1.02 1.32
 -4 8 -13 0.27 1.1
 -4 8 -12 19.61 2.64
 -4 8 -11 46.28 3.77
 -4 8 -10 1.64 1.05
 -4 8 -9 0.49 1.02
 -4 8 -8 2.3 1.25
 -4 8 -7 70.07 4.09
 -4 8 -6 98.96 4.84
 -4 8 -5 2.35 1.2
 -4 8 -4 10.01 1.56
 -4 8 -2 331.04 9.01
 -4 8 -1 59.08 3.3
 -4 8 -1 53.9 1.58
 -4 8 0 33.79 2.45
 -4 8 1 73.54 3.64
 -4 8 2 15.71 1.75
 -4 8 3 237.45 7.01
 -4 8 3 208.65 5.26
 -4 8 4 71.55 2.62
 -4 8 4 76.91 3.85
 -4 8 5 9.72 0.92
 -4 8 5 8.33 1.51
 -4 8 6 4.67 0.67
 -4 9 -16 68.49 5.52
 -4 9 -16 60.97 5.02
 -4 9 -15 50.18 4.41
 -4 9 -14 12.32 2.26
 -4 9 -13 24.07 2.98
 -4 9 -12 96.97 5.67
 -4 9 -11 240.74 8.97
 -4 9 -10 141.97 6.53
 -4 9 -9 22.3 2.52
 -4 9 -8 85.31 4.72
 -4 9 -7 331.69 10.02
 -4 9 -6 387.77 10.9
 -4 9 -5 69.02 2.81
 -4 9 -5 72.01 4.12
 -4 9 -4 18.97 2.17
 -4 9 -3 91.3 4.45
 -4 9 -2 747.91 16.36
 -4 9 -1 579.26 13.07
 -4 9 -1 531.37 9.31
 -4 9 0 254.3 7.72
 -4 9 1 152.02 5.64
 -4 9 2 221.45 7.09
 -4 9 3 515.37 10.18
 -4 9 3 577.18 12.92
 -4 9 4 775.95 15.92
 -4 9 4 670.49 12.55
 -4 9 5 334.97 9.56
 -4 10 -15 4.23 1.65
 -4 10 -15 2.31 1.3
 -4 10 -14 29.28 3.29
 -4 10 -13 38.48 3.69
 -4 10 -12 11.74 2.11
 -4 10 -11 -0.79 1.21
 -4 10 -10 13.38 2.17
 -4 10 -9 80.68 4.77
 -4 10 -8 101.64 5.27
 -4 10 -7 34.59 3.05
 -4 10 -6 1.1 0.9
 -4 10 -5 40.2 3.17
 -4 10 -4 92.21 4.77
 -4 10 -3 367.08 10.41
 -4 10 -2 11.4 1.66
 -4 10 -2 11.31 0.94
 -4 10 -1 19.65 1
 -4 10 -1 20.58 2.26
 -4 10 0 112.48 5.01
 -4 10 1 259.83 8.04
 -4 10 2 258.47 8.08
 -4 10 3 24.53 2.37
 -4 10 4 35.96 2.88
 -4 10 5 77.36 4.31
 -4 11 -14 31.12 3.52
 -4 11 -14 33.01 3.71
 -4 11 -13 38.91 3.75
 -4 11 -12 24.01 2.94
 -4 11 -11 3.75 1.48
 -4 11 -10 12.23 2.04
 -4 11 -9 48.87 3.79
 -4 11 -8 73.03 4.54
 -4 11 -7 29.86 2.86
 -4 11 -6 7.47 1.62
 -4 11 -5 40.37 3.25
 -4 11 -4 116.12 5.54
 -4 11 -4 113.29 5.45
 -4 11 -3 195.34 7.24
 -4 11 -3 187.78 5.03
 -4 11 -2 97.74 4.94
 -4 11 -2 98.38 3.03
 -4 11 -1 6.76 1.4
 -4 11 0 89.45 4.6
 -4 11 1 189.59 6.96
 -4 11 2 184.17 6.85
 -4 11 3 30.41 2.79
 -4 11 4 43 3.28
 -4 11 5 45.27 3.48
 -4 12 -14 12.81 2.33
 -4 12 -14 8.16 2.07
 -4 12 -13 5.5 1.73
 -4 12 -13 5.24 1.75
 -4 12 -12 23.48 2.97
 -4 12 -12 24.33 2.99
 -4 12 -11 73.88 4.9
 -4 12 -10 44.47 3.79
 -4 12 -9 17 2.33
 -4 12 -8 21.94 2.64
 -4 12 -7 38.14 3.25
 -4 12 -6 129.6 6.08
 -4 12 -5 133.89 6.18
 -4 12 -5 129.48 6.26
 -4 12 -4 27.27 2.76
 -4 12 -4 28.54 2.81
 -4 12 -3 30.07 2.86
 -4 12 -2 115.59 5.55
 -4 12 -1 161.76 6.62
 -4 12 0 97.7 5
 -4 12 1 57.43 3.83
 -4 12 2 28.19 2.7
 -4 12 3 77.87 4.55
 -4 12 4 136.17 6.15
 -4 12 5 118.02 5.77
 -4 13 -13 -1.53 1.42
 -4 13 -12 2.36 1.3
 -4 13 -12 -1.48 1.32
 -4 13 -11 17.1 2.57
 -4 13 -11 17.71 2.54
 -4 13 -10 36.92 3.66
 -4 13 -10 35.9 3.42
 -4 13 -9 4.41 1.38
 -4 13 -8 -0.86 1.1
 -4 13 -7 3.32 1.31
 -4 13 -6 50.15 3.88
 -4 13 -6 51.96 4.03
 -4 13 -5 37.95 3.33
 -4 13 -5 31.9 3.15
 -4 13 -4 17.3 2.45
 -4 13 -4 17.53 2.34
 -4 13 -3 10.29 2.11
 -4 13 -2 5 1.53
 -4 13 -1 18.54 2.43
 -4 13 0 32.32 3.1
 -4 13 1 4.96 1.57
 -4 13 2 4.28 1.51
 -4 13 3 4.47 1.55
 -4 13 4 15.75 2.28
 -4 14 -11 26.35 3.16
 -4 14 -10 12.33 2.17
 -4 14 -10 12.79 2.23
 -4 14 -9 34.61 3.31
 -4 14 -9 34.22 3.37
 -4 14 -8 93.33 5.42
 -4 14 -8 97.96 5.94
 -4 14 -8 86.86 5.05
 -4 14 -7 67.27 4.62
 -4 14 -7 73.25 5.1
 -4 14 -7 72.53 4.41
 -4 14 -6 68.04 4.1
 -4 14 -6 74.87 5.03
 -4 14 -6 72.45 4.73
 -4 14 -5 21.82 2.62
 -4 14 -5 20.73 2.65
 -4 14 -4 81.31 4.96
 -4 14 -4 80.29 5.08
 -4 14 -3 192.45 7.93
 -4 14 -2 161.14 7.23
 -4 14 -1 62.25 4.32
 -4 14 0 55.07 4.04
 -4 14 1 95.46 5.33
 -4 14 2 70.86 4.69
 -4 14 3 75.57 4.82
 -4 14 4 67.04 4.64
 -4 15 -10 2.73 1.45
 -4 15 -9 1.53 1.28
 -4 15 -8 1.13 1.29
 -4 15 -8 2.91 1.24
 -4 15 -7 2.3 1.38
 -4 15 -7 0.52 1.33
 -4 15 -6 -1.37 1.41
 -4 15 -6 1.72 1.14
 -4 15 -5 2.63 1.45
 -4 15 -5 3.38 1.49
 -4 15 -4 0.27 1.09
 -4 15 -4 -0.77 1.27
 -4 15 -3 1.23 1.18
 -4 15 -2 2.1 1.45
 -4 15 -1 1.84 1.31
 -4 15 0 5.18 1.68
 -4 15 1 -1.4 1.4
 -4 15 2 7.82 1.96
 -4 15 3 1.25 1.31
 -4 15 4 1.42 1.22
 -4 16 -8 11.57 2.32
 -4 16 -7 11.37 2.2
 -4 16 -6 27.74 3.45
 -4 16 -5 37.79 3.55
 -4 16 -5 43.36 4.04
 -4 16 -4 43.54 3.8
 -4 16 -4 43.24 4.04
 -4 16 -3 19.18 2.69
 -4 16 -2 37.16 3.62
 -4 16 -1 49.58 4.16
 -4 16 0 73.85 5.08
 -4 16 1 48.86 4.14
 -4 16 2 30.59 3.31
 -4 16 3 24.72 3.09
 -4 17 -4 0.14 1.19
 -4 17 -3 4.94 1.72
 -4 17 -2 13.28 2.38
 -4 17 -1 4.29 1.63
 -4 17 0 1.1 1.14
 -4 17 1 2.62 1.45
 -4 17 2 4.28 1.69
 -3 -17 1 1.58 1.39
 -3 -17 2 1.57 1.26
 -3 -17 3 -1 1.1
 -3 -17 4 0.05 1.21
 -3 -16 -3 19.59 2.91
 -3 -16 -2 16.45 2.55
 -3 -16 -1 14.32 2.41
 -3 -16 0 21.83 2.85
 -3 -16 1 24.12 2.92
 -3 -16 2 33.32 3.3
 -3 -16 3 18.44 2.46
 -3 -16 4 36.76 3.41
 -3 -16 5 27.54 2.86
 -3 -15 -6 9.74 2.15
 -3 -15 -5 2.61 1.55
 -3 -15 -4 2.99 1.58
 -3 -15 -3 7.95 2.03
 -3 -15 -2 4.65 1.68
 -3 -15 -1 18.16 2.6
 -3 -15 0 0.76 1.23
 -3 -15 1 0.99 1.12
 -3 -15 2 -1.28 1.26
 -3 -15 3 14.31 2.08
 -3 -15 4 11.69 1.91
 -3 -15 5 0.64 0.97
 -3 -14 -8 22.81 3.24
 -3 -14 -7 31.95 3.67
 -3 -14 -6 42.98 4.09
 -3 -14 -5 25.76 3.17
 -3 -14 -4 11.55 2.17
 -3 -14 -3 44.26 3.91
 -3 -14 -2 64.7 4.52
 -3 -14 -1 54.32 4.05
 -3 -14 0 38.52 3.35
 -3 -14 1 7.86 1.66
 -3 -14 2 25.31 2.67
 -3 -14 3 33.85 2.98
 -3 -14 4 88.31 4.7
 -3 -14 5 49.86 3.49
 -3 -13 -9 7.15 2.2
 -3 -13 -8 13.88 2.59
 -3 -13 -7 16.58 2.63
 -3 -13 -6 11.33 2.17
 -3 -13 -5 11.48 2.16
 -3 -13 -4 45.93 3.83
 -3 -13 -3 76.77 4.89
 -3 -13 -2 18.58 2.39
 -3 -13 -1 7.17 1.62
 -3 -13 0 11.6 1.87
 -3 -13 1 39.24 3.19
 -3 -13 2 55.68 3.73
 -3 -13 3 24.04 2.38
 -3 -13 4 0.66 0.94
 -3 -13 5 20.21 2.16
 -3 -12 -10 9.72 2.35
 -3 -12 -9 19.22 3
 -3 -12 -8 37.01 3.85
 -3 -12 -7 25.57 3.15
 -3 -12 -6 15.48 2.5
 -3 -12 -5 3.06 1.23
 -3 -12 -4 36.78 3.33
 -3 -12 -3 79.3 4.77
 -3 -12 -2 61.4 4.05
 -3 -12 -1 23.23 2.53
 -3 -12 0 25.92 2.55
 -3 -12 1 32.79 2.73
 -3 -12 2 57.28 3.54
 -3 -12 3 35.57 2.8
 -3 -12 4 17.72 1.94
 -3 -12 5 17.68 1.94
 -3 -11 -12 9.73 2.44
 -3 -11 -11 25.38 3.35
 -3 -11 -10 35.25 3.92
 -3 -11 -9 40.08 3.9
 -3 -11 -8 21.15 2.9
 -3 -11 -7 36.18 3.63
 -3 -11 -6 49.86 4.01
 -3 -11 -5 76.27 4.81
 -3 -11 -4 205 7.9
 -3 -11 -3 55.07 3.79
 -3 -11 -2 40.74 3.2
 -3 -11 -1 176.08 6.63
 -3 -11 0 217.43 7.31
 -3 -11 1 109.46 4.84
 -3 -11 2 47.92 3.1
 -3 -11 3 89.51 4.15
 -3 -11 4 171.08 5.87
 -3 -11 5 243.06 7.15
 -3 -10 -13 1.89 1.44
 -3 -10 -12 5.34 1.74
 -3 -10 -11 3.3 1.54
 -3 -10 -10 5.11 1.72
 -3 -10 -9 13.46 2.4
 -3 -10 -8 1.39 1.26
 -3 -10 -7 0.15 1.29
 -3 -10 -6 4.37 1.46
 -3 -10 -5 46.63 3.64
 -3 -10 -4 2.37 1.25
 -3 -10 -3 43.73 3.28
 -3 -10 -2 8.42 1.57
 -3 -10 -1 7.11 1.46
 -3 -10 -1 10.09 1.06
 -3 -10 0 71.71 2.95
 -3 -10 0 81.4 4.04
 -3 -10 1 19.51 1.98
 -3 -10 2 1.55 0.89
 -3 -10 3 5.01 1.16
 -3 -10 3 2.16 0.57
 -3 -10 4 37.37 1.78
 -3 -10 4 42.8 2.64
 -3 -10 5 30.77 1.43
 -3 -10 5 34.27 2.31
 -3 -9 -13 28.02 3.6
 -3 -9 -12 49.22 4.51
 -3 -9 -11 61.69 4.93
 -3 -9 -10 58.74 4.66
 -3 -9 -9 47.61 4
 -3 -9 -8 143.4 6.86
 -3 -9 -7 129.47 6.3
 -3 -9 -6 78.32 4.64
 -3 -9 -5 67.68 4.21
 -3 -9 -4 122.73 3.96
 -3 -9 -4 140.89 5.89
 -3 -9 -3 405.48 10.5
 -3 -9 -3 337.45 7.77
 -3 -9 -2 231.22 7.25
 -3 -9 -2 195.6 5.29
 -3 -9 -1 178.29 6.04
 -3 -9 -1 152.22 4.52
 -3 -9 0 70.13 2.89
 -3 -9 0 83.81 3.85
 -3 -9 1 203.65 6.28
 -3 -9 2 491.72 10.69
 -3 -9 2 555.64 11.7
 -3 -9 3 527.77 11.26
 -3 -9 3 498.61 10.19
 -3 -9 4 280.6 6.27
 -3 -9 4 306.56 7.52
 -3 -9 5 117.23 3.18
 -3 -9 5 128.93 4.29
 -3 -9 6 297.59 5.92
 -3 -8 -14 5.36 1.93
 -3 -8 -13 -0.12 1.35
 -3 -8 -12 0.05 1.24
 -3 -8 -11 2.91 1.45
 -3 -8 -10 6 1.77
 -3 -8 -9 3.76 1.59
 -3 -8 -8 -1.3 1.54
 -3 -8 -7 9.41 1.88
 -3 -8 -6 9.52 1.96
 -3 -8 -5 21.26 2.4
 -3 -8 -4 5.73 1.27
 -3 -8 -3 37.84 2.03
 -3 -8 -3 43.23 2.99
 -3 -8 -2 25.65 1.63
 -3 -8 -2 29.62 2.36
 -3 -8 -1 0.78 0.41
 -3 -8 -1 2.78 1.13
 -3 -8 0 44.75 2.69
 -3 -8 0 39.47 2.08
 -3 -8 1 33.47 2.25
 -3 -8 2 1.2 0.5
 -3 -8 2 1.46 0.73
 -3 -8 3 115.96 3.62
 -3 -8 3 124.02 4.13
 -3 -8 4 57.44 2.22
 -3 -8 4 65.37 2.82
 -3 -8 5 130.8 3.44
 -3 -8 5 135.42 4.18
 -3 -8 6 60.49 2.03
 -3 -8 7 0.79 0.3
 -3 -7 -15 26.2 3.62
 -3 -7 -14 50.98 4.67
 -3 -7 -13 50.97 4.52
 -3 -7 -12 50.78 4.48
 -3 -7 -11 95.5 5.87
 -3 -7 -10 131.66 6.75
 -3 -7 -9 369.33 11.82
 -3 -7 -9 408.29 12.16
 -3 -7 -8 100.63 5.49
 -3 -7 -8 106.52 5.51
 -3 -7 -7 169.67 7.02
 -3 -7 -7 180.99 6.99
 -3 -7 -6 66.08 4.05
 -3 -7 -6 72.36 4.07
 -3 -7 -5 348.8 10.11
 -3 -7 -5 367.86 9.85
 -3 -7 -4 654.41 14.22
 -3 -7 -4 649.49 14.82
 -3 -7 -3 617.96 13.12
 -3 -7 -3 614.76 13.84
 -3 -7 -2 90.72 4.04
 -3 -7 -2 87.43 3.18
 -3 -7 -1 270.31 6.57
 -3 -7 -1 292.56 7.7
 -3 -7 -1 281.12 6.57
 -3 -7 0 928.04 17.25
 -3 -7 0 865.52 16.27
 -3 -7 0 889.58 15.9
 -3 -7 1 338.21 7.87
 -3 -7 1 308.34 7.38
 -3 -7 2 314.92 7.23
 -3 -7 2 308.44 7.34
 -3 -7 3 206.92 5.39
 -3 -7 3 205.62 5.11
 -3 -7 4 318.56 6.73
 -3 -7 4 328.22 7.25
 -3 -7 5 711.25 12.63
 -3 -7 5 714.53 13.21
 -3 -7 6 614.16 11.04
 -3 -7 7 214.06 4.83
 -3 -7 10 354.46 7.83
 -3 -6 -15 11.95 2.37
 -3 -6 -14 9.72 2.28
 -3 -6 -13 21.29 3
 -3 -6 -13 24.3 3.17
 -3 -6 -12 61.89 4.78
 -3 -6 -12 55.72 4.61
 -3 -6 -11 38.47 3.73
 -3 -6 -10 24.48 2.89
 -3 -6 -9 2.3 1.39
 -3 -6 -8 77.16 4.6
 -3 -6 -7 147.02 6.17
 -3 -6 -6 110.61 5.3
 -3 -6 -6 130.42 5.45
 -3 -6 -5 6 1.39
 -3 -6 -5 8.67 1.43
 -3 -6 -4 22.69 2.2
 -3 -6 -4 22.96 2.02
 -3 -6 -3 459.51 10.56
 -3 -6 -3 476.36 11.21
 -3 -6 -2 161.36 4.55
 -3 -6 -2 158.87 4.89
 -3 -6 -2 164.48 5.44
 -3 -6 -1 717.74 13.95
 -3 -6 -1 762.08 13.64
 -3 -6 -1 743.94 13.99
 -3 -6 -1 770.01 14.99
 -3 -6 0 146.55 4.66
 -3 -6 0 151.15 3.87
 -3 -6 0 147.11 3.92
 -3 -6 0 145.84 4.33
 -3 -6 1 193.14 5.29
 -3 -6 1 201.21 4.57
 -3 -6 1 206.49 5.46
 -3 -6 2 95.59 3.28
 -3 -6 2 99.15 3.32
 -3 -6 3 343.06 7.27
 -3 -6 3 334.81 7.18
 -3 -6 4 390.54 7.8
 -3 -6 4 390.87 7.91
 -3 -6 5 3.35 0.61
 -3 -6 5 3.23 0.54
 -3 -6 6 1.59 0.39
 -3 -6 7 126.48 3.48
 -3 -6 8 289.75 6.12
 -3 -6 9 45.46 2.11
 -3 -6 10 22.2 1.62
 -3 -6 11 53.64 2.81
 -3 -5 -15 32.88 3.22
 -3 -5 -15 37.66 4.17
 -3 -5 -14 31.5 3.74
 -3 -5 -13 52.12 4.55
 -3 -5 -12 98.45 6
 -3 -5 -11 141.88 6.97
 -3 -5 -10 169.87 7.43
 -3 -5 -9 111.85 5.68
 -3 -5 -8 110.02 5.39
 -3 -5 -7 425.51 11.51
 -3 -5 -6 555.1 13.3
 -3 -5 -5 251.82 7.6
 -3 -5 -4 27.48 2.22
 -3 -5 -3 440.61 10.09
 -3 -5 -2 1662.71 28.8
 -3 -5 -2 1705.52 29.54
 -3 -5 -2 1679.18 28
 -3 -5 -1 1750.47 30.42
 -3 -5 -1 1804.06 29.03
 -3 -5 -1 1762.08 29.74
 -3 -5 0 321.1 7.41
 -3 -5 0 317.07 6.29
 -3 -5 0 320.41 7.27
 -3 -5 0 315.19 6.73
 -3 -5 1 10.74 1.12
 -3 -5 1 11.8 0.77
 -3 -5 1 10.31 1.08
 -3 -5 1 11.74 0.84
 -3 -5 1 11.21 1.13
 -3 -5 2 783.8 14.12
 -3 -5 2 798.54 13.87
 -3 -5 2 782.92 14.52
 -3 -5 2 746.34 12.45
 -3 -5 3 1387.66 22.99
 -3 -5 3 1391.69 23.32
 -3 -5 4 328.03 6.78
 -3 -5 4 327.26 6.51
 -3 -5 5 431.88 8.41
 -3 -5 5 437.6 8.06
 -3 -5 6 4.35 0.44
 -3 -5 6 5.82 0.67
 -3 -5 7 641.83 11.43
 -3 -5 8 593.62 11.24
 -3 -5 9 619.07 12.21
 -3 -5 10 6.85 1
 -3 -4 -16 15.17 2.33
 -3 -4 -16 18.43 3.19
 -3 -4 -15 27.69 3.53
 -3 -4 -14 103.16 6.43
 -3 -4 -13 112.42 6.59
 -3 -4 -12 28.14 3.23
 -3 -4 -11 1.82 1.24
 -3 -4 -10 187.38 7.71
 -3 -4 -9 261.67 9.05
 -3 -4 -8 376.96 10.98
 -3 -4 -7 88.77 4.61
 -3 -4 -6 164.67 6.12
 -3 -4 -5 585.82 13.34
 -3 -4 -4 1513.45 27.39
 -3 -4 -3 1462.03 26.02
 -3 -4 -2 473.39 10.14
 -3 -4 -1 557.86 11.01
 -3 -4 0 1156.67 20.52
 -3 -4 0 1191.93 19.15
 -3 -4 0 1172.25 20.05
 -3 -4 1 2275.66 37.06
 -3 -4 1 2248.8 35.14
 -3 -4 1 2247.6 37
 -3 -4 1 2249.94 36.51
 -3 -4 1 2276.46 35.88
 -3 -4 2 656.47 11.17
 -3 -4 2 665.26 12.42
 -3 -4 2 679.51 11.93
 -3 -4 2 676.02 12.85
 -3 -4 3 10.07 0.77
 -3 -4 3 10.85 0.93
 -3 -4 3 11.39 1.11
 -3 -4 4 81.49 2.65
 -3 -4 4 83.3 2.19
 -3 -4 5 1046.79 17.7
 -3 -4 5 1026.09 16.63
 -3 -4 6 1396.9 23.46
 -3 -4 6 1408.05 22.8
 -3 -4 7 711.1 12.81
 -3 -4 8 28.41 1.67
 -3 -4 9 148.39 4.55
 -3 -3 -17 7.4 2.24
 -3 -3 -17 9.32 2.17
 -3 -3 -16 9.06 1.97
 -3 -3 -16 7.65 2.1
 -3 -3 -15 17.5 2.87
 -3 -3 -14 53.28 4.59
 -3 -3 -13 62.11 4.83
 -3 -3 -12 71.63 4.88
 -3 -3 -11 4.49 1.53
 -3 -3 -10 39.67 3.51
 -3 -3 -9 94.01 5.15
 -3 -3 -8 247.57 8.4
 -3 -3 -7 144.64 5.97
 -3 -3 -6 31.08 2.58
 -3 -3 -5 37.02 2.62
 -3 -3 -4 26.82 2.11
 -3 -3 -3 654.68 13.43
 -3 -3 -2 61.06 2.76
 -3 -3 -1 64.04 2.62
 -3 -3 0 328.67 7.65
 -3 -3 0 346.33 7.15
 -3 -3 1 934.39 15.18
 -3 -3 1 941.63 16.03
 -3 -3 1 931.19 16.09
 -3 -3 1 851.28 13.94
 -3 -3 2 1078.18 17.46
 -3 -3 2 1074.81 18.49
 -3 -3 2 1070.84 18.89
 -3 -3 2 1052.62 17.66
 -3 -3 3 17.28 1.33
 -3 -3 3 17.34 0.83
 -3 -3 3 16.77 1.15
 -3 -3 4 87.42 2.79
 -3 -3 4 86.55 1.93
 -3 -3 5 209.98 5.01
 -3 -3 5 213.77 4.43
 -3 -3 6 793.27 14.5
 -3 -3 6 818.23 14
 -3 -3 7 413.46 8.38
 -3 -3 8 34.67 1.9
 -3 -3 9 32.76 2.02
 -3 -2 -17 34.37 3.67
 -3 -2 -17 36.38 4.18
 -3 -2 -16 102.62 6.73
 -3 -2 -15 98.12 6.28
 -3 -2 -14 104.74 6.32
 -3 -2 -13 67.05 4.88
 -3 -2 -12 117.76 6.3
 -3 -2 -11 523.89 14.46
 -3 -2 -10 530.75 14.26
 -3 -2 -9 295.09 9.57
 -3 -2 -8 203.31 7.38
 -3 -2 -7 562.49 13.53
 -3 -2 -6 1870.61 33.73
 -3 -2 -5 1008.13 19.83
 -3 -2 -4 448.03 10.45
 -3 -2 -3 135.22 4.58
 -3 -2 -2 758.73 14.53
 -3 -2 -1 1126.94 19.7
 -3 -2 0 829.77 15.21
 -3 -2 0 824.18 14.66
 -3 -2 1 35.26 1.8
 -3 -2 1 33.48 1.49
 -3 -2 2 172.55 4.38
 -3 -2 3 1219.79 19.2
 -3 -2 3 1217.81 20.58
 -3 -2 4 3256.05 51.56
 -3 -2 5 781.39 14.09
 -3 -2 6 335.05 6.97
 -3 -2 6 331.93 7.28
 -3 -2 7 181.1 4.77
 -3 -2 8 1728.68 29.33
 -3 -1 -17 -1.33 1.64
 -3 -1 -17 -0.14 1.24
 -3 -1 -16 11.85 2.34
 -3 -1 -15 3.63 1.47
 -3 -1 -14 1.36 1.48
 -3 -1 -13 0.63 1.23
 -3 -1 -12 0.15 1.2
 -3 -1 -11 13.07 2.24
 -3 -1 -10 42.02 3.48
 -3 -1 -9 1.32 1.15
 -3 -1 -8 44.19 3.27
 -3 -1 -7 27.6 2.44
 -3 -1 -6 193.46 6.52
 -3 -1 -5 200.85 6.41
 -3 -1 -4 145.31 4.99
 -3 -1 -3 375.3 8.77
 -3 -1 -2 152.15 4.57
 -3 -1 -1 382.13 8.22
 -3 -1 -1 398.89 8.38
 -3 -1 0 189.17 4.79
 -3 -1 0 183 4.54
 -3 -1 1 72 2.55
 -3 -1 1 73.42 2.35
 -3 -1 2 67.94 2.42
 -3 -1 3 172.16 4.32
 -3 -1 4 259.81 5.84
 -3 -1 5 72.81 2.66
 -3 -1 7 208.45 5.44
 -3 0 -18 37.19 4.16
 -3 0 -18 37.88 4.07
 -3 0 -17 56.14 4.71
 -3 0 -17 60.65 5.1
 -3 0 -16 47.13 4.57
 -3 0 -15 31.61 3.64
 -3 0 -14 99.68 6.05
 -3 0 -13 191.29 8.25
 -3 0 -12 298.73 10.43
 -3 0 -11 148.76 6.75
 -3 0 -10 361.8 10.89
 -3 0 -9 439.28 12.02
 -3 0 -8 1152.1 23.26
 -3 0 -7 867.93 18.29
 -3 0 -6 301.26 8.48
 -3 0 -5 611.86 13.34
 -3 0 -4 1397.26 25.2
 -3 0 -3 2808.64 46.37
 -3 0 -3 2847.22 46
 -3 0 -2 1492.83 25.27
 -3 0 -2 1479.77 25.53
 -3 0 -1 418.95 8.72
 -3 0 -1 431.64 8.61
 -3 0 0 42.5 1.79
 -3 0 0 36.59 1.77
 -3 0 1 1149.61 18.24
 -3 0 1 1130.83 19.12
 -3 0 2 8541.96 130.34
 -3 0 3 1525.07 23.84
 -3 0 4 24.47 0.81
 -3 0 4 33.65 1.67
 -3 0 5 580.42 11.13
 -3 0 5 564.39 11.37
 -3 1 -18 0.63 1.32
 -3 1 -18 -0.31 1.41
 -3 1 -17 -1.26 1.24
 -3 1 -17 -0.48 1.44
 -3 1 -16 6.86 1.84
 -3 1 -15 28.99 3.36
 -3 1 -14 9.51 2.13
 -3 1 -13 22.75 2.79
 -3 1 -12 28.07 2.98
 -3 1 -11 91.89 5.19
 -3 1 -10 218.76 8.02
 -3 1 -9 5.11 1.42
 -3 1 -8 33.89 2.73
 -3 1 -7 14.02 1.96
 -3 1 -6 346.25 9.19
 -3 1 -5 468.17 10.88
 -3 1 -4 49.87 2.77
 -3 1 -4 50.69 2.4
 -3 1 -3 19.39 1.6
 -3 1 -3 20.83 1.48
 -3 1 -2 4 0.81
 -3 1 -2 3.87 0.64
 -3 1 -1 2173.77 35.68
 -3 1 -1 2180.83 35.02
 -3 1 0 364.46 7.06
 -3 1 1 637.22 10.69
 -3 1 1 597.33 10.7
 -3 1 2 258.18 5.15
 -3 1 3 138.67 3.08
 -3 1 3 142.01 3.96
 -3 1 3 147.33 3.5
 -3 1 4 921.67 15.2
 -3 1 4 955.06 16.69
 -3 1 5 620.1 10.62
 -3 1 5 615.91 11.99
 -3 2 -18 11.82 2.6
 -3 2 -18 11.47 2.37
 -3 2 -17 10.49 2.28
 -3 2 -17 11.69 2.55
 -3 2 -16 53.92 4.66
 -3 2 -15 113.89 6.65
 -3 2 -14 95.79 5.84
 -3 2 -13 16.45 2.48
 -3 2 -12 3.96 1.34
 -3 2 -11 348.35 10.82
 -3 2 -10 393.64 11.34
 -3 2 -9 284.98 8.96
 -3 2 -8 90.91 4.52
 -3 2 -7 52.73 3.31
 -3 2 -6 573.87 12.9
 -3 2 -5 1383.52 25.15
 -3 2 -4 1139.73 21.06
 -3 2 -3 38.33 2.03
 -3 2 -3 37.87 1.84
 -3 2 -3 39.43 2.28
 -3 2 -2 559.28 10.88
 -3 2 -2 537.65 11.27
 -3 2 -2 563.12 10.39
 -3 2 -1 1143.87 19.85
 -3 2 -1 1163.67 19.15
 -3 2 -1 1149.68 20.3
 -3 2 0 4081.59 63.13
 -3 2 1 1665.73 27
 -3 2 2 575.93 10.35
 -3 2 2 565.02 10.17
 -3 2 3 153 3.61
 -3 2 3 158.75 3.99
 -3 2 3 158.28 4.16
 -3 2 4 1236.89 21.26
 -3 2 4 1248.04 20.44
 -3 2 5 1722.13 27.48
 -3 2 5 1658.4 28.38
 -3 2 6 526.46 10.75
 -3 2 6 534.05 9.97
 -3 3 -18 28.16 3.62
 -3 3 -18 22.8 3.22
 -3 3 -17 42.93 4.32
 -3 3 -17 41.27 4.16
 -3 3 -16 17.08 2.75
 -3 3 -15 9.22 2
 -3 3 -14 12.91 2.27
 -3 3 -13 74.59 4.92
 -3 3 -12 199.58 8.03
 -3 3 -11 360.51 11.01
 -3 3 -10 4.04 1.4
 -3 3 -9 11.22 1.74
 -3 3 -8 483.05 12.2
 -3 3 -7 609.93 13.83
 -3 3 -6 103.55 4.37
 -3 3 -5 10.76 1.4
 -3 3 -4 171.57 4.98
 -3 3 -4 185.92 5.57
 -3 3 -3 998.58 17.9
 -3 3 -3 1017.54 18.75
 -3 3 -2 1485.96 25.06
 -3 3 -2 1480.12 24.35
 -3 3 -2 1502.03 25.84
 -3 3 -1 190.7 4.74
 -3 3 -1 188.64 4.06
 -3 3 0 34.51 1.14
 -3 3 0 37.34 1.75
 -3 3 1 198.5 4.92
 -3 3 1 199.39 4.79
 -3 3 1 205.49 4.88
 -3 3 2 2902.04 46.08
 -3 3 2 2895.5 45.79
 -3 3 2 2829.85 45.54
 -3 3 3 412.87 8.38
 -3 3 3 401.82 8.16
 -3 3 3 406.62 7.96
 -3 3 4 199.1 4.93
 -3 3 4 205.37 4.78
 -3 3 5 16.73 1.16
 -3 3 5 16.21 1.21
 -3 3 6 571.29 10.82
 -3 3 6 546.45 11.04
 -3 4 -18 18.75 3.04
 -3 4 -18 15.14 2.72
 -3 4 -17 49.88 4.53
 -3 4 -17 44.82 4.42
 -3 4 -16 69.12 5.26
 -3 4 -16 69.19 5.26
 -3 4 -15 9.89 2.24
 -3 4 -14 20.18 2.61
 -3 4 -13 98.06 5.6
 -3 4 -12 361.54 11.27
 -3 4 -11 77.8 4.64
 -3 4 -10 3.83 1.45
 -3 4 -9 13.41 1.87
 -3 4 -8 331.2 9.41
 -3 4 -7 423.86 10.71
 -3 4 -6 218.38 6.76
 -3 4 -5 33.99 1.95
 -3 4 -5 36.22 2.39
 -3 4 -4 39.93 2.44
 -3 4 -4 38.33 2.01
 -3 4 -3 631.49 12.8
 -3 4 -3 609.87 11.75
 -3 4 -2 943.57 16.6
 -3 4 -1 202.84 4.93
 -3 4 0 33.08 1.68
 -3 4 0 35.04 1.82
 -3 4 0 36.48 1.92
 -3 4 1 150.72 4.19
 -3 4 1 161.48 4.42
 -3 4 1 158.02 4.26
 -3 4 2 1942.82 32.04
 -3 4 2 1920.16 32.27
 -3 4 2 2003.01 32.31
 -3 4 3 2512.77 40.48
 -3 4 3 2443.29 40.12
 -3 4 3 2597.79 40.99
 -3 4 4 9.01 0.97
 -3 4 4 5.29 0.93
 -3 4 4 7.91 0.94
 -3 4 5 5.48 0.77
 -3 4 5 5.11 0.68
 -3 4 6 65.86 2.6
 -3 4 7 666.93 12.96
 -3 5 -18 32 3.94
 -3 5 -18 23.89 3.24
 -3 5 -17 16.5 2.8
 -3 5 -17 17.42 2.98
 -3 5 -16 22.43 3.01
 -3 5 -16 19.55 2.95
 -3 5 -15 139.91 7.11
 -3 5 -14 237.85 9.35
 -3 5 -13 98.99 5.6
 -3 5 -12 84.21 4.99
 -3 5 -11 175.08 7.09
 -3 5 -10 382.04 10.95
 -3 5 -9 693.68 15.96
 -3 5 -8 185.56 6.6
 -3 5 -7 28.62 2.38
 -3 5 -6 200.08 5.51
 -3 5 -6 221.2 6.71
 -3 5 -5 1868.98 31.75
 -3 5 -5 1978.12 33.56
 -3 5 -4 1212.01 21.18
 -3 5 -4 1263.45 22.82
 -3 5 -3 314.73 6.88
 -3 5 -3 324.01 8.06
 -3 5 -2 45.24 1.96
 -3 5 -1 499.01 9.69
 -3 5 0 3682.55 58.27
 -3 5 1 2396.64 38.98
 -3 5 2 789.13 14.89
 -3 5 3 86.04 3.37
 -3 5 3 88.37 2.74
 -3 5 4 535.2 10.11
 -3 5 4 552.09 11.47
 -3 5 5 2406.94 38.77
 -3 5 6 1211.52 20.86
 -3 5 7 327.01 7.39
 -3 6 -17 1.92 1.67
 -3 6 -17 -1.51 1.46
 -3 6 -16 -3.4 1.72
 -3 6 -16 -3.2 1.67
 -3 6 -15 4.41 1.71
 -3 6 -14 64.33 4.62
 -3 6 -13 53.04 4.09
 -3 6 -12 8.98 1.93
 -3 6 -11 2.21 1.19
 -3 6 -10 41.01 3.27
 -3 6 -9 185.41 6.83
 -3 6 -8 22.65 2.24
 -3 6 -7 41.24 2.86
 -3 6 -7 33.77 1.97
 -3 6 -6 0.75 0.83
 -3 6 -6 1.55 0.5
 -3 6 -5 253.43 7.24
 -3 6 -5 239.47 5.81
 -3 6 -4 689.74 14.39
 -3 6 -4 680.74 12.65
 -3 6 -3 25.41 2.08
 -3 6 -3 29.12 1.55
 -3 6 -2 1.72 0.43
 -3 6 -1 209.69 5.14
 -3 6 0 770.47 14.13
 -3 6 1 309.9 7.07
 -3 6 3 48.89 1.88
 -3 6 4 24.28 1.29
 -3 6 4 29.54 2.09
 -3 6 5 153.92 3.95
 -3 6 6 182.11 4.61
 -3 6 7 23.31 1.48
 -3 6 8 13.7 1.24
 -3 7 -17 60.63 4.88
 -3 7 -17 62.93 5.33
 -3 7 -16 77.24 5.69
 -3 7 -16 69.88 5.12
 -3 7 -15 34.76 3.57
 -3 7 -15 40.61 4.04
 -3 7 -14 19.31 2.61
 -3 7 -13 62.38 4.41
 -3 7 -12 236.86 8.68
 -3 7 -11 292.79 9.61
 -3 7 -10 184.49 7.08
 -3 7 -9 51.87 3.51
 -3 7 -8 155.84 4.71
 -3 7 -8 194.41 6.64
 -3 7 -7 781.44 15.07
 -3 7 -7 918.53 17.89
 -3 7 -6 960.33 18.93
 -3 7 -6 907.11 16.48
 -3 7 -5 809.11 16.64
 -3 7 -5 801.21 14.51
 -3 7 -4 182.26 5.97
 -3 7 -4 175.17 4.48
 -3 7 -3 1205.24 20.53
 -3 7 -2 904.62 16.02
 -3 7 -1 1302.45 22.27
 -3 7 0 368.72 6.48
 -3 7 3 396.99 7.61
 -3 7 4 1066.28 18.01
 -3 7 4 1111.28 20.64
 -3 7 5 290.16 6.03
 -3 7 6 238.08 5.37
 -3 7 7 418.32 8.52
 -3 8 -17 1.6 1.46
 -3 8 -17 -0.55 1.21
 -3 8 -16 9.66 2.37
 -3 8 -16 7.04 1.77
 -3 8 -15 -1.49 1.69
 -3 8 -15 2.19 1.29
 -3 8 -14 16.56 2.51
 -3 8 -14 23.33 3.05
 -3 8 -13 14.95 2.19
 -3 8 -12 0.99 1.01
 -3 8 -11 6.33 1.45
 -3 8 -10 4.06 1.29
 -3 8 -9 78.83 4.3
 -3 8 -8 44.65 2.12
 -3 8 -8 49.49 3.3
 -3 8 -7 6.82 1.31
 -3 8 -7 7.29 0.84
 -3 8 -6 27.41 2.35
 -3 8 -6 26.29 1.48
 -3 8 -5 32.01 1.62
 -3 8 -5 31.26 2.39
 -3 8 -4 268.5 6.03
 -3 8 -4 286.06 8.04
 -3 8 -3 172.9 4.43
 -3 8 -2 9.15 0.91
 -3 8 -1 22.48 1.16
 -3 8 0 11.62 0.75
 -3 8 1 370.56 6.62
 -3 8 2 46.72 2.76
 -3 8 3 14.3 0.89
 -3 8 3 14.64 1.63
 -3 8 4 3.94 0.47
 -3 8 4 6.47 1.34
 -3 8 5 68.71 2.14
 -3 9 -16 5.57 1.66
 -3 9 -16 7.37 2.11
 -3 9 -15 16.66 2.76
 -3 9 -15 18.94 2.72
 -3 9 -14 104.74 5.93
 -3 9 -14 101.67 6.22
 -3 9 -13 113.06 6.41
 -3 9 -13 111.32 5.96
 -3 9 -12 42.14 3.58
 -3 9 -11 8.44 1.72
 -3 9 -10 141.1 6.18
 -3 9 -9 508.9 13.04
 -3 9 -8 486.33 12.46
 -3 9 -7 123.02 5.27
 -3 9 -6 102.27 4.66
 -3 9 -6 92.43 2.86
 -3 9 -5 438.65 10.92
 -3 9 -5 408.93 8.17
 -3 9 -4 589.35 13.2
 -3 9 -4 546.5 10.47
 -3 9 -3 680.27 14.99
 -3 9 -2 119.93 4.93
 -3 9 -1 97.3 2.88
 -3 9 -1 97.02 4.27
 -3 9 0 356.13 9.3
 -3 9 0 350.86 6.87
 -3 9 1 522.61 9.37
 -3 9 1 534.43 12.2
 -3 9 2 344.64 9.17
 -3 9 3 83.44 4.06
 -3 9 4 80.69 4.06
 -3 10 -16 26.06 3.47
 -3 10 -16 23.47 3.01
 -3 10 -15 25.71 3.42
 -3 10 -15 17.66 2.58
 -3 10 -14 3.01 1.34
 -3 10 -14 7.23 2.01
 -3 10 -13 1.02 1.05
 -3 10 -13 -1.2 1.36
 -3 10 -12 23.09 2.65
 -3 10 -12 18.79 2.63
 -3 10 -11 65.64 4.25
 -3 10 -10 37.85 3.2
 -3 10 -9 15.88 2
 -3 10 -8 4.02 1.07
 -3 10 -7 47.84 3.31
 -3 10 -6 171.07 6.36
 -3 10 -5 127.95 5.34
 -3 10 -4 0.82 0.77
 -3 10 -3 29.34 2.49
 -3 10 -2 150.91 5.79
 -3 10 -2 153.64 4.29
 -3 10 -1 329.94 9.14
 -3 10 -1 330.49 7.03
 -3 10 0 202.12 6.78
 -3 10 0 204.64 4.8
 -3 10 1 65.55 2.22
 -3 10 1 56.56 3.41
 -3 10 2 25.46 2.36
 -3 10 2 19.53 1
 -3 10 3 105.65 4.76
 -3 10 4 194.1 6.84
 -3 11 -15 56.2 4.46
 -3 11 -15 60.89 5.04
 -3 11 -14 14.3 2.56
 -3 11 -14 16.97 2.46
 -3 11 -13 8.81 1.89
 -3 11 -13 9.48 2.18
 -3 11 -12 14.51 2.22
 -3 11 -12 10.99 2.1
 -3 11 -11 107.13 5.59
 -3 11 -11 111.1 6
 -3 11 -10 126.87 5.96
 -3 11 -10 130.02 6.31
 -3 11 -9 29.37 2.78
 -3 11 -8 8 1.53
 -3 11 -7 43.37 3.26
 -3 11 -6 271.29 8.61
 -3 11 -5 41.6 3.09
 -3 11 -4 30.8 2.67
 -3 11 -4 31.51 2.79
 -3 11 -3 3.01 0.73
 -3 11 -3 3.17 1.09
 -3 11 -2 145.78 4.37
 -3 11 -2 158.77 6.15
 -3 11 -1 323.12 9.3
 -3 11 -1 305.99 6.94
 -3 11 0 204 5.05
 -3 11 0 208.38 7.09
 -3 11 1 66.51 2.45
 -3 11 1 67.58 3.85
 -3 11 2 82.04 4.29
 -3 11 3 245.04 8
 -3 11 4 184.22 6.9
 -3 12 -14 19.85 2.91
 -3 12 -13 80.3 5.05
 -3 12 -13 71.32 5.2
 -3 12 -12 40.4 3.9
 -3 12 -12 45.42 3.74
 -3 12 -11 12.77 2.08
 -3 12 -11 11.2 2.04
 -3 12 -10 3.64 1.27
 -3 12 -10 6.16 1.54
 -3 12 -9 57.34 3.91
 -3 12 -9 58.36 4.09
 -3 12 -8 116.06 5.57
 -3 12 -8 116.03 5.54
 -3 12 -7 84.43 4.5
 -3 12 -7 79.8 4.49
 -3 12 -6 48.06 3.41
 -3 12 -5 12.5 1.82
 -3 12 -5 9.84 1.8
 -3 12 -4 64.92 3.93
 -3 12 -4 62.1 3.95
 -3 12 -4 60.13 3.09
 -3 12 -3 105.42 5.15
 -3 12 -3 110.69 4
 -3 12 -2 116.25 4.12
 -3 12 -2 120.84 5.48
 -3 12 -2 115.67 3.95
 -3 12 -1 42.33 2.17
 -3 12 -1 37.9 3.05
 -3 12 -1 40.89 2.11
 -3 12 0 57.68 2.45
 -3 12 0 56.41 3.65
 -3 12 1 150.63 6.19
 -3 12 2 257.22 8.43
 -3 12 3 127.59 5.75
 -3 12 4 32.55 2.99
 -3 13 -13 16.26 2.61
 -3 13 -12 13.25 2.29
 -3 13 -11 2.58 1.05
 -3 13 -11 1.91 1.3
 -3 13 -10 1.55 0.97
 -3 13 -10 0.07 1.03
 -3 13 -9 3.52 1.15
 -3 13 -9 2.94 1.27
 -3 13 -8 27.67 2.76
 -3 13 -8 27.27 2.83
 -3 13 -7 30.99 2.86
 -3 13 -7 33.39 2.88
 -3 13 -6 12.22 1.91
 -3 13 -6 16.35 2.37
 -3 13 -6 12.9 1.81
 -3 13 -5 -1.03 1.23
 -3 13 -5 -0.2 0.68
 -3 13 -5 1.47 1.01
 -3 13 -5 1.07 0.73
 -3 13 -4 1.32 1.08
 -3 13 -4 5.19 1.48
 -3 13 -4 3.27 0.95
 -3 13 -3 72.87 3.42
 -3 13 -3 66.01 4.23
 -3 13 -2 62.91 4.1
 -3 13 -1 3.9 1.35
 -3 13 0 2.64 1.28
 -3 13 1 23.26 2.57
 -3 13 2 82.22 4.71
 -3 13 3 18.08 2.41
 -3 13 4 -0.13 1.11
 -3 14 -12 12.23 2.24
 -3 14 -11 36.84 3.55
 -3 14 -10 65.44 4.53
 -3 14 -9 43.28 3.59
 -3 14 -9 47.86 3.7
 -3 14 -8 18.06 2.27
 -3 14 -8 18.62 2.63
 -3 14 -8 20.84 2.39
 -3 14 -7 30.46 2.93
 -3 14 -7 31.61 3.24
 -3 14 -7 33.71 2.92
 -3 14 -6 54.24 3.81
 -3 14 -6 52.27 4.06
 -3 14 -6 60.57 3.65
 -3 14 -5 180.75 7.21
 -3 14 -5 186.47 7.73
 -3 14 -4 56.51 3.9
 -3 14 -4 48.97 3.81
 -3 14 -3 18.03 2.41
 -3 14 -2 39.44 3.39
 -3 14 -1 83.52 4.85
 -3 14 0 87.44 4.99
 -3 14 1 66.45 4.34
 -3 14 2 52.69 3.89
 -3 14 3 23.41 2.77
 -3 15 -11 0.11 1.03
 -3 15 -10 5.81 1.61
 -3 15 -9 7.02 1.63
 -3 15 -9 5.82 1.79
 -3 15 -8 -2.46 1.68
 -3 15 -7 0.34 1.24
 -3 15 -6 -0.55 1.24
 -3 15 -6 -0.84 1.06
 -3 15 -5 5.9 1.49
 -3 15 -5 7.91 1.92
 -3 15 -4 12.43 2.22
 -3 15 -4 7.9 1.67
 -3 15 -3 2.4 1.49
 -3 15 -2 3.98 1.45
 -3 15 -1 -1.76 1.34
 -3 15 0 1.29 1.17
 -3 15 1 5.29 1.62
 -3 15 2 6.04 1.62
 -3 15 3 2.88 1.39
 -3 16 -9 9.56 2.18
 -3 16 -8 27.59 3.34
 -3 16 -7 40.68 3.86
 -3 16 -6 56.34 4.5
 -3 16 -5 41.91 3.81
 -3 16 -4 22.92 2.85
 -3 16 -3 41.5 3.72
 -3 16 -2 84.13 5.3
 -3 16 -1 49.73 4.1
 -3 16 0 34.26 3.48
 -3 16 1 40.97 3.72
 -3 16 2 37.44 3.56
 -3 16 3 47.21 4.04
 -3 17 -6 3.77 1.51
 -3 17 -5 2.47 1.49
 -3 17 -4 3.9 1.7
 -3 17 -3 7.56 1.84
 -3 17 -2 4.53 1.69
 -3 17 -1 5.74 1.82
 -3 17 0 12.01 2.27
 -3 17 1 9.69 2.09
 -3 17 2 4.79 1.66
 -2 -17 -1 0.21 1.15
 -2 -17 0 1.95 1.26
 -2 -17 1 4.42 1.75
 -2 -17 2 2.76 1.44
 -2 -17 3 0.63 1.08
 -2 -16 -5 21.41 3.04
 -2 -16 -4 14.85 2.61
 -2 -16 -3 19.86 2.87
 -2 -16 -2 28.71 3.22
 -2 -16 -1 36.15 3.63
 -2 -16 0 29.4 3.18
 -2 -16 1 30.7 3.17
 -2 -16 2 26.97 2.98
 -2 -16 3 40.66 3.54
 -2 -16 4 43.52 3.62
 -2 -15 -7 1.18 1.48
 -2 -15 -6 0.14 1.35
 -2 -15 -5 -1.98 1.52
 -2 -15 -4 6.63 1.91
 -2 -15 -3 10.91 2.14
 -2 -15 -2 5.45 1.72
 -2 -15 -1 2.31 1.16
 -2 -15 0 9.26 1.98
 -2 -15 1 20.48 2.58
 -2 -15 2 4.87 1.46
 -2 -15 3 0.36 1
 -2 -15 4 3.04 1.2
 -2 -14 -8 27.63 3.48
 -2 -14 -7 40.39 3.96
 -2 -14 -6 46.9 4.17
 -2 -14 -5 46.46 4.09
 -2 -14 -4 43.52 3.87
 -2 -14 -3 39.01 3.59
 -2 -14 -2 55.67 4.14
 -2 -14 -1 49.2 3.75
 -2 -14 0 43.59 3.54
 -2 -14 1 73.12 4.46
 -2 -14 2 54.86 3.78
 -2 -14 3 45.84 3.44
 -2 -14 4 37.42 3.07
 -2 -13 -10 8.84 2.22
 -2 -13 -9 10.77 2.2
 -2 -13 -8 10.88 2.21
 -2 -13 -7 15.44 2.59
 -2 -13 -6 24.85 2.98
 -2 -13 -5 8.31 1.89
 -2 -13 -4 39.44 3.53
 -2 -13 -3 16.63 2.31
 -2 -13 -2 76.81 4.6
 -2 -13 -1 50.9 3.72
 -2 -13 0 75.21 4.4
 -2 -13 1 35.91 3.02
 -2 -13 2 4.76 1.3
 -2 -13 3 38.13 3
 -2 -13 4 85.78 4.46
 -2 -13 5 32.84 2.75
 -2 -12 -11 14.46 2.76
 -2 -12 -10 27.71 3.31
 -2 -12 -9 29.28 3.47
 -2 -12 -8 15.99 2.52
 -2 -12 -7 37.9 3.6
 -2 -12 -6 85.98 5.26
 -2 -12 -5 52.68 3.95
 -2 -12 -4 14.91 2.22
 -2 -12 -3 34.25 3.07
 -2 -12 -2 64 4.05
 -2 -12 -1 211.9 7.51
 -2 -12 0 89.21 4.56
 -2 -12 1 23.48 2.34
 -2 -12 2 15.04 1.92
 -2 -12 3 39.21 2.85
 -2 -12 4 82.27 4.08
 -2 -12 5 105.65 4.69
 -2 -11 -12 23.68 3.35
 -2 -11 -11 7.2 2.04
 -2 -11 -10 27.41 3.37
 -2 -11 -9 42.03 3.94
 -2 -11 -8 55.94 4.36
 -2 -11 -7 108.37 5.91
 -2 -11 -6 23.39 2.75
 -2 -11 -5 55.28 3.94
 -2 -11 -4 19.78 2.35
 -2 -11 -3 272.16 8.83
 -2 -11 -2 169.06 6.49
 -2 -11 -1 103.14 4.84
 -2 -11 0 48.19 3.16
 -2 -11 1 87.55 4.18
 -2 -11 1 74.86 2.89
 -2 -11 2 265.19 7.9
 -2 -11 3 131.84 3.73
 -2 -11 3 149.87 5.43
 -2 -11 4 52.66 3.06
 -2 -11 5 3.28 1
 -2 -10 -13 5.43 1.99
 -2 -10 -12 5.98 1.68
 -2 -10 -11 4.75 1.87
 -2 -10 -10 1.35 1.31
 -2 -10 -9 5.69 1.64
 -2 -10 -8 25.49 2.88
 -2 -10 -7 76.63 4.76
 -2 -10 -6 2.13 1.43
 -2 -10 -5 8.86 1.81
 -2 -10 -4 25.27 2.6
 -2 -10 -3 53.33 3.47
 -2 -10 -2 79.18 4.08
 -2 -10 -2 61.21 2.08
 -2 -10 -1 16.13 1.08
 -2 -10 -1 20.63 2.04
 -2 -10 0 3.94 1.14
 -2 -10 0 3.64 0.61
 -2 -10 1 16.69 1.28
 -2 -10 1 21.45 2.04
 -2 -10 2 149.63 5.22
 -2 -10 2 131.68 4.27
 -2 -10 3 65.44 2.35
 -2 -10 3 69.75 3.42
 -2 -10 4 0.7 0.25
 -2 -10 4 2.35 0.95
 -2 -10 5 5.28 1.06
 -2 -9 -14 48.34 4.56
 -2 -9 -13 32.68 3.66
 -2 -9 -12 24.67 3.12
 -2 -9 -11 43.26 3.98
 -2 -9 -10 132.12 6.77
 -2 -9 -9 84.7 5.18
 -2 -9 -8 131.37 6.29
 -2 -9 -7 137.75 6.28
 -2 -9 -6 161.8 6.64
 -2 -9 -5 172.11 6.64
 -2 -9 -4 348.38 9.46
 -2 -9 -4 284.29 6.06
 -2 -9 -3 145.11 5.57
 -2 -9 -3 118.93 3.2
 -2 -9 -2 80.9 3.91
 -2 -9 -2 69.01 2.29
 -2 -9 -1 373.51 7.6
 -2 -9 -1 409.21 9.94
 -2 -9 0 444.71 9.01
 -2 -9 0 492.04 11
 -2 -9 1 527.26 11.42
 -2 -9 1 485.58 9.96
 -2 -9 2 223.54 6.35
 -2 -9 2 204.06 5.48
 -2 -9 3 145.51 3.78
 -2 -9 3 151.51 4.95
 -2 -9 4 216.2 4.54
 -2 -9 4 238.41 6.38
 -2 -9 5 552.76 11.69
 -2 -8 -15 1.9 1.51
 -2 -8 -14 6.14 1.84
 -2 -8 -13 -1.57 1.53
 -2 -8 -12 -1.82 1.4
 -2 -8 -11 -0.33 1.2
 -2 -8 -10 0.22 1.13
 -2 -8 -9 13.11 2.14
 -2 -8 -8 6.76 1.78
 -2 -8 -7 47.48 3.49
 -2 -8 -6 97.39 4.85
 -2 -8 -5 42.37 3.12
 -2 -8 -4 15.91 1.98
 -2 -8 -3 4.23 0.59
 -2 -8 -3 4.62 1.17
 -2 -8 -2 124.72 4.75
 -2 -8 -2 108.32 3.09
 -2 -8 -1 9.25 0.83
 -2 -8 -1 9.76 1.36
 -2 -8 0 119.17 4.35
 -2 -8 0 110.76 3.3
 -2 -8 1 48.92 2.16
 -2 -8 1 57.36 2.84
 -2 -8 2 36.37 2.19
 -2 -8 2 32.74 1.84
 -2 -8 3 207.94 4.73
 -2 -8 3 221.81 5.9
 -2 -8 4 6.36 0.57
 -2 -8 4 7.36 1.07
 -2 -8 5 67.66 1.77
 -2 -8 5 81.14 3.13
 -2 -8 10 91.95 3.36
 -2 -7 -16 24.02 3.33
 -2 -7 -15 33.49 3.84
 -2 -7 -14 37.57 3.9
 -2 -7 -13 56.73 4.65
 -2 -7 -12 110.78 6.25
 -2 -7 -12 111.84 4.87
 -2 -7 -11 136.76 6.83
 -2 -7 -10 176.79 7.5
 -2 -7 -9 49.75 3.76
 -2 -7 -8 413.98 11.74
 -2 -7 -7 308.56 9.46
 -2 -7 -6 473.05 12.11
 -2 -7 -5 156.99 5.9
 -2 -7 -4 115.99 4.76
 -2 -7 -3 291 8.01
 -2 -7 -2 496.43 9.52
 -2 -7 -2 545.67 11.64
 -2 -7 -1 660.97 13.18
 -2 -7 -1 610.97 11.35
 -2 -7 0 57.63 2.77
 -2 -7 0 54.5 2.12
 -2 -7 0 55.16 2.35
 -2 -7 1 187.47 5.25
 -2 -7 1 176.3 4.58
 -2 -7 2 514.06 10.29
 -2 -7 2 518.12 10.57
 -2 -7 3 1248.34 20.5
 -2 -7 3 1226.97 21.78
 -2 -7 3 1243.76 21.65
 -2 -7 4 995.6 16.37
 -2 -7 4 1000.73 17.8
 -2 -7 5 160.49 3.34
 -2 -7 9 715.88 13.59
 -2 -7 10 153.72 4.9
 -2 -6 -16 0.11 1.5
 -2 -6 -15 4.2 1.65
 -2 -6 -14 26.77 3.31
 -2 -6 -14 24.07 2.58
 -2 -6 -13 46.71 3.35
 -2 -6 -13 46.72 4.12
 -2 -6 -12 2.06 1.41
 -2 -6 -11 22.89 2.79
 -2 -6 -10 27.92 2.97
 -2 -6 -9 170.97 7.09
 -2 -6 -9 199.65 7.57
 -2 -6 -8 77.95 4.43
 -2 -6 -8 73.72 4.29
 -2 -6 -7 48.96 3.29
 -2 -6 -7 42.17 3.14
 -2 -6 -6 11.06 1.75
 -2 -6 -6 10.43 1.56
 -2 -6 -5 67.58 3.48
 -2 -6 -5 69.21 3.7
 -2 -6 -4 198.56 6.34
 -2 -6 -3 16.64 1.7
 -2 -6 -2 10.76 1.5
 -2 -6 -2 11.64 1.1
 -2 -6 -1 58.52 2.76
 -2 -6 -1 53.63 2.04
 -2 -6 -1 55.85 2.27
 -2 -6 0 318.3 7.41
 -2 -6 0 305.59 6.56
 -2 -6 0 327.76 6.79
 -2 -6 1 1018.81 18
 -2 -6 1 997.87 17.44
 -2 -6 2 357.59 7.58
 -2 -6 2 340.3 7.48
 -2 -6 2 356.85 7.15
 -2 -6 3 60.72 1.95
 -2 -6 3 59.29 2.54
 -2 -6 3 60.62 2.37
 -2 -6 4 3.14 0.63
 -2 -6 4 3.44 0.42
 -2 -6 5 445.04 7.86
 -2 -6 7 31.61 1.48
 -2 -6 8 3.01 0.62
 -2 -6 9 15.75 1.37
 -2 -6 10 253.08 6.91
 -2 -5 -17 17.63 2.96
 -2 -5 -16 13.16 2.52
 -2 -5 -16 17.84 2.37
 -2 -5 -15 36.05 3.21
 -2 -5 -15 41.25 4.05
 -2 -5 -14 92.31 5
 -2 -5 -13 69.67 4.17
 -2 -5 -13 75.44 5.22
 -2 -5 -12 86.39 5.46
 -2 -5 -11 73.58 4.84
 -2 -5 -10 190.13 7.64
 -2 -5 -9 538.75 13.94
 -2 -5 -8 524.11 13.26
 -2 -5 -7 220.5 7.39
 -2 -5 -6 264.87 7.84
 -2 -5 -5 335.46 9.02
 -2 -5 -5 349.79 8.93
 -2 -5 -4 1392.9 25.51
 -2 -5 -4 1402.51 25.1
 -2 -5 -3 1074.66 19.82
 -2 -5 -3 1043.04 19.25
 -2 -5 -2 434.31 8.78
 -2 -5 -2 433.78 9.05
 -2 -5 -2 422.11 9.49
 -2 -5 -1 17.45 1.15
 -2 -5 -1 15.02 1.33
 -2 -5 -1 17.39 1.11
 -2 -5 -1 17.12 1.18
 -2 -5 0 910.22 16.44
 -2 -5 0 880.94 15.74
 -2 -5 0 950.21 15.68
 -2 -5 1 1061.87 17.49
 -2 -5 1 1044.22 18.18
 -2 -5 1 1035.78 17.97
 -2 -5 2 1090.54 18.14
 -2 -5 2 1067.82 18.66
 -2 -5 2 1071.54 18.35
 -2 -5 3 199.02 5.15
 -2 -5 3 200.46 4.28
 -2 -5 3 202.76 4.64
 -2 -5 4 70 1.98
 -2 -5 4 70.49 2.86
 -2 -5 4 71.69 2.3
 -2 -5 5 299.33 5.72
 -2 -5 6 1223.44 20.12
 -2 -5 7 299.04 6.49
 -2 -5 8 98.23 3.38
 -2 -5 9 8.92 1.1
 -2 -4 -17 28.39 3.19
 -2 -4 -16 42.33 3.68
 -2 -4 -15 57.86 4.13
 -2 -4 -15 59.55 4.91
 -2 -4 -14 61.39 4.91
 -2 -4 -14 65.08 4.24
 -2 -4 -13 65.72 4.86
 -2 -4 -12 125.6 6.49
 -2 -4 -11 184.73 7.67
 -2 -4 -10 215.65 8.07
 -2 -4 -9 17.95 2.24
 -2 -4 -8 133.76 5.67
 -2 -4 -7 489.75 12.07
 -2 -4 -6 1142.85 22.06
 -2 -4 -5 120.6 4.58
 -2 -4 -4 243.78 6.65
 -2 -4 -3 612.03 12.28
 -2 -4 -2 2364.38 38.33
 -2 -4 -2 2331.92 38.78
 -2 -4 -1 4030.09 61.39
 -2 -4 -1 3946.04 61.73
 -2 -4 -1 3906.9 62.35
 -2 -4 0 2234.66 36.25
 -2 -4 0 2304.91 35.67
 -2 -4 0 2267.97 35.8
 -2 -4 0 2220.39 36.51
 -2 -4 1 947.45 15.23
 -2 -4 1 905.61 15.98
 -2 -4 1 916.52 15.89
 -2 -4 1 927.02 14.94
 -2 -4 2 270.8 5.61
 -2 -4 2 275.94 5.6
 -2 -4 2 278.54 6.11
 -2 -4 3 1985.55 31.58
 -2 -4 3 2005.21 32.76
 -2 -4 3 1994.93 31.62
 -2 -4 4 1296.93 21.07
 -2 -4 4 1310.27 22.64
 -2 -4 4 1306.07 21.07
 -2 -4 5 685.7 11.82
 -2 -4 5 717.64 12.07
 -2 -4 6 7.55 0.74
 -2 -4 7 84.25 2.9
 -2 -4 8 374.12 8.32
 -2 -4 9 513.66 11.03
 -2 -3 -17 13.42 2.36
 -2 -3 -16 36.8 3.52
 -2 -3 -16 41.05 4.17
 -2 -3 -15 44.03 4.24
 -2 -3 -15 36.67 3.38
 -2 -3 -14 5.8 1.47
 -2 -3 -14 3.7 1.73
 -2 -3 -13 30.26 3.42
 -2 -3 -12 94.25 5.46
 -2 -3 -11 90.21 5.15
 -2 -3 -10 78.11 4.6
 -2 -3 -9 78 4.43
 -2 -3 -8 44.59 3.2
 -2 -3 -7 233.63 7.47
 -2 -3 -6 846.28 17.34
 -2 -3 -5 1127.8 21.19
 -2 -3 -4 15.4 1.55
 -2 -3 -3 147.35 4.52
 -2 -3 -2 1009.35 17.81
 -2 -3 -1 1498.7 24.73
 -2 -3 0 1525.94 24.57
 -2 -3 0 1530.88 24.1
 -2 -3 0 1508.5 25
 -2 -3 1 53.37 1.83
 -2 -3 1 57.16 1.45
 -2 -3 1 62.01 1.62
 -2 -3 1 57.76 2.07
 -2 -3 1 55.17 2.02
 -2 -3 2 345.22 6.65
 -2 -3 2 348.19 6.34
 -2 -3 2 348.32 7.11
 -2 -3 3 207.78 4.32
 -2 -3 3 213.46 5.09
 -2 -3 3 202.24 3.95
 -2 -3 4 1996.68 31.68
 -2 -3 4 1994.4 31.16
 -2 -3 5 329.76 6.5
 -2 -3 5 328.65 6.35
 -2 -3 6 3.82 0.58
 -2 -3 7 17.04 1.26
 -2 -3 8 363.86 8.25
 -2 -2 -18 59.98 4.8
 -2 -2 -18 72.06 5.73
 -2 -2 -17 82.4 5.48
 -2 -2 -17 85.16 6.09
 -2 -2 -16 36.06 3.55
 -2 -2 -16 33.44 3.71
 -2 -2 -15 54.07 4.08
 -2 -2 -15 57.6 4.67
 -2 -2 -14 170.85 7.96
 -2 -2 -13 436.64 13.23
 -2 -2 -12 182.9 7.67
 -2 -2 -11 10.53 1.81
 -2 -2 -10 46.75 3.48
 -2 -2 -9 610.78 14.76
 -2 -2 -8 1081.38 21.87
 -2 -2 -7 1017.25 20.44
 -2 -2 -6 20.1 1.92
 -2 -2 -5 352.14 8.79
 -2 -2 -4 2018.37 34.26
 -2 -2 -3 5518.72 86.78
 -2 -2 -2 2276.31 37.04
 -2 -2 -1 322.47 6.65
 -2 -2 0 1222.59 19.97
 -2 -2 1 3514.71 55.46
 -2 -2 1 3513.84 55.66
 -2 -2 1 3570.79 54.77
 -2 -2 2 9635.52 146.86
 -2 -2 2 9576.23 146.1
 -2 -2 3 84.66 2.35
 -2 -2 4 716.83 12.5
 -2 -2 4 731 12.17
 -2 -2 5 274.74 5.65
 -2 -2 6 3085.01 49
 -2 -2 7 2410.58 39.34
 -2 -2 8 645.14 12.84
 -2 -1 -18 10.36 2.32
 -2 -1 -18 7.45 2.23
 -2 -1 -17 2.33 1.71
 -2 -1 -17 5.39 1.81
 -2 -1 -16 1.59 1.42
 -2 -1 -16 1.75 1.28
 -2 -1 -15 5 1.6
 -2 -1 -15 1.94 1.37
 -2 -1 -14 11.83 2.24
 -2 -1 -13 76.81 4.96
 -2 -1 -12 86.53 5.13
 -2 -1 -11 26.81 2.83
 -2 -1 -10 89 4.8
 -2 -1 -9 15.89 2.1
 -2 -1 -8 134.1 5.48
 -2 -1 -7 7.39 1.52
 -2 -1 -6 7.92 1.37
 -2 -1 -5 61.35 3.05
 -2 -1 -4 34.7 2.18
 -2 -1 -3 438.86 9.33
 -2 -1 -2 409.64 8.44
 -2 -1 -1 425.19 8.22
 -2 -1 0 170.64 3.81
 -2 -1 2 650.17 11.24
 -2 -1 3 2248.86 35.63
 -2 -1 4 680.48 12.01
 -2 -1 5 187.78 4.46
 -2 -1 6 58.22 2.33
 -2 -1 7 360.88 8.04
 -2 0 -18 38.74 4.24
 -2 0 -18 42.51 4.18
 -2 0 -17 37.95 3.83
 -2 0 -17 39.22 4.08
 -2 0 -16 88 5.52
 -2 0 -16 85.2 5.75
 -2 0 -15 238.39 9.1
 -2 0 -15 234.13 9.53
 -2 0 -14 226.66 9.1
 -2 0 -13 120.62 6.18
 -2 0 -12 205.46 8.01
 -2 0 -11 495.37 13.29
 -2 0 -10 1039.17 21.94
 -2 0 -9 799.46 17.56
 -2 0 -8 256.3 7.88
 -2 0 -7 304.71 8.51
 -2 0 -6 2152.29 37.1
 -2 0 -5 2529.85 42.32
 -2 0 -4 1049.51 19.18
 -2 0 -3 64.84 2.66
 -2 0 -2 141.08 3.93
 -2 0 -1 2911.89 46.02
 -2 0 0 598.07 10.57
 -2 0 0 610.42 10.52
 -2 0 1 33.15 0.93
 -2 0 4 3889.91 60.93
 -2 0 5 2417.89 39.27
 -2 0 6 481.89 9.99
 -2 0 6 481.65 9.77
 -2 1 -18 10.17 2.41
 -2 1 -18 8.55 2.15
 -2 1 -17 30.83 3.51
 -2 1 -17 25.08 3.2
 -2 1 -16 -0.33 1.37
 -2 1 -16 0.42 1.1
 -2 1 -15 -0.72 1.33
 -2 1 -15 -0.37 1.27
 -2 1 -14 1 1.29
 -2 1 -13 35.49 3.37
 -2 1 -12 37.36 3.4
 -2 1 -11 46.53 3.49
 -2 1 -10 6.19 1.53
 -2 1 -9 20.81 2.26
 -2 1 -8 557.02 13.1
 -2 1 -7 464.75 11.2
 -2 1 -6 2.4 1.08
 -2 1 -5 72.18 3.27
 -2 1 -4 10.36 1.22
 -2 1 -3 692.92 13.17
 -2 1 -2 632.02 11.73
 -2 1 -2 626.87 11.22
 -2 1 -1 3.68 0.67
 -2 1 -1 3.95 0.49
 -2 1 0 322.16 5.82
 -2 1 1 94.44 2.26
 -2 1 2 71.55 1.94
 -2 1 2 66.7 1.72
 -2 1 3 910.82 14.75
 -2 1 3 912.87 15.54
 -2 1 4 53.99 1.68
 -2 1 4 51.61 2.05
 -2 1 5 138.31 3.89
 -2 1 6 5.26 0.78
 -2 1 6 4.55 0.75
 -2 2 -18 33.12 3.68
 -2 2 -18 34.84 3.84
 -2 2 -17 101.62 6.32
 -2 2 -17 97.97 6.19
 -2 2 -16 56.59 4.53
 -2 2 -16 50.32 4.36
 -2 2 -15 33.06 3.34
 -2 2 -15 36.61 3.69
 -2 2 -14 7.24 1.83
 -2 2 -13 193.87 7.91
 -2 2 -12 635.94 15.88
 -2 2 -11 336.72 10.23
 -2 2 -10 91.42 4.68
 -2 2 -9 260.49 8.13
 -2 2 -8 714.61 15.49
 -2 2 -7 2339.73 40.24
 -2 2 -6 561.82 12.26
 -2 2 -5 87.65 3.56
 -2 2 -4 243.21 6.27
 -2 2 -3 2624.43 42.59
 -2 2 -2 4190.04 66.04
 -2 2 -2 4238.55 66.61
 -2 2 -1 1620.23 26.16
 -2 2 1 2444.16 37.82
 -2 2 1 2357.17 37.72
 -2 2 2 7855.97 122.38
 -2 2 2 8163.6 122.7
 -2 2 2 7987.37 122.56
 -2 2 3 6833.95 105.09
 -2 2 3 6852.13 105.33
 -2 2 4 375.76 7.17
 -2 2 4 373.18 7.4
 -2 2 5 148.05 3.97
 -2 2 6 404.62 8.47
 -2 2 7 968.39 17.66
 -2 3 -18 13.39 2.54
 -2 3 -18 11.71 2.42
 -2 3 -17 -0.63 1.4
 -2 3 -17 2.25 1.29
 -2 3 -16 15.99 2.56
 -2 3 -16 12.08 2.37
 -2 3 -15 122.7 6.53
 -2 3 -15 126.38 6.68
 -2 3 -14 36.26 3.44
 -2 3 -13 20.95 2.54
 -2 3 -12 0.87 1.11
 -2 3 -11 61.87 3.97
 -2 3 -10 614.33 14.61
 -2 3 -9 385.58 10.32
 -2 3 -8 152.69 5.64
 -2 3 -7 11.68 1.53
 -2 3 -6 261.24 7.14
 -2 3 -5 1447.08 25.51
 -2 3 -4 885.5 16.49
 -2 3 -3 307.39 6.42
 -2 3 -3 314.07 7.13
 -2 3 -2 5.4 0.83
 -2 3 -2 5.15 0.59
 -2 3 -1 3137.76 49.12
 -2 3 0 298.86 5.96
 -2 3 1 2305.35 36.85
 -2 3 1 2326.32 36.89
 -2 3 2 189.26 4.3
 -2 3 2 182.49 3.98
 -2 3 3 36.68 1.61
 -2 3 3 36.64 1.43
 -2 3 4 237.88 5.14
 -2 3 4 244.52 5.44
 -2 3 5 1132.44 19.38
 -2 3 5 1156.79 19.67
 -2 3 6 843.47 15.15
 -2 3 7 15.58 1.28
 -2 4 -18 13.22 2.42
 -2 4 -18 21.52 3.21
 -2 4 -17 5.7 1.96
 -2 4 -17 6.9 2.1
 -2 4 -16 3.25 1.54
 -2 4 -16 4.71 1.73
 -2 4 -15 52.16 4.29
 -2 4 -15 44.58 3.94
 -2 4 -14 155.39 7.18
 -2 4 -14 173.73 7.62
 -2 4 -13 12.93 2.15
 -2 4 -12 7.12 1.51
 -2 4 -11 19.88 2.25
 -2 4 -10 293.18 8.9
 -2 4 -9 345.16 9.57
 -2 4 -8 164.76 5.88
 -2 4 -7 15.81 1.68
 -2 4 -6 34.71 2.3
 -2 4 -5 1266.77 22.76
 -2 4 -4 1033.79 17.95
 -2 4 -4 1085.47 19.23
 -2 4 -3 654.15 12.6
 -2 4 -3 643.22 11.47
 -2 4 -2 233.92 4.93
 -2 4 -1 933.11 15.67
 -2 4 0 727.1 12.67
 -2 4 1 425.4 8.24
 -2 4 2 403.81 8.13
 -2 4 3 84.84 2.82
 -2 4 3 79.37 2.21
 -2 4 4 315.74 6.28
 -2 4 4 331.95 7.13
 -2 4 5 660.99 12.52
 -2 4 5 645.7 11.71
 -2 4 6 653.68 12.09
 -2 4 7 5.85 0.81
 -2 5 -18 30.38 3.75
 -2 5 -18 27.57 3.43
 -2 5 -17 65.44 5.07
 -2 5 -17 78.76 5.65
 -2 5 -16 136.99 7.37
 -2 5 -16 125.07 6.7
 -2 5 -15 32.96 3.36
 -2 5 -15 38.27 3.8
 -2 5 -14 19.46 2.52
 -2 5 -14 21.14 2.78
 -2 5 -13 87.77 5.07
 -2 5 -12 337.29 10.38
 -2 5 -11 342.39 10.14
 -2 5 -10 158.14 6.14
 -2 5 -9 10.49 1.72
 -2 5 -8 309 8.57
 -2 5 -7 1113.16 21.2
 -2 5 -6 361.46 7.78
 -2 5 -6 405.61 9.32
 -2 5 -5 210.19 4.97
 -2 5 -5 230.35 6.22
 -2 5 -4 143.72 3.57
 -2 5 -4 143.32 4.57
 -2 5 -3 399.65 8.86
 -2 5 -3 407.28 7.61
 -2 5 -2 1359.89 22.14
 -2 5 -1 2354.57 37.34
 -2 5 0 146.19 3.59
 -2 5 0 129.63 2.78
 -2 5 1 1038.4 16.52
 -2 5 3 1547.33 24.63
 -2 5 4 623.83 10.78
 -2 5 5 283.84 5.81
 -2 5 6 130.09 3.56
 -2 6 -18 1.94 1.4
 -2 6 -18 -0.41 1.35
 -2 6 -17 19.06 2.75
 -2 6 -17 20.13 3.13
 -2 6 -16 21.25 2.79
 -2 6 -16 20.28 3.04
 -2 6 -15 20.06 2.68
 -2 6 -15 19.64 2.91
 -2 6 -14 1.77 1.24
 -2 6 -14 2.63 1.25
 -2 6 -13 6.9 1.62
 -2 6 -13 6.37 1.83
 -2 6 -12 149.17 6.42
 -2 6 -11 142.36 6.05
 -2 6 -10 17.09 2.03
 -2 6 -9 30.43 2.54
 -2 6 -8 11.76 1.59
 -2 6 -7 122.42 4.63
 -2 6 -7 106.47 3.36
 -2 6 -6 198.26 4.77
 -2 6 -6 215.52 6.27
 -2 6 -5 22.46 1.83
 -2 6 -5 20.02 1.11
 -2 6 -4 73.45 3.21
 -2 6 -4 75.57 2.23
 -2 6 -3 63.89 1.98
 -2 6 -2 253.27 5.25
 -2 6 -1 633.02 11.32
 -2 6 0 11.26 0.73
 -2 6 1 198.04 4.08
 -2 6 2 196.54 4.15
 -2 6 3 294.68 5.42
 -2 6 4 141.44 3.14
 -2 6 5 3.23 0.46
 -2 7 -18 57.57 4.76
 -2 7 -18 56.38 5.02
 -2 7 -17 34.52 3.93
 -2 7 -17 32.39 3.47
 -2 7 -16 6.35 1.58
 -2 7 -16 8.1 2.11
 -2 7 -15 96.43 5.59
 -2 7 -15 105.29 6.31
 -2 7 -14 232.9 9.32
 -2 7 -14 224.91 8.61
 -2 7 -13 350.62 11.51
 -2 7 -13 350.79 10.88
 -2 7 -12 115.2 5.58
 -2 7 -12 110.69 5.83
 -2 7 -11 57.05 3.7
 -2 7 -10 302.04 9.09
 -2 7 -9 632.3 13.39
 -2 7 -9 492.05 10.42
 -2 7 -8 470.15 10.93
 -2 7 -8 403.08 8.47
 -2 7 -7 50.61 1.98
 -2 7 -7 55.56 3.12
 -2 7 -6 216.21 4.75
 -2 7 -6 226.77 6.6
 -2 7 -5 692.5 14.24
 -2 7 -5 694.49 11.94
 -2 7 -4 1915.08 32.93
 -2 7 -4 1917.68 30.43
 -2 7 -3 425.61 7.84
 -2 7 -1 314.66 6.44
 -2 7 0 1198.02 19.81
 -2 7 1 1961.98 31.39
 -2 7 2 1769.89 28.58
 -2 8 -17 1.88 1.4
 -2 8 -17 -3.11 1.69
 -2 8 -16 15.66 2.36
 -2 8 -16 16.51 2.74
 -2 8 -15 6.69 1.58
 -2 8 -15 2.73 1.35
 -2 8 -14 4.52 1.42
 -2 8 -14 7.9 1.95
 -2 8 -13 17.71 2.61
 -2 8 -13 16.61 2.31
 -2 8 -12 5.76 1.49
 -2 8 -12 6.21 1.78
 -2 8 -11 56.13 3.68
 -2 8 -11 56.85 3.97
 -2 8 -10 37.39 2.92
 -2 8 -9 33.42 2.64
 -2 8 -9 27.13 1.48
 -2 8 -8 10.91 1.52
 -2 8 -8 8.43 0.76
 -2 8 -7 9.6 1.44
 -2 8 -7 9.62 0.74
 -2 8 -6 185.93 5.97
 -2 8 -6 177.83 3.86
 -2 8 -5 86.71 3.78
 -2 8 -5 84.94 2.25
 -2 8 -4 200.53 6.03
 -2 8 -4 193.3 4.1
 -2 8 -2 21.39 1.93
 -2 8 -1 116.4 3.38
 -2 8 0 1.48 0.46
 -2 8 1 190.96 4.58
 -2 8 2 15.85 1.12
 -2 8 3 80.77 3.69
 -2 8 4 168.56 5.77
 -2 9 -17 30.24 3.4
 -2 9 -17 25.34 3.57
 -2 9 -16 74.8 5.04
 -2 9 -16 68.71 5.33
 -2 9 -15 74.54 5.39
 -2 9 -15 72.94 4.85
 -2 9 -14 24.71 2.8
 -2 9 -14 20.54 2.88
 -2 9 -13 13.09 2.07
 -2 9 -13 16.49 2.47
 -2 9 -12 78.21 4.98
 -2 9 -12 79.68 4.59
 -2 9 -11 259.94 8.56
 -2 9 -11 254.3 9.11
 -2 9 -10 241.11 7.98
 -2 9 -10 249.61 8.65
 -2 9 -9 52.77 3.34
 -2 9 -8 33.48 2.58
 -2 9 -7 428.87 10.65
 -2 9 -6 762.09 15.89
 -2 9 -5 657.93 14.1
 -2 9 -4 226.34 6.74
 -2 9 -3 276.29 7.85
 -2 9 -2 586.78 12.96
 -2 9 -2 581.75 11.46
 -2 9 -1 926.05 18.17
 -2 9 -1 914.72 16.43
 -2 9 0 354.92 8.98
 -2 9 0 346.69 7.46
 -2 9 1 163.98 3.61
 -2 9 1 179.06 4.58
 -2 9 1 174.66 5.75
 -2 9 2 147.05 5.32
 -2 9 2 150.87 4.21
 -2 9 3 263.9 7.64
 -2 9 4 597.44 13.53
 -2 10 -16 1.12 1.38
 -2 10 -16 1.49 1.08
 -2 10 -15 0.24 1.02
 -2 10 -15 2.3 1.52
 -2 10 -14 25.47 2.82
 -2 10 -14 25.04 3.18
 -2 10 -13 47.9 3.67
 -2 10 -13 46.81 4.03
 -2 10 -12 14.64 2
 -2 10 -12 14.66 2.29
 -2 10 -11 5.8 1.4
 -2 10 -11 5.05 1.5
 -2 10 -10 13.8 1.81
 -2 10 -10 12.83 1.91
 -2 10 -9 46.5 3.17
 -2 10 -9 50.54 3.63
 -2 10 -8 163.43 6.07
 -2 10 -8 173.88 6.61
 -2 10 -7 38.75 2.74
 -2 10 -7 37.34 2.81
 -2 10 -6 6.13 1.19
 -2 10 -6 5.81 1.21
 -2 10 -5 12.85 1.62
 -2 10 -4 261.72 7.54
 -2 10 -4 256.72 7.9
 -2 10 -3 205.57 6.8
 -2 10 -2 94.01 4.28
 -2 10 -2 92.97 3.36
 -2 10 -2 93.34 3.42
 -2 10 -1 7.16 1.36
 -2 10 -1 7.54 0.86
 -2 10 -1 5.67 0.87
 -2 10 0 10.69 0.86
 -2 10 0 11 1.09
 -2 10 0 8.43 1.32
 -2 10 1 237.39 5.73
 -2 10 1 204.32 4.12
 -2 10 1 233.42 7.03
 -2 10 2 242.23 7.48
 -2 10 2 249.79 6.19
 -2 10 3 60.74 3.52
 -2 10 3 62.27 2.71
 -2 10 4 7.7 1.55
 -2 11 -16 9.83 2.26
 -2 11 -15 3.35 1.57
 -2 11 -14 35.58 3.71
 -2 11 -14 36.2 3.25
 -2 11 -13 74.59 4.6
 -2 11 -13 77.64 5.27
 -2 11 -12 80.51 4.65
 -2 11 -12 77.58 5.07
 -2 11 -11 10.33 1.76
 -2 11 -11 10.66 1.99
 -2 11 -10 13.12 1.89
 -2 11 -10 10.18 1.9
 -2 11 -9 146.55 5.89
 -2 11 -9 148.54 6.38
 -2 11 -8 284.87 8.61
 -2 11 -8 297.79 9.22
 -2 11 -7 191.8 6.69
 -2 11 -7 199.06 6.98
 -2 11 -6 47.9 3.1
 -2 11 -6 49.28 3.16
 -2 11 -5 94.13 4.67
 -2 11 -5 97.7 4.44
 -2 11 -5 101.4 4.33
 -2 11 -4 71.83 4
 -2 11 -4 79.37 3.59
 -2 11 -3 287.33 8.61
 -2 11 -3 294.06 7.4
 -2 11 -3 281.77 7.39
 -2 11 -2 163.92 6.02
 -2 11 -2 159.84 5.01
 -2 11 -2 164.37 4.75
 -2 11 -1 28.9 1.91
 -2 11 -1 31.62 1.67
 -2 11 -1 31.12 2.56
 -2 11 0 34.02 1.47
 -2 11 0 37.95 2.17
 -2 11 0 33.68 2.65
 -2 11 1 119.38 4.03
 -2 11 1 118.51 5.09
 -2 11 2 189.09 6.6
 -2 11 2 177.42 5.21
 -2 11 3 104.95 4.85
 -2 11 3 105.43 3.84
 -2 12 -15 46.46 4.4
 -2 12 -14 32.64 3.64
 -2 12 -13 5.35 1.62
 -2 12 -12 12.89 1.96
 -2 12 -12 14.02 2.36
 -2 12 -11 37.47 3.39
 -2 12 -11 39.58 3.19
 -2 12 -10 97.43 4.9
 -2 12 -10 100.84 5.47
 -2 12 -9 47.62 3.56
 -2 12 -9 49.39 3.36
 -2 12 -8 31.78 2.84
 -2 12 -8 29.72 2.57
 -2 12 -7 6.07 1.29
 -2 12 -7 7.4 1.42
 -2 12 -6 108.25 5.35
 -2 12 -6 111.02 4.86
 -2 12 -6 117.39 5.03
 -2 12 -5 329.79 9.27
 -2 12 -5 337.64 10
 -2 12 -5 317.82 8.7
 -2 12 -4 90.71 4.7
 -2 12 -4 91.64 3.89
 -2 12 -4 90.98 3.98
 -2 12 -3 26.42 2.51
 -2 12 -3 24.7 1.95
 -2 12 -3 24.79 1.82
 -2 12 -2 58.75 2.61
 -2 12 -2 61.2 3.76
 -2 12 -2 59.22 2.98
 -2 12 -1 167.22 4.33
 -2 12 -1 162.76 5.17
 -2 12 -1 166.57 6.3
 -2 12 0 200.24 5.84
 -2 12 0 196.95 6.98
 -2 12 1 159.09 6.19
 -2 12 1 162.24 5.08
 -2 12 2 102.67 3.88
 -2 12 2 94.38 4.73
 -2 12 3 52.14 2.73
 -2 12 3 52.86 3.58
 -2 13 -14 20.61 3.01
 -2 13 -13 2.63 1.33
 -2 13 -12 2.22 1.34
 -2 13 -11 17.35 2.53
 -2 13 -10 42.81 3.54
 -2 13 -9 26.86 2.56
 -2 13 -9 29.47 2.86
 -2 13 -8 2.93 1.17
 -2 13 -8 2.37 1.06
 -2 13 -7 7.2 1.36
 -2 13 -7 7.56 1.49
 -2 13 -7 7.24 1.71
 -2 13 -6 19.78 2.12
 -2 13 -6 21.14 2.52
 -2 13 -6 21.38 2.14
 -2 13 -5 28.9 2.84
 -2 13 -5 25 2.38
 -2 13 -5 26.72 2.39
 -2 13 -5 30.28 2.37
 -2 13 -4 6.02 1.16
 -2 13 -4 8.04 1.66
 -2 13 -4 7.76 1.24
 -2 13 -3 0.29 0.54
 -2 13 -3 -0.24 0.99
 -2 13 -3 0.73 0.73
 -2 13 -2 4.28 1.22
 -2 13 -2 7.39 1.17
 -2 13 -1 51.22 2.85
 -2 13 -1 49.11 3.42
 -2 13 0 87.68 3.72
 -2 13 0 87.71 4.69
 -2 13 1 17.19 2.15
 -2 13 1 16.29 1.58
 -2 13 2 6.61 1.54
 -2 13 3 31.23 2.96
 -2 14 -13 27.47 3.27
 -2 14 -12 63.34 4.74
 -2 14 -11 23.82 2.82
 -2 14 -10 8.43 1.7
 -2 14 -9 29.65 2.89
 -2 14 -8 47.62 3.91
 -2 14 -8 50.48 3.65
 -2 14 -7 55.7 3.61
 -2 14 -7 57.27 4.17
 -2 14 -7 54.62 3.57
 -2 14 -6 55.55 3.59
 -2 14 -6 54.59 3.44
 -2 14 -6 51.02 3.85
 -2 14 -6 54.71 3.57
 -2 14 -5 42.14 3.11
 -2 14 -5 38.35 3.29
 -2 14 -5 41.3 2.93
 -2 14 -4 51.86 3.76
 -2 14 -4 50.83 3.18
 -2 14 -3 83.33 4.8
 -2 14 -2 69.34 4.29
 -2 14 -1 28.75 2.81
 -2 14 0 39.28 3.27
 -2 14 1 65.28 4.2
 -2 14 2 138.48 6.31
 -2 14 3 90.59 5.15
 -2 15 -12 4.43 1.68
 -2 15 -11 2.3 1.35
 -2 15 -10 0.87 0.91
 -2 15 -9 7.53 1.61
 -2 15 -9 5.71 1.61
 -2 15 -8 4.31 1.48
 -2 15 -7 5.36 1.58
 -2 15 -6 0.2 1.02
 -2 15 -5 4.38 1.52
 -2 15 -4 0.64 0.77
 -2 15 -4 0.61 1.11
 -2 15 -3 0.9 1.12
 -2 15 -2 11.84 2.04
 -2 15 -1 8.17 1.76
 -2 15 0 -1.75 1.32
 -2 15 1 0.39 1.01
 -2 15 2 1.34 1.27
 -2 16 -10 26.86 3.25
 -2 16 -9 42.04 3.94
 -2 16 -8 25.99 3.07
 -2 16 -7 6.44 1.76
 -2 16 -6 21.22 2.74
 -2 16 -5 80.23 5.16
 -2 16 -4 73.71 4.94
 -2 16 -3 35.21 3.32
 -2 16 -2 12.78 2.22
 -2 16 -1 34.92 3.36
 -2 16 0 35.46 3.38
 -2 16 1 41.89 3.71
 -2 16 2 35.77 3.49
 -2 17 -7 4.38 1.62
 -2 17 -6 6.24 1.78
 -2 17 -5 0.67 1.14
 -2 17 -4 0.23 1.02
 -2 17 -3 2.08 1.27
 -2 17 -2 9.22 2.02
 -2 17 -1 7.12 1.75
 -2 17 0 1.46 1.2
 -2 17 1 2.62 1.49
 -2 17 2 2.13 1.29
 -1 -17 -2 3.82 1.52
 -1 -17 -1 2.82 1.44
 -1 -17 0 0.89 1.17
 -1 -17 1 1.69 1.38
 -1 -17 2 0.35 1.14
 -1 -17 3 8.49 1.93
 -1 -16 -5 45.06 4.23
 -1 -16 -4 41.06 3.96
 -1 -16 -3 23.46 3.09
 -1 -16 -2 25.42 3.04
 -1 -16 -1 24.22 2.94
 -1 -16 0 53.8 4.23
 -1 -16 1 70.14 4.73
 -1 -16 2 41.53 3.69
 -1 -16 3 34.19 3.23
 -1 -15 -7 1.41 1.27
 -1 -15 -6 4.58 1.79
 -1 -15 -5 -0.13 1.24
 -1 -15 -4 1.78 1.13
 -1 -15 -3 -0.12 1.26
 -1 -15 -2 0.77 1.37
 -1 -15 -1 9.15 1.92
 -1 -15 0 6.31 1.73
 -1 -15 1 0.67 1.06
 -1 -15 2 2.33 1.27
 -1 -15 3 12.67 2.06
 -1 -14 -9 16.18 2.78
 -1 -14 -8 13.29 2.37
 -1 -14 -7 30.55 3.41
 -1 -14 -6 61.42 4.71
 -1 -14 -5 86.9 5.41
 -1 -14 -4 24.43 2.87
 -1 -14 -3 29.49 3.09
 -1 -14 -2 43.99 3.66
 -1 -14 -1 77.22 4.72
 -1 -14 0 93.07 5.11
 -1 -14 1 64.51 4.14
 -1 -14 2 58.24 3.98
 -1 -14 3 54.59 3.75
 -1 -14 4 125.82 5.75
 -1 -13 -11 10.62 2.5
 -1 -13 -10 6.23 1.9
 -1 -13 -9 16.51 2.65
 -1 -13 -8 30.41 3.41
 -1 -13 -7 35.99 3.52
 -1 -13 -6 27.25 3.01
 -1 -13 -5 4.88 1.57
 -1 -13 -4 12.91 2.17
 -1 -13 -3 92.94 5.14
 -1 -13 -2 37.04 3.17
 -1 -13 -1 14.4 2.01
 -1 -13 0 21.85 2.44
 -1 -13 1 79.49 4.43
 -1 -13 2 134.23 5.77
 -1 -13 3 69.03 4.01
 -1 -13 4 8.46 1.56
 -1 -12 -12 36.41 3.97
 -1 -12 -11 22.13 3.01
 -1 -12 -10 18.93 2.68
 -1 -12 -9 25.03 3.02
 -1 -12 -8 72.53 4.91
 -1 -12 -7 70.77 4.72
 -1 -12 -6 37.51 3.45
 -1 -12 -5 62.84 4.24
 -1 -12 -4 37.69 3.2
 -1 -12 -3 78.02 4.45
 -1 -12 -2 105.14 5.13
 -1 -12 -1 33.88 2.87
 -1 -12 0 26.26 2.53
 -1 -12 1 86.35 4.37
 -1 -12 2 93.78 4.51
 -1 -12 3 114.18 2.88
 -1 -12 3 119.96 5.1
 -1 -12 4 71.53 3.88
 -1 -11 -13 32.17 3.76
 -1 -11 -12 13.77 2.58
 -1 -11 -11 35.27 3.66
 -1 -11 -10 49.67 4.24
 -1 -11 -9 56.28 4.36
 -1 -11 -8 64.59 4.53
 -1 -11 -7 33.35 3.14
 -1 -11 -6 143.26 6.41
 -1 -11 -5 162.36 6.71
 -1 -11 -4 215.38 7.65
 -1 -11 -3 61.71 3.84
 -1 -11 -2 81.76 4.3
 -1 -11 -1 132.48 5.44
 -1 -11 0 356.37 9.74
 -1 -11 1 256 7.76
 -1 -11 2 22.67 2.12
 -1 -11 3 46.64 2.96
 -1 -11 4 177.59 6.06
 -1 -10 -14 -1.06 1.49
 -1 -10 -13 3.22 1.56
 -1 -10 -12 5.2 1.87
 -1 -10 -11 12.21 2.36
 -1 -10 -10 33.23 3.36
 -1 -10 -9 13.28 2.19
 -1 -10 -8 74.53 4.7
 -1 -10 -7 1.56 1.31
 -1 -10 -6 126.88 5.79
 -1 -10 -5 24.27 2.53
 -1 -10 -4 56.51 3.57
 -1 -10 -3 3.27 1.16
 -1 -10 -2 16.44 1.93
 -1 -10 -1 90.95 4.23
 -1 -10 0 148.2 5.42
 -1 -10 1 140.19 5.17
 -1 -10 2 22.47 2.02
 -1 -10 3 4.73 1.07
 -1 -10 4 25.06 2.04
 -1 -9 -15 36.59 3.97
 -1 -9 -14 27.2 3.31
 -1 -9 -13 51.9 4.48
 -1 -9 -12 78.08 5.3
 -1 -9 -11 107.78 6.02
 -1 -9 -10 38.9 3.52
 -1 -9 -9 67.26 4.4
 -1 -9 -8 96.34 5.12
 -1 -9 -7 220.26 7.75
 -1 -9 -7 198.29 4.35
 -1 -9 -6 454.97 11.32
 -1 -9 -6 357.93 6.48
 -1 -9 -5 197.83 6.95
 -1 -9 -4 102.83 4.65
 -1 -9 -3 266.54 7.89
 -1 -9 -2 801.28 16.62
 -1 -9 -1 364.35 9.28
 -1 -9 0 337.27 8.64
 -1 -9 1 102.21 4.1
 -1 -9 2 303.05 7.84
 -1 -9 3 654.81 11.41
 -1 -9 3 719.1 13.98
 -1 -9 4 320.8 8.03
 -1 -8 -15 -1.03 1.24
 -1 -8 -14 -1.71 1.19
 -1 -8 -13 -0.03 1.23
 -1 -8 -12 11.75 2.16
 -1 -8 -11 7.89 1.66
 -1 -8 -10 3.31 0.74
 -1 -8 -10 2.41 1.21
 -1 -8 -9 3.42 1.27
 -1 -8 -9 2.95 0.68
 -1 -8 -8 2.29 0.59
 -1 -8 -8 0.89 1.13
 -1 -8 -7 121.35 5.46
 -1 -8 -7 120.99 3.39
 -1 -8 -6 2.71 0.44
 -1 -8 -6 2.13 0.97
 -1 -8 -5 37.46 2.79
 -1 -8 -4 29.07 2.42
 -1 -8 -3 17.86 1.83
 -1 -8 -2 23.55 1.97
 -1 -8 -2 16.6 0.76
 -1 -8 -1 46.63 2.66
 -1 -8 -1 36.75 1.33
 -1 -8 0 19.81 1.79
 -1 -8 0 17.76 1.01
 -1 -8 1 181.41 4.42
 -1 -8 1 191.26 5.56
 -1 -8 2 10.43 1.23
 -1 -8 3 24.5 1.02
 -1 -8 3 28.46 1.92
 -1 -8 4 58.94 2.77
 -1 -7 -16 40.28 4.06
 -1 -7 -15 58.54 4.7
 -1 -7 -14 71.73 5.06
 -1 -7 -13 87.04 5.43
 -1 -7 -12 83.73 3.92
 -1 -7 -12 80.1 5.07
 -1 -7 -11 86.61 5.07
 -1 -7 -11 83.26 3.74
 -1 -7 -10 116.87 5.72
 -1 -7 -10 118.98 4.34
 -1 -7 -9 313.59 7.63
 -1 -7 -9 317.85 9.78
 -1 -7 -8 172.48 6.6
 -1 -7 -8 173.56 4.86
 -1 -7 -7 196.1 6.89
 -1 -7 -6 194.13 6.65
 -1 -7 -5 711.94 15.32
 -1 -7 -4 1194.72 22.53
 -1 -7 -3 561.69 12.25
 -1 -7 -2 60.53 2.94
 -1 -7 -2 49.06 1.47
 -1 -7 -1 144.01 3.22
 -1 -7 -1 163.57 4.93
 -1 -7 0 1685.3 27.86
 -1 -7 0 1576.62 25.83
 -1 -7 1 1102.26 19.3
 -1 -7 1 1044.77 17.95
 -1 -7 2 882.82 15.63
 -1 -7 2 879.63 16.27
 -1 -7 3 350.11 6.28
 -1 -7 3 374 7.91
 -1 -7 3 373.87 8.07
 -1 -7 4 241.24 6.01
 -1 -7 8 84.1 3.16
 -1 -7 9 124.5 4.36
 -1 -6 -17 2.2 1.41
 -1 -6 -16 13.37 2.47
 -1 -6 -15 1.6 1.21
 -1 -6 -14 1.79 1.18
 -1 -6 -14 3.96 1.17
 -1 -6 -13 3.4 1.39
 -1 -6 -13 1.06 0.74
 -1 -6 -12 56.07 4.15
 -1 -6 -12 53.25 3.22
 -1 -6 -11 47.78 3.71
 -1 -6 -11 41.58 2.74
 -1 -6 -10 10.26 1.84
 -1 -6 -10 12.65 1.5
 -1 -6 -9 2.22 1.13
 -1 -6 -9 3.7 0.91
 -1 -6 -8 7.86 1.46
 -1 -6 -7 247.45 7.7
 -1 -6 -6 246.4 7.45
 -1 -6 -5 66.9 3.38
 -1 -6 -4 10.23 1.29
 -1 -6 -3 65.1 3.09
 -1 -6 -2 247.15 6.21
 -1 -6 -2 208.32 4.19
 -1 -6 -1 81.64 3.16
 -1 -6 -1 72.88 1.98
 -1 -6 -1 82.05 2.88
 -1 -6 -1 78.16 3.1
 -1 -6 0 3.69 0.65
 -1 -6 0 4.53 0.49
 -1 -6 0 5.73 0.84
 -1 -6 0 3.35 0.76
 -1 -6 1 34.21 1.85
 -1 -6 1 34.69 1.5
 -1 -6 2 229.99 5.31
 -1 -6 2 241.27 5.72
 -1 -6 3 569.3 9.58
 -1 -6 3 629.67 11.46
 -1 -6 3 609.63 11.28
 -1 -6 4 537.78 10.88
 -1 -6 7 173.28 4.67
 -1 -6 8 568.68 11.64
 -1 -6 9 380.62 9.13
 -1 -5 -17 27.11 3.23
 -1 -5 -16 52.62 4.45
 -1 -5 -16 47.04 3.66
 -1 -5 -15 66.45 4.26
 -1 -5 -15 75.07 5.08
 -1 -5 -14 18.61 2.57
 -1 -5 -14 21.2 2.25
 -1 -5 -13 45.22 3.76
 -1 -5 -13 45.83 3.22
 -1 -5 -12 104.48 5.56
 -1 -5 -12 112.54 4.91
 -1 -5 -11 316.53 8.65
 -1 -5 -11 304.31 9.87
 -1 -5 -10 391.49 9.57
 -1 -5 -10 378.94 10.96
 -1 -5 -9 144.69 5.95
 -1 -5 -8 38 2.87
 -1 -5 -7 182.49 6.27
 -1 -5 -6 702.38 14.9
 -1 -5 -5 1434.89 25.92
 -1 -5 -4 197.06 5.8
 -1 -5 -3 45.1 2.17
 -1 -5 -3 44.53 2.37
 -1 -5 -3 44.32 2.37
 -1 -5 -2 269.21 6.14
 -1 -5 -2 272.18 6.61
 -1 -5 -2 265.93 6.67
 -1 -5 -1 1303.91 22.43
 -1 -5 -1 1265.94 20.82
 -1 -5 -1 1385.2 22
 -1 -5 -1 1303.31 22.65
 -1 -5 0 731.77 13.47
 -1 -5 0 714.98 12.38
 -1 -5 0 764.2 13.11
 -1 -5 0 757.69 13.79
 -1 -5 1 28.16 1.54
 -1 -5 1 28.49 1.29
 -1 -5 2 127.72 3.51
 -1 -5 2 127.54 3.43
 -1 -5 3 1207.7 19.4
 -1 -5 3 1304.63 21.23
 -1 -5 3 1298.87 20.83
 -1 -5 4 1850.57 30.88
 -1 -5 5 890.82 15.05
 -1 -5 6 230.73 5.37
 -1 -5 7 199.39 5.26
 -1 -5 8 352.76 8.29
 -1 -4 -18 18.04 2.76
 -1 -4 -18 21.44 2.8
 -1 -4 -17 19.18 2.86
 -1 -4 -17 20.28 2.65
 -1 -4 -16 10.19 2.05
 -1 -4 -16 9.97 1.9
 -1 -4 -15 4.77 1.29
 -1 -4 -14 87.56 4.73
 -1 -4 -13 333.55 9.79
 -1 -4 -12 147.17 5.78
 -1 -4 -11 41.64 2.83
 -1 -4 -11 44.18 3.61
 -1 -4 -10 115.89 5.51
 -1 -4 -9 564.77 13.8
 -1 -4 -8 781.97 16.93
 -1 -4 -7 303.5 8.5
 -1 -4 -6 7.53 1.35
 -1 -4 -5 205.7 6.01
 -1 -4 -4 549.32 11.45
 -1 -4 -4 546.09 11.3
 -1 -4 -3 855.52 15.95
 -1 -4 -3 879.06 15.78
 -1 -4 -3 849.69 16.08
 -1 -4 -2 75.3 2.54
 -1 -4 -2 74.85 2.89
 -1 -4 -2 76.22 2.8
 -1 -4 -1 35.42 1.52
 -1 -4 -1 29.65 1.13
 -1 -4 -1 31.91 1.67
 -1 -4 -1 34.14 1.76
 -1 -4 0 9.58 0.9
 -1 -4 0 10.42 0.67
 -1 -4 0 11.58 0.81
 -1 -4 0 10.82 0.92
 -1 -4 1 1217.46 20.04
 -1 -4 1 1203.31 19.72
 -1 -4 2 1989.01 31.09
 -1 -4 2 2004.26 32.05
 -1 -4 2 2002.44 31.86
 -1 -4 3 307.72 4.86
 -1 -4 3 306.82 5.47
 -1 -4 4 150.38 3.3
 -1 -4 4 154.77 4.31
 -1 -4 5 266.13 5.62
 -1 -4 5 266.8 6.57
 -1 -4 6 2215.79 36.04
 -1 -4 7 1507.86 25.82
 -1 -4 8 11.05 1.17
 -1 -3 -18 26.17 3.11
 -1 -3 -17 19.76 2.75
 -1 -3 -16 15.82 2.38
 -1 -3 -15 24.8 2.66
 -1 -3 -14 33.21 3.01
 -1 -3 -14 35.36 3.56
 -1 -3 -13 75.67 4.32
 -1 -3 -13 72.35 4.83
 -1 -3 -12 110.87 5.79
 -1 -3 -12 115.77 5.14
 -1 -3 -11 41.97 3.39
 -1 -3 -10 105.15 5.16
 -1 -3 -9 323.99 9.45
 -1 -3 -8 499.5 12.1
 -1 -3 -7 215.05 6.72
 -1 -3 -6 19.1 1.84
 -1 -3 -5 50.89 2.67
 -1 -3 -4 1632.06 27.8
 -1 -3 -4 1621.64 27.82
 -1 -3 -3 1681.81 28.03
 -1 -3 -3 1676.38 28.22
 -1 -3 -2 612.87 11.47
 -1 -3 -2 619.49 11.26
 -1 -3 -2 612.77 11.66
 -1 -3 -1 120.77 2.94
 -1 -3 -1 113.73 3.19
 -1 -3 -1 122.55 3.01
 -1 -3 0 58.9 1.68
 -1 -3 0 63.12 1.99
 -1 -3 0 62.23 1.75
 -1 -3 1 2838.77 44.25
 -1 -3 1 2800.19 44.23
 -1 -3 2 558.56 9.22
 -1 -3 2 562.92 10.05
 -1 -3 2 568.24 9.62
 -1 -3 3 534.24 5.96
 -1 -3 3 560.19 7.73
 -1 -3 4 62.21 1.92
 -1 -3 5 449.27 8.61
 -1 -3 6 1386.61 23.51
 -1 -3 7 918.09 16.89
 -1 -3 8 56.98 2.76
 -1 -2 -18 24.72 3.09
 -1 -2 -17 34.24 3.4
 -1 -2 -16 77.96 4.94
 -1 -2 -16 79.58 5.57
 -1 -2 -15 223.12 9.25
 -1 -2 -15 225.56 8.46
 -1 -2 -14 187.64 7.4
 -1 -2 -14 178.83 7.91
 -1 -2 -13 175.19 6.84
 -1 -2 -13 180.32 7.6
 -1 -2 -12 100.59 4.81
 -1 -2 -12 104.41 5.51
 -1 -2 -11 434.81 12.02
 -1 -2 -10 830.48 18.28
 -1 -2 -9 414.73 10.91
 -1 -2 -8 121.94 4.94
 -1 -2 -7 654.8 14.11
 -1 -2 -6 1125.84 21.09
 -1 -2 -5 1816.2 31.11
 -1 -2 -4 1736.39 29.32
 -1 -2 -3 1557.27 26.03
 -1 -2 -2 1702.97 27.71
 -1 -2 -1 8375.39 128.23
 -1 -2 0 9988.47 149.69
 -1 -2 0 9867.84 149.97
 -1 -2 0 9698.49 150.13
 -1 -2 0 9733.06 149.76
 -1 -2 1 1640.9 25.75
 -1 -2 1 1653.93 25.67
 -1 -2 1 1624.98 25.98
 -1 -2 2 321.69 5.44
 -1 -2 2 312.93 5.48
 -1 -2 3 2429.39 38.35
 -1 -2 3 2520.75 38.41
 -1 -2 4 2644.6 41.57
 -1 -2 5 2748.07 43.71
 -1 -2 6 445.27 9.1
 -1 -2 7 373.32 8.37
 -1 -1 -18 1.05 1.25
 -1 -1 -17 -0.37 1.23
 -1 -1 -17 0.96 1.25
 -1 -1 -16 14.35 2.26
 -1 -1 -16 16.5 2.77
 -1 -1 -15 43.11 3.95
 -1 -1 -15 48.52 3.79
 -1 -1 -14 0.59 1.19
 -1 -1 -14 -1.1 1.18
 -1 -1 -13 1.68 1.29
 -1 -1 -13 2.19 1.46
 -1 -1 -12 2.93 1.25
 -1 -1 -12 0.68 1.23
 -1 -1 -11 22.77 2.47
 -1 -1 -10 163.84 6.34
 -1 -1 -9 51.1 3.32
 -1 -1 -8 81.36 3.98
 -1 -1 -7 23.58 2.08
 -1 -1 -6 12.97 1.46
 -1 -1 -5 853.26 16.2
 -1 -1 -4 16.01 1.36
 -1 -1 -3 478.29 9.38
 -1 -1 -2 12.32 0.94
 -1 -1 -1 340.33 6.32
 -1 -1 0 292.69 5.11
 -1 -1 2 41.01 1.2
 -1 -1 3 840.42 13.8
 -1 -1 4 775.91 13.34
 -1 -1 5 925.88 16.13
 -1 -1 6 4.18 0.69
 -1 -1 7 13.03 1.27
 -1 0 -19 32.81 3.78
 -1 0 -18 90.39 6.16
 -1 0 -18 93.61 5.94
 -1 0 -17 122 6.65
 -1 0 -17 123.68 6.97
 -1 0 -16 101.78 6.15
 -1 0 -16 98.15 5.7
 -1 0 -15 70.53 4.64
 -1 0 -15 67.16 4.84
 -1 0 -14 151.48 7
 -1 0 -14 146 6.56
 -1 0 -13 589.83 14.74
 -1 0 -13 584.91 15.16
 -1 0 -12 383.34 11.23
 -1 0 -12 400.57 10.99
 -1 0 -11 170.77 6.67
 -1 0 -10 167.04 6.34
 -1 0 -9 199.48 6.76
 -1 0 -8 1676.59 30.31
 -1 0 -7 1753.19 30.9
 -1 0 -6 654.01 13.39
 -1 0 -5 299.55 7.25
 -1 0 -4 2358.79 38.55
 -1 0 -3 4459.13 69.81
 -1 0 -2 3132.94 49.18
 -1 0 -1 3761.87 58.19
 -1 0 4 121.21 3.24
 -1 0 5 323 6.87
 -1 0 5 309.93 6.84
 -1 0 6 1873.85 31.25
 -1 1 -19 3.46 1.59
 -1 1 -19 4.5 1.82
 -1 1 -18 1.76 1.41
 -1 1 -18 1.85 1.68
 -1 1 -17 1.41 1.33
 -1 1 -17 3.83 1.7
 -1 1 -16 8.8 2.03
 -1 1 -16 7.63 1.96
 -1 1 -15 18.5 2.56
 -1 1 -15 18.34 2.54
 -1 1 -14 77.87 4.79
 -1 1 -14 68.86 4.6
 -1 1 -13 7.82 1.62
 -1 1 -13 3.87 1.29
 -1 1 -12 122.23 5.53
 -1 1 -12 119.17 5.61
 -1 1 -11 3.6 1.39
 -1 1 -10 280.17 8.55
 -1 1 -9 93.72 4.39
 -1 1 -8 12.7 1.54
 -1 1 -7 66.24 3.27
 -1 1 -6 206.7 5.89
 -1 1 -5 774.87 14.73
 -1 1 -4 428.02 8.87
 -1 1 -3 80.05 2.66
 -1 1 -2 25.23 1.28
 -1 1 -1 479.5 8.41
 -1 1 2 64.51 1.62
 -1 1 3 98.74 2.52
 -1 1 4 344.68 6.8
 -1 1 5 678.99 12.39
 -1 1 6 31.33 1.88
 -1 2 -19 74.03 5.57
 -1 2 -19 71.29 5.42
 -1 2 -18 59.02 4.83
 -1 2 -18 65.33 5.08
 -1 2 -17 12.24 2.31
 -1 2 -17 12.89 2.31
 -1 2 -16 65.02 4.71
 -1 2 -16 54.62 4.32
 -1 2 -15 227.56 8.85
 -1 2 -15 216.06 8.62
 -1 2 -14 358.39 11.29
 -1 2 -14 371.95 11.44
 -1 2 -13 75.88 4.56
 -1 2 -13 70.57 4.42
 -1 2 -12 91.62 4.78
 -1 2 -12 92.07 4.84
 -1 2 -11 418.07 11.33
 -1 2 -10 1310.58 25.3
 -1 2 -9 971.36 19.51
 -1 2 -8 938.92 18.58
 -1 2 -7 255.66 7.02
 -1 2 -6 559.23 11.7
 -1 2 -5 2811.23 45.76
 -1 2 -4 2488.57 40.29
 -1 2 -3 822.71 14.5
 -1 2 -2 179.65 4.09
 -1 2 -1 602.39 9.92
 -1 2 2 451.79 7.68
 -1 2 2 462.52 8.14
 -1 2 3 506.81 9.1
 -1 2 3 500.93 8.73
 -1 2 4 1309.2 21.41
 -1 3 -19 -1.4 1.44
 -1 3 -19 4.36 1.78
 -1 3 -18 20.34 3.04
 -1 3 -18 17.56 2.84
 -1 3 -17 60.75 4.64
 -1 3 -17 59.05 4.75
 -1 3 -16 60.88 4.63
 -1 3 -16 52.33 4.16
 -1 3 -15 1.29 1.13
 -1 3 -15 -0.54 1.15
 -1 3 -14 37.31 3.35
 -1 3 -14 42.14 3.71
 -1 3 -13 74.72 4.56
 -1 3 -13 69.66 4.35
 -1 3 -12 211.77 7.72
 -1 3 -12 202 7.49
 -1 3 -11 262.92 8.33
 -1 3 -10 14.29 1.87
 -1 3 -9 25.37 2.21
 -1 3 -8 598.64 13.06
 -1 3 -7 1617.47 28.45
 -1 3 -6 131.71 4.4
 -1 3 -5 5.92 0.95
 -1 3 -4 96.83 3.18
 -1 3 -3 922.7 16.06
 -1 3 -2 7099.07 107.92
 -1 3 -2 6999.79 108.87
 -1 3 -1 332.08 5.8
 -1 3 0 5.26 0.47
 -1 3 0 5.32 0.37
 -1 3 1 91.53 2.02
 -1 3 2 2551.74 39.31
 -1 3 3 2418.1 37.81
 -1 3 3 2461.16 38.83
 -1 3 4 343 6.52
 -1 3 4 352.4 7.3
 -1 4 -19 4.43 1.66
 -1 4 -19 1.29 1.35
 -1 4 -18 11.79 2.47
 -1 4 -18 8.5 1.96
 -1 4 -17 63.02 4.95
 -1 4 -17 51.82 4.3
 -1 4 -16 99.35 5.95
 -1 4 -16 89.15 5.41
 -1 4 -15 50.94 4.2
 -1 4 -15 50.51 3.98
 -1 4 -14 28.28 2.84
 -1 4 -14 28.55 3.07
 -1 4 -13 37.25 3.18
 -1 4 -13 34.38 3.18
 -1 4 -12 242.11 8.14
 -1 4 -12 243.07 8.5
 -1 4 -11 400.4 10.96
 -1 4 -11 368.34 10.37
 -1 4 -10 50.93 3.22
 -1 4 -9 20.45 1.97
 -1 4 -8 482.08 11.09
 -1 4 -7 1144.16 21.14
 -1 4 -6 486.95 10.39
 -1 4 -5 29.39 1.83
 -1 4 -4 526.31 10.33
 -1 4 -3 229.21 4.26
 -1 4 -3 222.42 5.29
 -1 4 -2 5423.12 82.92
 -1 4 -1 857.99 13.94
 -1 4 0 463.97 8.02
 -1 4 1 30.56 1.17
 -1 4 2 804.49 13.58
 -1 4 3 3035.29 46.34
 -1 4 3 2847.17 44.59
 -1 4 4 616.86 11.84
 -1 5 -19 40.41 4.27
 -1 5 -19 34.72 3.68
 -1 5 -18 40.38 3.82
 -1 5 -18 41.67 4.22
 -1 5 -17 13.08 2.25
 -1 5 -17 17.45 2.7
 -1 5 -16 8.98 2.1
 -1 5 -16 8.64 1.8
 -1 5 -15 82.23 5.01
 -1 5 -15 93.25 5.61
 -1 5 -14 144.09 6.84
 -1 5 -14 136.83 6.32
 -1 5 -13 184.73 7.61
 -1 5 -13 181.64 7.12
 -1 5 -12 27.87 2.56
 -1 5 -12 26.74 2.77
 -1 5 -11 6.23 1.35
 -1 5 -11 4.37 1.17
 -1 5 -10 279.87 8.71
 -1 5 -10 290.52 8.37
 -1 5 -9 791.18 16.4
 -1 5 -8 802.54 16.21
 -1 5 -7 21.47 1.71
 -1 5 -6 53.89 2.62
 -1 5 -5 522.24 9.33
 -1 5 -5 573.62 11.03
 -1 5 -4 1238.84 21.11
 -1 5 -4 1209.89 19.33
 -1 5 -3 1250.21 21.28
 -1 5 -3 1225.07 19.58
 -1 5 -3 1322.2 21.6
 -1 5 0 1383.53 22.43
 -1 5 1 1456.12 23.63
 -1 5 2 1741.63 28.19
 -1 6 -18 25.54 3.43
 -1 6 -18 18.48 2.69
 -1 6 -17 -1.57 1.56
 -1 6 -17 2.28 1.42
 -1 6 -16 -0.61 1.18
 -1 6 -16 -0.39 1.38
 -1 6 -15 3.17 1.3
 -1 6 -15 4.87 1.62
 -1 6 -14 73.77 4.92
 -1 6 -14 73.07 4.53
 -1 6 -13 46.39 3.77
 -1 6 -13 44.94 3.4
 -1 6 -12 1.98 0.97
 -1 6 -12 0.38 1.07
 -1 6 -11 30.78 2.61
 -1 6 -11 29.91 2.8
 -1 6 -10 34.46 2.61
 -1 6 -10 32.96 2.78
 -1 6 -9 218.89 7.31
 -1 6 -9 215.81 6.74
 -1 6 -8 168.9 5.56
 -1 6 -7 4.93 1.01
 -1 6 -6 385.09 7.17
 -1 6 -6 428.19 9.2
 -1 6 -5 45.85 2.29
 -1 6 -5 39.29 1.2
 -1 6 -4 658.35 10.75
 -1 6 -4 735.87 13.07
 -1 6 -1 12.7 0.99
 -1 6 0 81.07 2.54
 -1 6 1 1342.46 22.32
 -1 6 2 58.68 2.23
 -1 6 3 0.58 0.43
 -1 7 -18 12.13 2.62
 -1 7 -18 9.73 2.03
 -1 7 -17 57.45 4.4
 -1 7 -17 53.85 4.75
 -1 7 -16 150.86 7.03
 -1 7 -16 160.98 7.91
 -1 7 -15 91.91 5.78
 -1 7 -15 90.95 5.22
 -1 7 -14 42.46 3.78
 -1 7 -14 40.43 3.31
 -1 7 -13 72.64 4.68
 -1 7 -13 69.37 4.19
 -1 7 -12 363.8 11.16
 -1 7 -12 367 10.39
 -1 7 -11 494.47 12.31
 -1 7 -11 493.77 13.19
 -1 7 -10 227.67 7.28
 -1 7 -10 243.68 8.11
 -1 7 -9 24.99 2.13
 -1 7 -9 23.04 2.34
 -1 7 -8 123.43 3.28
 -1 7 -8 162.84 5.25
 -1 7 -8 156.94 5.7
 -1 7 -7 822.44 15
 -1 7 -7 843.22 15.93
 -1 7 -6 756.71 14.83
 -1 7 -5 236.72 6.19
 -1 7 -4 28.34 1.83
 -1 7 -2 1169.05 21.03
 -1 7 -1 1379.36 23.84
 -1 7 -1 1367.94 22.39
 -1 7 -1 1330.45 22.85
 -1 7 0 499.37 8.78
 -1 7 0 506.2 10.56
 -1 7 0 502.01 9.75
 -1 7 1 236.89 6.26
 -1 7 1 241.53 5.67
 -1 7 2 527.54 10.35
 -1 7 3 1711.37 28.73
 -1 8 -18 2.2 1.17
 -1 8 -18 4.58 1.74
 -1 8 -17 -1.03 1.22
 -1 8 -17 -0.01 1.22
 -1 8 -16 14.89 2.23
 -1 8 -16 12.56 2.49
 -1 8 -15 6.31 1.61
 -1 8 -15 8.35 2.04
 -1 8 -14 3.06 1.44
 -1 8 -14 3.88 1.33
 -1 8 -13 13.06 1.88
 -1 8 -13 15.18 2.33
 -1 8 -12 1.25 0.99
 -1 8 -12 4.31 1.49
 -1 8 -11 15.52 1.9
 -1 8 -11 17.77 2.41
 -1 8 -10 27.63 2.38
 -1 8 -10 29.39 2.74
 -1 8 -9 6.7 0.62
 -1 8 -9 10.47 1.42
 -1 8 -9 9.94 1.66
 -1 8 -8 88.39 3.86
 -1 8 -8 91.77 4.37
 -1 8 -7 1.64 0.74
 -1 8 -7 0.94 0.76
 -1 8 -6 42.44 2.45
 -1 8 -6 48.89 2.86
 -1 8 -5 0.84 0.63
 -1 8 -5 1.86 0.87
 -1 8 -4 97.03 3.58
 -1 8 -4 95.98 3.65
 -1 8 -3 118.45 4.3
 -1 8 -3 112.07 3.73
 -1 8 -2 1.44 0.75
 -1 8 -2 2.49 0.68
 -1 8 -2 3.41 0.65
 -1 8 -1 42.67 1.75
 -1 8 -1 47.96 2.6
 -1 8 -1 42.22 2.09
 -1 8 0 38.35 1.39
 -1 8 0 40.27 2.4
 -1 8 0 39.82 2.02
 -1 8 1 57.41 2.91
 -1 8 1 55.07 2.44
 -1 8 2 35.44 2.31
 -1 8 2 37.63 2.02
 -1 8 3 3.48 0.78
 -1 8 3 3.65 1.14
 -1 9 -17 47.79 4.52
 -1 9 -16 13.12 2.2
 -1 9 -16 10.82 2.32
 -1 9 -15 14.79 2.13
 -1 9 -15 12.17 2.24
 -1 9 -14 119.04 6.46
 -1 9 -14 114.07 5.57
 -1 9 -13 301.83 10.52
 -1 9 -13 306.31 9.51
 -1 9 -12 232.78 8.76
 -1 9 -12 241.5 7.97
 -1 9 -11 48.29 3.19
 -1 9 -11 45.94 3.5
 -1 9 -10 81.63 4.07
 -1 9 -10 79.11 4.48
 -1 9 -9 338.1 8.95
 -1 9 -9 328.92 9.76
 -1 9 -8 558.48 12.64
 -1 9 -8 602.37 13.86
 -1 9 -7 209.85 6.32
 -1 9 -7 220.34 7.01
 -1 9 -6 107.65 4.11
 -1 9 -6 107.65 4.45
 -1 9 -5 212.96 6.31
 -1 9 -5 207.91 5.99
 -1 9 -4 785 15.37
 -1 9 -4 790.32 15.36
 -1 9 -3 901.56 17.56
 -1 9 -3 868.16 16.25
 -1 9 -2 321.91 8.26
 -1 9 -2 317.75 7.64
 -1 9 -2 327.79 7.12
 -1 9 -1 168.54 4.12
 -1 9 -1 171.49 5.49
 -1 9 -1 165.07 4.89
 -1 9 0 398.38 7.3
 -1 9 0 407.82 8.91
 -1 9 0 420.98 9.71
 -1 9 1 643.1 13.51
 -1 9 1 633.38 12.67
 -1 9 2 811.32 16.35
 -1 9 2 806.67 15.46
 -1 9 3 511.11 11.83
 -1 9 3 517.18 11.05
 -1 9 4 180.55 5.51
 -1 10 -17 3.87 1.79
 -1 10 -16 13.93 2.56
 -1 10 -15 36.83 3.83
 -1 10 -14 0.64 0.79
 -1 10 -14 -2.97 1.65
 -1 10 -13 -0.36 0.9
 -1 10 -13 0.56 1.25
 -1 10 -12 6.94 1.49
 -1 10 -12 7.08 1.92
 -1 10 -11 129.34 6.16
 -1 10 -11 125.21 5.3
 -1 10 -10 89.27 4.29
 -1 10 -10 90.88 4.91
 -1 10 -9 15.54 1.75
 -1 10 -9 12.61 1.81
 -1 10 -8 7.95 1.25
 -1 10 -8 9.15 1.56
 -1 10 -7 12.36 1.78
 -1 10 -7 9.63 1.32
 -1 10 -6 130.96 4.72
 -1 10 -6 132.41 5.04
 -1 10 -5 215.57 6.3
 -1 10 -5 215.1 6.41
 -1 10 -4 58.97 3.32
 -1 10 -4 56.92 2.82
 -1 10 -3 2.03 0.68
 -1 10 -3 3.59 0.79
 -1 10 -3 4.47 1.16
 -1 10 -2 50.02 2.95
 -1 10 -2 45.44 2.13
 -1 10 -2 47.34 2.58
 -1 10 -1 232.03 5.2
 -1 10 -1 234.73 6.96
 -1 10 -1 236.06 6.41
 -1 10 0 112.65 2.72
 -1 10 0 120.04 4.19
 -1 10 0 124.98 4.74
 -1 10 1 1.09 0.84
 -1 10 1 2.83 0.82
 -1 10 2 2.18 0.98
 -1 10 2 1.03 0.68
 -1 10 3 100.23 3.96
 -1 10 3 93.2 4.37
 -1 10 4 185.02 5.82
 -1 11 -16 25.51 3.25
 -1 11 -15 53.48 4.62
 -1 11 -14 31.24 3.42
 -1 11 -13 -2.28 1.68
 -1 11 -12 9.61 1.51
 -1 11 -12 5.7 1.57
 -1 11 -11 65.46 4.37
 -1 11 -11 74.68 4
 -1 11 -10 203.54 6.8
 -1 11 -10 207.55 7.8
 -1 11 -9 43.58 2.87
 -1 11 -9 43.48 3.29
 -1 11 -8 8.65 1.36
 -1 11 -8 10.61 1.68
 -1 11 -7 100.99 4.23
 -1 11 -7 104.06 4.69
 -1 11 -6 317.35 8.38
 -1 11 -6 324.99 8.83
 -1 11 -5 404.68 9.95
 -1 11 -5 430.08 11.04
 -1 11 -5 428.29 10.19
 -1 11 -4 218.93 6.25
 -1 11 -4 216.44 7.07
 -1 11 -4 215.5 6.68
 -1 11 -3 40.97 2.23
 -1 11 -3 34.87 2.6
 -1 11 -3 37.24 2.45
 -1 11 -2 130.62 3.88
 -1 11 -2 136.26 5.25
 -1 11 -2 120.65 4.56
 -1 11 -1 368.27 7.4
 -1 11 -1 380.93 9.15
 -1 11 -1 377.2 9.73
 -1 11 0 251.44 4.96
 -1 11 0 315.07 8.33
 -1 11 0 311.85 7.65
 -1 11 1 40.88 2.86
 -1 11 1 40.68 2.52
 -1 11 2 27.12 2.41
 -1 11 2 26.76 2.07
 -1 11 3 71.19 3.45
 -1 11 3 73.68 3.97
 -1 11 4 176.6 5.87
 -1 12 -15 5.5 1.92
 -1 12 -14 6.53 1.86
 -1 12 -13 53.84 4.36
 -1 12 -12 44.64 3.86
 -1 12 -11 33.07 3.2
 -1 12 -10 8.31 1.38
 -1 12 -10 9.73 1.76
 -1 12 -9 57.28 3.34
 -1 12 -9 54.52 3.76
 -1 12 -8 105.95 4.48
 -1 12 -8 101.31 4.94
 -1 12 -7 184.04 6.59
 -1 12 -7 182.4 6.08
 -1 12 -6 4.53 1.01
 -1 12 -6 5.35 1.27
 -1 12 -6 4.82 1.43
 -1 12 -5 20.31 1.88
 -1 12 -5 20.55 2.22
 -1 12 -5 23.67 2.22
 -1 12 -5 24.25 2.06
 -1 12 -4 149.85 5
 -1 12 -4 152.93 5.95
 -1 12 -4 146.94 5.49
 -1 12 -3 219.88 5.91
 -1 12 -3 221.92 7.28
 -1 12 -3 218.08 6.8
 -1 12 -2 187.82 4.91
 -1 12 -2 185.66 6.53
 -1 12 -2 184 6.07
 -1 12 -1 150.96 3.79
 -1 12 -1 162.51 5.47
 -1 12 -1 159.43 5.95
 -1 12 0 46.18 3.1
 -1 12 0 46.13 2.8
 -1 12 1 62.39 3.65
 -1 12 1 60.77 3.24
 -1 12 2 141.61 5.78
 -1 12 2 151.34 5.36
 -1 12 3 176.21 5.98
 -1 12 3 165.89 6.47
 -1 12 4 84.89 4
 -1 13 -14 -0.84 1.26
 -1 13 -13 30.47 3.34
 -1 13 -12 47.63 3.94
 -1 13 -11 13.31 2.22
 -1 13 -10 0.13 1.17
 -1 13 -9 3.11 1.19
 -1 13 -8 113.69 5.31
 -1 13 -7 94.51 4.29
 -1 13 -7 93.93 5.05
 -1 13 -7 97.3 4.66
 -1 13 -6 66.72 3.52
 -1 13 -6 72.57 3.8
 -1 13 -6 65.43 4.07
 -1 13 -6 65.88 3.93
 -1 13 -5 3.37 1.05
 -1 13 -5 2.7 0.93
 -1 13 -5 1.45 1.1
 -1 13 -5 2.94 0.88
 -1 13 -4 7.37 1.41
 -1 13 -4 10.44 1.74
 -1 13 -4 6.32 1.01
 -1 13 -3 54.91 2.62
 -1 13 -3 56.33 3.65
 -1 13 -3 53.06 3.26
 -1 13 -2 74.43 3.82
 -1 13 -2 81.02 4.31
 -1 13 -1 28.73 2.33
 -1 13 -1 27.5 2.6
 -1 13 0 8.19 1.57
 -1 13 0 5.05 1.12
 -1 13 1 10.08 1.72
 -1 13 1 10.33 1.45
 -1 13 2 59.2 3.81
 -1 13 2 64.34 3.5
 -1 13 3 46.87 3.04
 -1 13 4 15.88 1.89
 -1 14 -13 20.41 2.81
 -1 14 -12 7.52 1.83
 -1 14 -11 17.02 2.39
 -1 14 -10 65.53 4.4
 -1 14 -9 60.87 4.09
 -1 14 -8 57.4 3.74
 -1 14 -8 60.35 4.23
 -1 14 -7 5.66 1.45
 -1 14 -7 8.55 1.54
 -1 14 -7 8.06 1.65
 -1 14 -6 27.82 2.78
 -1 14 -6 27.71 2.32
 -1 14 -6 29.72 2.75
 -1 14 -5 103.6 4.55
 -1 14 -5 102.43 5.21
 -1 14 -5 101.3 4.92
 -1 14 -4 139.86 6.16
 -1 14 -4 137.37 5.7
 -1 14 -3 31.98 2.64
 -1 14 -3 29.02 2.69
 -1 14 -2 42.57 2.94
 -1 14 -2 44.87 3.32
 -1 14 -1 97.22 4.99
 -1 14 -1 97.21 4.55
 -1 14 0 86.27 4.68
 -1 14 0 83.06 4.14
 -1 14 1 140.27 5.52
 -1 14 1 138.55 6.14
 -1 14 2 57.33 3.93
 -1 14 2 65.61 3.66
 -1 15 -12 0.14 1.03
 -1 15 -11 0.47 0.95
 -1 15 -10 2.74 1.28
 -1 15 -10 0.59 1.04
 -1 15 -9 12.61 1.97
 -1 15 -9 13.75 2.26
 -1 15 -8 -0.32 1.21
 -1 15 -8 -0.9 1.19
 -1 15 -7 -0.19 0.87
 -1 15 -7 -1.97 1.47
 -1 15 -6 2.38 1.02
 -1 15 -6 3.55 1.45
 -1 15 -5 0.4 0.84
 -1 15 -5 -1.77 1.28
 -1 15 -4 3.24 1.29
 -1 15 -4 5.05 1.28
 -1 15 -3 0.69 0.97
 -1 15 -3 0.96 0.85
 -1 15 -2 3.11 1.27
 -1 15 -1 -1.26 1.31
 -1 15 0 6.41 1.65
 -1 15 1 7.79 1.73
 -1 15 2 4.9 1.5
 -1 16 -10 16.35 2.53
 -1 16 -9 14.4 2.3
 -1 16 -8 16.28 2.47
 -1 16 -7 44.49 3.84
 -1 16 -6 30.8 3.18
 -1 16 -5 19.14 2.46
 -1 16 -4 11.94 1.99
 -1 16 -3 17.39 2.39
 -1 16 -2 55.72 3.99
 -1 16 -1 31.12 3.06
 -1 16 0 17.15 2.39
 -1 16 1 14.88 2.32
 -1 17 -8 3.4 1.48
 -1 17 -7 -1.75 1.31
 -1 17 -6 -0.57 1.11
 -1 17 -5 11.01 2.07
 -1 17 -4 7.48 1.8
 -1 17 -3 4.98 1.67
 -1 17 -2 -1.12 1.18
 -1 17 -1 0.31 1.03
 -1 17 0 0.1 1.04
 -1 17 1 4.99 1.61
 0 -17 -3 2.36 1.38
 0 -17 -2 0.62 1.19
 0 -17 -1 2.57 1.55
 0 -17 0 3.64 1.54
 0 -17 1 -0.19 1.14
 0 -17 2 5.53 1.61
 0 -16 -6 24.36 3.18
 0 -16 -5 36.27 3.74
 0 -16 -4 28.6 3.33
 0 -16 -3 41.65 3.91
 0 -16 -2 33.76 3.48
 0 -16 -1 60.76 4.52
 0 -16 0 39.2 3.59
 0 -16 1 21.83 2.72
 0 -16 2 27.68 2.97
 0 -15 -8 0.07 1.3
 0 -15 -7 2.01 1.47
 0 -15 -6 2.48 1.53
 0 -15 -5 2.07 1.5
 0 -15 -4 2.42 1.27
 0 -15 -3 2.64 1.4
 0 -15 -2 1.84 1.3
 0 -15 -1 2.37 1.47
 0 -15 0 6.65 1.71
 0 -15 1 3.57 1.59
 0 -15 2 5 1.45
 0 -14 -10 15.17 2.62
 0 -14 -9 30.46 3.53
 0 -14 -8 45.14 4.08
 0 -14 -7 14.8 2.34
 0 -14 -6 40.45 3.74
 0 -14 -5 33.8 3.3
 0 -14 -4 97.16 5.53
 0 -14 -3 79.57 4.91
 0 -14 -2 73.4 4.61
 0 -14 -1 25.77 1.97
 0 -14 -1 30 2.98
 0 -14 0 83.22 4.79
 0 -14 1 107.05 5.4
 0 -14 2 127.28 5.9
 0 -14 3 128.88 5.9
 0 -13 -11 10.65 2.33
 0 -13 -10 19.12 2.67
 0 -13 -9 13.38 2.3
 0 -13 -8 2.05 1.3
 0 -13 -7 20.68 2.61
 0 -13 -6 13.31 2.11
 0 -13 -5 52.45 3.92
 0 -13 -4 7.59 1.7
 0 -13 -3 8.07 1.71
 0 -13 -2 4.73 1.41
 0 -13 -1 44.36 3.43
 0 -13 0 89.97 3.42
 0 -13 0 85.29 4.67
 0 -13 1 13.98 1.18
 0 -13 1 14.76 2.02
 0 -13 2 10.21 1.77
 0 -13 3 28.14 2.66
 0 -12 -12 21.17 3.01
 0 -12 -11 36.04 3.65
 0 -12 -10 42.25 3.85
 0 -12 -9 60.41 4.52
 0 -12 -8 18.76 2.59
 0 -12 -7 46.63 3.76
 0 -12 -6 97.89 5.32
 0 -12 -5 103.11 5.34
 0 -12 -4 99.5 5.08
 0 -12 -3 54.66 3.72
 0 -12 -2 43.02 3.22
 0 -12 -1 54.53 3.59
 0 -12 0 155.9 6.12
 0 -12 1 82.57 2.9
 0 -12 1 87.76 4.43
 0 -12 2 64.87 2.22
 0 -12 2 66.42 3.78
 0 -12 3 65.31 1.82
 0 -12 3 76.42 4.03
 0 -11 -13 43.18 4.19
 0 -11 -12 59.95 4.66
 0 -11 -11 40.92 3.78
 0 -11 -10 55.64 4.32
 0 -11 -9 57.16 4.19
 0 -11 -8 74.83 4.64
 0 -11 -7 99.21 5.26
 0 -11 -6 165.35 6.78
 0 -11 -5 65.17 4.02
 0 -11 -4 121.14 5.45
 0 -11 -3 264.62 8.33
 0 -11 -2 224.95 7.45
 0 -11 -1 268.9 8.19
 0 -11 0 126.89 5.22
 0 -11 1 115.32 4.89
 0 -11 2 242.26 5.22
 0 -11 2 263.85 7.72
 0 -11 3 404.12 9.8
 0 -11 3 334.36 6.14
 0 -10 -14 10.61 2.21
 0 -10 -13 12.34 2.36
 0 -10 -12 23.99 3.01
 0 -10 -11 35.1 3.44
 0 -10 -10 8.08 1.93
 0 -10 -9 17.55 2.36
 0 -10 -8 24.26 2.62
 0 -10 -7 275.85 8.98
 0 -10 -6 24.59 2.51
 0 -10 -5 26.97 2.58
 0 -10 -4 3.19 1.17
 0 -10 -3 118.29 5.04
 0 -10 -2 223.42 7.11
 0 -10 -1 16.69 1.88
 0 -10 0 1.93 1.01
 0 -10 1 0.51 0.84
 0 -10 2 208.95 4.53
 0 -10 2 217.42 6.63
 0 -10 3 133.81 2.82
 0 -10 3 157.79 5.37
 0 -9 -15 30.17 3.46
 0 -9 -14 61.51 4.73
 0 -9 -13 68.19 4.89
 0 -9 -12 45.67 3.84
 0 -9 -11 76.09 4.83
 0 -9 -10 184.54 7.5
 0 -9 -9 212.85 7.9
 0 -9 -8 101.72 5.11
 0 -9 -7 136.3 5.78
 0 -9 -6 107.12 4.9
 0 -9 -5 529.18 12.7
 0 -9 -4 467.98 11.46
 0 -9 -3 439.59 10.78
 0 -9 -2 196.52 6.31
 0 -9 -1 429.96 10.3
 0 -9 0 772.75 15.74
 0 -9 1 506.66 11.38
 0 -9 2 306.25 5.94
 0 -9 2 326.39 8.18
 0 -9 3 26.43 0.87
 0 -9 3 31.65 2.19
 0 -8 -16 0.7 1.35
 0 -8 -15 1.47 1.38
 0 -8 -14 4.18 1.73
 0 -8 -13 3.23 1.54
 0 -8 -12 1.91 1.16
 0 -8 -11 2.57 1.23
 0 -8 -10 0.8 0.42
 0 -8 -10 0.02 1.04
 0 -8 -9 8.52 0.89
 0 -8 -9 8.01 1.58
 0 -8 -8 62.02 3.85
 0 -8 -8 59.47 2.13
 0 -8 -7 0.56 0.26
 0 -8 -7 0.78 0.99
 0 -8 -6 1.78 1.07
 0 -8 -5 2.95 1.02
 0 -8 -4 53.66 3.1
 0 -8 -3 48.07 2.88
 0 -8 -2 36.22 2.43
 0 -8 -1 38.09 2.38
 0 -8 0 85.73 3.58
 0 -8 1 573.32 12.04
 0 -8 2 2.48 1
 0 -8 2 2.63 0.43
 0 -8 3 82.73 3.42
 0 -7 -16 83.11 5.58
 0 -7 -15 77.38 5.26
 0 -7 -14 71.77 4.86
 0 -7 -13 61.28 4.34
 0 -7 -12 187.23 7.6
 0 -7 -12 192.42 6.11
 0 -7 -11 257.78 8.82
 0 -7 -11 260 7.02
 0 -7 -10 138.34 4.47
 0 -7 -10 135.94 5.95
 0 -7 -9 84.34 3.12
 0 -7 -9 82.28 4.4
 0 -7 -8 177.92 6.42
 0 -7 -8 168.32 4.43
 0 -7 -7 348.6 9.36
 0 -7 -7 330.16 6.72
 0 -7 -6 625.05 10.87
 0 -7 -6 673.92 14.2
 0 -7 -5 512.48 10.67
 0 -7 -5 388.34 6.73
 0 -7 -4 63.29 3.17
 0 -7 -3 372.04 8.91
 0 -7 -2 1570.43 26.86
 0 -7 -2 1486.51 26.18
 0 -7 -1 1265.1 22.21
 0 -7 -1 1214.96 21.57
 0 -7 0 580.53 11.82
 0 -7 1 381.98 8.59
 0 -7 2 298.81 5.44
 0 -7 2 314.89 7.3
 0 -7 3 1252.91 22.05
 0 -6 -17 8.33 2.08
 0 -6 -16 8.56 1.86
 0 -6 -15 1.11 1.28
 0 -6 -14 5.34 1.7
 0 -6 -14 6.84 1.37
 0 -6 -13 13.42 2.13
 0 -6 -13 14.87 1.77
 0 -6 -12 7.85 1.72
 0 -6 -12 5.67 1.16
 0 -6 -11 1.58 1.03
 0 -6 -11 2 0.76
 0 -6 -10 30.99 2.67
 0 -6 -10 32.6 2.15
 0 -6 -9 112.67 3.9
 0 -6 -9 117.89 5.1
 0 -6 -8 63.25 2.58
 0 -6 -8 66.61 3.62
 0 -6 -7 4.6 1.13
 0 -6 -7 5.91 0.73
 0 -6 -6 13.86 0.93
 0 -6 -6 13.32 1.61
 0 -6 -5 165.1 3.54
 0 -6 -5 176.93 5.53
 0 -6 -4 199.36 3.67
 0 -6 -4 252.42 6.4
 0 -6 -3 460.48 9.95
 0 -6 -3 445.55 9.65
 0 -6 -2 69.56 2.93
 0 -6 -2 67.98 2.72
 0 -6 -1 17.85 1.46
 0 -6 -1 16.51 1.23
 0 -6 0 17.17 1.38
 0 -6 0 19.15 1.35
 0 -6 1 619.21 11.95
 0 -6 2 547.15 9.05
 0 -6 2 579.22 10.96
 0 -6 7 299.2 7.34
 0 -5 -17 40.38 3.88
 0 -5 -16 41.94 3.39
 0 -5 -16 36.71 3.56
 0 -5 -15 68.36 4.12
 0 -5 -15 57.19 4.31
 0 -5 -14 68.73 3.99
 0 -5 -14 74.61 4.74
 0 -5 -13 148.07 5.78
 0 -5 -13 141.75 6.44
 0 -5 -12 199.75 6.54
 0 -5 -12 190.92 7.31
 0 -5 -11 138.56 5.04
 0 -5 -11 139.77 5.9
 0 -5 -10 95.28 4.64
 0 -5 -10 92.75 3.79
 0 -5 -9 255.94 6.67
 0 -5 -9 268.54 8
 0 -5 -8 638.76 12.56
 0 -5 -8 669.88 14.37
 0 -5 -7 339.31 8.66
 0 -5 -7 318.94 7.04
 0 -5 -6 55.63 2.09
 0 -5 -6 59.5 3.01
 0 -5 -5 473.86 10.4
 0 -5 -5 469.15 8.53
 0 -5 -4 747.63 12.53
 0 -5 -4 814.2 14.92
 0 -5 -4 775.94 14.71
 0 -5 -3 1130.16 20.16
 0 -5 -3 1139.75 20.08
 0 -5 -2 343.25 7.68
 0 -5 -2 344.91 7.49
 0 -5 -2 365.85 7.61
 0 -5 -1 22.56 1.34
 0 -5 -1 21.06 1.42
 0 -5 -1 23.2 1.35
 0 -5 0 526.7 10.37
 0 -5 0 563.21 10.39
 0 -5 1 1551.85 25.78
 0 -5 2 1598.53 26.43
 0 -5 5 337.72 7.17
 0 -5 6 1306.02 22.7
 0 -5 7 1562.31 27.17
 0 -4 -18 5.79 1.9
 0 -4 -18 6.38 1.68
 0 -4 -17 16.49 2.51
 0 -4 -17 18.01 2.48
 0 -4 -16 50.07 4.09
 0 -4 -16 55.26 3.96
 0 -4 -15 47.76 3.56
 0 -4 -15 45.45 3.69
 0 -4 -14 2.22 1.22
 0 -4 -14 1.64 1
 0 -4 -13 2.09 0.81
 0 -4 -13 1.2 0.97
 0 -4 -12 105.9 4.64
 0 -4 -12 101.06 5.05
 0 -4 -11 341.86 9.9
 0 -4 -11 352.3 9.11
 0 -4 -10 327.87 8.4
 0 -4 -10 334.63 9.37
 0 -4 -9 93.55 3.68
 0 -4 -9 93.27 4.25
 0 -4 -8 24.05 2.03
 0 -4 -8 22.3 1.63
 0 -4 -7 456.43 9.35
 0 -4 -7 451.82 10.49
 0 -4 -6 1601.7 27.89
 0 -4 -6 1589.05 26.37
 0 -4 -5 910.64 15.65
 0 -4 -5 938.9 17.22
 0 -4 -5 929.84 17.2
 0 -4 -4 52.22 1.64
 0 -4 -4 51.64 2.39
 0 -4 -4 55.28 2.45
 0 -4 -3 5.98 0.79
 0 -4 -3 8.34 0.87
 0 -4 -3 8.33 0.98
 0 -4 -2 286.54 6.12
 0 -4 -2 278.83 6.21
 0 -4 -2 277.39 6.1
 0 -4 -1 1595.31 26.59
 0 -4 -1 1657.76 26.54
 0 -4 -1 1617.41 26.42
 0 -4 0 1162.83 19.68
 0 -4 0 1214.81 19.65
 0 -4 0 1162.74 19.45
 0 -4 1 230.37 5.02
 0 -4 2 41.64 1.69
 0 -4 4 2096.17 33.71
 0 -4 5 902.73 16.07
 0 -4 6 36.16 2.01
 0 -4 7 288.73 7.29
 0 -3 -18 3.79 1.39
 0 -3 -18 5.16 1.6
 0 -3 -17 10.89 2.13
 0 -3 -17 11.69 2.07
 0 -3 -16 75.5 4.72
 0 -3 -16 72.68 4.77
 0 -3 -15 64.13 4.2
 0 -3 -14 14.95 2
 0 -3 -13 4.31 1.23
 0 -3 -12 71.34 3.84
 0 -3 -11 399.48 10.08
 0 -3 -10 417.88 10.06
 0 -3 -9 154.77 5.06
 0 -3 -8 134.35 4.37
 0 -3 -7 96.93 3.39
 0 -3 -6 717.39 13.16
 0 -3 -5 867.01 15.98
 0 -3 -5 855.04 15.96
 0 -3 -4 94.86 3.16
 0 -3 -4 91.4 3.13
 0 -3 -3 97.8 2.99
 0 -3 -3 92.67 2.95
 0 -3 -2 758.95 12.98
 0 -3 -2 722.16 13.01
 0 -3 -2 742.98 12.98
 0 -3 -1 544.47 9.97
 0 -3 -1 557.05 9.88
 0 -3 -1 577.67 9.93
 0 -3 0 627.35 10.9
 0 -3 0 641.76 10.85
 0 -3 0 622.74 10.74
 0 -3 1 200.57 4.21
 0 -3 3 487.78 8.78
 0 -3 4 1801.11 29.3
 0 -3 5 1245.2 21.41
 0 -3 6 46.66 2.3
 0 -3 7 11.38 1.22
 0 -2 -19 12.47 2.3
 0 -2 -19 10.87 2.17
 0 -2 -18 52.41 4.31
 0 -2 -17 75.89 4.98
 0 -2 -16 84.43 5.07
 0 -2 -15 11.47 1.92
 0 -2 -14 123.01 5.69
 0 -2 -13 261.67 8.38
 0 -2 -12 629.71 14.44
 0 -2 -12 621.06 15.38
 0 -2 -11 278.28 8.85
 0 -2 -11 281.19 8.12
 0 -2 -10 248.91 7.24
 0 -2 -10 251.16 7.96
 0 -2 -9 461.9 10.46
 0 -2 -9 438.74 11.13
 0 -2 -8 2358.83 39.89
 0 -2 -8 2448.61 41.17
 0 -2 -7 1247.66 22.21
 0 -2 -7 1301.11 23.38
 0 -2 -6 1063.12 19.61
 0 -2 -5 23.17 1.62
 0 -2 -4 958.04 16.99
 0 -2 -3 3986.83 62.31
 0 -2 -2 965.5 16.17
 0 -2 -2 978.26 16.18
 0 -2 -1 456.45 7.71
 0 -2 -1 421.15 7.69
 0 -2 -1 435.53 7.68
 0 -2 0 1395.8 22
 0 -2 0 1384.89 21.94
 0 -2 1 3953.55 60.78
 0 -2 2 1408.83 22.32
 0 -2 3 1763.41 28.22
 0 -2 4 19.08 1.21
 0 -2 5 475.97 9.54
 0 -2 6 2246.34 37.17
 0 -2 7 2476.64 41.24
 0 -1 -19 1.74 1.32
 0 -1 -18 16.63 2.62
 0 -1 -17 22.98 2.87
 0 -1 -16 7.25 1.82
 0 -1 -15 -0.17 1.05
 0 -1 -14 -0.75 1.13
 0 -1 -14 -0.48 1.14
 0 -1 -13 42.06 3.17
 0 -1 -13 46.07 3.54
 0 -1 -12 69.89 3.92
 0 -1 -12 73.27 4.28
 0 -1 -11 4.22 1.17
 0 -1 -11 5.71 1.61
 0 -1 -10 25.43 2.35
 0 -1 -10 27.18 2.25
 0 -1 -9 93.98 3.98
 0 -1 -9 95.15 4.29
 0 -1 -8 486.43 10.66
 0 -1 -8 485.53 11.2
 0 -1 -7 429.86 9.85
 0 -1 -7 423.46 9.29
 0 -1 -6 25.79 1.83
 0 -1 -5 302.6 6.99
 0 -1 -4 343.55 7.27
 0 -1 -3 713.57 12.55
 0 -1 -2 1150.6 18.68
 0 -1 3 1580.45 25.51
 0 -1 4 16.41 1.13
 0 -1 5 293.26 6.62
 0 -1 6 13.93 1.26
 0 0 -19 58.81 4.8
 0 0 -18 38.22 3.89
 0 0 -17 46.17 3.94
 0 0 -16 97.11 5.57
 0 0 -16 108.26 6.08
 0 0 -15 389.94 11.81
 0 0 -15 394.75 12.16
 0 0 -14 496.63 13.3
 0 0 -14 502.03 13.75
 0 0 -13 105.27 5.09
 0 0 -13 111.38 5.5
 0 0 -12 47.37 3.26
 0 0 -12 49.31 3.5
 0 0 -11 439.11 11.41
 0 0 -11 435.8 11.12
 0 0 -10 869.92 17.73
 0 0 -10 850.07 17.88
 0 0 -9 1449.27 25.92
 0 0 -9 1382.2 26.02
 0 0 -8 20.56 1.78
 0 0 -8 20.03 1.74
 0 0 -7 475.82 10.49
 0 0 -7 469.74 10.17
 0 0 -6 1354.16 23.71
 0 0 -5 5094.37 80
 0 0 -4 4390.35 68.72
 0 0 -3 127.64 3.22
 0 0 -2 791.12 13.06
 0 0 6 1347.2 23.61
 0 1 -19 0.58 1.21
 0 1 -18 3.36 1.68
 0 1 -17 26.29 3.14
 0 1 -17 27.59 3.25
 0 1 -16 2.84 1.43
 0 1 -16 1.97 1.45
 0 1 -15 5.1 1.69
 0 1 -15 1.8 1.28
 0 1 -14 1.36 1.27
 0 1 -14 5.34 1.67
 0 1 -13 34.3 2.96
 0 1 -13 34.06 2.98
 0 1 -12 197.73 7.1
 0 1 -12 191.75 7.03
 0 1 -11 22.14 2.21
 0 1 -11 23.93 2.29
 0 1 -10 76.93 3.92
 0 1 -10 70.04 3.67
 0 1 -9 37.62 2.57
 0 1 -9 40.68 2.66
 0 1 -8 276.11 7.41
 0 1 -8 272.25 7.37
 0 1 -7 656.25 13.26
 0 1 -7 661.09 13.32
 0 1 -6 11.81 1.24
 0 1 -5 296.95 6.68
 0 1 -4 16.67 1.14
 0 1 -3 1582.52 25.48
 0 1 -2 67.73 1.77
 0 2 -19 20.8 3.03
 0 2 -18 43.83 4.09
 0 2 -18 50.23 4.28
 0 2 -17 162.26 7.76
 0 2 -17 142.69 7.13
 0 2 -16 206.75 8.54
 0 2 -16 190.89 8.06
 0 2 -15 101.88 5.62
 0 2 -15 96.28 5.4
 0 2 -14 121.77 5.83
 0 2 -14 127.19 6.03
 0 2 -13 289.63 9.31
 0 2 -13 285 9.11
 0 2 -12 509.91 12.83
 0 2 -12 484.79 12.41
 0 2 -11 503.24 12.42
 0 2 -11 487 12.07
 0 2 -10 207.4 6.9
 0 2 -10 201.78 6.61
 0 2 -9 13.66 1.58
 0 2 -9 16.03 1.83
 0 2 -8 327.26 8.38
 0 2 -8 323.18 8.17
 0 2 -7 2455.74 40.89
 0 2 -7 2431.69 40.5
 0 2 -6 2288.94 37.05
 0 2 -6 2201.48 37.3
 0 2 -5 469.55 9.34
 0 2 -4 20.9 1.22
 0 2 -3 1763.86 28.14
 0 2 -2 1434.17 22.67
 0 2 -2 1434.69 23.04
 0 2 -1 3997.47 61.4
 0 2 0 1386.89 21.83
 0 2 1 450.94 7.85
 0 3 -19 35.2 3.91
 0 3 -19 35.41 3.81
 0 3 -18 19 2.73
 0 3 -18 14.37 2.56
 0 3 -17 3.45 1.69
 0 3 -17 1.73 1.29
 0 3 -16 6.52 1.85
 0 3 -16 10.27 2.05
 0 3 -15 83.45 5.18
 0 3 -15 78.9 4.73
 0 3 -14 225.12 8.31
 0 3 -14 201.05 7.66
 0 3 -13 173.92 6.93
 0 3 -13 149.76 6.25
 0 3 -12 2.17 1.1
 0 3 -12 2.4 1.1
 0 3 -11 3.76 1.09
 0 3 -11 6.1 1.38
 0 3 -10 588.34 13.22
 0 3 -10 591.88 13.74
 0 3 -9 936.23 18.73
 0 3 -9 916.63 18.07
 0 3 -8 150.01 5.24
 0 3 -8 147.69 4.88
 0 3 -7 10.34 1.18
 0 3 -7 11.04 1.4
 0 3 -6 50.59 2.32
 0 3 -6 51.69 2.61
 0 3 -5 1269.43 21.28
 0 3 -5 1226.58 21.81
 0 3 -4 1789.1 28.94
 0 3 -4 1785.17 29.53
 0 3 -3 501.37 8.91
 0 3 -3 498.86 9.43
 0 3 -2 1095.24 17.85
 0 3 -2 1120.83 18.31
 0 3 -2 1122.14 18.2
 0 3 -1 200.22 3.92
 0 3 0 632 10.77
 0 3 1 568.33 10.01
 0 3 2 753.99 13.15
 0 4 -19 49.46 4.59
 0 4 -19 56.6 4.59
 0 4 -18 44.01 3.97
 0 4 -18 44.8 4.27
 0 4 -17 20.89 2.96
 0 4 -17 22.54 2.82
 0 4 -16 9.86 2.1
 0 4 -16 7.28 1.62
 0 4 -15 100.45 5.71
 0 4 -15 106.33 5.49
 0 4 -14 367.06 11.24
 0 4 -14 338.79 10.35
 0 4 -13 159.77 6.72
 0 4 -13 152.6 6.25
 0 4 -12 23.87 2.48
 0 4 -12 25.9 2.43
 0 4 -11 79.16 4.24
 0 4 -11 81.85 4.07
 0 4 -10 513.12 12.55
 0 4 -10 515.57 11.87
 0 4 -9 932.44 18.95
 0 4 -9 937.11 18.14
 0 4 -8 964.71 19.06
 0 4 -8 968.17 18.24
 0 4 -7 290.56 7.09
 0 4 -7 292.5 7.72
 0 4 -6 34.4 1.89
 0 4 -6 35.58 2.27
 0 4 -5 899.2 15.94
 0 4 -5 912.15 16.71
 0 4 -4 2108.01 33.97
 0 4 -4 2133.68 34.79
 0 4 -3 671.09 11.73
 0 4 -3 694.16 12.39
 0 4 -3 678.84 12.09
 0 4 -2 38.7 1.56
 0 4 -2 40.68 1.64
 0 4 -1 225.65 4.94
 0 4 -1 230.71 4.52
 0 4 0 1157.25 18.31
 0 4 0 1172.08 19.32
 0 4 0 1175.76 19.31
 0 4 1 1609.49 26.27
 0 4 2 284.34 6.15
 0 4 3 8.23 0.89
 0 4 3 5.84 0.75
 0 4 4 51.02 2.36
 0 5 -19 7.91 2.05
 0 5 -19 5.74 1.66
 0 5 -18 4.28 1.75
 0 5 -18 5.17 1.62
 0 5 -17 89 5.33
 0 5 -17 87.88 5.88
 0 5 -16 117.07 6.49
 0 5 -16 115.69 5.85
 0 5 -15 75.62 4.98
 0 5 -15 72.53 4.45
 0 5 -14 7.73 1.88
 0 5 -14 7.43 1.53
 0 5 -13 33.87 3.07
 0 5 -13 41.65 3.14
 0 5 -12 263.34 8.83
 0 5 -12 276.4 8.37
 0 5 -11 558.97 12.88
 0 5 -11 549.35 13.63
 0 5 -10 276.01 8.53
 0 5 -10 289.97 7.94
 0 5 -9 87.34 4.24
 0 5 -9 91.92 3.84
 0 5 -8 291.14 8.06
 0 5 -8 281.98 7.25
 0 5 -7 1597.36 27.43
 0 5 -7 1605.46 28.53
 0 5 -6 1336.04 22.84
 0 5 -6 1313.51 23.77
 0 5 -5 338.28 6.8
 0 5 -5 346 7.63
 0 5 -5 292.57 5.14
 0 5 -4 170.72 4.2
 0 5 -4 175.91 4.77
 0 5 -4 177.79 4.5
 0 5 -3 770.84 13.6
 0 5 -3 737.69 12.99
 0 5 -3 752.02 13.56
 0 5 -2 1640.69 26.95
 0 5 -2 1627.23 26.54
 0 5 -1 1525.81 25.45
 0 5 -1 1558.56 24.7
 0 5 -1 1534.35 25.45
 0 5 0 515.93 8.7
 0 5 0 532.51 9.94
 0 5 0 532.32 9.91
 0 5 1 19.42 1.32
 0 5 1 22.12 1.36
 0 5 2 348.57 7.41
 0 5 2 338.23 7.41
 0 5 3 1170.14 20.41
 0 5 3 1159.33 20.45
 0 6 -19 2.39 1.76
 0 6 -19 1.91 1.51
 0 6 -18 1.77 1.29
 0 6 -18 0.98 1.13
 0 6 -17 5.28 1.9
 0 6 -17 4.73 1.56
 0 6 -16 89.63 5.72
 0 6 -16 87.71 5.03
 0 6 -15 30.6 3.31
 0 6 -15 31.3 2.93
 0 6 -14 4.84 1.36
 0 6 -14 4.59 1.42
 0 6 -13 26.54 2.46
 0 6 -13 22.87 2.61
 0 6 -12 55.06 3.85
 0 6 -12 56.74 3.41
 0 6 -11 208.51 6.7
 0 6 -11 203.43 7.4
 0 6 -10 46.67 3.22
 0 6 -10 46.48 2.82
 0 6 -9 0.89 0.68
 0 6 -9 0.22 0.83
 0 6 -8 33.28 2.08
 0 6 -8 33.22 2.48
 0 6 -7 305.61 7.28
 0 6 -7 303.54 8.12
 0 6 -6 648.57 12.55
 0 6 -6 675.33 13.62
 0 6 -5 92.36 3.06
 0 6 -5 89.38 3.48
 0 6 -4 48.87 1.98
 0 6 -4 47.24 2.28
 0 6 -3 80.1 2.9
 0 6 -3 81.45 2.83
 0 6 -2 596.48 11.4
 0 6 -2 577.51 11.31
 0 6 -2 589.31 10.78
 0 6 -1 615.84 11.7
 0 6 -1 617.32 10.74
 0 6 -1 613.63 11.63
 0 6 0 18.16 1.31
 0 6 0 18.36 1.34
 0 6 0 16.78 0.78
 0 6 1 16.84 1.37
 0 6 1 16.63 1.3
 0 6 2 65.6 2.76
 0 6 2 69.84 2.78
 0 6 3 472.71 9.99
 0 6 4 264.52 6.79
 0 7 -18 74.16 5.59
 0 7 -18 68.14 4.64
 0 7 -17 34.56 3.75
 0 7 -17 40.28 3.47
 0 7 -16 8.18 2.09
 0 7 -16 7.83 1.62
 0 7 -15 33.12 3.42
 0 7 -15 33.19 2.94
 0 7 -14 141.24 6.82
 0 7 -14 138.85 5.94
 0 7 -13 287.22 9.8
 0 7 -13 280.28 8.71
 0 7 -12 59.76 4.03
 0 7 -12 63.16 3.6
 0 7 -11 8.33 1.36
 0 7 -11 5.48 1.18
 0 7 -10 51.28 3.45
 0 7 -10 53.06 2.97
 0 7 -9 838.24 16
 0 7 -9 802.57 17.2
 0 7 -9 782.56 13.51
 0 7 -8 650.48 13.8
 0 7 -8 577.35 9.97
 0 7 -8 645.13 12.57
 0 7 -7 219.19 5.75
 0 7 -7 207.91 6.5
 0 7 -6 43.75 2.12
 0 7 -6 43.85 2.56
 0 7 -5 374.54 7.99
 0 7 -5 391.5 8.89
 0 7 -4 828.58 14.93
 0 7 -4 852.18 15.72
 0 7 -3 1219.21 21.06
 0 7 -2 309.94 7.28
 0 7 -2 321.32 6.66
 0 7 -2 309.34 7.28
 0 7 -1 367.67 7.09
 0 7 -1 378.13 8.18
 0 7 -1 372.63 8.2
 0 7 0 574.23 11.08
 0 7 0 527.19 9.24
 0 7 0 568.83 11.07
 0 7 1 1205.98 21.39
 0 7 1 1215.86 21.42
 0 7 2 1472.77 26.05
 0 7 2 1523.35 26.02
 0 7 3 380.99 8.81
 0 7 4 61.27 2.98
 0 8 -18 1.62 1.43
 0 8 -17 4.47 1.75
 0 8 -17 5.8 1.51
 0 8 -16 15.93 2.56
 0 8 -16 18.44 2.31
 0 8 -15 2.9 1.12
 0 8 -15 1.06 1.27
 0 8 -14 1.93 1.01
 0 8 -14 0.71 1.12
 0 8 -13 20.96 2.64
 0 8 -13 23.41 2.33
 0 8 -12 9.39 1.54
 0 8 -12 13.74 2.19
 0 8 -11 28.08 1.37
 0 8 -11 27.04 2.66
 0 8 -11 27.07 2.25
 0 8 -10 15.02 1.61
 0 8 -10 11.7 0.75
 0 8 -10 12.93 1.83
 0 8 -9 1.05 0.72
 0 8 -9 1.56 1.04
 0 8 -9 1.34 0.21
 0 8 -8 101.91 3.87
 0 8 -8 104.15 4.61
 0 8 -7 2.11 0.7
 0 8 -7 0.93 0.77
 0 8 -6 43.77 2.18
 0 8 -6 46.16 2.71
 0 8 -5 124.46 3.83
 0 8 -5 127.45 4.43
 0 8 -4 76.41 3.1
 0 8 -4 78 2.84
 0 8 -3 86.27 3.43
 0 8 -3 85.3 3.08
 0 8 -2 1.83 0.77
 0 8 -2 2.47 0.81
 0 8 -2 3.68 0.73
 0 8 -1 534.93 9.72
 0 8 -1 531.33 11.13
 0 8 -1 538.64 11.15
 0 8 0 77.89 3.17
 0 8 0 71.34 1.95
 0 8 0 80.18 3.23
 0 8 1 36.9 2.2
 0 8 1 36.56 2.19
 0 8 2 41.14 2.47
 0 8 2 35.89 2.25
 0 8 3 50.02 2.74
 0 8 4 55.13 2.92
 0 9 -18 3.11 1.61
 0 9 -17 10.96 2.32
 0 9 -16 85.03 5.74
 0 9 -15 153.51 7.63
 0 9 -15 158.91 6.52
 0 9 -14 87.2 4.51
 0 9 -14 84.27 5.38
 0 9 -13 24.33 2.78
 0 9 -13 27.93 2.44
 0 9 -12 87.92 5.08
 0 9 -12 84.62 4.11
 0 9 -11 459.21 12.75
 0 9 -11 467.51 11.18
 0 9 -10 409.81 9.87
 0 9 -10 395.33 11.22
 0 9 -9 88.68 3.71
 0 9 -9 82.81 4.37
 0 9 -8 23.16 2.2
 0 9 -8 22.88 1.76
 0 9 -7 222.05 5.97
 0 9 -7 221.56 6.95
 0 9 -6 447.7 9.62
 0 9 -6 469.16 10.83
 0 9 -5 589.99 11.76
 0 9 -5 607.38 12.7
 0 9 -4 215.3 5.92
 0 9 -4 223.53 6.39
 0 9 -4 212.15 5.51
 0 9 -3 28.28 2.03
 0 9 -3 30.85 1.79
 0 9 -3 31.39 2.15
 0 9 -2 312.26 7.83
 0 9 -2 315.37 6.85
 0 9 -2 316 7.9
 0 9 -1 472.56 8.87
 0 9 -1 483.26 10.56
 0 9 -1 476.54 10.54
 0 9 0 659.84 11.43
 0 9 0 714.74 13.96
 0 9 0 722.42 14.04
 0 9 1 415.09 9.7
 0 9 1 414.61 9.68
 0 9 2 189.21 5.9
 0 9 2 184.99 5.78
 0 9 3 438.97 10.38
 0 9 4 478.14 11.2
 0 10 -17 15.14 2.73
 0 10 -16 1.45 1.44
 0 10 -15 7.38 1.95
 0 10 -14 17.02 2.63
 0 10 -13 29.74 3.16
 0 10 -13 30.8 2.54
 0 10 -12 53.82 3.99
 0 10 -12 48.93 3.06
 0 10 -11 1.37 0.82
 0 10 -11 2.33 1.16
 0 10 -10 4.83 1.05
 0 10 -10 3.59 1.23
 0 10 -9 2.19 0.8
 0 10 -9 2.07 1.15
 0 10 -8 202.08 5.86
 0 10 -8 204.85 7
 0 10 -7 232.33 6.29
 0 10 -7 240.69 7.37
 0 10 -6 6.86 1.03
 0 10 -6 9.02 1.38
 0 10 -5 5.08 1.1
 0 10 -5 5.14 1.09
 0 10 -5 5.35 0.9
 0 10 -4 35.57 2.44
 0 10 -4 40.66 2.31
 0 10 -4 36.45 2.56
 0 10 -3 152.77 4.51
 0 10 -3 151.7 5.2
 0 10 -3 150.89 5.26
 0 10 -2 207.06 5.16
 0 10 -2 213.83 6.36
 0 10 -2 209.94 6.34
 0 10 -1 3.72 1.02
 0 10 -1 4.56 0.62
 0 10 -1 4 0.99
 0 10 0 1.8 0.86
 0 10 0 3.23 0.92
 0 10 1 16.11 1.74
 0 10 1 19.89 1.82
 0 10 2 217.59 6.77
 0 10 2 222.88 6.71
 0 10 3 122.16 4.83
 0 10 4 2.61 0.91
 0 10 5 28.67 2.45
 0 11 -16 26.32 3.41
 0 11 -15 -0.23 1.36
 0 11 -14 15.65 2.51
 0 11 -13 112.92 6.14
 0 11 -12 147.34 6.87
 0 11 -11 88.59 5.06
 0 11 -10 17.28 1.71
 0 11 -10 17.96 2.23
 0 11 -9 67.73 3.23
 0 11 -9 64.98 3.97
 0 11 -8 147.66 4.86
 0 11 -8 155.03 6.04
 0 11 -7 188.99 5.59
 0 11 -7 203.63 6.75
 0 11 -6 72.8 3.12
 0 11 -6 67.15 3.49
 0 11 -5 81.28 3.3
 0 11 -5 81.13 3.97
 0 11 -5 85.57 3.72
 0 11 -4 220.51 6.16
 0 11 -4 212.55 6.77
 0 11 -4 220.56 7.01
 0 11 -3 370.56 8.38
 0 11 -3 379.31 9.64
 0 11 -3 389.04 9.82
 0 11 -2 252.08 5.91
 0 11 -2 252.98 7.35
 0 11 -2 249.97 7.38
 0 11 -1 112.64 3.1
 0 11 -1 116.15 4.68
 0 11 -1 114.03 4.59
 0 11 0 118.79 4.7
 0 11 0 113.77 4.65
 0 11 1 252.94 7.54
 0 11 1 253.36 7.48
 0 11 2 232.05 7.14
 0 11 2 223.55 7.16
 0 11 3 263.76 7.88
 0 11 4 112.53 4.86
 0 11 5 65.09 3.75
 0 12 -16 4.11 1.69
 0 12 -15 28.05 3.41
 0 12 -14 39.72 3.86
 0 12 -13 7.4 1.86
 0 12 -12 12.82 2.2
 0 12 -11 42.46 3.56
 0 12 -10 83.4 4.77
 0 12 -9 81.08 4.54
 0 12 -8 128.15 5.52
 0 12 -8 126.15 4.47
 0 12 -7 29.24 2
 0 12 -7 26.61 2.34
 0 12 -6 49.42 2.61
 0 12 -6 49.29 3.26
 0 12 -6 46 2.92
 0 12 -5 114.07 4.17
 0 12 -5 111.11 4.9
 0 12 -5 111.61 4.42
 0 12 -5 115.88 5.13
 0 12 -4 112.84 4.12
 0 12 -4 115.77 4.93
 0 12 -4 113.66 4.94
 0 12 -3 69.69 3.75
 0 12 -3 71.41 3.81
 0 12 -3 73.21 2.99
 0 12 -2 65.98 2.53
 0 12 -2 68 3.66
 0 12 -2 62.82 3.51
 0 12 -1 75.57 2.39
 0 12 -1 80.89 3.97
 0 12 -1 82.15 4.02
 0 12 0 151.74 5.69
 0 12 0 149.88 5.69
 0 12 1 48.93 3.17
 0 12 1 47.22 3.07
 0 12 2 38.48 2.8
 0 12 2 38.8 2.88
 0 12 3 58.91 3.55
 0 12 4 91.3 4.52
 0 12 5 106.5 5.06
 0 13 -15 19.95 2.93
 0 13 -14 20.7 2.79
 0 13 -13 5.66 1.72
 0 13 -12 -0.67 1.07
 0 13 -11 4.41 1.47
 0 13 -10 67.52 4.35
 0 13 -9 37.8 3.16
 0 13 -8 1.54 1.01
 0 13 -8 0.71 0.96
 0 13 -7 15.1 1.83
 0 13 -7 19.77 2.29
 0 13 -6 25.15 2.55
 0 13 -6 21.03 2.25
 0 13 -6 23.75 2.15
 0 13 -5 107.89 4.13
 0 13 -5 109.29 4.34
 0 13 -5 102.08 4.93
 0 13 -5 107.61 5.11
 0 13 -4 164.5 5.22
 0 13 -4 162.04 6.21
 0 13 -4 166.43 6.37
 0 13 -3 24.36 1.69
 0 13 -3 24.9 2.36
 0 13 -3 23.18 2.31
 0 13 -2 8.94 1.64
 0 13 -2 7.41 1.38
 0 13 -1 13.08 1.8
 0 13 -1 12.95 1.74
 0 13 0 86.49 4.41
 0 13 0 89.06 4.44
 0 13 1 42.11 3.11
 0 13 1 45.4 3.16
 0 13 2 4.48 1.22
 0 13 3 8.79 1.56
 0 13 4 6.02 1.39
 0 14 -14 10.02 2.09
 0 14 -13 12.63 2.28
 0 14 -12 38.37 3.62
 0 14 -11 44.07 3.76
 0 14 -10 16.42 2.22
 0 14 -9 16.07 2.15
 0 14 -9 10.35 1.78
 0 14 -8 67.7 4.04
 0 14 -8 65.47 4.27
 0 14 -7 143.31 6.28
 0 14 -7 154.27 5.97
 0 14 -7 152.04 6.72
 0 14 -6 52.77 3.19
 0 14 -6 52.71 3.65
 0 14 -6 57.55 3.87
 0 14 -5 23.31 2.47
 0 14 -5 26.02 2.57
 0 14 -4 25.86 2.51
 0 14 -4 27.93 2.64
 0 14 -3 124.42 5.58
 0 14 -3 120.6 5.39
 0 14 -2 116.22 5.32
 0 14 -2 114.28 5.27
 0 14 -1 102.17 4.95
 0 14 -1 95.61 4.79
 0 14 0 76.7 4.28
 0 14 0 75.22 4.2
 0 14 1 27.9 2.55
 0 14 1 25.85 2.57
 0 14 2 72.19 4.21
 0 14 3 70.12 4.16
 0 14 4 95.41 4.97
 0 15 -12 6.7 1.74
 0 15 -11 10.39 1.97
 0 15 -10 1.08 1.06
 0 15 -10 -0.05 1.08
 0 15 -9 1.55 1.2
 0 15 -9 0.06 0.81
 0 15 -9 0.27 1.01
 0 15 -8 3.21 1.48
 0 15 -8 2.58 1.2
 0 15 -7 19.81 2.51
 0 15 -7 21.39 2.62
 0 15 -6 7.53 1.7
 0 15 -6 7.51 1.65
 0 15 -5 2.28 1.11
 0 15 -5 3.59 1.31
 0 15 -4 -0.3 0.92
 0 15 -4 -2 1.13
 0 15 -3 1.65 1.11
 0 15 -3 0.91 1
 0 15 -2 7.61 1.62
 0 15 -2 8.56 1.7
 0 15 -1 -0.35 1.05
 0 15 -1 2.3 1.09
 0 15 0 1.8 1.08
 0 15 0 2.99 1.12
 0 15 1 0.45 1.01
 0 15 1 1.97 1.14
 0 15 2 0.93 1.03
 0 16 -11 13.8 2.2
 0 16 -10 13.89 2.25
 0 16 -10 17.7 2.58
 0 16 -9 29.35 3.22
 0 16 -9 29.56 3.15
 0 16 -8 42.5 3.64
 0 16 -8 39.22 3.62
 0 16 -7 19.62 2.55
 0 16 -7 16.62 2.28
 0 16 -6 14.68 2.26
 0 16 -6 12.16 1.97
 0 16 -5 31.99 2.97
 0 16 -5 26.95 2.84
 0 16 -4 45.88 3.6
 0 16 -4 46.88 3.64
 0 16 -3 32.09 3.02
 0 16 -3 33.11 3.03
 0 16 -2 26.59 2.74
 0 16 -1 24.12 2.64
 0 16 0 36.73 3.29
 0 17 -8 -1.91 1.33
 0 17 -7 0.9 1
 0 17 -6 11.01 2.02
 0 17 -5 3.76 1.38
 0 17 -4 -1.31 1.11
 0 17 -3 0.99 0.96
 0 17 -2 5.31 1.58
 0 17 -1 2.47 1.22
 0 17 0 5.31 1.64
 1 -17 -4 0.51 1.19
 1 -17 -3 -0.41 1.2
 1 -17 -2 4.9 1.61
 1 -17 -1 7.92 1.96
 1 -17 0 0.84 1.19
 1 -16 -6 11.32 2.32
 1 -16 -5 21.73 2.92
 1 -16 -4 43.94 3.94
 1 -16 -3 44.43 3.92
 1 -16 -2 34.46 3.54
 1 -16 -1 15.98 2.41
 1 -16 0 20.45 2.66
 1 -16 1 30.85 3.21
 1 -15 -8 0.33 1.14
 1 -15 -7 2.3 1.43
 1 -15 -7 2.82 1.15
 1 -15 -6 5.08 1.7
 1 -15 -6 3.08 1.1
 1 -15 -5 7.18 1.95
 1 -15 -5 8.21 1.56
 1 -15 -4 0.88 1.24
 1 -15 -4 2.21 0.99
 1 -15 -3 1.6 1.35
 1 -15 -2 3.77 1.42
 1 -15 -1 6.75 1.8
 1 -15 0 6.63 1.61
 1 -15 1 0.79 1.26
 1 -14 -10 33.19 3.55
 1 -14 -9 26.21 3.17
 1 -14 -8 21.63 2.84
 1 -14 -7 43 3.84
 1 -14 -6 45.69 3.93
 1 -14 -5 100.43 5.68
 1 -14 -4 58.17 3.54
 1 -14 -4 54.18 4.09
 1 -14 -3 67.94 3.58
 1 -14 -3 77.47 4.8
 1 -14 -2 63.05 3.26
 1 -14 -2 59.18 4.18
 1 -14 -1 141.61 4.81
 1 -14 -1 137.33 6.31
 1 -14 0 85.41 4.83
 1 -14 1 106.98 5.45
 1 -13 -11 5.29 1.71
 1 -13 -10 2.87 1.54
 1 -13 -9 6.14 1.76
 1 -13 -8 30.66 3.19
 1 -13 -7 18.03 2.55
 1 -13 -6 18.74 2.46
 1 -13 -5 0.17 1.16
 1 -13 -4 16.17 2.23
 1 -13 -3 45.62 2.89
 1 -13 -3 50.84 3.73
 1 -13 -2 61.5 3.16
 1 -13 -2 68.07 4.21
 1 -13 -1 13.66 1.98
 1 -13 -1 14.31 1.47
 1 -13 0 6.93 1.57
 1 -13 0 6.39 0.94
 1 -13 1 28.67 1.67
 1 -13 1 35.27 3.03
 1 -13 2 83.08 4.54
 1 -12 -12 29.59 3.4
 1 -12 -11 28.21 3.18
 1 -12 -10 21.21 2.77
 1 -12 -9 11.69 2.07
 1 -12 -8 51.54 3.97
 1 -12 -7 59.43 4.11
 1 -12 -6 49.97 3.7
 1 -12 -5 56.35 3.84
 1 -12 -4 73.27 4.36
 1 -12 -3 165.24 6.59
 1 -12 -2 143.73 4.91
 1 -12 -2 143.55 6.01
 1 -12 -1 61.43 2.86
 1 -12 -1 59.86 3.74
 1 -12 0 49.6 2.37
 1 -12 0 49.63 3.36
 1 -12 1 153.98 4.23
 1 -12 1 163.44 6.23
 1 -12 2 178.36 4.31
 1 -12 2 189.28 6.76
 1 -12 3 198.46 4.13
 1 -11 -14 27.72 3.22
 1 -11 -13 21.22 2.85
 1 -11 -12 27.84 3.1
 1 -11 -11 44.57 3.83
 1 -11 -10 71.15 4.71
 1 -11 -9 113.32 5.78
 1 -11 -8 121.97 5.85
 1 -11 -7 30.7 2.91
 1 -11 -6 19.31 2.23
 1 -11 -5 121.86 5.47
 1 -11 -4 167.6 6.42
 1 -11 -3 70.45 4
 1 -11 -2 28.45 2.57
 1 -11 -1 38.89 2.19
 1 -11 -1 39.43 2.92
 1 -11 0 310.34 7.14
 1 -11 0 328.22 9.12
 1 -11 1 370.61 7.73
 1 -11 1 392.46 10.16
 1 -11 2 126.78 3.33
 1 -11 2 131.26 5.27
 1 -11 3 34.31 1.27
 1 -10 -14 26.72 3.19
 1 -10 -13 21.01 2.71
 1 -10 -12 13.62 2.23
 1 -10 -11 18.77 2.53
 1 -10 -10 85.9 4.94
 1 -10 -9 72.54 4.4
 1 -10 -8 4.01 1.44
 1 -10 -7 4.21 1.37
 1 -10 -6 56.5 3.62
 1 -10 -5 136.84 5.61
 1 -10 -4 181.9 6.44
 1 -10 -3 93.2 4.37
 1 -10 -2 0.76 0.88
 1 -10 -1 1.22 0.91
 1 -10 -1 2.46 0.71
 1 -10 0 125.69 3.77
 1 -10 0 126.39 4.99
 1 -10 1 222.52 5.18
 1 -10 1 238.54 7.1
 1 -10 2 44.57 1.69
 1 -10 2 49.61 2.98
 1 -10 3 2.99 0.38
 1 -9 -15 39.94 3.75
 1 -9 -14 48.44 4.01
 1 -9 -13 64.83 4.54
 1 -9 -12 121.04 6.11
 1 -9 -11 162.72 6.94
 1 -9 -10 135.53 6.1
 1 -9 -9 257.02 8.53
 1 -9 -8 251.25 8.18
 1 -9 -7 329.62 9.47
 1 -9 -6 423.2 10.92
 1 -9 -5 237.79 7.4
 1 -9 -4 167.43 5.89
 1 -9 -3 500.59 11.69
 1 -9 -2 810.3 16.27
 1 -9 -2 765.58 14.76
 1 -9 -1 660.44 14.09
 1 -9 0 412.62 8.49
 1 -9 0 439.8 10.25
 1 -9 1 159.92 3.99
 1 -9 1 173.35 5.59
 1 -9 2 324.28 6.33
 1 -9 2 355.59 8.73
 1 -9 3 800.56 13.13
 1 -8 -16 0.53 1.14
 1 -8 -15 -2.31 1.3
 1 -8 -14 0.77 1.17
 1 -8 -13 0.13 0.98
 1 -8 -12 13.76 2.1
 1 -8 -11 14.48 2.13
 1 -8 -10 21.48 1.45
 1 -8 -10 19.66 2.29
 1 -8 -9 33.85 2.8
 1 -8 -9 35.05 1.69
 1 -8 -8 0.83 0.35
 1 -8 -8 0.41 0.91
 1 -8 -7 32.62 2.59
 1 -8 -7 30.72 1.12
 1 -8 -6 86.79 4.07
 1 -8 -5 2.07 1.02
 1 -8 -4 12.16 1.53
 1 -8 -3 3.48 0.73
 1 -8 -3 4.13 1.09
 1 -8 -2 39.93 2.49
 1 -8 -2 38.07 1.96
 1 -8 -1 58.2 3
 1 -8 0 35.9 1.69
 1 -8 0 39.01 2.49
 1 -8 1 43.05 1.69
 1 -8 1 48.39 2.65
 1 -8 2 3.49 0.92
 1 -8 2 3.02 0.43
 1 -8 3 106.13 2.36
 1 -7 -17 26.71 3.12
 1 -7 -16 28.93 3.16
 1 -7 -15 81.52 5.11
 1 -7 -14 138.56 6.57
 1 -7 -13 163.74 6.97
 1 -7 -12 133.33 6.04
 1 -7 -12 133.63 4.81
 1 -7 -11 40.01 3.11
 1 -7 -11 42.25 2.39
 1 -7 -10 225.36 7.59
 1 -7 -10 227.66 5.94
 1 -7 -9 436.03 11.1
 1 -7 -9 412.32 8.7
 1 -7 -8 805.48 16.78
 1 -7 -8 778.06 13.96
 1 -7 -7 293.79 8.15
 1 -7 -7 286.67 5.82
 1 -7 -6 104.79 2.5
 1 -7 -6 120.1 4.56
 1 -7 -5 272.86 7.43
 1 -7 -4 1155.53 21.11
 1 -7 -4 1117.82 20.29
 1 -7 -3 1708.94 29.3
 1 -7 -3 1660.84 28.25
 1 -7 -2 509.02 10.89
 1 -7 -2 503.82 9.87
 1 -7 -1 244.42 6.48
 1 -7 0 501.2 9.46
 1 -7 0 528.72 10.89
 1 -7 1 1340.83 22.11
 1 -7 1 1419.62 24.07
 1 -7 2 1124.48 18.14
 1 -7 3 188.14 3.61
 1 -6 -17 4.02 1.54
 1 -6 -16 35.96 3.42
 1 -6 -15 38.97 3.44
 1 -6 -14 0.43 0.78
 1 -6 -14 0.46 1.07
 1 -6 -13 4.24 1.15
 1 -6 -13 6.17 1.51
 1 -6 -12 58.77 3.19
 1 -6 -12 54.05 3.6
 1 -6 -11 48.17 3.25
 1 -6 -11 49.76 2.74
 1 -6 -10 115.55 4.99
 1 -6 -10 113.75 4.02
 1 -6 -9 22.69 1.59
 1 -6 -9 24.39 2.2
 1 -6 -8 4.02 0.7
 1 -6 -8 4.53 1.12
 1 -6 -7 34.13 2.35
 1 -6 -7 34.09 1.58
 1 -6 -6 349.87 8.56
 1 -6 -6 332.18 6.45
 1 -6 -5 48.8 2.63
 1 -6 -5 47.51 1.44
 1 -6 -5 47.5 2.41
 1 -6 -4 6.39 0.84
 1 -6 -4 5.06 0.9
 1 -6 -3 1.73 0.77
 1 -6 -3 2.69 0.56
 1 -6 -2 55.58 2.58
 1 -6 -2 54.31 2.1
 1 -6 -1 1338.27 22.78
 1 -6 -1 1281.5 21.52
 1 -6 0 79.49 2.39
 1 -6 0 84.8 3.14
 1 -6 1 13.93 0.8
 1 -6 1 12.8 1.23
 1 -6 2 130.27 2.8
 1 -6 3 265.41 4.79
 1 -5 -18 24.46 2.96
 1 -5 -17 38.26 3.52
 1 -5 -16 93.76 5.01
 1 -5 -16 97.51 5.41
 1 -5 -15 110.25 5.67
 1 -5 -15 123.16 5.52
 1 -5 -14 167.81 6.86
 1 -5 -14 167.76 6.36
 1 -5 -13 71.09 3.79
 1 -5 -13 75.08 4.29
 1 -5 -12 161.63 6.27
 1 -5 -12 157.68 5.59
 1 -5 -11 246.46 7.79
 1 -5 -11 251.8 7.08
 1 -5 -10 240.67 7.41
 1 -5 -10 248.46 6.68
 1 -5 -9 234.96 7.03
 1 -5 -9 231.68 6.1
 1 -5 -8 126.78 4.69
 1 -5 -8 125.12 3.85
 1 -5 -7 274.14 6.14
 1 -5 -7 289.04 7.47
 1 -5 -6 1341.07 23.71
 1 -5 -6 1319.87 21.89
 1 -5 -5 873.59 16.22
 1 -5 -5 847.53 14.28
 1 -5 -5 868.74 16
 1 -5 -4 473.29 9.66
 1 -5 -4 439.24 7.66
 1 -5 -4 470.18 9.29
 1 -5 -3 49.31 2.3
 1 -5 -3 53.02 2.1
 1 -5 -2 1685.3 28.82
 1 -5 -2 1805.71 29.05
 1 -5 -2 1718.31 28.03
 1 -5 -1 1405.61 24.12
 1 -5 -1 1494.12 24.21
 1 -5 -1 1404.93 23.07
 1 -5 0 1374.22 22.25
 1 -5 0 1376.41 23.27
 1 -5 1 471.81 8.24
 1 -5 1 486.69 9.48
 1 -5 2 349.83 6.11
 1 -5 6 56.96 2.77
 1 -4 -18 30.41 3.2
 1 -4 -18 33.99 3.28
 1 -4 -17 68.74 4.53
 1 -4 -17 69.25 4.7
 1 -4 -16 31.05 3.02
 1 -4 -16 27.84 2.82
 1 -4 -15 16.57 2.26
 1 -4 -15 16.89 2.2
 1 -4 -14 15.48 2.09
 1 -4 -14 20.15 2.24
 1 -4 -13 198.68 6.88
 1 -4 -13 201.71 7.23
 1 -4 -12 145.66 5.8
 1 -4 -12 151.73 5.59
 1 -4 -11 6.34 1.16
 1 -4 -11 2.79 0.93
 1 -4 -10 5.4 1.13
 1 -4 -10 6.01 1.09
 1 -4 -9 236.4 6.89
 1 -4 -9 234.46 6.3
 1 -4 -8 356.32 8.58
 1 -4 -8 337.75 7.78
 1 -4 -7 524.05 11.14
 1 -4 -7 522.65 10.25
 1 -4 -6 53.69 2.55
 1 -4 -6 51.95 2.02
 1 -4 -5 120.86 3.86
 1 -4 -5 119.99 3.07
 1 -4 -5 124.69 3.85
 1 -4 -4 600.73 11.4
 1 -4 -4 582.36 10.02
 1 -4 -4 598.54 11.18
 1 -4 -3 2989.43 46.99
 1 -4 -3 2960.34 46.87
 1 -4 -3 2897.59 45.22
 1 -4 -3 2970.35 46.42
 1 -4 -2 771.73 14.07
 1 -4 -2 790.51 13.48
 1 -4 -2 823.52 14.22
 1 -4 -1 31.86 1.58
 1 -4 -1 33.61 1.58
 1 -4 -1 30.11 1.14
 1 -4 0 455.63 8.06
 1 -4 0 459.76 8.77
 1 -4 1 851.55 13.88
 1 -4 1 870.81 14.97
 1 -4 2 5477.65 83.81
 1 -4 4 532.03 10.49
 1 -4 5 28.66 1.81
 1 -4 6 497.18 10.81
 1 -3 -18 46.4 3.93
 1 -3 -18 37.35 3.5
 1 -3 -17 38.3 3.36
 1 -3 -17 41.94 3.55
 1 -3 -16 7.11 1.59
 1 -3 -16 9.88 1.91
 1 -3 -15 16.61 2.17
 1 -3 -15 12.94 1.93
 1 -3 -14 64.24 3.92
 1 -3 -14 62.91 3.87
 1 -3 -13 112.83 5.11
 1 -3 -13 122.48 5.26
 1 -3 -12 284.54 8.26
 1 -3 -12 269.7 8.2
 1 -3 -11 69.61 3.61
 1 -3 -11 73.58 3.6
 1 -3 -10 2.6 0.89
 1 -3 -10 4.76 1.09
 1 -3 -9 156.61 4.98
 1 -3 -9 160.21 5.25
 1 -3 -8 425.35 9.25
 1 -3 -8 427.22 9.63
 1 -3 -7 1352.72 23.24
 1 -3 -7 1361.6 23.78
 1 -3 -6 16.48 1.18
 1 -3 -6 18.36 1.4
 1 -3 -5 30.94 1.7
 1 -3 -5 31.43 1.44
 1 -3 -4 337.92 7.09
 1 -3 -4 339.39 6.39
 1 -3 -4 341.22 7.32
 1 -3 -3 2414.92 38.42
 1 -3 -3 2410.08 37.43
 1 -3 -3 2402.51 38.61
 1 -3 -3 2402.71 38.12
 1 -3 -2 2559.06 41.04
 1 -3 -2 2609.92 40.54
 1 -3 -2 2619.22 41.2
 1 -3 -1 87.95 2.51
 1 -3 -1 87.03 2.34
 1 -3 -1 91.76 2.55
 1 -3 -1 87.05 1.95
 1 -3 0 7.11 0.69
 1 -3 0 5.94 0.49
 1 -3 1 335.43 5.84
 1 -3 3 933.97 16.28
 1 -3 4 91.3 3.13
 1 -3 5 4.74 0.76
 1 -3 6 135.85 4.54
 1 -2 -19 42.59 3.96
 1 -2 -18 22.12 2.6
 1 -2 -18 20.56 2.67
 1 -2 -17 24.08 2.65
 1 -2 -17 22.57 2.73
 1 -2 -16 43.9 3.47
 1 -2 -16 39.4 3.43
 1 -2 -15 175.72 7.1
 1 -2 -15 177.05 6.86
 1 -2 -14 95.19 4.87
 1 -2 -13 56.87 3.53
 1 -2 -12 90.66 4.36
 1 -2 -11 305.22 8.43
 1 -2 -10 1134.36 21.44
 1 -2 -9 648.8 13.41
 1 -2 -8 42.11 2.3
 1 -2 -7 421.71 8.95
 1 -2 -6 1425.92 24.11
 1 -2 -6 1438.69 24.25
 1 -2 -5 2409.78 38.52
 1 -2 -5 2387.76 38.33
 1 -2 -4 1268.18 20.75
 1 -2 -4 1270.81 20.97
 1 -2 -3 496.82 8.58
 1 -2 -3 493.3 8.88
 1 -2 -2 450.13 8.02
 1 -2 -2 451.66 8.22
 1 -2 -2 454.61 7.63
 1 -2 -1 491.71 8.48
 1 -2 -1 483.11 8.57
 1 -2 -1 493.57 8.5
 1 -2 0 1402.97 22.06
 1 -2 0 1398.12 22.35
 1 -2 1 618.92 10.17
 1 -2 3 843.93 14.87
 1 -2 4 2530.94 41.06
 1 -2 5 2857.6 46.6
 1 -2 6 573.63 12.02
 1 -1 -19 4.63 1.71
 1 -1 -18 1.53 1.21
 1 -1 -18 3.12 1.56
 1 -1 -17 2.46 1.37
 1 -1 -16 1.33 1.11
 1 -1 -15 50.3 3.73
 1 -1 -14 85.89 4.68
 1 -1 -13 3.86 1.26
 1 -1 -12 14.31 1.86
 1 -1 -11 32.65 2.53
 1 -1 -10 229.98 6.86
 1 -1 -9 420.51 9.87
 1 -1 -8 2.61 0.85
 1 -1 -7 27.61 1.8
 1 -1 -6 30.17 1.71
 1 -1 -5 678.49 12.33
 1 -1 -4 343.5 6.53
 1 -1 -4 343.79 6.76
 1 -1 -3 94.72 2.29
 1 -1 -3 96.75 2.46
 1 -1 -2 63.88 1.59
 1 -1 -2 66.63 1.72
 1 -1 -2 66.58 1.88
 1 -1 -1 56.11 1.52
 1 -1 -1 54.39 1.44
 1 -1 -1 56.65 1.37
 1 -1 0 857.12 13.73
 1 -1 6 202.6 5.8
 1 0 -19 14.4 2.58
 1 0 -18 50.24 4.2
 1 0 -17 191 8.2
 1 0 -16 112.44 5.91
 1 0 -15 52.49 3.87
 1 0 -14 90.05 4.88
 1 0 -13 476.13 12.44
 1 0 -12 917.94 19.27
 1 0 -11 752.83 16.03
 1 0 -11 717.13 15.94
 1 0 -10 428.27 10.43
 1 0 -10 421.85 10.44
 1 0 -9 223.41 6.6
 1 0 -9 226.95 6.65
 1 0 -8 1599.01 27.95
 1 0 -8 1590.67 27.95
 1 0 -7 3769.84 60.5
 1 0 -7 3770.16 60.51
 1 0 -6 1821.5 30.54
 1 0 -6 1836.86 30.52
 1 0 -5 310.96 6.73
 1 0 -4 113.27 3.14
 1 0 -3 3732.48 58.01
 1 0 -2 2163.85 33.85
 1 0 -2 2161.27 33.74
 1 0 1 3725.99 57.51
 1 1 -19 14.39 2.54
 1 1 -18 2.71 1.58
 1 1 -17 5.61 1.75
 1 1 -16 1.18 1.41
 1 1 -15 9.79 1.89
 1 1 -14 15.17 2.31
 1 1 -13 21.91 2.44
 1 1 -13 17.33 2.19
 1 1 -12 23.54 2.3
 1 1 -12 19.75 2.21
 1 1 -11 3.1 1.09
 1 1 -11 1.63 0.97
 1 1 -10 188.07 6.26
 1 1 -10 181.63 6.02
 1 1 -9 86.81 3.88
 1 1 -9 89.12 3.75
 1 1 -8 6.35 1.13
 1 1 -8 4.6 0.92
 1 1 -7 12.76 1.42
 1 1 -7 12.48 1.26
 1 1 -6 5.58 0.99
 1 1 -6 4.34 0.81
 1 1 -5 898.76 16.17
 1 1 -5 913.39 15.73
 1 1 -4 777.81 13.78
 1 1 -4 780.06 13.28
 1 1 -3 843.42 14.35
 1 1 -3 841.76 13.83
 1 1 -2 44.94 1.5
 1 1 -2 44.31 1.25
 1 1 -1 129.34 2.56
 1 1 -1 117.59 2.66
 1 1 0 284.85 5.32
 1 1 1 332.9 6.31
 1 1 2 13.22 0.96
 1 2 -19 93.25 6.1
 1 2 -18 95.83 6.07
 1 2 -17 34.32 3.47
 1 2 -16 13.54 2.24
 1 2 -15 287.72 9.8
 1 2 -15 273.47 9.23
 1 2 -14 756.93 17.58
 1 2 -14 706.49 16.72
 1 2 -13 332.93 10.12
 1 2 -13 332.01 9.67
 1 2 -12 131.73 5.68
 1 2 -12 124.54 5.25
 1 2 -11 103.33 4.75
 1 2 -11 99.62 4.37
 1 2 -10 715.51 15.34
 1 2 -10 695.4 14.64
 1 2 -9 850.28 16.94
 1 2 -9 813.54 16.16
 1 2 -8 175.39 5.12
 1 2 -8 176.28 5.6
 1 2 -7 367.75 8.64
 1 2 -7 361.89 7.98
 1 2 -6 441.2 9.51
 1 2 -6 442.49 8.82
 1 2 -5 2750.54 44.34
 1 2 -5 2739.07 43.39
 1 2 -4 2620.83 42.01
 1 2 -4 2590.34 40.9
 1 2 -4 2656.29 41.03
 1 2 -3 2437.85 38.3
 1 2 -3 2510.94 38.22
 1 2 -3 2469.32 39.27
 1 2 -2 305.83 5.42
 1 2 -2 324.71 6.11
 1 2 -2 324.04 5.51
 1 2 -1 1635.67 25.81
 1 2 -1 1647.28 25.26
 1 2 -1 1604.4 25.53
 1 2 0 9999 147.98
 1 2 0 9496.83 147.19
 1 2 1 8569.23 128.23
 1 2 1 8179.13 127.74
 1 2 2 1704.01 27.91
 1 3 -19 -0.33 1.27
 1 3 -18 5.17 1.84
 1 3 -17 63.79 4.77
 1 3 -16 80.68 5.18
 1 3 -16 73.68 4.58
 1 3 -15 56.31 4.2
 1 3 -15 50.74 3.66
 1 3 -14 5.56 1.59
 1 3 -14 4.53 1.43
 1 3 -13 19.97 2.36
 1 3 -13 18.33 2.13
 1 3 -12 358.67 9.72
 1 3 -12 373.04 10.57
 1 3 -11 451.66 11.47
 1 3 -11 420.72 10.47
 1 3 -10 82.32 4.09
 1 3 -10 69.83 3.36
 1 3 -9 119.39 4.25
 1 3 -9 126.56 4.91
 1 3 -8 58.56 3.12
 1 3 -8 57.18 2.62
 1 3 -7 911.81 17.56
 1 3 -7 925.22 16.56
 1 3 -6 1363.76 24.13
 1 3 -6 1382.28 23.01
 1 3 -5 445.65 9.34
 1 3 -5 440.05 7.97
 1 3 -5 454.06 8.35
 1 3 -4 64.65 1.82
 1 3 -4 63.38 1.69
 1 3 -4 65.82 2.52
 1 3 -4 64.19 1.87
 1 3 -3 547.12 9.02
 1 3 -3 548.06 10.14
 1 3 -3 547.64 8.94
 1 3 -3 542.75 9.36
 1 3 -2 554.94 9.51
 1 3 -2 556.56 9.93
 1 3 -1 2843.64 44.3
 1 3 -1 2806.86 43.98
 1 3 -1 2836.08 44.35
 1 3 -1 2848.6 44.89
 1 3 0 62.98 1.7
 1 3 0 67.32 2.27
 1 3 0 59.54 1.71
 1 3 1 113.35 2.93
 1 3 1 116.49 3.33
 1 3 2 613.28 11.57
 1 3 2 615.09 11.25
 1 3 3 1695.68 28.39
 1 3 3 1683.8 28.12
 1 3 4 1611.74 27.41
 1 4 -19 15.16 2.68
 1 4 -18 14.42 2.58
 1 4 -17 64.37 4.86
 1 4 -16 192.15 8.23
 1 4 -16 177.64 7.29
 1 4 -15 124.73 6.32
 1 4 -15 114.28 5.5
 1 4 -14 16.68 2.4
 1 4 -14 19.98 2.27
 1 4 -13 110.21 5.46
 1 4 -13 101.53 4.72
 1 4 -12 415.1 11.37
 1 4 -12 391.71 10.18
 1 4 -11 697.96 15.78
 1 4 -11 671.72 14.42
 1 4 -10 220.84 7.23
 1 4 -10 223.12 6.43
 1 4 -9 20.71 2.03
 1 4 -9 20.56 1.67
 1 4 -8 10.63 1.17
 1 4 -8 9.94 1.44
 1 4 -7 1521.12 26.61
 1 4 -7 1460.7 24.32
 1 4 -7 1513.92 25.21
 1 4 -6 2218.05 36.91
 1 4 -6 2169.21 34.68
 1 4 -6 2229.06 35.41
 1 4 -5 262.22 4.95
 1 4 -5 264.64 6.53
 1 4 -5 265.37 5.55
 1 4 -5 271.12 5.44
 1 4 -4 155.84 3.26
 1 4 -4 147.12 2.98
 1 4 -4 155.89 4.28
 1 4 -4 151.51 3.6
 1 4 -3 297.39 5.87
 1 4 -3 290.41 5.15
 1 4 -3 308.56 6.42
 1 4 -2 2035.95 32.21
 1 4 -2 2002.61 32.34
 1 4 -1 1248.87 20.26
 1 4 -1 1218.46 19.88
 1 4 -1 1192.65 19.82
 1 4 -1 1235.59 20.68
 1 4 0 9 0.67
 1 4 0 11.29 0.79
 1 4 0 9.34 0.82
 1 4 0 10.49 1.02
 1 4 1 28.51 1.65
 1 4 1 30.31 1.41
 1 4 2 75.55 2.87
 1 4 2 76.7 2.63
 1 4 3 889.04 16.3
 1 4 3 866.24 15.95
 1 4 4 551.5 11.42
 1 4 4 537.18 11.14
 1 5 -19 52.53 4.76
 1 5 -18 87.51 5.91
 1 5 -17 10 2.04
 1 5 -17 14.1 1.88
 1 5 -17 14.92 2.21
 1 5 -16 25.35 3.03
 1 5 -16 26.59 2.7
 1 5 -15 45.75 3.88
 1 5 -15 49.99 3.52
 1 5 -14 250.78 9
 1 5 -14 231.94 7.73
 1 5 -13 242.92 8.62
 1 5 -13 242.98 7.62
 1 5 -12 135.11 5.9
 1 5 -12 126.16 4.96
 1 5 -11 33.05 2.84
 1 5 -11 30.09 2.23
 1 5 -10 339.44 9.6
 1 5 -10 335.36 7.5
 1 5 -10 354.93 8.53
 1 5 -9 971.69 17.17
 1 5 -9 1004.49 19.92
 1 5 -9 1003.74 18.33
 1 5 -8 355.64 9.15
 1 5 -8 343.52 6.98
 1 5 -8 359.34 7.9
 1 5 -7 208.61 6.21
 1 5 -7 198.44 4.32
 1 5 -7 211.12 5.11
 1 5 -6 220.92 4.36
 1 5 -6 230.28 6.3
 1 5 -6 224.64 5.24
 1 5 -6 228.1 5.1
 1 5 -5 919.77 14.93
 1 5 -5 911.23 15.46
 1 5 -5 918.14 16.57
 1 5 -5 847.97 14.16
 1 5 -4 1862.96 29.97
 1 5 -4 1838.42 29.08
 1 5 -4 1829.35 30.69
 1 5 -3 1335.72 21.6
 1 5 -3 1256.64 20.43
 1 5 -3 1333.6 21.92
 1 5 -2 127.87 3.48
 1 5 -2 127.28 3.34
 1 5 -2 126.16 3.39
 1 5 -1 29.73 1.55
 1 5 -1 29 1.3
 1 5 -1 28.54 1.38
 1 5 -1 32.37 1.76
 1 5 0 739.01 13.44
 1 5 0 728.19 12.93
 1 5 0 749.87 13.77
 1 5 0 729.97 12.67
 1 5 1 1327.98 22.8
 1 5 1 1293.84 21.98
 1 5 1 1315.41 21.9
 1 5 2 260.95 6.54
 1 5 2 262.84 6.09
 1 5 3 47.92 2.49
 1 5 3 47.13 2.28
 1 5 4 200.85 5.88
 1 6 -19 17.75 2.96
 1 6 -18 37.34 3.91
 1 6 -18 34.25 3.28
 1 6 -17 20.03 2.94
 1 6 -17 17.77 2.38
 1 6 -16 -0.25 1.28
 1 6 -16 1.64 1
 1 6 -15 1.46 1.1
 1 6 -15 0.84 0.65
 1 6 -15 2.55 1.09
 1 6 -14 53.17 2.83
 1 6 -14 59.81 4.29
 1 6 -14 54.37 3.43
 1 6 -13 154.3 4.91
 1 6 -13 154.71 6.82
 1 6 -13 164.37 5.91
 1 6 -12 55.64 3.85
 1 6 -12 53.89 2.55
 1 6 -12 60.78 3.31
 1 6 -11 2.28 1.21
 1 6 -11 0.99 0.54
 1 6 -11 0.7 0.76
 1 6 -10 6.36 1.03
 1 6 -10 6.2 1.37
 1 6 -10 5.33 0.75
 1 6 -9 400.79 8.97
 1 6 -9 411.72 10.5
 1 6 -9 399.08 7.83
 1 6 -8 557.93 10.07
 1 6 -8 592.77 13.04
 1 6 -8 592.18 11.35
 1 6 -7 172.4 3.64
 1 6 -7 185.54 5.87
 1 6 -7 181.03 4.8
 1 6 -7 185.84 4.64
 1 6 -6 2.82 0.53
 1 6 -6 4.11 1.02
 1 6 -6 2.66 0.56
 1 6 -6 2.03 0.27
 1 6 -5 45.78 1.66
 1 6 -5 42.26 2.35
 1 6 -5 44.22 2.01
 1 6 -4 548.94 10.45
 1 6 -4 542.22 10.86
 1 6 -4 535.35 9.41
 1 6 -3 639.02 11.97
 1 6 -3 638.96 12.03
 1 6 -2 245.26 5.75
 1 6 -2 240.25 5.38
 1 6 -2 231.09 5.43
 1 6 -2 240.59 6.17
 1 6 -1 32.14 1.77
 1 6 -1 33.58 1.45
 1 6 -1 30.75 1.61
 1 6 -1 34.33 1.96
 1 6 0 4.19 0.71
 1 6 0 3.91 0.58
 1 6 0 3.45 0.8
 1 6 1 78.92 2.85
 1 6 1 82.97 3.28
 1 6 1 77.55 2.7
 1 6 2 228.33 6.2
 1 6 2 225.04 5.65
 1 6 3 61.49 3
 1 6 4 10.75 1.36
 1 7 -19 24.84 3.45
 1 7 -18 1.48 1.47
 1 7 -17 33.36 3.67
 1 7 -17 33.17 3.02
 1 7 -16 158.28 7.72
 1 7 -16 158.96 6.47
 1 7 -15 140.51 6.94
 1 7 -15 131.4 5.62
 1 7 -14 58.83 4.35
 1 7 -14 61.54 3.59
 1 7 -13 4.82 1.42
 1 7 -13 3.2 0.74
 1 7 -13 3.54 1.02
 1 7 -12 113.52 5.58
 1 7 -12 118.22 3.71
 1 7 -12 124.22 4.79
 1 7 -11 360.76 10.53
 1 7 -11 358.5 7.51
 1 7 -11 365.85 8.93
 1 7 -10 639.2 11.5
 1 7 -10 632.87 14.94
 1 7 -10 649.75 13.15
 1 7 -9 127.33 3.12
 1 7 -9 132.84 5.36
 1 7 -9 130.85 4.2
 1 7 -8 80.94 2.08
 1 7 -8 88.93 4.13
 1 7 -8 93.63 3.19
 1 7 -7 464.88 9.21
 1 7 -7 472.38 10.99
 1 7 -6 1065.4 19.98
 1 7 -6 1056.32 17.99
 1 7 -5 953.86 16.1
 1 7 -5 958.47 17.9
 1 7 -4 241.41 4.98
 1 7 -4 246.24 6.19
 1 7 -3 380.25 8.19
 1 7 -3 377.97 8.07
 1 7 -2 881.75 15.41
 1 7 -2 863.76 15.72
 1 7 -2 876.66 16.56
 1 7 -1 1048.84 17.71
 1 7 -1 1064.19 19.38
 1 7 -1 1044.09 18.42
 1 7 0 1582.11 26.98
 1 7 0 1624.02 26.57
 1 7 0 1600.71 27.88
 1 7 1 151.53 4.47
 1 7 1 155.36 5
 1 7 1 154.27 4.32
 1 7 2 56.14 2.9
 1 7 2 58.12 2.59
 1 7 3 540.95 11.91
 1 7 4 1184.32 22.31
 1 7 5 726.32 15.42
 1 8 -18 2.89 1.64
 1 8 -17 6.03 1.86
 1 8 -16 25.62 3.26
 1 8 -15 2.52 1.52
 1 8 -15 4.96 1.21
 1 8 -14 0.73 1.09
 1 8 -14 2.37 0.96
 1 8 -13 37.22 3.39
 1 8 -13 37.79 2.65
 1 8 -12 3.92 1
 1 8 -12 5.05 1.5
 1 8 -11 20.33 1.15
 1 8 -11 17.96 2.22
 1 8 -11 21.96 1.82
 1 8 -10 1.62 0.64
 1 8 -10 3.19 1.26
 1 8 -10 1.28 0.33
 1 8 -9 28.23 2.54
 1 8 -9 23.19 1.62
 1 8 -8 109.8 3.53
 1 8 -8 106.48 4.65
 1 8 -7 8.77 0.91
 1 8 -7 7.91 1.31
 1 8 -6 14.49 1.02
 1 8 -6 14.59 1.55
 1 8 -5 110.15 3.02
 1 8 -5 107.35 4.02
 1 8 -4 53.89 2.58
 1 8 -4 56.13 1.98
 1 8 -4 57.85 2.69
 1 8 -3 26.44 1.65
 1 8 -3 26.97 1.8
 1 8 -3 29.18 2.1
 1 8 -2 12.31 1.43
 1 8 -2 11.8 1.06
 1 8 -2 13.53 1.27
 1 8 -1 171.06 4.21
 1 8 -1 179.58 5.54
 1 8 -1 181.6 5.03
 1 8 0 18.44 1.53
 1 8 0 17.99 1.3
 1 8 0 17.89 1.7
 1 8 1 40.62 2.28
 1 8 1 43.53 2.62
 1 8 1 42.29 2.14
 1 8 2 23.6 1.96
 1 8 3 17.99 1.78
 1 8 4 27.09 2.28
 1 8 5 35.66 2.68
 1 9 -18 36.5 3.98
 1 9 -17 69.46 5.33
 1 9 -16 31.35 3.51
 1 9 -15 9.31 2.07
 1 9 -14 68.4 4.77
 1 9 -13 160.16 7.19
 1 9 -13 160.85 5.65
 1 9 -12 157.37 6.97
 1 9 -12 173.76 5.57
 1 9 -11 10.58 1.29
 1 9 -11 12.62 2
 1 9 -10 46.43 3.34
 1 9 -10 47.49 2.45
 1 9 -9 201.15 7.06
 1 9 -9 198.16 5.35
 1 9 -8 434.63 8.97
 1 9 -8 429.65 11.01
 1 9 -7 212.55 5.18
 1 9 -7 214.8 6.77
 1 9 -6 58.79 2.21
 1 9 -6 56.44 3.07
 1 9 -5 42.26 1.79
 1 9 -5 41.2 2.48
 1 9 -4 310.39 6.46
 1 9 -4 303.78 7.47
 1 9 -4 299.63 7.57
 1 9 -4 310.74 8.37
 1 9 -3 677.51 13.11
 1 9 -3 686.32 13.61
 1 9 -3 687.73 14.44
 1 9 -2 289.57 6.55
 1 9 -2 290.25 7.23
 1 9 -2 294.55 7.9
 1 9 -1 100.94 2.99
 1 9 -1 102.61 4.18
 1 9 -1 95.07 3.64
 1 9 0 315.7 7.76
 1 9 0 323.07 8.39
 1 9 0 309.78 7.22
 1 9 1 351.72 8.58
 1 9 1 360.42 9.21
 1 9 2 752.8 15.78
 1 9 3 248.92 7.49
 1 9 4 89.8 4.27
 1 9 5 192.78 6.77
 1 10 -17 -0.11 1.2
 1 10 -16 2.78 1.45
 1 10 -15 33.98 3.59
 1 10 -14 14.25 2.4
 1 10 -13 -0.95 1.21
 1 10 -12 -0.92 1.2
 1 10 -11 17.57 2.27
 1 10 -10 66.99 4.11
 1 10 -10 66.72 2.89
 1 10 -9 10.49 1.07
 1 10 -9 9.38 1.48
 1 10 -8 12.59 1.12
 1 10 -8 11.72 1.69
 1 10 -7 12.05 1.04
 1 10 -7 12.72 1.6
 1 10 -6 142.56 3.9
 1 10 -6 150.61 5.34
 1 10 -5 79.16 3.58
 1 10 -5 81.31 3.56
 1 10 -5 80.92 2.71
 1 10 -4 28.48 1.56
 1 10 -4 25.2 1.85
 1 10 -4 27.07 2.01
 1 10 -4 27.58 2.31
 1 10 -3 4.34 1.25
 1 10 -3 3.77 0.9
 1 10 -3 4.63 0.85
 1 10 -2 21.95 1.47
 1 10 -2 20.64 2
 1 10 -2 20.29 1.75
 1 10 -1 130.69 4.61
 1 10 -1 129.75 3.57
 1 10 -1 134.84 5.15
 1 10 0 135.74 4.78
 1 10 0 139.33 5.26
 1 10 1 82.55 3.7
 1 10 1 84.31 4.07
 1 10 2 16.81 1.89
 1 10 3 4.12 1.21
 1 10 4 59.82 3.61
 1 10 5 29.6 2.65
 1 11 -17 4.5 1.7
 1 11 -16 21.5 3.14
 1 11 -15 66.27 4.94
 1 11 -14 92.85 5.71
 1 11 -13 29.22 3.19
 1 11 -12 19.04 2.52
 1 11 -11 133.99 6.23
 1 11 -10 290.24 9.41
 1 11 -9 137.72 5.89
 1 11 -8 42.34 2.04
 1 11 -8 41.31 3.02
 1 11 -7 33.1 1.75
 1 11 -7 33.18 2.62
 1 11 -6 76.14 2.7
 1 11 -6 71.98 3.66
 1 11 -6 75.97 3.7
 1 11 -5 281.43 6.35
 1 11 -5 282.96 7.82
 1 11 -5 275.73 7.57
 1 11 -5 272.44 8.53
 1 11 -4 170.78 5.29
 1 11 -4 171.84 5.67
 1 11 -4 170.98 6.26
 1 11 -3 48.35 2.42
 1 11 -3 47.45 2.8
 1 11 -3 45.3 3.07
 1 11 -2 20.52 1.85
 1 11 -2 19.31 1.39
 1 11 -2 22.86 2.15
 1 11 -1 231.62 6.8
 1 11 -1 240.53 7.52
 1 11 0 348.51 9.55
 1 11 0 334.75 8.79
 1 11 1 128.64 4.98
 1 11 1 134.35 5.45
 1 11 2 69.26 3.87
 1 11 3 60.3 3.65
 1 11 4 205.81 7.31
 1 11 5 165.64 6.61
 1 12 -16 9.99 2.29
 1 12 -15 0.45 1.24
 1 12 -14 2.01 1.28
 1 12 -13 26.88 3.07
 1 12 -12 73.64 4.79
 1 12 -11 35.48 3.25
 1 12 -10 8.19 1.61
 1 12 -9 3.91 1.33
 1 12 -8 89.17 4.55
 1 12 -7 231.3 7.41
 1 12 -7 225.1 7.3
 1 12 -6 72.91 3.82
 1 12 -6 73.86 3.72
 1 12 -6 74.37 4.32
 1 12 -5 10.45 1.7
 1 12 -5 10.45 1.04
 1 12 -5 9.97 1.54
 1 12 -5 11.2 1.4
 1 12 -4 69.45 3.61
 1 12 -4 68.53 3.17
 1 12 -4 70.75 4
 1 12 -3 114.62 3.94
 1 12 -3 118.6 4.74
 1 12 -3 120.11 5.28
 1 12 -2 89.36 3.13
 1 12 -2 90.02 4.5
 1 12 -2 95.72 4.22
 1 12 -1 74.09 3.75
 1 12 -1 77.75 4.15
 1 12 0 24.61 2.21
 1 12 0 23.74 2.35
 1 12 1 32.02 2.69
 1 12 1 33.75 2.57
 1 12 2 102.87 4.94
 1 12 3 79.07 4.39
 1 12 4 32.68 2.85
 1 12 5 61.35 4.01
 1 13 -15 -0.02 1.17
 1 13 -14 1.78 1.13
 1 13 -13 6.16 1.73
 1 13 -12 47.75 4
 1 13 -11 61.51 4.28
 1 13 -10 5.46 1.45
 1 13 -9 8.98 1.63
 1 13 -8 19.61 2.16
 1 13 -8 20.14 2.22
 1 13 -7 60.26 3.65
 1 13 -7 57.37 3.53
 1 13 -7 58.34 4.11
 1 13 -6 68.06 3.63
 1 13 -6 68.27 3.83
 1 13 -6 65.31 4.23
 1 13 -5 9.33 1.65
 1 13 -5 11.01 1.63
 1 13 -5 13.18 1.53
 1 13 -4 9.93 1.8
 1 13 -4 9.94 1.25
 1 13 -4 10.43 1.58
 1 13 -3 59.42 2.72
 1 13 -3 67.38 4.05
 1 13 -3 60.19 3.49
 1 13 -2 128.08 5.2
 1 13 -2 130.91 5.74
 1 13 -1 74.28 3.89
 1 13 -1 76.16 4.32
 1 13 0 20.62 2.12
 1 13 0 21.54 2.3
 1 13 1 13.31 1.87
 1 13 2 33.4 2.96
 1 13 3 92.26 4.95
 1 13 4 8.86 1.66
 1 13 5 3.9 1.31
 1 14 -14 38.44 3.91
 1 14 -13 15 2.42
 1 14 -12 9 1.93
 1 14 -11 18.74 2.45
 1 14 -10 33.09 3.03
 1 14 -10 35.64 3.22
 1 14 -9 97.47 5.12
 1 14 -9 106.74 5.34
 1 14 -8 59.57 3.86
 1 14 -8 58.8 3.78
 1 14 -8 57.41 4.23
 1 14 -7 29.54 2.55
 1 14 -7 28.59 2.62
 1 14 -7 29.03 3.01
 1 14 -6 42.11 3.11
 1 14 -6 43.81 2.9
 1 14 -6 40.6 3.36
 1 14 -5 83.37 4.36
 1 14 -5 80.25 4.7
 1 14 -4 123.38 5.86
 1 14 -4 121.94 5.28
 1 14 -3 43.08 3.4
 1 14 -3 46.27 3.21
 1 14 -2 52.46 3.4
 1 14 -2 52.84 3.72
 1 14 -1 67.63 3.89
 1 14 -1 58.38 3.96
 1 14 0 95.3 4.7
 1 14 0 86.86 4.84
 1 14 1 65.06 4.16
 1 14 2 42.41 3.4
 1 14 3 26.92 2.76
 1 14 4 24.26 2.7
 1 14 5 80.35 4.91
 1 15 -12 -3.02 1.44
 1 15 -11 0.35 0.94
 1 15 -11 0.86 0.94
 1 15 -10 7.04 1.89
 1 15 -10 4.6 1.37
 1 15 -10 2.37 1.11
 1 15 -9 6.79 1.88
 1 15 -9 4.58 1.42
 1 15 -9 7.29 1.57
 1 15 -8 5.12 1.48
 1 15 -8 6.61 1.73
 1 15 -7 -1.6 1.13
 1 15 -7 -0.65 0.9
 1 15 -6 2.84 1.23
 1 15 -6 2.11 0.96
 1 15 -5 3.92 1.19
 1 15 -5 7.06 1.69
 1 15 -4 21.36 2.31
 1 15 -4 23.34 2.71
 1 15 -3 14.82 2.01
 1 15 -3 15.2 2.14
 1 15 -2 -0.28 0.88
 1 15 -2 1.99 1.16
 1 15 -1 0.25 0.85
 1 15 -1 2.1 1.26
 1 15 0 7.04 1.56
 1 15 0 7.16 1.57
 1 15 1 10.35 1.89
 1 15 2 1.62 1.11
 1 15 3 1.11 1.06
 1 15 4 2.84 1.27
 1 15 5 0.38 0.97
 1 16 -10 31.24 3.53
 1 16 -10 28.7 2.95
 1 16 -9 10.7 2.13
 1 16 -9 12.1 2.06
 1 16 -8 8.48 1.94
 1 16 -8 10.52 1.92
 1 16 -7 33.81 3.07
 1 16 -7 33.52 3.44
 1 16 -6 48.41 3.61
 1 16 -6 49.26 4.05
 1 16 -5 36.46 3.41
 1 16 -5 30.87 2.89
 1 16 -4 15.16 2.12
 1 16 -4 18.11 2.45
 1 16 -3 26.23 2.89
 1 16 -3 22.32 2.45
 1 16 -2 40.04 3.25
 1 16 -2 39.83 3.48
 1 16 -1 64.79 4.22
 1 16 -1 67.42 4.55
 1 16 0 52.39 3.97
 1 16 1 21.32 2.59
 1 16 2 24.17 2.79
 1 17 -8 2.03 1.28
 1 17 -8 -0.93 1.01
 1 17 -7 -1.16 1.09
 1 17 -7 -1 1.16
 1 17 -6 5.67 1.53
 1 17 -6 4.47 1.57
 1 17 -5 -0.97 1.12
 1 17 -5 -0.86 1.03
 1 17 -4 -1.49 1.07
 1 17 -4 0.84 0.94
 1 17 -3 4.11 1.31
 1 17 -2 -0.64 1.03
 1 17 -1 0.01 0.88
 2 -17 -3 11.98 2.34
 2 -17 -2 2 1.42
 2 -17 -1 1.8 1.42
 2 -16 -6 32.65 3.54
 2 -16 -5 22.78 2.94
 2 -16 -4 18.34 2.61
 2 -16 -3 18.88 2.67
 2 -16 -2 40.51 3.8
 2 -16 -1 45.07 3.92
 2 -15 -8 1.31 1.37
 2 -15 -8 0.22 0.95
 2 -15 -7 -1.05 1.08
 2 -15 -7 0.3 0.9
 2 -15 -6 2.31 1.52
 2 -15 -6 0.52 0.83
 2 -15 -5 3.33 1.56
 2 -15 -5 1.56 0.87
 2 -15 -4 2.33 1.44
 2 -15 -4 -0.34 0.77
 2 -15 -3 4.76 1.63
 2 -15 -2 0.96 1.27
 2 -15 -1 1.85 1.22
 2 -15 0 -0.11 1.16
 2 -14 -10 24.55 3.07
 2 -14 -10 23.44 2.91
 2 -14 -9 39 3.79
 2 -14 -9 33.7 3.31
 2 -14 -8 61.17 4.58
 2 -14 -8 57.61 4.13
 2 -14 -7 51.03 3.69
 2 -14 -7 53.78 4.25
 2 -14 -6 51.49 3.56
 2 -14 -6 51.25 4.05
 2 -14 -5 34.42 2.83
 2 -14 -5 38.75 3.49
 2 -14 -4 43.8 2.97
 2 -14 -4 41.33 3.58
 2 -14 -3 85.9 4.1
 2 -14 -3 88.36 5.12
 2 -14 -2 145.92 5.2
 2 -14 -2 147.33 6.61
 2 -14 -1 65.95 3.17
 2 -14 -1 70 4.42
 2 -14 0 42.59 3.45
 2 -13 -11 3.84 1.47
 2 -13 -11 1.8 1.33
 2 -13 -10 1.93 1.42
 2 -13 -10 1.82 1.2
 2 -13 -9 13.67 2.28
 2 -13 -9 8.91 1.81
 2 -13 -8 2.88 1.27
 2 -13 -8 2.44 1.28
 2 -13 -7 6.35 1.6
 2 -13 -7 5.4 1.52
 2 -13 -6 14.27 2.29
 2 -13 -6 14.76 1.94
 2 -13 -5 59.92 3.58
 2 -13 -5 56.99 4.03
 2 -13 -4 42.35 2.9
 2 -13 -4 38.02 3.28
 2 -13 -3 28.11 2.22
 2 -13 -3 28.92 2.84
 2 -13 -2 6.2 1.57
 2 -13 -2 5.2 1.04
 2 -13 -1 17.99 1.65
 2 -13 -1 21.01 2.43
 2 -13 0 90.07 3.44
 2 -13 0 92.59 4.9
 2 -13 1 51.07 2.35
 2 -12 -13 13.91 2.46
 2 -12 -12 15.2 2.49
 2 -12 -11 19.6 2.71
 2 -12 -10 69.66 4.66
 2 -12 -9 55.93 4.11
 2 -12 -8 27.85 2.88
 2 -12 -7 26.06 2.72
 2 -12 -7 26.42 2.54
 2 -12 -6 79.5 4.63
 2 -12 -6 79.07 4.24
 2 -12 -5 106.34 4.77
 2 -12 -5 109.79 5.4
 2 -12 -4 137.76 5.23
 2 -12 -4 129.11 5.82
 2 -12 -3 54.38 3.02
 2 -12 -3 48.78 3.5
 2 -12 -2 101.9 4.06
 2 -12 -2 106.08 5.08
 2 -12 -1 167.48 5.13
 2 -12 -1 162.33 6.4
 2 -12 0 202.62 5.57
 2 -12 0 214.3 7.38
 2 -12 1 167.98 4.64
 2 -12 2 61.95 2.35
 2 -12 3 24.74 1.27
 2 -11 -14 8 1.91
 2 -11 -13 18.62 2.58
 2 -11 -12 32.42 3.31
 2 -11 -11 33.71 3.24
 2 -11 -10 12.77 2
 2 -11 -9 32.75 3.04
 2 -11 -8 63.69 4.1
 2 -11 -7 179.31 6.97
 2 -11 -6 104.17 5.09
 2 -11 -6 109.73 4.89
 2 -11 -5 50.19 3.43
 2 -11 -5 52.72 3.22
 2 -11 -4 42.84 2.75
 2 -11 -4 41.88 3.1
 2 -11 -3 105.71 4.22
 2 -11 -3 107.23 4.92
 2 -11 -2 184.29 5.55
 2 -11 -2 178.34 6.53
 2 -11 -1 125.17 4.19
 2 -11 -1 117.96 5.14
 2 -11 0 38.08 2.05
 2 -11 0 39.09 2.9
 2 -11 1 31.35 1.73
 2 -11 1 36.28 2.82
 2 -11 2 164.8 4.22
 2 -11 3 279.8 5.8
 2 -10 -15 6.26 1.81
 2 -10 -14 5.11 1.61
 2 -10 -13 16.93 2.42
 2 -10 -12 28.59 2.99
 2 -10 -11 69.11 4.44
 2 -10 -10 46.23 3.53
 2 -10 -9 1.77 0.97
 2 -10 -8 15.24 2.05
 2 -10 -7 59.44 3.71
 2 -10 -6 111 5
 2 -10 -5 48.16 3.19
 2 -10 -5 42.41 2.78
 2 -10 -4 6.14 0.87
 2 -10 -4 7.79 1.4
 2 -10 -4 5.77 1.11
 2 -10 -3 62.85 3.06
 2 -10 -3 59.17 3.47
 2 -10 -2 251.93 6.62
 2 -10 -2 248.58 7.61
 2 -10 -1 242.61 6.2
 2 -10 -1 235.9 7.34
 2 -10 0 11.9 1.67
 2 -10 0 10.32 1.08
 2 -10 1 6.46 0.82
 2 -10 1 5.84 1.22
 2 -10 2 95.13 2.89
 2 -10 3 186.32 4.27
 2 -9 -15 41.58 3.77
 2 -9 -14 104.09 5.72
 2 -9 -13 97.84 5.4
 2 -9 -12 95.33 5.15
 2 -9 -11 63.18 4.04
 2 -9 -10 209.81 7.59
 2 -9 -9 203.56 7.24
 2 -9 -8 485.76 12.22
 2 -9 -7 157.55 5.95
 2 -9 -6 91.25 4.29
 2 -9 -5 323.31 8.72
 2 -9 -5 289.55 7.33
 2 -9 -4 587.1 13.12
 2 -9 -4 627.6 12.72
 2 -9 -4 539.15 11.27
 2 -9 -3 267.16 6.84
 2 -9 -3 236.79 5.84
 2 -9 -3 256.72 7.46
 2 -9 -2 151.41 4.65
 2 -9 -2 145.95 5.32
 2 -9 -1 172.02 4.83
 2 -9 -1 179.1 5.9
 2 -9 0 336.23 7.36
 2 -9 0 348.65 8.9
 2 -9 1 919.71 16.1
 2 -9 2 569.62 10.43
 2 -9 3 268.52 5.55
 2 -8 -16 -1.79 1.41
 2 -8 -15 0.49 0.93
 2 -8 -14 4.76 1.45
 2 -8 -13 5.72 1.49
 2 -8 -12 4.04 1.22
 2 -8 -11 4.17 1.27
 2 -8 -10 11.93 1.12
 2 -8 -10 14.02 1.94
 2 -8 -9 87.51 4.35
 2 -8 -9 87.79 2.91
 2 -8 -8 4.98 1.2
 2 -8 -7 3.16 1.03
 2 -8 -6 -1.08 0.96
 2 -8 -5 3.46 1.12
 2 -8 -5 1.48 0.52
 2 -8 -4 164.14 5.51
 2 -8 -4 172.66 5.3
 2 -8 -4 154.76 4.44
 2 -8 -3 84.76 3.35
 2 -8 -3 76.41 2.64
 2 -8 -3 81.89 3.69
 2 -8 -2 18.1 1.45
 2 -8 -2 14.51 1.63
 2 -8 -1 180.56 4.86
 2 -8 -1 190.55 5.82
 2 -8 0 1.88 0.83
 2 -8 0 0.76 0.42
 2 -8 1 114.24 3.25
 2 -8 2 19.89 1.15
 2 -8 3 38.1 1.53
 2 -7 -17 33.79 3.33
 2 -7 -16 47.81 3.82
 2 -7 -15 119.08 5.92
 2 -7 -14 85.43 4.83
 2 -7 -13 73.03 4.31
 2 -7 -12 101.14 4.99
 2 -7 -12 109.66 4.24
 2 -7 -11 417.89 11.18
 2 -7 -11 434.11 9.74
 2 -7 -10 410.49 10.67
 2 -7 -10 399.78 8.91
 2 -7 -9 324.5 8.96
 2 -7 -9 324.75 7.29
 2 -7 -8 190.35 6.25
 2 -7 -8 189.11 4.71
 2 -7 -7 679.71 14.34
 2 -7 -7 667.73 11.96
 2 -7 -6 931.43 17.83
 2 -7 -6 883.53 17.02
 2 -7 -5 1169.34 21.34
 2 -7 -5 1124.08 20.24
 2 -7 -4 250.21 6.84
 2 -7 -4 264.94 6.77
 2 -7 -4 246.41 5.85
 2 -7 -3 353.87 8.53
 2 -7 -3 362.91 8.18
 2 -7 -3 348.27 7.12
 2 -7 -2 1719.04 29.12
 2 -7 -2 1759.84 30.02
 2 -7 -1 1934.41 31.95
 2 -7 -1 1962.09 33.14
 2 -7 0 1201.46 20.46
 2 -7 0 1230.27 21.9
 2 -7 1 305.58 6.3
 2 -7 2 372.63 7.2
 2 -7 3 416.26 7.82
 2 -6 -17 1.51 1.18
 2 -6 -16 -0.41 0.92
 2 -6 -15 5.99 1.62
 2 -6 -14 30.92 2.55
 2 -6 -14 25.92 2.64
 2 -6 -13 57.85 3.72
 2 -6 -13 59.37 3.38
 2 -6 -12 6.05 1.16
 2 -6 -12 4.32 1.24
 2 -6 -11 -0.48 0.64
 2 -6 -11 0.81 0.85
 2 -6 -10 0.57 0.6
 2 -6 -10 0.2 0.76
 2 -6 -9 82.06 3.83
 2 -6 -9 78.93 3.07
 2 -6 -8 137.08 4.9
 2 -6 -8 128.92 3.87
 2 -6 -7 1.89 0.51
 2 -6 -7 1.68 0.82
 2 -6 -6 6.83 0.71
 2 -6 -6 6.88 1.09
 2 -6 -6 8.89 1.03
 2 -6 -5 4.67 0.97
 2 -6 -5 3.54 0.61
 2 -6 -4 143.15 4.59
 2 -6 -4 150.23 3.99
 2 -6 -3 327.53 7.72
 2 -6 -3 330.32 7.5
 2 -6 -3 325.35 6.51
 2 -6 -2 189.06 4.89
 2 -6 -2 184.44 3.93
 2 -6 -2 194.68 5.33
 2 -6 -1 198.48 4.85
 2 -6 -1 201.36 5.47
 2 -6 0 10.68 0.91
 2 -6 0 10.61 1.21
 2 -6 1 617.71 11.01
 2 -6 2 254.87 5.28
 2 -6 3 62.71 2.06
 2 -5 -18 44.93 3.74
 2 -5 -17 52.61 3.9
 2 -5 -16 45.55 3.54
 2 -5 -16 41.97 3.3
 2 -5 -15 105.81 5.25
 2 -5 -15 105.05 5.05
 2 -5 -14 113.67 5.3
 2 -5 -14 106.46 4.85
 2 -5 -13 258.2 8.18
 2 -5 -13 253.94 7.72
 2 -5 -12 201.9 6.84
 2 -5 -12 202.02 6.42
 2 -5 -11 109.84 4.63
 2 -5 -11 107.73 4.23
 2 -5 -10 130.7 4.93
 2 -5 -10 130.86 4.5
 2 -5 -9 284.4 7.64
 2 -5 -9 278.82 6.95
 2 -5 -8 719.85 14.44
 2 -5 -8 706.03 13.44
 2 -5 -7 772.76 14.99
 2 -5 -7 756.49 13.85
 2 -5 -6 126.21 4.21
 2 -5 -6 126.8 3.48
 2 -5 -6 131.74 4.12
 2 -5 -5 282.33 6.85
 2 -5 -5 280.6 5.77
 2 -5 -5 283.18 6.44
 2 -5 -4 613.23 12.12
 2 -5 -4 626.95 12.31
 2 -5 -4 625.96 11.39
 2 -5 -3 1569.68 26.8
 2 -5 -3 1592.58 26.79
 2 -5 -3 1592.29 25.56
 2 -5 -2 1408.74 23.12
 2 -5 -2 1342.67 21.69
 2 -5 -2 1387.83 23.43
 2 -5 -1 1082.83 18.49
 2 -5 -1 1093.98 19.09
 2 -5 0 139.6 3.55
 2 -5 0 142.47 4.13
 2 -5 1 2311.57 36.67
 2 -5 2 1351.88 22.08
 2 -4 -18 9.81 1.95
 2 -4 -17 4.57 1.44
 2 -4 -17 5.89 1.48
 2 -4 -16 70.38 4.26
 2 -4 -16 73.66 4.48
 2 -4 -15 147.61 6.09
 2 -4 -15 144.91 6.2
 2 -4 -14 95.09 4.76
 2 -4 -14 107.44 4.92
 2 -4 -13 31.02 2.57
 2 -4 -13 33.57 2.64
 2 -4 -12 17.42 1.87
 2 -4 -12 13.6 1.65
 2 -4 -11 237.68 7.09
 2 -4 -11 245.15 7.09
 2 -4 -10 498.14 11.31
 2 -4 -10 504.05 11.11
 2 -4 -9 150.18 4.93
 2 -4 -9 149.73 4.73
 2 -4 -8 8.63 1.07
 2 -4 -8 8.09 1.12
 2 -4 -7 6.58 0.86
 2 -4 -7 7.29 1.03
 2 -4 -6 649.24 12.45
 2 -4 -6 635 11.81
 2 -4 -5 633.33 12.11
 2 -4 -5 638.59 11.45
 2 -4 -4 317.78 6.95
 2 -4 -4 318.61 7.28
 2 -4 -3 78.9 2.74
 2 -4 -3 79.14 2.83
 2 -4 -3 81.64 2.22
 2 -4 -3 81.15 2.87
 2 -4 -2 402.89 6.81
 2 -4 -2 400.88 7
 2 -4 -2 392.72 6.82
 2 -4 -1 424.74 8.48
 2 -4 -1 407.75 8.03
 2 -4 -1 423.62 8.36
 2 -4 0 715.52 12.46
 2 -4 1 928.02 15.6
 2 -4 2 230.76 4.91
 2 -3 -19 34.4 3.46
 2 -3 -18 14.8 2.29
 2 -3 -17 20.74 2.33
 2 -3 -17 20.31 2.53
 2 -3 -16 70.23 4.41
 2 -3 -16 67.05 4.02
 2 -3 -15 158.7 6.57
 2 -3 -15 154.92 6.12
 2 -3 -14 143.59 5.94
 2 -3 -14 139.61 5.6
 2 -3 -13 61.28 3.63
 2 -3 -13 67.23 3.6
 2 -3 -12 80.69 3.94
 2 -3 -12 72.88 3.61
 2 -3 -11 160.54 5.37
 2 -3 -11 166.84 5.68
 2 -3 -10 378.46 9.13
 2 -3 -10 363.85 8.79
 2 -3 -9 175.26 5.2
 2 -3 -9 180.93 5.42
 2 -3 -8 18.69 1.53
 2 -3 -8 17.61 1.43
 2 -3 -7 14.06 1.22
 2 -3 -7 15.19 1.25
 2 -3 -6 850.75 15.1
 2 -3 -6 835.77 15.14
 2 -3 -5 1112.17 18.76
 2 -3 -5 1097.63 18.9
 2 -3 -4 236.16 5.37
 2 -3 -4 249.47 5.77
 2 -3 -4 246.98 5.23
 2 -3 -4 249.04 5.92
 2 -3 -3 35.16 1.57
 2 -3 -3 37.91 1.79
 2 -3 -3 33.9 1.65
 2 -3 -2 185.39 4.4
 2 -3 -2 181.02 4.35
 2 -3 -2 182.2 4.25
 2 -3 -1 2267.88 36.47
 2 -3 -1 2308.39 36.31
 2 -3 -1 2267.41 36.37
 2 -3 0 298.28 5.94
 2 -3 1 3170.73 49.61
 2 -3 2 6.06 0.66
 2 -3 4 928.08 17.26
 2 -2 -19 26.63 3.15
 2 -2 -18 56.77 4.39
 2 -2 -17 142.17 6.73
 2 -2 -17 142.8 6.12
 2 -2 -16 87.34 5.06
 2 -2 -16 93.61 4.69
 2 -2 -15 21.99 2.16
 2 -2 -15 19.04 2.26
 2 -2 -14 56.74 3.67
 2 -2 -14 53.67 3.23
 2 -2 -13 318.12 9.25
 2 -2 -13 310.51 8.55
 2 -2 -12 416.41 10.63
 2 -2 -12 406.1 9.91
 2 -2 -11 180.87 6.04
 2 -2 -11 175.64 5.51
 2 -2 -10 49.63 2.85
 2 -2 -10 51.37 2.61
 2 -2 -9 355.58 8.55
 2 -2 -9 342.88 7.93
 2 -2 -8 734.51 14.37
 2 -2 -8 738.69 13.79
 2 -2 -7 944.11 16.68
 2 -2 -7 956.04 17.28
 2 -2 -6 410.17 8.1
 2 -2 -6 411.14 8.53
 2 -2 -5 143.48 3.63
 2 -2 -5 149.56 3.95
 2 -2 -5 153 4.33
 2 -2 -4 371.99 7.14
 2 -2 -4 378.45 7.44
 2 -2 -4 385.54 7.9
 2 -2 -4 381.07 7.67
 2 -2 -3 6768.36 103.91
 2 -2 -3 6607.57 104.29
 2 -2 -3 6815.71 104.2
 2 -2 -3 6897.34 104.67
 2 -2 -2 7920.36 121.81
 2 -2 -2 7871.74 121.57
 2 -2 -2 7962.02 121.34
 2 -2 -1 2305.14 36.84
 2 -2 -1 2368.97 37.01
 2 -2 0 85.11 2.42
 2 -2 1 1631.4 26.33
 2 -1 -19 -1.58 1.34
 2 -1 -18 16.31 2.56
 2 -1 -17 38.23 3.02
 2 -1 -17 37.78 3.51
 2 -1 -16 14.75 1.9
 2 -1 -16 13.06 2.13
 2 -1 -15 2.16 0.9
 2 -1 -15 0.21 1.09
 2 -1 -14 0.96 0.79
 2 -1 -14 -0.01 1.02
 2 -1 -13 59.93 3.69
 2 -1 -13 63.39 3.34
 2 -1 -12 306.22 8.8
 2 -1 -12 294.27 7.82
 2 -1 -11 16.13 1.75
 2 -1 -10 7.01 1
 2 -1 -10 6.67 1.22
 2 -1 -9 2.69 0.7
 2 -1 -9 2.25 0.87
 2 -1 -8 365.77 8.52
 2 -1 -8 356.97 7.62
 2 -1 -7 600.74 12.03
 2 -1 -7 600.79 11.06
 2 -1 -6 4.48 0.58
 2 -1 -6 3.81 0.73
 2 -1 -5 134.42 3.15
 2 -1 -5 129.68 3.74
 2 -1 -5 137.78 3.91
 2 -1 -4 48.56 1.49
 2 -1 -4 50.55 2
 2 -1 -4 50.1 2.06
 2 -1 -3 906.84 15.38
 2 -1 -3 917.24 15.52
 2 -1 -3 877.72 15.04
 2 -1 -3 908.19 14.58
 2 -1 -2 64.91 2.09
 2 -1 -2 60.48 1.76
 2 -1 -1 93.34 2.53
 2 -1 -1 89.24 2.04
 2 -1 0 317.96 6.32
 2 -1 0 331.42 5.9
 2 -1 1 3.09 0.59
 2 0 -19 74.02 5.24
 2 0 -19 74.77 4.93
 2 0 -18 72.76 5.03
 2 0 -17 23.74 2.39
 2 0 -17 19.67 2.61
 2 0 -16 38.73 3.39
 2 0 -15 118.17 5.77
 2 0 -14 220.48 7.88
 2 0 -13 196.58 7.11
 2 0 -12 98.14 4.65
 2 0 -11 123.01 5.02
 2 0 -10 1542.56 28.01
 2 0 -9 2187.19 37.41
 2 0 -8 1195.07 21.78
 2 0 -7 117.74 4.02
 2 0 -6 474.38 9.71
 2 0 -6 460.92 8.34
 2 0 -6 464.45 9.44
 2 0 -5 2415.34 38.58
 2 0 -5 2353.4 36.95
 2 0 -5 2391.84 38.32
 2 0 -4 3671.05 58.18
 2 0 -4 3784.38 59.8
 2 0 -4 3843.01 59.6
 2 0 -3 3656.24 56.61
 2 0 -3 3566.78 56.4
 2 0 -2 20.82 1.17
 2 0 -2 22.3 1.13
 2 0 -2 20.82 0.78
 2 0 -1 28.29 1.27
 2 0 -1 27.57 1.13
 2 0 0 608.16 10.78
 2 0 0 606.04 10.55
 2 0 1 2997.16 47.14
 2 0 2 147.59 3.86
 2 1 -19 5.37 1.72
 2 1 -19 3.87 1.45
 2 1 -18 0.71 1.25
 2 1 -18 -1.19 1.15
 2 1 -17 6.84 1.76
 2 1 -16 27.61 2.99
 2 1 -15 -0.71 1.2
 2 1 -14 66.43 4.19
 2 1 -13 8.02 1.68
 2 1 -12 265.83 8.32
 2 1 -11 33.21 2.65
 2 1 -10 34.69 2.61
 2 1 -9 253.42 7.24
 2 1 -8 22.89 1.9
 2 1 -8 21.93 1.63
 2 1 -7 361.63 8.38
 2 1 -7 348.53 7.74
 2 1 -6 54.51 2.51
 2 1 -6 54.42 2.27
 2 1 -5 181.76 4.87
 2 1 -5 185.72 4.49
 2 1 -4 670 12.39
 2 1 -4 673.21 11.89
 2 1 -3 2293.96 36.56
 2 1 -3 2264.86 36.1
 2 1 -2 659.07 11.52
 2 1 -2 672.41 11.82
 2 1 -1 433.44 7.95
 2 1 -1 418.59 7.93
 2 1 0 169.12 3.74
 2 1 0 171.96 4.04
 2 1 1 419.17 8.08
 2 1 1 418.33 8.21
 2 1 2 403.62 8.31
 2 2 -19 9.28 1.79
 2 2 -19 10.58 2.19
 2 2 -18 38.68 3.86
 2 2 -18 35.1 3.14
 2 2 -17 156.69 7.38
 2 2 -17 142.45 6.26
 2 2 -16 229.08 8.79
 2 2 -16 206.73 7.48
 2 2 -15 54.54 4
 2 2 -14 38.57 3.2
 2 2 -13 283.04 9.07
 2 2 -12 603.18 14.38
 2 2 -11 882.94 18.54
 2 2 -10 560.75 12.82
 2 2 -10 537.85 11.53
 2 2 -9 261.28 7.37
 2 2 -9 245.3 6.37
 2 2 -8 674.38 13.71
 2 2 -8 632.78 12.45
 2 2 -7 2437.94 39.81
 2 2 -7 2331.26 38.44
 2 2 -6 3059.12 49.05
 2 2 -6 2984.34 47.82
 2 2 -5 267.23 6.44
 2 2 -5 269.1 5.69
 2 2 -4 733.74 12.7
 2 2 -4 732.49 13.48
 2 2 -3 85.86 2.82
 2 2 -3 89.19 2.45
 2 2 -2 9753.84 147.29
 2 2 -2 9451.67 147.6
 2 2 -1 3545.74 55.75
 2 2 0 1205.61 19.58
 2 2 0 1194.63 20.37
 2 2 1 327.37 6.51
 2 2 1 304.59 6.85
 2 2 2 2249.26 36.39
 2 2 2 2240.38 36.79
 2 2 3 5452.5 85.32
 2 2 3 5434.83 85.58
 2 2 4 2010.19 33.87
 2 3 -19 43.08 4.27
 2 3 -19 38.94 3.34
 2 3 -18 28.47 3.36
 2 3 -18 22.02 2.48
 2 3 -17 1.71 1.34
 2 3 -17 4.02 1.32
 2 3 -16 2.41 1.32
 2 3 -16 0.71 0.76
 2 3 -15 22.52 2.67
 2 3 -15 17.39 1.99
 2 3 -14 135.91 6.22
 2 3 -14 125.61 5.09
 2 3 -13 159.09 6.58
 2 3 -13 154.35 5.47
 2 3 -12 23.47 1.97
 2 3 -12 22.51 2.43
 2 3 -11 25.01 2.46
 2 3 -11 16.7 1.6
 2 3 -10 149.46 5.61
 2 3 -10 133.63 4.39
 2 3 -9 721.21 15.15
 2 3 -9 696.86 13.46
 2 3 -8 368.1 9.04
 2 3 -8 351.57 7.66
 2 3 -7 20.28 1.83
 2 3 -7 17.13 1.22
 2 3 -6 7.06 1.17
 2 3 -6 5.12 0.67
 2 3 -5 323.26 6.43
 2 3 -5 325.76 7.45
 2 3 -5 319.27 5.73
 2 3 -4 1969.38 31.05
 2 3 -4 2024.4 31.78
 2 3 -4 2016.29 32.9
 2 3 -3 207.11 4.47
 2 3 -3 211.91 5.08
 2 3 -3 206.14 4.02
 2 3 -2 342.53 6.67
 2 3 -2 336.16 5.76
 2 3 -2 335.36 6.93
 2 3 -2 337.8 6.26
 2 3 -2 344.56 7.28
 2 3 -1 56.75 1.51
 2 3 -1 55.98 1.4
 2 3 -1 54.33 2.3
 2 3 0 1517.08 24.32
 2 3 0 1497.98 25.44
 2 3 1 1501.53 24.65
 2 3 1 1491.75 25.5
 2 3 2 997.91 17.41
 2 3 2 980.15 17.95
 2 3 3 142 4.27
 2 3 3 143.51 4.58
 2 3 4 17.65 1.66
 2 4 -19 64.6 5.14
 2 4 -18 116.95 6.71
 2 4 -18 103.74 5.13
 2 4 -17 42.15 3.96
 2 4 -17 34.63 2.84
 2 4 -16 10.82 2.19
 2 4 -16 9.34 1.56
 2 4 -15 51.49 4.03
 2 4 -15 45.76 3
 2 4 -14 502.13 13.52
 2 4 -14 465.15 11.22
 2 4 -13 263.98 8.89
 2 4 -13 250.74 7.15
 2 4 -12 209.37 7.41
 2 4 -12 186.17 5.73
 2 4 -11 5.46 1.35
 2 4 -11 6.87 1.08
 2 4 -10 165.03 6.07
 2 4 -10 162.74 4.74
 2 4 -10 161.08 4.96
 2 4 -9 506.62 11.83
 2 4 -9 482.64 9.94
 2 4 -9 501.64 10.23
 2 4 -8 376.79 9.28
 2 4 -8 351.99 7.54
 2 4 -8 368.55 7.71
 2 4 -7 88.99 3.71
 2 4 -7 80.96 2.65
 2 4 -7 83.15 2.4
 2 4 -6 6.93 1.11
 2 4 -6 6.29 0.58
 2 4 -6 6.72 0.71
 2 4 -5 709.14 12.03
 2 4 -5 712.8 12.33
 2 4 -5 714.5 13.79
 2 4 -4 1319.11 21.47
 2 4 -4 1304.86 21.21
 2 4 -4 1331.32 22.75
 2 4 -3 2011.32 32.02
 2 4 -3 1994.21 31.81
 2 4 -3 2011.17 32.87
 2 4 -2 276.41 6.04
 2 4 -2 274.2 5.62
 2 4 -2 270.85 5.1
 2 4 -2 278.8 6.57
 2 4 -1 922.74 14.7
 2 4 -1 888.42 14.79
 2 4 -1 900.02 16.41
 2 4 0 2227.02 35.45
 2 4 0 2254.84 36.93
 2 4 1 3918.72 61.71
 2 4 1 3959.14 62.94
 2 4 2 2358.22 38.45
 2 4 2 2374.22 39.35
 2 4 3 606.22 12.09
 2 4 3 616.72 12.72
 2 4 4 246.85 6.91
 2 5 -19 11.07 2.3
 2 5 -18 3.78 1.58
 2 5 -17 77.97 5.43
 2 5 -17 68.88 3.84
 2 5 -16 111.58 6.19
 2 5 -16 102.91 4.6
 2 5 -15 201.66 8.19
 2 5 -15 184.32 6.2
 2 5 -14 16.46 2.41
 2 5 -14 15.12 1.62
 2 5 -13 40.95 3.37
 2 5 -13 40.62 2.45
 2 5 -12 235.87 8.13
 2 5 -12 225.8 6.24
 2 5 -12 231.76 6.71
 2 5 -11 661.52 13.33
 2 5 -11 652.66 15.17
 2 5 -11 633.2 12.74
 2 5 -10 353.39 9.7
 2 5 -10 340.63 7.63
 2 5 -10 340.78 7.96
 2 5 -9 9.44 1.39
 2 5 -9 10.71 1.02
 2 5 -9 9.37 1.01
 2 5 -8 97.5 3.01
 2 5 -8 102.24 4.26
 2 5 -8 97.86 2.95
 2 5 -8 100.78 3.08
 2 5 -7 296.15 6.19
 2 5 -7 311.69 8.02
 2 5 -7 303.86 6.11
 2 5 -7 302.55 6.25
 2 5 -6 1275.89 21.14
 2 5 -6 1263.92 20.99
 2 5 -6 1323.4 23.24
 2 5 -5 305.12 6.16
 2 5 -5 303.71 6
 2 5 -5 302.71 7.37
 2 5 -4 72.33 2.2
 2 5 -4 72.86 2.31
 2 5 -4 69.22 2.85
 2 5 -3 200.5 4.66
 2 5 -3 207.8 5.21
 2 5 -2 1039.26 18.24
 2 5 -2 1068.33 18.08
 2 5 -2 1050.92 17.43
 2 5 -2 1072.47 19.16
 2 5 -1 1030.91 16.87
 2 5 -1 1021.71 17.16
 2 5 -1 1061.84 18.03
 2 5 -1 1034.87 18.86
 2 5 0 912.96 16.98
 2 5 0 901.22 15.42
 2 5 1 19.23 1.25
 2 5 1 16.74 1.52
 2 5 2 422.58 9.71
 2 5 2 423.65 8.89
 2 5 3 1044.56 19.55
 2 5 3 1009.03 18.64
 2 5 4 1386.24 25.4
 2 5 5 331.98 8.88
 2 6 -19 16.25 2.79
 2 6 -18 -0.76 1.39
 2 6 -17 20.93 2.92
 2 6 -16 67.29 4.87
 2 6 -15 109.05 6
 2 6 -15 112.51 4.46
 2 6 -14 23.84 1.91
 2 6 -14 22.77 2.71
 2 6 -13 -0.33 1.18
 2 6 -13 1.61 0.68
 2 6 -13 0.88 0.67
 2 6 -12 94.6 4.98
 2 6 -12 95.35 3.51
 2 6 -12 93.72 3.84
 2 6 -11 187.01 6.92
 2 6 -11 171.77 4.86
 2 6 -11 182.86 5.37
 2 6 -10 272.91 6.26
 2 6 -10 278.51 8.48
 2 6 -10 257.35 6.31
 2 6 -10 283.97 6.7
 2 6 -9 16.41 1.17
 2 6 -9 18.68 2.06
 2 6 -9 15.61 1.19
 2 6 -9 17.73 1.3
 2 6 -8 1.77 0.91
 2 6 -8 2.29 0.52
 2 6 -8 1.97 0.46
 2 6 -8 2.32 0.47
 2 6 -7 33.4 1.66
 2 6 -7 34.36 1.39
 2 6 -7 34.24 1.46
 2 6 -7 36.05 2.46
 2 6 -6 1027.24 17.12
 2 6 -6 1014.39 16.44
 2 6 -6 1022.91 18.83
 2 6 -6 942.73 15.82
 2 6 -5 462.95 9.06
 2 6 -5 472.95 10.25
 2 6 -4 2.28 0.75
 2 6 -4 2.11 0.52
 2 6 -3 61.79 2.36
 2 6 -3 56.31 2.47
 2 6 -3 57.38 2.11
 2 6 -3 60 2.94
 2 6 -2 337.69 7.22
 2 6 -2 350.69 7.34
 2 6 -2 344.61 6.77
 2 6 -2 349.87 8.16
 2 6 -2 316.68 5.88
 2 6 -1 1001.86 17.16
 2 6 -1 1008.68 18.8
 2 6 -1 1009.1 16.69
 2 6 0 310.05 7.78
 2 6 0 308.84 6.43
 2 6 1 53.97 2.88
 2 6 1 53.65 2.23
 2 6 2 8.1 0.95
 2 6 2 7.44 1.16
 2 6 3 18.03 1.87
 2 6 4 192.71 6.32
 2 6 5 66.31 3.63
 2 7 -19 35.5 3.98
 2 7 -18 89.92 6.09
 2 7 -17 98.87 6.19
 2 7 -16 18.67 2.69
 2 7 -15 25.03 2.96
 2 7 -14 130.59 6.43
 2 7 -14 139.68 5.21
 2 7 -13 424 12.29
 2 7 -13 412.39 9.14
 2 7 -13 423.55 10.03
 2 7 -12 203.47 5.31
 2 7 -12 204.33 7.66
 2 7 -12 200.64 5.9
 2 7 -11 23.73 2.36
 2 7 -11 27.72 1.6
 2 7 -11 30.18 1.91
 2 7 -10 168.55 4.26
 2 7 -10 169.36 6.41
 2 7 -10 169.04 4.68
 2 7 -9 733.77 12.99
 2 7 -9 757.7 16.29
 2 7 -9 741.28 13.39
 2 7 -8 857.43 14.79
 2 7 -8 895.04 18.05
 2 7 -8 884.21 14.97
 2 7 -7 451.02 9.05
 2 7 -7 420.61 7.92
 2 7 -7 473.02 10.8
 2 7 -7 436.47 7.81
 2 7 -6 118.27 3.52
 2 7 -6 121.23 4.37
 2 7 -6 96.58 2.15
 2 7 -5 169.92 4.6
 2 7 -5 174.44 5.31
 2 7 -4 995.25 17.53
 2 7 -4 1004.52 18.37
 2 7 -3 1240.95 21.74
 2 7 -3 1228.62 21.08
 2 7 -3 1271.48 22.99
 2 7 -2 508.71 10.03
 2 7 -2 492.07 8.79
 2 7 -2 508.67 9.73
 2 7 -2 519.45 11.29
 2 7 -1 181.89 4.64
 2 7 -1 183.31 5.7
 2 7 -1 181.52 4.19
 2 7 0 54.08 2.31
 2 7 0 52.88 2.89
 2 7 0 54.24 2.14
 2 7 1 632.79 13.46
 2 7 1 613.49 11.93
 2 7 2 507.89 11.57
 2 7 2 487.7 10.38
 2 7 3 282.88 8.02
 2 7 4 115.39 4.85
 2 7 5 152.81 5.86
 2 8 -18 14.75 2.67
 2 8 -17 9.64 2.2
 2 8 -16 0.89 1.24
 2 8 -15 1.8 1.25
 2 8 -14 1.13 1.15
 2 8 -13 34.8 3.28
 2 8 -13 39.54 2.43
 2 8 -12 42.05 3.4
 2 8 -12 43.07 2.38
 2 8 -11 3.5 1.18
 2 8 -11 5.71 0.69
 2 8 -11 5.83 0.86
 2 8 -10 95.81 2.75
 2 8 -10 104.4 4.95
 2 8 -10 102.24 3.25
 2 8 -9 9.67 0.72
 2 8 -9 10.82 1.59
 2 8 -9 10.41 0.87
 2 8 -8 316.81 8.77
 2 8 -8 292.35 5.87
 2 8 -7 52 3.02
 2 8 -7 39.32 1.31
 2 8 -6 9.46 1.33
 2 8 -5 77.26 3.4
 2 8 -4 4.85 0.79
 2 8 -4 4.44 0.95
 2 8 -4 5.98 0.93
 2 8 -3 206.37 5.55
 2 8 -3 206.74 5.31
 2 8 -3 213.77 6.55
 2 8 -2 34.09 1.89
 2 8 -2 34.18 2.5
 2 8 -2 34.16 1.88
 2 8 -2 35.47 1.43
 2 8 -1 50.59 2.33
 2 8 -1 47.64 2.85
 2 8 -1 51.35 1.98
 2 8 0 112.63 3.77
 2 8 0 117.94 4.65
 2 8 0 110.89 3.48
 2 8 1 9.96 1.04
 2 8 1 11.2 1.53
 2 8 2 122.98 4.99
 2 8 3 5.58 1.25
 2 8 4 13.48 1.81
 2 8 5 42.97 3.08
 2 9 -18 8.66 2.22
 2 9 -17 4.2 1.66
 2 9 -16 50.06 4.36
 2 9 -15 169.66 7.92
 2 9 -14 93.9 5.64
 2 9 -13 8.01 1.73
 2 9 -12 3.22 1.32
 2 9 -11 125.39 5.85
 2 9 -10 388.21 7.89
 2 9 -10 381.86 10.93
 2 9 -9 303.16 8.98
 2 9 -9 285.99 5.95
 2 9 -8 45.41 3.03
 2 9 -8 37.75 1.39
 2 9 -7 175.63 5.86
 2 9 -7 141.97 2.97
 2 9 -6 442.68 10.57
 2 9 -5 543.5 11.39
 2 9 -5 551.01 11.97
 2 9 -4 196.43 4
 2 9 -4 230.03 6.16
 2 9 -4 223.3 5.78
 2 9 -4 228.13 7.05
 2 9 -3 141.24 4.32
 2 9 -3 139.68 5.3
 2 9 -3 130.4 3.16
 2 9 -3 141.43 4.4
 2 9 -2 211.42 5.44
 2 9 -2 219.56 6.83
 2 9 -2 202.99 4.7
 2 9 -2 208.59 5.6
 2 9 -1 503.35 9.82
 2 9 -1 498.02 10.54
 2 9 -1 530.37 12.19
 2 9 0 458.76 9.98
 2 9 0 473.83 11.33
 2 9 0 449.3 9.44
 2 9 1 404.11 10.46
 2 9 2 76.15 3.95
 2 9 3 132.26 5.44
 2 9 4 337.77 9.74
 2 9 5 167.08 6.52
 2 9 6 154.83 6.44
 2 10 -17 18.21 2.82
 2 10 -16 1.08 1.18
 2 10 -15 2.31 1.42
 2 10 -14 0.7 1.08
 2 10 -13 30.97 3.21
 2 10 -12 17.6 2.35
 2 10 -11 34.43 3.11
 2 10 -10 3 1.29
 2 10 -9 11.88 1.83
 2 10 -8 7.66 1.45
 2 10 -7 159.58 5.51
 2 10 -7 97.6 2.15
 2 10 -6 29.9 2.12
 2 10 -6 30 2.32
 2 10 -5 3.05 1.15
 2 10 -5 3 0.8
 2 10 -5 2.61 0.32
 2 10 -5 4.13 0.99
 2 10 -4 1.07 0.92
 2 10 -4 1.24 0.32
 2 10 -4 1.74 0.83
 2 10 -4 1.26 0.7
 2 10 -3 63.96 2.85
 2 10 -3 58.81 2.82
 2 10 -3 63.87 3.61
 2 10 -3 57.77 2.01
 2 10 -2 140.01 4.6
 2 10 -2 152.23 5.74
 2 10 -2 140.68 3.81
 2 10 -1 17.99 1.58
 2 10 -1 18.52 1.32
 2 10 -1 18.67 1.98
 2 10 0 4.03 0.76
 2 10 0 4.71 1.06
 2 10 0 3.26 1.11
 2 10 1 17.56 2.05
 2 10 2 70.13 3.98
 2 10 3 53.36 3.53
 2 10 4 23.65 2.48
 2 10 5 3.33 1.29
 2 10 6 2.33 1.3
 2 11 -16 31.76 3.62
 2 11 -15 13.03 2.35
 2 11 -14 5.51 1.8
 2 11 -13 56.43 4.3
 2 11 -12 158.14 7.08
 2 11 -11 21.97 2.49
 2 11 -10 6.34 1.51
 2 11 -9 47.06 3.32
 2 11 -8 119.13 5.26
 2 11 -7 248.09 7.25
 2 11 -7 244.97 7.68
 2 11 -6 155.18 5.6
 2 11 -6 146.31 5.15
 2 11 -6 157.89 6.44
 2 11 -5 2.91 1.22
 2 11 -5 2.28 0.34
 2 11 -5 2 0.79
 2 11 -5 3.5 1
 2 11 -4 49.25 1.79
 2 11 -4 52.53 2.82
 2 11 -4 51.82 3.41
 2 11 -4 54.05 2.85
 2 11 -3 139.18 4.59
 2 11 -3 144.44 5.9
 2 11 -3 138.27 4.79
 2 11 -2 237.72 6.71
 2 11 -2 246.07 7.99
 2 11 -1 81.53 3.6
 2 11 -1 80.98 4.29
 2 11 -1 75.64 2.96
 2 11 0 44.56 3.21
 2 11 0 42.34 2.66
 2 11 1 97.78 4.82
 2 11 2 159.64 6.42
 2 11 3 251.79 8.48
 2 11 4 22.72 2.5
 2 11 5 56.27 3.88
 2 11 6 21.87 2.55
 2 12 -16 5.53 1.99
 2 12 -15 20.85 2.9
 2 12 -14 37.68 3.74
 2 12 -13 19.11 2.64
 2 12 -12 4.22 1.45
 2 12 -11 6.48 1.47
 2 12 -10 53.1 3.77
 2 12 -9 60.86 3.92
 2 12 -8 3.59 1.1
 2 12 -8 3.19 0.95
 2 12 -7 5.58 1.2
 2 12 -7 1.72 1
 2 12 -7 5.23 1.23
 2 12 -6 47.67 2.99
 2 12 -6 47.19 2.86
 2 12 -6 42.52 3.44
 2 12 -5 107.91 4.39
 2 12 -5 99.37 4.27
 2 12 -5 105.63 5.26
 2 12 -4 83.26 3.6
 2 12 -4 80.2 3.71
 2 12 -4 82.99 4.58
 2 12 -3 37.44 2.26
 2 12 -3 41.3 3.15
 2 12 -3 36.89 2.5
 2 12 -2 15.01 1.68
 2 12 -2 14.2 1.93
 2 12 -1 20.93 1.95
 2 12 -1 21.76 2.42
 2 12 0 87.11 4.74
 2 12 1 193.46 7.33
 2 12 2 57.01 3.85
 2 12 3 36.44 3.13
 2 12 4 15.45 2.18
 2 12 5 58.53 4.18
 2 12 6 74.71 4.81
 2 13 -15 23.98 3.15
 2 13 -14 31.95 3.44
 2 13 -13 30.35 3.28
 2 13 -12 10.08 2.01
 2 13 -11 6.02 1.57
 2 13 -10 52.13 3.83
 2 13 -9 71.71 4.01
 2 13 -9 71.36 4.28
 2 13 -8 40.29 2.9
 2 13 -8 41.95 3.14
 2 13 -8 42.97 3.66
 2 13 -7 24.56 2.86
 2 13 -7 25.88 2.4
 2 13 -7 22.39 2.18
 2 13 -6 10.3 1.97
 2 13 -6 9.23 1.45
 2 13 -6 7.92 1.34
 2 13 -5 35.1 2.5
 2 13 -5 31.77 2.44
 2 13 -5 35.26 3.17
 2 13 -4 85.92 3.73
 2 13 -4 85.77 4.85
 2 13 -4 80.37 3.93
 2 13 -3 36.58 2.62
 2 13 -3 40.45 3.33
 2 13 -2 2.74 0.96
 2 13 -2 5.98 1.54
 2 13 -1 33.09 2.58
 2 13 -1 33.89 3.01
 2 13 0 73.06 4.49
 2 13 1 48.88 3.7
 2 13 2 76.85 4.64
 2 13 3 13.02 2.04
 2 13 4 41.48 3.52
 2 13 5 7.51 1.62
 2 13 6 25.92 2.97
 2 14 -14 2.57 1.51
 2 14 -13 16.73 2.56
 2 14 -12 36.3 3.53
 2 14 -11 35.83 3.04
 2 14 -11 39.82 3.53
 2 14 -10 45.06 3.35
 2 14 -10 46.43 3.68
 2 14 -9 12.91 2.37
 2 14 -9 13.36 1.83
 2 14 -9 14.97 2.1
 2 14 -8 24.76 2.95
 2 14 -8 23.48 2.29
 2 14 -8 21.32 2.3
 2 14 -7 81.5 4.3
 2 14 -7 80.25 4.21
 2 14 -7 82.59 5.15
 2 14 -6 68.19 3.71
 2 14 -6 67.36 3.78
 2 14 -6 70.21 4.61
 2 14 -5 64.98 4.47
 2 14 -5 61.18 3.58
 2 14 -4 38.53 2.77
 2 14 -4 39.28 3.44
 2 14 -3 48.12 3.16
 2 14 -3 45.18 3.63
 2 14 -2 53.74 3.32
 2 14 -2 52.86 3.91
 2 14 -1 68.32 3.85
 2 14 -1 67.14 4.44
 2 14 0 36.45 3.27
 2 14 1 44.82 3.63
 2 14 2 47.19 3.8
 2 14 3 42.5 3.68
 2 14 4 37.78 3.48
 2 14 5 39.03 3.65
 2 15 -12 5.36 1.59
 2 15 -11 16.48 2.65
 2 15 -11 13.52 2.2
 2 15 -10 1.3 1.32
 2 15 -10 1.75 1.05
 2 15 -10 1.12 1.19
 2 15 -9 1.47 1.36
 2 15 -9 0.36 0.85
 2 15 -8 2.32 1.35
 2 15 -8 1.72 1.04
 2 15 -7 6.96 1.85
 2 15 -7 7.6 1.48
 2 15 -6 11.36 2.18
 2 15 -6 11.3 1.68
 2 15 -5 8.62 1.64
 2 15 -5 8.42 1.9
 2 15 -4 -0.39 0.98
 2 15 -4 2.05 1.25
 2 15 -3 0.49 0.99
 2 15 -3 2.23 1.24
 2 15 -2 7.33 1.48
 2 15 -2 8.83 1.82
 2 15 -1 17.33 2.44
 2 15 0 8.9 1.95
 2 15 1 1.46 1.21
 2 15 2 4.06 1.42
 2 15 3 10.93 2.03
 2 15 4 6.14 1.83
 2 15 5 0.77 1.12
 2 16 -10 17.91 2.73
 2 16 -9 36.68 3.76
 2 16 -8 52.11 4.43
 2 16 -7 27.54 2.61
 2 16 -7 32.76 3.53
 2 16 -6 8.01 1.52
 2 16 -6 11.63 2.12
 2 16 -5 30.52 2.74
 2 16 -5 34.24 3.47
 2 16 -4 41.14 3.18
 2 16 -4 43.18 3.89
 2 16 -3 40.15 3.14
 2 16 -3 38.03 3.6
 2 16 -2 25.92 2.57
 2 16 -2 26.31 2.99
 2 16 -1 32.25 3.37
 2 16 0 24.21 2.84
 2 16 1 33.21 3.38
 2 16 2 29.97 3.23
 2 16 3 13.08 2.4
 2 16 4 13.38 2.31
 2 16 5 20.9 2.87
 2 17 -7 0.28 1.21
 2 17 -6 0.44 1.13
 2 17 -5 0.97 1.15
 2 17 -4 2.22 1.2
 2 17 -3 2.86 1.27
 2 17 -3 0.18 1.04
 2 17 -2 1.96 1.3
 2 17 -1 1.65 1.26
 2 17 0 1.93 1.42
 2 17 1 1.84 1.25
 3 -17 -3 4.12 1.59
 3 -16 -6 23.77 3.08
 3 -16 -5 30.05 3.31
 3 -16 -4 34.5 3.54
 3 -16 -3 46.74 4.05
 3 -16 -2 44.59 3.9
 3 -15 -8 2.19 1.46
 3 -15 -8 0.26 0.99
 3 -15 -7 -0.28 1.16
 3 -15 -7 3.46 1.34
 3 -15 -6 -0.66 1.16
 3 -15 -6 0.59 0.88
 3 -15 -5 0.5 1.13
 3 -15 -5 1.94 1.03
 3 -15 -4 1.12 1.1
 3 -15 -4 1.77 1
 3 -15 -3 4.34 1.47
 3 -15 -2 7.83 1.86
 3 -14 -10 56.89 4.36
 3 -14 -10 52.63 4.37
 3 -14 -9 57.71 4.24
 3 -14 -9 57.59 4.5
 3 -14 -8 36.66 3.26
 3 -14 -8 39.89 3.68
 3 -14 -7 37.82 3.2
 3 -14 -7 36.92 3.47
 3 -14 -6 54.35 3.68
 3 -14 -6 58.22 4.29
 3 -14 -5 66.6 3.96
 3 -14 -5 69.93 4.65
 3 -14 -4 48.62 3.19
 3 -14 -4 46.35 3.78
 3 -14 -3 25.06 2.21
 3 -14 -3 25.58 2.88
 3 -14 -2 60.27 3.22
 3 -14 -2 57.42 4.12
 3 -14 -1 66.92 3.29
 3 -13 -11 4.94 1.61
 3 -13 -11 7.01 1.91
 3 -13 -10 6.42 1.69
 3 -13 -10 4.5 1.43
 3 -13 -9 2.61 1.37
 3 -13 -9 2.18 1.18
 3 -13 -8 3.84 1.49
 3 -13 -8 5.34 1.5
 3 -13 -7 11.24 2.02
 3 -13 -7 14.79 2.06
 3 -13 -6 19.23 2.48
 3 -13 -6 16.92 2.03
 3 -13 -5 1.88 1.14
 3 -13 -5 1.2 0.93
 3 -13 -4 2.16 1.41
 3 -13 -4 1.45 0.98
 3 -13 -3 15.78 2.15
 3 -13 -3 18.25 1.91
 3 -13 -2 82 3.75
 3 -13 -2 76.95 4.56
 3 -13 -1 22.23 1.92
 3 -13 -1 16.41 2.13
 3 -13 0 2.02 0.76
 3 -13 1 6.49 0.96
 3 -12 -12 33.98 3.38
 3 -12 -12 43.04 3.95
 3 -12 -11 35.17 3.39
 3 -12 -11 37 3.51
 3 -12 -10 27.2 2.95
 3 -12 -10 24.19 2.82
 3 -12 -9 62.33 4.27
 3 -12 -9 63.32 4.22
 3 -12 -8 123.93 5.81
 3 -12 -8 121.29 5.96
 3 -12 -7 149.48 6.2
 3 -12 -7 141.41 6.36
 3 -12 -6 94.74 4.65
 3 -12 -6 91.55 4.96
 3 -12 -5 58.87 3.5
 3 -12 -5 56.46 3.84
 3 -12 -4 28.41 2.35
 3 -12 -4 31.17 2.88
 3 -12 -3 129.41 4.95
 3 -12 -3 132.3 5.8
 3 -12 -2 263.24 7.26
 3 -12 -2 255.85 8.44
 3 -12 -1 152.74 5.01
 3 -12 -1 146.72 6.14
 3 -12 0 57.34 2.77
 3 -12 1 42.82 2.26
 3 -12 2 120.37 3.81
 3 -12 3 113.39 3.5
 3 -11 -14 16.08 2.34
 3 -11 -14 19.13 2.73
 3 -11 -13 14.06 2.23
 3 -11 -13 12.94 2.31
 3 -11 -12 14.06 2.16
 3 -11 -12 14.8 2.35
 3 -11 -11 19.75 2.44
 3 -11 -11 28.2 2.99
 3 -11 -10 14.34 2.13
 3 -11 -10 10.88 1.91
 3 -11 -9 27.76 2.79
 3 -11 -9 24.16 2.58
 3 -11 -8 58.41 3.92
 3 -11 -8 61.72 3.92
 3 -11 -7 39.21 3.05
 3 -11 -7 39.93 3.18
 3 -11 -6 60.65 3.62
 3 -11 -6 53.12 3.6
 3 -11 -5 197.15 6.61
 3 -11 -5 187.64 6.95
 3 -11 -4 185.86 6.2
 3 -11 -4 188.88 6.86
 3 -11 -3 242.6 7.01
 3 -11 -3 241.91 7.91
 3 -11 -2 86.5 3.66
 3 -11 -2 83.55 4.34
 3 -11 -1 69.18 3.11
 3 -11 -1 64.86 3.84
 3 -11 0 207.22 5.73
 3 -11 1 297.9 7.1
 3 -11 2 149.62 4.31
 3 -11 3 3.83 0.68
 3 -10 -14 17.75 2.45
 3 -10 -14 19.56 2.78
 3 -10 -13 29.42 2.99
 3 -10 -13 33.1 3.39
 3 -10 -12 6.61 1.42
 3 -10 -12 5.87 1.56
 3 -10 -11 1.42 0.94
 3 -10 -11 0.33 1.13
 3 -10 -10 27.18 2.7
 3 -10 -10 30.7 2.92
 3 -10 -9 104.86 5.12
 3 -10 -9 107.17 5.3
 3 -10 -8 66.01 3.9
 3 -10 -8 67.16 4
 3 -10 -7 27.09 2.5
 3 -10 -7 27.58 2.48
 3 -10 -6 16.05 1.92
 3 -10 -6 15.36 1.84
 3 -10 -5 94.82 4.25
 3 -10 -5 90.85 4.41
 3 -10 -4 201.05 6.32
 3 -10 -4 200.43 6.83
 3 -10 -3 109.22 4.26
 3 -10 -3 106.85 4.76
 3 -10 -2 28.22 2.01
 3 -10 -2 25 2.31
 3 -10 -1 63.34 2.91
 3 -10 -1 63.94 3.58
 3 -10 0 198.85 5.45
 3 -10 1 331.17 7.51
 3 -10 2 152.88 4.31
 3 -10 3 28.93 1.63
 3 -9 -15 30.75 3.08
 3 -9 -15 32.99 3.49
 3 -9 -14 24.93 2.75
 3 -9 -14 30.03 3.29
 3 -9 -13 47.5 3.61
 3 -9 -13 52.81 4.08
 3 -9 -12 106.05 5.31
 3 -9 -12 107.2 5.78
 3 -9 -11 149.93 6.28
 3 -9 -11 164.12 6.98
 3 -9 -10 64.82 3.92
 3 -9 -10 74.93 4.45
 3 -9 -9 59.65 3.61
 3 -9 -9 59.68 3.82
 3 -9 -8 86.81 4.36
 3 -9 -8 96.42 4.68
 3 -9 -7 278.99 8.3
 3 -9 -7 281.1 8.37
 3 -9 -6 440.42 10.9
 3 -9 -6 468.03 11.01
 3 -9 -6 398.35 9.05
 3 -9 -5 326.86 8.46
 3 -9 -5 287.36 6.66
 3 -9 -5 315.89 8.63
 3 -9 -4 81.28 3.6
 3 -9 -4 70.87 2.39
 3 -9 -4 78.6 3.84
 3 -9 -3 86.48 3.6
 3 -9 -3 82.31 3.93
 3 -9 -2 342.56 8.15
 3 -9 -2 329.91 8.85
 3 -9 -1 553.77 11.3
 3 -9 -1 542.41 12.46
 3 -9 0 343.56 7.77
 3 -9 1 94.51 3.26
 3 -9 2 115.94 3.56
 3 -9 3 654.54 12.22
 3 -8 -16 18 2.81
 3 -8 -16 16.33 2.34
 3 -8 -15 6.7 1.63
 3 -8 -15 8.7 1.98
 3 -8 -14 0.7 1.05
 3 -8 -14 -1.49 1.31
 3 -8 -13 4.69 1.37
 3 -8 -13 3.51 1.44
 3 -8 -12 2.11 1.12
 3 -8 -12 2.35 1.39
 3 -8 -11 59.96 3.7
 3 -8 -11 73.47 4.48
 3 -8 -10 17.89 1.99
 3 -8 -10 20.02 2.33
 3 -8 -9 2.95 0.97
 3 -8 -9 6.78 1.49
 3 -8 -8 5.46 1.21
 3 -8 -8 3.31 1.19
 3 -8 -7 35.2 2.53
 3 -8 -7 36.61 2.66
 3 -8 -7 26.8 1.88
 3 -8 -6 49.07 2.95
 3 -8 -6 52.92 3.13
 3 -8 -6 46.26 2.3
 3 -8 -5 83.43 3.77
 3 -8 -5 74.36 2.65
 3 -8 -5 71.76 3.57
 3 -8 -4 6.08 0.64
 3 -8 -4 4.09 1.01
 3 -8 -4 9.03 1.2
 3 -8 -3 16.54 1.75
 3 -8 -3 16.15 1.56
 3 -8 -2 53.46 2.61
 3 -8 -2 51.3 2.89
 3 -8 -1 397.49 8.75
 3 -8 -1 412.26 9.79
 3 -8 0 12.04 1.13
 3 -8 1 23.19 1.5
 3 -8 2 9.18 0.97
 3 -8 3 176.68 4.59
 3 -7 -17 51.43 3.87
 3 -7 -17 51.05 4.46
 3 -7 -16 52.43 3.81
 3 -7 -16 56.17 4.55
 3 -7 -15 51.45 3.7
 3 -7 -15 57.33 4.44
 3 -7 -14 152.44 6.38
 3 -7 -14 166 7.39
 3 -7 -13 237.23 7.99
 3 -7 -13 252.58 9.09
 3 -7 -12 205.27 7.2
 3 -7 -12 235.63 8.41
 3 -7 -12 223.72 6.62
 3 -7 -11 256.09 8.01
 3 -7 -11 266.14 7.09
 3 -7 -11 272.43 8.91
 3 -7 -10 190.19 6.38
 3 -7 -10 181.25 5.39
 3 -7 -10 180.37 6.84
 3 -7 -9 469.48 11.41
 3 -7 -9 482.22 10.12
 3 -7 -9 506.5 12.41
 3 -7 -8 820.18 17
 3 -7 -8 882.5 17.99
 3 -7 -7 434.76 10.2
 3 -7 -7 468.48 10.93
 3 -7 -7 397.38 9.34
 3 -7 -6 251.76 6.96
 3 -7 -6 256.55 7.25
 3 -7 -6 231.62 5.95
 3 -7 -5 315.79 8.04
 3 -7 -5 293.42 6.52
 3 -7 -5 309.99 7.91
 3 -7 -4 1159.14 20.49
 3 -7 -4 1071.75 18.21
 3 -7 -4 1100.77 20.44
 3 -7 -3 431.15 8.8
 3 -7 -3 412.61 9
 3 -7 -2 604.91 12.02
 3 -7 -2 600.44 12.57
 3 -7 -1 222.74 5.64
 3 -7 -1 211.13 6.14
 3 -7 0 398.54 8.37
 3 -7 1 1298.62 22.13
 3 -7 2 903.1 16.02
 3 -7 3 1216.7 20.84
 3 -6 -17 0.4 1.11
 3 -6 -17 1.75 1.2
 3 -6 -16 2.08 1.35
 3 -6 -16 1.79 0.85
 3 -6 -15 25.76 3.04
 3 -6 -15 25.09 2.47
 3 -6 -14 1.53 0.91
 3 -6 -14 -1.01 1.23
 3 -6 -14 1.17 0.95
 3 -6 -13 1.25 0.86
 3 -6 -13 0.2 1.11
 3 -6 -13 0.78 0.91
 3 -6 -12 1.01 0.75
 3 -6 -12 0.34 0.74
 3 -6 -11 64.76 3.5
 3 -6 -11 63.76 3.17
 3 -6 -11 64.84 4
 3 -6 -10 25.76 2.14
 3 -6 -10 26.15 1.91
 3 -6 -10 28.49 2.64
 3 -6 -9 23.35 1.98
 3 -6 -9 23.24 1.72
 3 -6 -9 23.68 2.3
 3 -6 -8 16.29 1.37
 3 -6 -8 17.69 1.72
 3 -6 -8 17.97 1.97
 3 -6 -7 26.7 1.99
 3 -6 -7 25.3 2.17
 3 -6 -7 23.65 1.7
 3 -6 -6 187.38 5.59
 3 -6 -6 209.53 6.22
 3 -6 -6 189.87 5.08
 3 -6 -5 160.28 4.99
 3 -6 -5 170.27 5.3
 3 -6 -5 157.07 4.11
 3 -6 -4 28.45 1.96
 3 -6 -4 27.62 1.26
 3 -6 -4 26.82 1.88
 3 -6 -3 52.54 2.51
 3 -6 -3 41.35 1.25
 3 -6 -3 51.81 2.53
 3 -6 -2 92.8 3.32
 3 -6 -2 94.57 3.56
 3 -6 -1 303.88 6.9
 3 -6 0 738.54 13.56
 3 -6 1 209.48 5.12
 3 -6 2 2.11 0.55
 3 -6 3 27.14 1.58
 3 -5 -18 15.61 2.6
 3 -5 -17 36.15 3.66
 3 -5 -16 94.24 4.82
 3 -5 -16 90.43 4.86
 3 -5 -16 93.89 5.6
 3 -5 -15 111.97 5.11
 3 -5 -15 109.61 5.19
 3 -5 -15 108.26 5.87
 3 -5 -14 174.38 6.39
 3 -5 -14 180.93 6.57
 3 -5 -14 167.61 7.2
 3 -5 -13 35.2 2.65
 3 -5 -13 34.45 2.65
 3 -5 -12 138.75 5.23
 3 -5 -12 138.54 5.24
 3 -5 -11 360.24 9.23
 3 -5 -11 370.7 9.22
 3 -5 -11 363.54 10.29
 3 -5 -10 800.89 16.31
 3 -5 -10 829.58 16.2
 3 -5 -10 838.21 17.72
 3 -5 -9 523.63 11.49
 3 -5 -9 520.67 11.19
 3 -5 -9 562.66 12.8
 3 -5 -8 199.65 5.79
 3 -5 -8 200.59 5.51
 3 -5 -8 219.73 6.73
 3 -5 -7 327.79 7.9
 3 -5 -7 336.02 7.58
 3 -5 -7 357.59 8.88
 3 -5 -6 1216.99 22.19
 3 -5 -6 1329.56 23.3
 3 -5 -5 2413.75 40.6
 3 -5 -5 2558.88 41.39
 3 -5 -4 559.03 11.3
 3 -5 -4 528.59 9.54
 3 -5 -4 537.37 10.85
 3 -5 -3 85.5 3.21
 3 -5 -3 85.95 3.17
 3 -5 -2 778.43 14.45
 3 -5 -2 781.91 14.58
 3 -5 -1 2413.26 39.17
 3 -5 0 3606.55 57.11
 3 -5 1 508.35 9.84
 3 -5 2 44.73 2.01
 3 -4 -18 21.7 2.62
 3 -4 -18 18.58 2.67
 3 -4 -17 51 3.86
 3 -4 -17 43.96 3.9
 3 -4 -16 20.56 2.39
 3 -4 -16 19.68 2.58
 3 -4 -16 18.31 2.04
 3 -4 -15 -0.67 0.92
 3 -4 -15 0.77 1.18
 3 -4 -15 1.19 0.73
 3 -4 -14 49.78 3.4
 3 -4 -14 47.33 3.04
 3 -4 -14 48.73 3.67
 3 -4 -13 113.57 4.7
 3 -4 -13 122.41 5.14
 3 -4 -13 119.33 5.58
 3 -4 -12 322.35 8.52
 3 -4 -12 334.21 9.02
 3 -4 -12 325.19 9.68
 3 -4 -11 18.02 1.74
 3 -4 -11 18.47 1.87
 3 -4 -11 16.74 2.07
 3 -4 -10 5.81 1.12
 3 -4 -10 4.45 1.16
 3 -4 -10 5.56 1.03
 3 -4 -9 237.45 6.38
 3 -4 -9 249.63 6.67
 3 -4 -9 251.83 7.49
 3 -4 -8 615.61 12.41
 3 -4 -8 623.28 12.6
 3 -4 -8 652.45 13.77
 3 -4 -7 670.9 13.07
 3 -4 -7 679.41 13.15
 3 -4 -7 711.69 14.32
 3 -4 -6 64.2 2.62
 3 -4 -6 72.35 2.76
 3 -4 -6 69.94 3.2
 3 -4 -5 3.57 0.73
 3 -4 -5 5.21 1.02
 3 -4 -4 6.68 0.9
 3 -4 -4 5.32 0.86
 3 -4 -3 2443.54 39.76
 3 -4 -3 2421.51 39.31
 3 -4 -2 1894.34 31.67
 3 -4 -2 1908.11 31.65
 3 -4 -2 1940.69 31.51
 3 -4 -1 145.82 4.03
 3 -4 0 31.18 1.64
 3 -4 1 195.02 4.81
 3 -4 2 938.19 16.59
 3 -3 -18 37.2 3.7
 3 -3 -18 40.03 3.62
 3 -3 -17 72.96 4.73
 3 -3 -17 75.77 4.95
 3 -3 -16 67.22 3.78
 3 -3 -16 63.27 4.23
 3 -3 -16 67.84 4.58
 3 -3 -15 25.91 2.27
 3 -3 -15 29.94 2.75
 3 -3 -15 26.82 2.78
 3 -3 -14 65.94 3.5
 3 -3 -14 66.44 3.98
 3 -3 -14 63.01 4.09
 3 -3 -13 247.43 7.15
 3 -3 -13 251.14 7.96
 3 -3 -13 249.5 8.32
 3 -3 -12 267.62 7.37
 3 -3 -12 293.87 8.37
 3 -3 -12 290.94 8.79
 3 -3 -11 210.53 6.01
 3 -3 -11 214.36 6.67
 3 -3 -11 213.92 7.13
 3 -3 -10 18.88 1.57
 3 -3 -10 17.18 1.69
 3 -3 -10 15.46 1.8
 3 -3 -9 54.92 2.52
 3 -3 -9 62.04 3.01
 3 -3 -9 56.85 3.2
 3 -3 -8 536.27 10.77
 3 -3 -8 551.58 11.47
 3 -3 -8 560.69 12.17
 3 -3 -7 722.01 13.4
 3 -3 -7 735.48 14.01
 3 -3 -7 733.25 14.73
 3 -3 -6 541.14 10.4
 3 -3 -6 546.22 10.87
 3 -3 -6 556.9 11.55
 3 -3 -5 15.98 1.13
 3 -3 -5 16.76 1.28
 3 -3 -5 17.13 1.5
 3 -3 -4 205.47 5.39
 3 -3 -4 200.65 5.01
 3 -3 -4 200.75 4.74
 3 -3 -3 401.9 8.5
 3 -3 -3 405.08 8.16
 3 -3 -3 399.54 7.9
 3 -3 -2 2796.47 40.5
 3 -3 -2 2842.06 40.85
 3 -3 -1 197.75 4.89
 3 -3 0 34.82 1.72
 3 -3 1 194.17 4.83
 3 -3 2 1515.54 25.5
 3 -2 -19 43.76 3.96
 3 -2 -19 52.12 4.31
 3 -2 -18 36.81 3.52
 3 -2 -18 36.43 3.51
 3 -2 -17 27.85 2.98
 3 -2 -17 28.05 2.97
 3 -2 -16 85.7 4.14
 3 -2 -16 86.22 4.97
 3 -2 -16 86.88 5.06
 3 -2 -15 255.84 7.53
 3 -2 -15 259.53 8.77
 3 -2 -15 250.97 8.79
 3 -2 -14 322.69 8.5
 3 -2 -14 325.21 9.75
 3 -2 -14 324.97 9.91
 3 -2 -13 150.24 5.07
 3 -2 -13 157.2 6.1
 3 -2 -13 158.34 6.25
 3 -2 -12 26.37 1.91
 3 -2 -12 24.47 2.23
 3 -2 -12 22.37 2.21
 3 -2 -11 118.09 4.04
 3 -2 -11 122.72 4.91
 3 -2 -11 115.26 4.92
 3 -2 -10 773.21 14.8
 3 -2 -10 819.59 16.3
 3 -2 -10 797.41 16.53
 3 -2 -9 861.74 15.97
 3 -2 -9 929.98 17.46
 3 -2 -9 897.83 17.71
 3 -2 -8 120.97 3.54
 3 -2 -8 131.4 4.42
 3 -2 -8 121.59 4.49
 3 -2 -7 7.87 1.05
 3 -2 -7 10.76 1.32
 3 -2 -7 9.97 0.86
 3 -2 -6 523.87 9.71
 3 -2 -6 523.77 10.69
 3 -2 -6 547.36 11.13
 3 -2 -5 1671.22 27.34
 3 -2 -5 1729 28.43
 3 -2 -5 1706.56 28.14
 3 -2 -5 1691.84 28.73
 3 -2 -4 1245.53 21.25
 3 -2 -4 1220.6 20.03
 3 -2 -4 1199.1 20.58
 3 -2 -3 163.63 4.41
 3 -2 -3 157.87 3.93
 3 -2 -2 542.29 10.09
 3 -2 -2 549.51 10.61
 3 -2 -2 567.84 9.44
 3 -2 -1 1589.25 26.86
 3 -2 -1 1643.15 25.7
 3 -2 0 4105.24 64.72
 3 -2 0 4124.41 63.71
 3 -2 1 1143.71 19.76
 3 -1 -19 23.89 3.03
 3 -1 -19 23.58 3.02
 3 -1 -18 7.76 1.94
 3 -1 -18 10.48 1.96
 3 -1 -17 0.1 1.03
 3 -1 -17 1.18 1.07
 3 -1 -16 9.64 1.89
 3 -1 -16 8.6 1.77
 3 -1 -15 39.92 3.36
 3 -1 -15 36.72 2.5
 3 -1 -15 35.23 3.02
 3 -1 -14 118.73 5.54
 3 -1 -14 121.38 4.53
 3 -1 -14 119.03 5.47
 3 -1 -13 54.6 3.52
 3 -1 -13 57.44 2.84
 3 -1 -13 53.69 3.44
 3 -1 -12 -0.32 0.57
 3 -1 -12 0.67 0.93
 3 -1 -12 0.77 0.92
 3 -1 -11 60.43 3.45
 3 -1 -11 57.84 2.53
 3 -1 -11 59.01 3.34
 3 -1 -10 76.69 2.81
 3 -1 -10 77.38 3.72
 3 -1 -10 76.73 3.7
 3 -1 -9 305.49 6.64
 3 -1 -9 323.68 8.21
 3 -1 -9 306.65 8.04
 3 -1 -8 22.37 1.25
 3 -1 -8 21.74 1.78
 3 -1 -8 20.72 1.73
 3 -1 -7 135.19 3.33
 3 -1 -7 132.93 4.42
 3 -1 -7 138.54 4.49
 3 -1 -6 104.44 2.65
 3 -1 -6 103.12 3.66
 3 -1 -6 110.22 3.75
 3 -1 -5 616.5 11.82
 3 -1 -5 609.27 11.8
 3 -1 -5 598.18 11.15
 3 -1 -5 599.66 10.28
 3 -1 -4 902.09 15.59
 3 -1 -4 935.71 16.45
 3 -1 -4 936.24 16.45
 3 -1 -4 910.27 14.97
 3 -1 -3 139.58 3.93
 3 -1 -3 138.39 3.31
 3 -1 -2 254.19 5.74
 3 -1 -2 245.91 4.98
 3 -1 -2 249.82 5.06
 3 -1 -1 590.9 11.26
 3 -1 -1 615.18 10.62
 3 -1 0 351.73 7.51
 3 -1 0 365.57 7.02
 3 -1 1 2190.4 35.84
 3 -1 1 2196.84 35.3
 3 0 -19 19.13 2.83
 3 0 -19 13.62 2.27
 3 0 -18 41.47 3.87
 3 0 -18 36.53 3.39
 3 0 -17 237.52 9.04
 3 0 -17 217.52 8.28
 3 0 -16 245.82 8.97
 3 0 -16 231.1 8.3
 3 0 -15 58.47 4.04
 3 0 -15 57.84 3.02
 3 0 -15 52.78 3.59
 3 0 -14 45.18 3.41
 3 0 -14 43.28 2.46
 3 0 -14 38.24 2.94
 3 0 -13 101.7 3.78
 3 0 -13 116.49 5.26
 3 0 -13 96.55 4.59
 3 0 -12 633.46 14.42
 3 0 -12 606.67 12.13
 3 0 -12 611.68 13.82
 3 0 -11 504.82 11.95
 3 0 -11 474.71 9.75
 3 0 -11 486.21 11.4
 3 0 -10 210.39 6.57
 3 0 -10 203.32 4.94
 3 0 -10 195.14 6.13
 3 0 -9 132.48 4.85
 3 0 -9 124.13 3.33
 3 0 -9 130.71 4.6
 3 0 -8 394.75 7.43
 3 0 -8 422.84 9.6
 3 0 -8 387.37 9.07
 3 0 -7 1359.94 22.09
 3 0 -7 1445.65 24.66
 3 0 -7 1398.2 24.23
 3 0 -6 1470.66 23.42
 3 0 -6 1517.07 25.87
 3 0 -6 1532.18 25.57
 3 0 -5 574.08 10.94
 3 0 -5 558.59 10.68
 3 0 -5 521.22 8.74
 3 0 -4 33.39 1.85
 3 0 -4 31.45 1.72
 3 0 -4 30.85 1.29
 3 0 -3 1561.82 25.36
 3 0 -3 1497.6 24.08
 3 0 -2 8530 126.29
 3 0 -2 8339.87 125.75
 3 0 -1 1093.46 18.94
 3 0 -1 1103.86 18.54
 3 0 0 41.1 1.97
 3 0 0 40.73 1.79
 3 0 1 420.51 8.64
 3 0 1 420.39 8.51
 3 0 2 1579.21 26.61
 3 1 -19 7.48 1.98
 3 1 -19 7.09 1.74
 3 1 -18 2.14 1.23
 3 1 -18 0.85 1.09
 3 1 -17 8.05 1.89
 3 1 -17 8.19 1.71
 3 1 -16 22.24 2.66
 3 1 -16 24 2.55
 3 1 -15 24.92 1.93
 3 1 -15 29.08 2.96
 3 1 -15 23.08 2.37
 3 1 -14 71.52 4.38
 3 1 -14 63.77 3.76
 3 1 -14 67.49 3.05
 3 1 -13 33.29 2.92
 3 1 -13 31.45 2.54
 3 1 -12 129.38 5.53
 3 1 -12 128.64 5
 3 1 -11 37.34 2.77
 3 1 -11 33.38 2.42
 3 1 -10 30.61 2.49
 3 1 -10 26.34 2.01
 3 1 -10 27.65 1.44
 3 1 -9 375.22 9.32
 3 1 -9 368.6 8.6
 3 1 -9 349.06 6.87
 3 1 -8 7.02 0.57
 3 1 -8 6.76 1.25
 3 1 -8 6.82 1.08
 3 1 -7 192.73 3.72
 3 1 -7 224.71 6.09
 3 1 -7 211.14 5.47
 3 1 -6 98.79 3.69
 3 1 -6 95.29 3.29
 3 1 -5 68.1 2.88
 3 1 -5 69.37 2.64
 3 1 -4 247.69 5.77
 3 1 -4 257.7 6.17
 3 1 -3 153.94 3.03
 3 1 -3 166.15 4.23
 3 1 -3 168.09 4.46
 3 1 -2 67.62 2.47
 3 1 -2 64.55 2.4
 3 1 -1 69.95 2.58
 3 1 -1 68.67 2.5
 3 1 0 182.7 4.74
 3 1 1 389.1 8.11
 3 1 1 387.54 8.3
 3 1 2 156.42 4.57
 3 1 2 155.28 4.66
 3 1 3 377.5 8.72
 3 1 3 385.81 8.76
 3 2 -19 81.14 5.59
 3 2 -19 73.4 4.68
 3 2 -18 109.16 6.31
 3 2 -18 102.65 5.39
 3 2 -17 54.84 4.31
 3 2 -17 48.54 3.55
 3 2 -16 8.02 1.82
 3 2 -16 5.49 1.27
 3 2 -15 132.65 6.38
 3 2 -15 130.87 5.54
 3 2 -14 188.7 7.39
 3 2 -14 173.94 6.32
 3 2 -13 328.83 9.92
 3 2 -13 308.97 8.65
 3 2 -12 77.76 4.29
 3 2 -12 71.06 3.5
 3 2 -11 70.22 3.9
 3 2 -11 68.87 3.31
 3 2 -10 429.43 10.7
 3 2 -10 409.03 9.53
 3 2 -9 2410.88 40.07
 3 2 -9 2250.1 38.53
 3 2 -8 1830.77 30.88
 3 2 -8 1677.97 29.39
 3 2 -7 182.92 5.6
 3 2 -7 174.68 4.86
 3 2 -6 349.79 8.28
 3 2 -6 338.26 7.46
 3 2 -5 770.15 14.01
 3 2 -5 775.59 14.81
 3 2 -4 3295.6 52.5
 3 2 -4 3332.54 53.21
 3 2 -3 1244.81 20.99
 3 2 -3 1222.26 21.37
 3 2 -2 167.44 4.38
 3 2 -2 164.8 4.51
 3 2 -1 35.4 1.87
 3 2 -1 33.51 1.87
 3 2 0 824.29 14.32
 3 2 0 803.48 15.08
 3 2 1 1151.84 19.77
 3 2 1 1127.14 20.26
 3 2 2 750.98 14.07
 3 2 2 734.63 14.41
 3 2 3 131.44 4.33
 3 2 3 133.72 4.59
 3 2 4 456.92 10.5
 3 3 -19 0.42 1.19
 3 3 -19 0.71 0.96
 3 3 -18 1.57 1.2
 3 3 -18 0.69 0.84
 3 3 -17 11.52 2.2
 3 3 -17 14.88 2
 3 3 -16 72.7 4.9
 3 3 -16 70.27 4.03
 3 3 -15 67.89 4.58
 3 3 -15 65.94 3.76
 3 3 -14 0.93 1.2
 3 3 -14 2.41 0.9
 3 3 -13 1.2 1.15
 3 3 -13 1.06 0.72
 3 3 -12 114.04 5.32
 3 3 -12 114.73 4.46
 3 3 -11 318.93 9.27
 3 3 -11 298.95 7.81
 3 3 -10 16.62 1.55
 3 3 -10 13.4 1.84
 3 3 -9 37.18 2.72
 3 3 -9 31.05 1.94
 3 3 -8 35.93 2.5
 3 3 -8 31.7 1.88
 3 3 -8 28.63 1.04
 3 3 -7 393.52 8.48
 3 3 -7 423.54 9.73
 3 3 -6 791.22 14.37
 3 3 -6 794.4 15.54
 3 3 -5 209.91 5.11
 3 3 -5 217.7 5.91
 3 3 -4 95.55 3.03
 3 3 -4 96.89 3.49
 3 3 -3 17.07 1.22
 3 3 -3 18.03 1.5
 3 3 -2 1054.52 18.53
 3 3 -2 1064.13 18.92
 3 3 -1 902.84 15.28
 3 3 -1 937.23 16.84
 3 3 0 336.6 6.84
 3 3 0 331.65 7.77
 3 3 1 65.01 2.48
 3 3 1 63.98 2.92
 3 3 2 62.13 2.64
 3 3 2 62.16 3
 3 3 3 641.4 12.92
 3 3 3 646.14 13.55
 3 3 4 24.07 2.08
 3 4 -19 15.25 2.72
 3 4 -18 3.2 1.39
 3 4 -18 4.33 1.24
 3 4 -17 47.14 4.16
 3 4 -17 43.52 3.21
 3 4 -16 175.83 7.84
 3 4 -16 168.44 6.32
 3 4 -15 224.89 8.68
 3 4 -15 211.33 6.97
 3 4 -14 29.89 2.35
 3 4 -14 31.82 3.05
 3 4 -13 43.23 3.4
 3 4 -13 37.07 2.49
 3 4 -12 227.08 7.9
 3 4 -12 210.65 6.28
 3 4 -11 823.74 17.71
 3 4 -11 788.14 15.61
 3 4 -10 464.64 11.53
 3 4 -10 443.54 9.76
 3 4 -9 160.61 5.75
 3 4 -9 147.3 4.46
 3 4 -9 145.63 3.35
 3 4 -8 27.11 1.68
 3 4 -8 30.27 2.4
 3 4 -8 26.52 1.07
 3 4 -7 665.11 11.22
 3 4 -7 698.3 12.74
 3 4 -7 706.39 14.34
 3 4 -6 1419.49 23.28
 3 4 -6 1347.1 21.78
 3 4 -6 1424.4 24.83
 3 4 -5 1089.78 18.53
 3 4 -5 1083.17 19.73
 3 4 -5 1058.69 17.28
 3 4 -4 82.48 2.81
 3 4 -4 81.69 3.24
 3 4 -3 9.5 1.2
 3 4 -3 9.09 0.51
 3 4 -3 11.82 1.19
 3 4 -3 10.52 1.01
 3 4 -2 666.24 13.24
 3 4 -1 2232.06 35.39
 3 4 -1 2253.71 37.48
 3 4 0 1183.83 19.87
 3 4 0 1170.23 21.38
 3 4 1 547.41 10.65
 3 4 1 550.94 11.8
 3 4 2 491.89 10.15
 3 4 2 481.97 10.97
 3 4 3 1485.59 26.89
 3 4 4 1462.69 26.87
 3 4 5 571.85 13.18
 3 5 -19 40.55 4.17
 3 5 -18 87.03 5.86
 3 5 -17 32.94 2.67
 3 5 -17 30.8 3.44
 3 5 -16 12.08 2.24
 3 5 -16 14.94 1.78
 3 5 -15 6.82 1.91
 3 5 -15 3.35 1.02
 3 5 -14 201.56 7.98
 3 5 -14 192.15 6.18
 3 5 -13 364.44 10.93
 3 5 -13 348.31 8.8
 3 5 -12 225.9 7.97
 3 5 -12 219.26 6.24
 3 5 -11 2.19 1.15
 3 5 -11 3.57 0.54
 3 5 -11 3.19 0.77
 3 5 -10 8.75 1.65
 3 5 -10 7.06 0.68
 3 5 -10 6.88 0.99
 3 5 -9 636.76 12.38
 3 5 -9 644.01 14.4
 3 5 -9 634.73 11.19
 3 5 -8 587.03 10.34
 3 5 -8 591.73 11.47
 3 5 -8 609.23 13.39
 3 5 -7 667.73 11.53
 3 5 -7 674.2 12.55
 3 5 -7 683.24 14.28
 3 5 -6 7.07 1.23
 3 5 -6 7.65 0.88
 3 5 -6 6.87 0.6
 3 5 -5 443.97 8.88
 3 5 -5 451.11 10.03
 3 5 -5 439.81 8.15
 3 5 -4 326.57 7.13
 3 5 -4 329.71 7.85
 3 5 -4 328.33 6.58
 3 5 -3 1396.49 24.19
 3 5 -3 1376.3 22.11
 3 5 -3 1412.96 24.9
 3 5 -2 715.92 12.07
 3 5 -2 761.6 12.37
 3 5 -2 812.43 15.07
 3 5 -1 12.32 0.84
 3 5 -1 14.58 1.55
 3 5 0 318.71 6.66
 3 5 0 312.71 8.07
 3 5 1 1787.03 29.84
 3 5 1 1813.52 31.54
 3 5 2 1677.34 28.53
 3 5 2 1664.31 29.8
 3 5 3 440.29 10.72
 3 5 4 26.87 2.35
 3 5 5 253.2 7.88
 3 6 -19 9.61 2.34
 3 6 -18 75.44 5.52
 3 6 -17 43.91 4.14
 3 6 -16 3.97 1.63
 3 6 -15 7.16 1.96
 3 6 -15 3.8 1.03
 3 6 -14 63.01 4.41
 3 6 -14 58.6 3.05
 3 6 -13 214.09 6.21
 3 6 -13 221.36 8.23
 3 6 -12 156.28 4.91
 3 6 -12 149.51 6.43
 3 6 -11 60.47 2.73
 3 6 -11 58.11 3.77
 3 6 -11 59.24 2.26
 3 6 -10 20.99 1.53
 3 6 -10 23.46 2.36
 3 6 -10 22.31 1.28
 3 6 -9 45.82 1.84
 3 6 -9 48.04 2.21
 3 6 -9 47.65 3.12
 3 6 -8 307.07 6.36
 3 6 -8 315.07 6.92
 3 6 -8 326.31 8.84
 3 6 -7 123.34 3.67
 3 6 -7 128.7 3.37
 3 6 -7 129.57 4.91
 3 6 -6 3 1
 3 6 -6 1.85 0.56
 3 6 -6 1.7 0.42
 3 6 -5 4.18 0.61
 3 6 -5 1.71 0.77
 3 6 -4 386.49 7.43
 3 6 -4 396.56 9.01
 3 6 -4 386.64 7.93
 3 6 -4 415.8 9.77
 3 6 -3 346.9 7.98
 3 6 -3 335.11 7.3
 3 6 -3 336.82 6.5
 3 6 -3 342.01 8.62
 3 6 -2 95.5 2.62
 3 6 -2 97.77 4.03
 3 6 -1 204.03 4.5
 3 6 -1 203.4 6.26
 3 6 0 139.58 3.81
 3 6 0 141.46 5.08
 3 6 1 739.68 13.93
 3 6 1 749.56 15.59
 3 6 2 154.02 4.73
 3 6 2 160.94 5.67
 3 6 3 468.52 11.44
 3 6 4 19.95 2.09
 3 6 5 6.43 1.38
 3 7 -18 14.95 2.59
 3 7 -17 14.84 2.57
 3 7 -16 95.47 5.92
 3 7 -15 171.27 7.74
 3 7 -14 107.47 5.87
 3 7 -13 78.15 3.28
 3 7 -13 74.91 4.69
 3 7 -12 112.52 3.86
 3 7 -12 111.14 5.51
 3 7 -11 379.22 8.42
 3 7 -11 392.49 11.05
 3 7 -10 355.47 7.67
 3 7 -10 383.47 8.07
 3 7 -10 383.87 10.55
 3 7 -9 171.09 4.49
 3 7 -9 181.58 4.69
 3 7 -9 188.6 6.61
 3 7 -8 93.22 3.02
 3 7 -8 90.61 2.95
 3 7 -8 92.25 4.31
 3 7 -7 210.45 5.11
 3 7 -7 212.71 5.13
 3 7 -7 219.29 6.76
 3 7 -6 630.01 11.92
 3 7 -6 653.69 13.75
 3 7 -5 720.19 12.98
 3 7 -5 730.94 14.71
 3 7 -5 707.79 13.26
 3 7 -4 324.13 7.97
 3 7 -4 325.62 7.26
 3 7 -4 321.48 6.67
 3 7 -4 325.21 8.78
 3 7 -3 206.04 5.73
 3 7 -3 204.01 4.71
 3 7 -3 209.36 6.49
 3 7 -2 283.34 5.43
 3 7 -2 297.74 6.18
 3 7 -2 312.83 8.27
 3 7 -1 324.37 6.56
 3 7 -1 319.71 8.63
 3 7 0 872.33 15.63
 3 7 0 882.14 17.83
 3 7 1 274.97 6.65
 3 7 1 281.43 8.09
 3 7 2 90.9 4.3
 3 7 3 563.91 13.33
 3 7 4 631.9 14.72
 3 7 5 342.83 9.93
 3 7 6 74.19 4.3
 3 8 -18 0.81 1.31
 3 8 -17 3.41 1.58
 3 8 -16 2.62 1.35
 3 8 -15 31.43 3.39
 3 8 -14 17.6 2.48
 3 8 -13 -1.41 1.19
 3 8 -12 1.88 1.26
 3 8 -11 19.29 1.37
 3 8 -11 19.21 2.31
 3 8 -10 61.25 2.39
 3 8 -10 59.38 3.79
 3 8 -9 9.01 1.64
 3 8 -9 7.18 0.79
 3 8 -8 7.31 1.47
 3 8 -7 2.52 1.08
 3 8 -6 62.94 3.31
 3 8 -5 139.37 4.93
 3 8 -5 136.01 3.95
 3 8 -5 148.4 5.66
 3 8 -4 61.12 3.01
 3 8 -4 61.69 2.4
 3 8 -4 58.59 3.46
 3 8 -3 115.65 4.09
 3 8 -3 115.31 4.87
 3 8 -3 112.99 3.4
 3 8 -2 0.87 0.51
 3 8 -2 -0.27 0.98
 3 8 -1 30.23 1.51
 3 8 -1 27.57 2.38
 3 8 0 39.71 1.95
 3 8 0 40.63 2.88
 3 8 1 0.65 0.46
 3 8 1 1.47 1.15
 3 8 2 26.78 2.42
 3 8 3 39.32 3
 3 8 4 6.88 1.45
 3 8 5 23.82 2.57
 3 8 6 13.11 2.04
 3 9 -18 38.14 4.09
 3 9 -17 88.53 5.97
 3 9 -16 60.82 4.89
 3 9 -15 7.77 1.82
 3 9 -14 28.08 3.14
 3 9 -13 202.79 8.19
 3 9 -12 218.02 8.33
 3 9 -11 86.44 4.9
 3 9 -10 69.15 4.13
 3 9 -9 144.89 5.94
 3 9 -8 310.9 9.05
 3 9 -7 582.39 13.43
 3 9 -6 318.86 7.54
 3 9 -6 328.64 8.8
 3 9 -6 338.44 9.73
 3 9 -5 119.35 4.64
 3 9 -5 120.63 3.85
 3 9 -5 127.91 5.38
 3 9 -4 286.95 7.62
 3 9 -4 289.94 6.72
 3 9 -4 289.08 8.63
 3 9 -3 505.42 10.24
 3 9 -3 505.79 11.03
 3 9 -3 533.51 12.65
 3 9 -2 487.23 9.1
 3 9 -2 512.66 10.24
 3 9 -2 531.42 12.58
 3 9 -1 188.49 4.72
 3 9 -1 203.09 6.87
 3 9 0 76.76 2.93
 3 9 0 78.85 4.17
 3 9 1 168.58 6.41
 3 9 2 212.99 7.45
 3 9 3 392.12 10.91
 3 9 4 143.22 6.17
 3 9 5 61.57 4.04
 3 9 6 77.09 4.67
 3 10 -17 0.52 1.45
 3 10 -16 1.24 1.23
 3 10 -15 8.81 2.09
 3 10 -14 16.48 2.4
 3 10 -13 2.11 1.35
 3 10 -12 6.93 1.74
 3 10 -11 0.36 1.03
 3 10 -10 77.1 4.49
 3 10 -9 52.02 3.54
 3 10 -8 8.79 1.62
 3 10 -7 20.99 1.74
 3 10 -7 25.58 2.33
 3 10 -6 17.72 2.29
 3 10 -6 16.05 1.5
 3 10 -6 15.96 1.84
 3 10 -5 33.49 2.41
 3 10 -5 35.18 2.07
 3 10 -5 35.1 2.94
 3 10 -4 38.95 2.49
 3 10 -4 39.67 3.08
 3 10 -4 37.99 2.14
 3 10 -3 1.94 0.72
 3 10 -3 2.82 1.26
 3 10 -2 1.28 0.41
 3 10 -2 0.51 0.61
 3 10 -2 1.6 1.16
 3 10 -1 19.94 1.34
 3 10 -1 22.27 2.36
 3 10 0 76.23 3.04
 3 10 0 82.37 4.42
 3 10 1 9.83 1.72
 3 10 2 5.9 1.53
 3 10 3 44.22 3.38
 3 10 4 -0.3 0.99
 3 10 5 49.15 3.76
 3 10 6 1.08 1.13
 3 11 -16 11.64 2.32
 3 11 -15 37.29 3.84
 3 11 -14 76.86 5.21
 3 11 -13 28.56 3.15
 3 11 -12 2.77 1.33
 3 11 -11 22.46 2.57
 3 11 -10 99.23 5.21
 3 11 -9 94.89 4.92
 3 11 -8 48.26 2.84
 3 11 -8 55.44 3.57
 3 11 -7 39.36 2.91
 3 11 -7 39.03 2.39
 3 11 -7 39.49 3.33
 3 11 -6 83.51 4.08
 3 11 -6 84.06 3.49
 3 11 -6 80.75 4.65
 3 11 -5 238.54 7.13
 3 11 -5 232.91 6.4
 3 11 -5 233.95 8.21
 3 11 -4 170.93 5.6
 3 11 -4 173.84 6.83
 3 11 -4 167.48 5.15
 3 11 -3 83.96 3.48
 3 11 -3 84.44 4.63
 3 11 -2 44.13 2.52
 3 11 -2 47.35 3.49
 3 11 -1 101.63 5.11
 3 11 0 206.76 7.69
 3 11 1 162.88 6.72
 3 11 2 41.33 3.33
 3 11 3 56.94 3.98
 3 11 4 194.72 7.78
 3 11 5 68.94 4.51
 3 11 6 46.72 3.85
 3 12 -15 1.36 1.21
 3 12 -14 1.83 1.22
 3 12 -13 11.55 2.17
 3 12 -12 30.92 3.14
 3 12 -11 50.4 3.88
 3 12 -10 16.08 2.23
 3 12 -9 -0.31 0.89
 3 12 -9 1.18 0.76
 3 12 -8 26.63 2.94
 3 12 -8 24.26 2.44
 3 12 -8 23.65 2.01
 3 12 -7 49.73 3.3
 3 12 -7 53.24 2.95
 3 12 -7 52.5 3.9
 3 12 -6 53.16 3.27
 3 12 -6 51.28 2.84
 3 12 -6 52.74 3.9
 3 12 -5 19.56 2.47
 3 12 -5 16.81 1.64
 3 12 -5 18.7 1.87
 3 12 -4 17.05 1.62
 3 12 -4 15.84 2.26
 3 12 -3 33.85 2.31
 3 12 -3 35.38 3.16
 3 12 -2 51.75 2.9
 3 12 -2 54.93 3.84
 3 12 -1 31.45 2.97
 3 12 0 24.76 2.66
 3 12 1 21.37 2.55
 3 12 2 57.2 4.1
 3 12 3 72.15 4.67
 3 12 4 29.54 3.02
 3 12 5 4.24 1.32
 3 12 6 13.69 2.28
 3 13 -14 3.98 1.57
 3 13 -13 8.31 1.81
 3 13 -12 40.74 3.67
 3 13 -11 38.18 3.43
 3 13 -10 10.87 1.85
 3 13 -10 12.46 1.71
 3 13 -9 6.41 1.84
 3 13 -9 6.79 1.27
 3 13 -9 4.78 1.32
 3 13 -8 13.26 2.24
 3 13 -8 15.08 1.73
 3 13 -8 12.3 1.87
 3 13 -7 39.33 2.99
 3 13 -7 39.49 2.64
 3 13 -7 43.55 3.68
 3 13 -6 47.37 3.14
 3 13 -6 46.75 2.83
 3 13 -6 51.46 3.96
 3 13 -5 22.15 2.1
 3 13 -5 23.12 2.01
 3 13 -5 24.69 2.83
 3 13 -4 -0.29 0.72
 3 13 -4 -0.17 1.11
 3 13 -3 22.37 1.95
 3 13 -3 21.65 2.61
 3 13 -2 49.65 3
 3 13 -2 50.36 3.9
 3 13 -1 34.65 3.24
 3 13 0 10.87 1.99
 3 13 1 7.96 1.71
 3 13 2 21.48 2.73
 3 13 3 73.53 4.86
 3 13 4 41.47 3.71
 3 13 5 8.42 1.9
 3 13 6 13.46 2.36
 3 14 -13 31.64 3.38
 3 14 -12 15.19 2.35
 3 14 -11 8.73 2.11
 3 14 -11 11.06 2.02
 3 14 -10 17.61 2.71
 3 14 -10 13.65 2.09
 3 14 -9 52.56 3.82
 3 14 -9 48.32 4.27
 3 14 -8 40.63 3.19
 3 14 -8 44.11 3.9
 3 14 -7 3.55 1.41
 3 14 -7 2.52 1
 3 14 -7 4.49 1.07
 3 14 -6 23.39 2.9
 3 14 -6 18.79 1.9
 3 14 -6 20.63 2.16
 3 14 -5 47.66 2.98
 3 14 -5 46.52 3.85
 3 14 -4 82.21 3.98
 3 14 -4 86.56 5.29
 3 14 -3 37.23 2.68
 3 14 -3 40.05 3.62
 3 14 -2 26.94 3
 3 14 -1 7.53 1.77
 3 14 0 31.28 3.2
 3 14 1 51.75 4.07
 3 14 2 54.64 4.28
 3 14 3 35.09 3.53
 3 14 4 14.1 2.34
 3 14 5 21.28 2.86
 3 14 6 39.04 3.86
 3 15 -12 7.91 2.26
 3 15 -12 3.18 1.36
 3 15 -11 0.2 1.19
 3 15 -11 4.8 1.64
 3 15 -10 5.87 1.91
 3 15 -10 6.2 1.54
 3 15 -9 1.74 1.12
 3 15 -8 24.79 3.1
 3 15 -7 2.88 1.55
 3 15 -6 1.77 1.53
 3 15 -5 -0.42 1.24
 3 15 -4 10.64 1.54
 3 15 -4 12.35 2.23
 3 15 -3 17.72 2
 3 15 -3 14.91 2.41
 3 15 -2 1.56 1.18
 3 15 -1 2.79 1.41
 3 15 0 1.37 1.27
 3 15 1 15.48 2.48
 3 15 2 4.83 1.63
 3 15 3 3.15 1.59
 3 15 4 2.68 1.36
 3 15 5 -0.35 1.07
 3 16 -9 23.04 3.19
 3 16 -8 16.11 2.61
 3 16 -7 25.76 3.22
 3 16 -6 33.68 3.62
 3 16 -5 23.98 3.04
 3 16 -4 31.89 3.43
 3 16 -3 18.46 2.66
 3 16 -2 29.73 3.37
 3 16 -1 23.75 2.96
 3 16 0 23.36 2.96
 3 16 1 16.39 2.58
 3 16 2 14.4 2.49
 3 16 3 14.89 2.53
 3 17 -5 2.16 1.44
 3 17 -4 0.4 1.14
 3 17 -3 -2.52 1.55
 3 17 -2 -1.36 1.15
 3 17 -1 1.96 1.4
 4 -16 -5 60.29 4.67
 4 -16 -4 53.46 4.39
 4 -15 -8 -0.69 1.16
 4 -15 -8 -0.44 1.16
 4 -15 -7 3.25 1.48
 4 -15 -7 2.1 1.2
 4 -15 -6 -3.13 1.53
 4 -15 -6 1.96 1.13
 4 -15 -5 4.57 1.54
 4 -15 -5 0.39 0.83
 4 -15 -4 2.99 1.33
 4 -15 -4 0.68 0.9
 4 -14 -9 36.46 3.37
 4 -14 -9 37.64 3.66
 4 -14 -8 52.8 3.96
 4 -14 -8 55.7 4.3
 4 -14 -7 72.98 4.43
 4 -14 -7 63.33 4.53
 4 -14 -6 70.09 4.23
 4 -14 -6 64.51 4.53
 4 -14 -5 52.95 3.56
 4 -14 -5 58.15 4.3
 4 -14 -4 56.82 3.55
 4 -14 -4 63.4 4.38
 4 -14 -3 86.15 4.23
 4 -14 -3 79.51 4.97
 4 -14 -2 75.88 3.8
 4 -14 -1 93.39 4.11
 4 -13 -11 8.34 1.87
 4 -13 -11 9.12 2.04
 4 -13 -10 14.03 2.3
 4 -13 -10 17.21 2.48
 4 -13 -9 15.54 2.35
 4 -13 -9 17.63 2.47
 4 -13 -8 2.38 1.24
 4 -13 -8 1.76 1.12
 4 -13 -7 2.28 1.27
 4 -13 -7 1.55 0.99
 4 -13 -6 2.52 1.31
 4 -13 -6 1.54 0.98
 4 -13 -5 9 1.74
 4 -13 -5 10.14 1.64
 4 -13 -4 14.09 2.17
 4 -13 -4 16.16 1.88
 4 -13 -3 1.13 1.07
 4 -13 -3 2.86 0.96
 4 -13 -2 3.04 0.91
 4 -13 -1 4.31 1.04
 4 -13 0 33.63 2.3
 4 -13 1 24.1 1.86
 4 -12 -12 21.4 2.76
 4 -12 -12 22.22 2.86
 4 -12 -11 29.88 3.14
 4 -12 -11 29.04 3.12
 4 -12 -10 58.38 4.22
 4 -12 -10 46.35 3.74
 4 -12 -9 103.04 5.47
 4 -12 -9 103.51 5.54
 4 -12 -8 66.09 4.18
 4 -12 -8 61.32 4.16
 4 -12 -7 55.11 3.71
 4 -12 -7 53.08 3.84
 4 -12 -6 52 3.48
 4 -12 -6 47.3 3.59
 4 -12 -5 114.44 5.05
 4 -12 -5 108.65 5.39
 4 -12 -4 140.31 5.49
 4 -12 -4 136.99 6.04
 4 -12 -3 81.95 3.96
 4 -12 -3 78.69 4.48
 4 -12 -2 26.21 2.14
 4 -12 -1 60.77 3.14
 4 -12 0 105.86 4.13
 4 -12 1 155.58 5
 4 -12 2 111.17 3.97
 4 -12 3 27.71 1.82
 4 -11 -13 15.04 2.29
 4 -11 -13 19.98 2.82
 4 -11 -12 39.05 3.45
 4 -11 -12 45.53 3.93
 4 -11 -11 58.4 4.08
 4 -11 -11 59.59 4.31
 4 -11 -10 57.87 4.09
 4 -11 -10 56.24 3.99
 4 -11 -9 6.1 1.54
 4 -11 -9 3.54 1.24
 4 -11 -8 6.38 1.45
 4 -11 -8 4.48 1.33
 4 -11 -7 81.4 4.41
 4 -11 -7 75.49 4.36
 4 -11 -6 84.05 4.33
 4 -11 -6 87.54 4.6
 4 -11 -5 40.58 2.91
 4 -11 -5 40.48 3.09
 4 -11 -4 43.66 2.86
 4 -11 -4 41.32 3.11
 4 -11 -3 30.76 2.36
 4 -11 -3 30.29 2.7
 4 -11 -2 180.67 5.88
 4 -11 -1 192.78 5.93
 4 -11 0 99.39 3.92
 4 -11 1 7.91 1.1
 4 -11 2 98.65 3.67
 4 -11 3 187.71 5.34
 4 -10 -14 17.91 2.34
 4 -10 -14 21.81 2.91
 4 -10 -13 6.82 1.49
 4 -10 -13 10.91 2.09
 4 -10 -12 41.61 3.4
 4 -10 -12 45.78 3.87
 4 -10 -11 52.25 3.69
 4 -10 -11 60.28 4.23
 4 -10 -10 21.85 2.39
 4 -10 -10 25.27 2.71
 4 -10 -9 22.92 2.49
 4 -10 -9 26.24 2.61
 4 -10 -8 70.74 4.09
 4 -10 -8 58.95 3.73
 4 -10 -7 106.05 4.96
 4 -10 -7 94.92 4.7
 4 -10 -6 228.42 7.41
 4 -10 -6 222.93 7.49
 4 -10 -5 70.74 3.71
 4 -10 -5 70.19 3.91
 4 -10 -4 33.83 2.5
 4 -10 -4 38.85 2.87
 4 -10 -3 25.39 2.09
 4 -10 -3 26.13 2.38
 4 -10 -2 249.72 7.03
 4 -10 -1 258.9 7
 4 -10 0 112.26 4.11
 4 -10 1 24.25 1.79
 4 -10 2 11.41 1.22
 4 -10 3 344 8.01
 4 -9 -15 15.8 2.19
 4 -9 -15 19.11 2.78
 4 -9 -14 45.75 3.54
 4 -9 -14 56.3 4.45
 4 -9 -13 71.63 4.34
 4 -9 -13 70.57 4.77
 4 -9 -12 47.4 3.46
 4 -9 -12 51.94 3.92
 4 -9 -11 38.46 3
 4 -9 -11 37.44 3.27
 4 -9 -10 42.99 3.12
 4 -9 -10 40.74 3.29
 4 -9 -9 142.79 5.75
 4 -9 -9 142.24 6.09
 4 -9 -8 226.23 7.63
 4 -9 -8 210.46 7.13
 4 -9 -7 147.52 5.82
 4 -9 -7 140.44 5.54
 4 -9 -6 60.84 3.48
 4 -9 -6 60.49 3.46
 4 -9 -5 340.53 9.01
 4 -9 -5 325.8 9.05
 4 -9 -4 773.48 15.82
 4 -9 -4 750.98 16.09
 4 -9 -3 588.31 12.7
 4 -9 -3 576.94 13.2
 4 -9 -2 222.3 6.4
 4 -9 -1 154.55 4.95
 4 -9 0 266.7 6.89
 4 -9 1 605.34 12.28
 4 -9 2 706.14 13.78
 4 -9 3 98 3.59
 4 -8 -16 -0.54 1.04
 4 -8 -16 -0.71 1.28
 4 -8 -15 1.16 1.03
 4 -8 -15 0.61 1.12
 4 -8 -14 21.49 2.37
 4 -8 -14 27.73 3.12
 4 -8 -13 16.07 2.02
 4 -8 -13 19.04 2.62
 4 -8 -12 18.83 2.1
 4 -8 -12 22.67 2.63
 4 -8 -11 2.54 1.05
 4 -8 -11 4.84 1.46
 4 -8 -10 0.65 0.86
 4 -8 -10 -0.92 1.03
 4 -8 -9 24.4 2.23
 4 -8 -9 27.66 2.58
 4 -8 -8 55.01 3.47
 4 -8 -8 51.02 3.14
 4 -8 -7 16.76 1.84
 4 -8 -7 13.77 1.19
 4 -8 -7 15.62 1.87
 4 -8 -6 2.63 0.91
 4 -8 -6 5.65 1.25
 4 -8 -6 5 0.66
 4 -8 -5 9.95 1.45
 4 -8 -5 10.17 1.46
 4 -8 -4 78.13 3.62
 4 -8 -4 79.93 3.74
 4 -8 -3 234.57 6.63
 4 -8 -3 233.45 6.94
 4 -8 -2 15.98 1.55
 4 -8 -1 72.8 3.15
 4 -8 0 34.42 2.09
 4 -8 1 60.46 2.74
 4 -8 2 326.23 7.67
 4 -8 3 22.29 1.65
 4 -7 -16 53.99 4.45
 4 -7 -15 105.78 5.12
 4 -7 -15 109.11 6.13
 4 -7 -14 110.13 5.17
 4 -7 -14 119.56 6.22
 4 -7 -13 42.18 3.07
 4 -7 -13 47.1 3.76
 4 -7 -12 165.16 6.16
 4 -7 -12 179.51 5.96
 4 -7 -12 187.75 7.45
 4 -7 -11 221.81 7.13
 4 -7 -11 233.88 6.77
 4 -7 -11 226.14 8.09
 4 -7 -10 421.32 10.65
 4 -7 -10 461.86 12.01
 4 -7 -9 221.8 6.89
 4 -7 -9 245.41 7.86
 4 -7 -8 73.86 3.58
 4 -7 -8 77.1 4.03
 4 -7 -8 70.55 3.1
 4 -7 -7 228.61 7.09
 4 -7 -7 202.81 5.47
 4 -7 -7 222.78 6.56
 4 -7 -6 576.41 12.59
 4 -7 -6 517.15 10.14
 4 -7 -6 548.65 11.93
 4 -7 -5 1205.16 21.26
 4 -7 -5 1164.3 20.81
 4 -7 -4 399.01 9.46
 4 -7 -4 387.16 9.32
 4 -7 -3 102.11 3.93
 4 -7 -3 92.46 3.87
 4 -7 -2 85.28 3.48
 4 -7 -1 758.53 14.69
 4 -7 0 805.52 15.3
 4 -7 1 164.06 4.8
 4 -7 2 410.02 9
 4 -7 3 237.94 6.2
 4 -6 -17 3.47 1.49
 4 -6 -16 0.89 1.16
 4 -6 -15 6.49 1.36
 4 -6 -15 5.71 1.79
 4 -6 -14 1.59 0.96
 4 -6 -14 0.62 0.75
 4 -6 -14 -0.62 1.14
 4 -6 -13 21.11 2.11
 4 -6 -13 20.36 2.06
 4 -6 -13 20.97 2.57
 4 -6 -12 35 2.57
 4 -6 -12 34.77 2.54
 4 -6 -12 38.92 3.25
 4 -6 -11 20.61 1.9
 4 -6 -11 20.77 1.93
 4 -6 -11 23.41 2.5
 4 -6 -10 17.71 1.65
 4 -6 -10 14.59 1.64
 4 -6 -10 16.86 2.13
 4 -6 -9 6.73 1.22
 4 -6 -9 7.4 1.44
 4 -6 -8 131.58 4.68
 4 -6 -8 136.87 5.36
 4 -6 -7 84.61 3.99
 4 -6 -7 76.07 3.38
 4 -6 -6 0.39 0.72
 4 -6 -6 1.9 1.01
 4 -6 -6 0.8 0.39
 4 -6 -5 0.81 0.75
 4 -6 -5 -0.41 0.74
 4 -6 -5 0.51 0.27
 4 -6 -4 9.21 1.19
 4 -6 -4 9.21 1.26
 4 -6 -3 170.77 5.27
 4 -6 -2 113.43 4.01
 4 -6 -1 2.03 0.75
 4 -6 0 194.65 5.4
 4 -6 1 211.37 5.63
 4 -6 2 395.39 8.73
 4 -6 3 48.57 2.44
 4 -5 -18 64.66 4.96
 4 -5 -17 74.65 5.17
 4 -5 -16 73.55 4.44
 4 -5 -16 73.08 4.94
 4 -5 -15 61.92 3.56
 4 -5 -15 66.52 4.07
 4 -5 -15 60.53 4.34
 4 -5 -14 85.94 4.12
 4 -5 -14 87.71 4.51
 4 -5 -14 92.46 5.19
 4 -5 -13 226.87 7.02
 4 -5 -13 239.47 7.62
 4 -5 -13 241.17 8.53
 4 -5 -12 388.79 9.68
 4 -5 -12 400.41 10.25
 4 -5 -12 395.73 11.26
 4 -5 -11 418.69 10.05
 4 -5 -11 434.66 10.52
 4 -5 -11 443.24 11.69
 4 -5 -10 159.22 5.21
 4 -5 -10 168.44 5.54
 4 -5 -10 169.06 6.34
 4 -5 -9 500.68 11.01
 4 -5 -9 519.62 11.39
 4 -5 -9 529.4 12.52
 4 -5 -8 916.98 17.49
 4 -5 -8 961.66 19.02
 4 -5 -7 1072.79 20.41
 4 -5 -7 1024.95 19.06
 4 -5 -6 479.06 10.87
 4 -5 -6 453.98 9.86
 4 -5 -5 322.22 8.06
 4 -5 -5 299.52 7.27
 4 -5 -4 1125.92 20.32
 4 -5 -4 1070.05 19.55
 4 -5 -3 1104.37 20.16
 4 -5 -2 1176.75 21.05
 4 -5 -1 534.13 11
 4 -5 0 208.45 5.57
 4 -5 1 503.98 10.43
 4 -5 2 1804.97 30.59
 4 -4 -18 3.52 1.32
 4 -4 -18 5.69 1.75
 4 -4 -17 3.08 1.44
 4 -4 -17 3.52 1.45
 4 -4 -16 12.92 1.96
 4 -4 -16 12.83 2.22
 4 -4 -15 102.64 4.43
 4 -4 -15 103.33 5.21
 4 -4 -15 97.93 5.46
 4 -4 -14 64.52 3.37
 4 -4 -14 67.42 4.03
 4 -4 -14 71.6 4.47
 4 -4 -13 17.35 2.02
 4 -4 -13 18.07 2.29
 4 -4 -13 16.66 1.64
 4 -4 -12 27.46 2.05
 4 -4 -12 28.34 2.44
 4 -4 -12 26.61 2.61
 4 -4 -11 55.93 2.81
 4 -4 -11 60.52 3.36
 4 -4 -11 53.28 3.49
 4 -4 -10 276.08 7.1
 4 -4 -10 299.36 7.99
 4 -4 -10 290.37 8.54
 4 -4 -9 180.24 5.21
 4 -4 -9 190.41 5.85
 4 -4 -9 191.82 6.45
 4 -4 -8 118.06 3.91
 4 -4 -8 130.24 4.49
 4 -4 -8 126.32 4.93
 4 -4 -7 24.19 2.04
 4 -4 -7 24.16 1.62
 4 -4 -6 347.27 8.57
 4 -4 -6 332.65 7.48
 4 -4 -5 1344.92 23.37
 4 -4 -5 1247.74 22.03
 4 -4 -4 238.12 6.33
 4 -4 -4 218.53 5.54
 4 -4 -3 29.69 1.94
 4 -4 -3 21.61 0.82
 4 -4 -2 106.61 3.73
 4 -4 -1 1191.74 21.09
 4 -4 0 976.07 17.73
 4 -4 1 636.83 12.54
 4 -4 2 60.9 2.77
 4 -3 -18 9.69 1.95
 4 -3 -18 7.6 1.84
 4 -3 -17 18.84 2.51
 4 -3 -17 16.07 2.42
 4 -3 -16 39.76 3.4
 4 -3 -16 43.93 3.68
 4 -3 -15 137.6 5.05
 4 -3 -15 138.33 6.17
 4 -3 -15 144.17 6.52
 4 -3 -14 131.66 4.77
 4 -3 -14 137.45 5.91
 4 -3 -14 133.02 6.08
 4 -3 -13 18.06 1.6
 4 -3 -13 20.85 2.19
 4 -3 -13 20.92 2.38
 4 -3 -12 36.95 2.22
 4 -3 -12 38.13 2.83
 4 -3 -12 36.16 2.95
 4 -3 -11 117.49 3.99
 4 -3 -11 125.03 4.98
 4 -3 -11 122.66 5.23
 4 -3 -10 587.24 11.83
 4 -3 -10 623.19 13.38
 4 -3 -10 608.35 13.81
 4 -3 -9 596.21 11.78
 4 -3 -9 642.98 13.27
 4 -3 -9 604.21 13.6
 4 -3 -8 156.48 4.35
 4 -3 -8 168.01 5.28
 4 -3 -8 159.61 5.52
 4 -3 -7 107.03 3.91
 4 -3 -7 98.74 4.08
 4 -3 -7 98.11 3.16
 4 -3 -6 647.61 13.25
 4 -3 -6 626.31 11.73
 4 -3 -5 1489.93 25.16
 4 -3 -5 1364.76 23.49
 4 -3 -4 744.1 14.52
 4 -3 -3 547.1 10.67
 4 -3 -3 548.89 11.27
 4 -3 -3 552.87 9.55
 4 -3 -2 217.9 5.79
 4 -3 -2 220.19 4.37
 4 -3 -1 1467.01 25.44
 4 -3 -1 1484.41 23.71
 4 -3 0 2177.48 36.09
 4 -3 1 1038.82 18.82
 4 -3 2 82.43 3.28
 4 -2 -19 7.35 1.97
 4 -2 -19 6.86 1.93
 4 -2 -18 23.4 2.91
 4 -2 -18 21.65 2.81
 4 -2 -17 98.15 5.59
 4 -2 -17 99.27 5.63
 4 -2 -16 103.59 5.52
 4 -2 -16 101.16 5.51
 4 -2 -15 86.12 4.9
 4 -2 -15 87.82 4.9
 4 -2 -14 29.71 2.04
 4 -2 -14 28.24 2.66
 4 -2 -14 27.63 2.72
 4 -2 -13 203.84 5.74
 4 -2 -13 215.01 7.4
 4 -2 -13 205.33 7.34
 4 -2 -12 508.28 10.54
 4 -2 -12 517.01 12.59
 4 -2 -12 500.95 12.57
 4 -2 -11 390.7 8.48
 4 -2 -11 411.42 10.4
 4 -2 -11 402.06 10.5
 4 -2 -10 27.9 1.63
 4 -2 -10 31.19 2.42
 4 -2 -10 29.27 2.36
 4 -2 -9 95.58 3.04
 4 -2 -9 98.37 4.1
 4 -2 -9 97.52 4.23
 4 -2 -8 497.16 9.6
 4 -2 -8 531.57 11.44
 4 -2 -8 511.71 11.54
 4 -2 -7 1433.37 24.6
 4 -2 -7 1384.41 24.71
 4 -2 -7 1328.41 22.58
 4 -2 -6 997.83 18.33
 4 -2 -6 1016.67 18.63
 4 -2 -6 967.22 16.68
 4 -2 -5 147.16 4.66
 4 -2 -5 133.76 3.86
 4 -2 -4 14.04 1.05
 4 -2 -4 13.78 1.36
 4 -2 -3 548.12 11.06
 4 -2 -3 532.92 10.12
 4 -2 -3 540.83 9.78
 4 -2 -2 2886.8 47.38
 4 -2 -2 2943.89 45.96
 4 -2 -1 1542.85 26.28
 4 -2 -1 1531.75 25.01
 4 -2 0 221.46 5.86
 4 -2 0 230.93 5.16
 4 -2 1 549.03 11.34
 4 -2 1 556.6 10.57
 4 -1 -19 2.87 1.45
 4 -1 -19 1.82 1.24
 4 -1 -18 3.96 1.46
 4 -1 -18 2.77 1.38
 4 -1 -17 57.12 4.33
 4 -1 -17 56.32 4.17
 4 -1 -16 111.91 5.84
 4 -1 -16 112.91 5.67
 4 -1 -15 13.73 2.11
 4 -1 -15 9.99 1.83
 4 -1 -14 5.61 1.48
 4 -1 -14 2.87 1.21
 4 -1 -14 1.87 0.71
 4 -1 -13 57.05 2.55
 4 -1 -13 59.07 3.79
 4 -1 -13 65.37 3.86
 4 -1 -12 201.17 5.22
 4 -1 -12 210.96 7.16
 4 -1 -12 208.96 7.01
 4 -1 -11 234.58 5.52
 4 -1 -11 241.79 7.55
 4 -1 -11 231.25 7.29
 4 -1 -10 2.64 1.01
 4 -1 -10 1.36 0.91
 4 -1 -10 1.68 0.49
 4 -1 -9 5.4 1.07
 4 -1 -9 5.46 0.63
 4 -1 -9 5.34 1.13
 4 -1 -8 30.22 1.33
 4 -1 -8 32.12 2.26
 4 -1 -8 32.1 2.26
 4 -1 -7 610.85 12.58
 4 -1 -7 597.5 12.47
 4 -1 -7 582.26 10.28
 4 -1 -6 185.89 5.5
 4 -1 -6 173.21 4.55
 4 -1 -6 180.72 5.34
 4 -1 -6 177.62 3.81
 4 -1 -5 77.93 3.2
 4 -1 -5 76.73 2.56
 4 -1 -4 3.23 0.51
 4 -1 -4 3.69 0.91
 4 -1 -3 248.36 6.24
 4 -1 -3 245.34 5.22
 4 -1 -3 250.51 5.54
 4 -1 -2 947.47 17.35
 4 -1 -2 956.68 16.42
 4 -1 -1 510.44 10.61
 4 -1 -1 525.35 9.88
 4 -1 0 2.52 0.75
 4 -1 0 3.82 0.65
 4 -1 1 16.77 1.3
 4 -1 2 272.64 6.63
 4 0 -19 83.84 5.55
 4 0 -19 69.61 4.86
 4 0 -18 77.96 5.25
 4 0 -18 75.09 4.83
 4 0 -17 30.66 3.18
 4 0 -17 27.39 2.84
 4 0 -16 90.09 5.26
 4 0 -16 85.69 4.81
 4 0 -15 309.39 10.02
 4 0 -15 291.55 9.33
 4 0 -14 422.49 9.08
 4 0 -14 437.04 12.1
 4 0 -14 427.59 11.48
 4 0 -13 419.26 8.75
 4 0 -13 435.3 11.71
 4 0 -13 430.11 11.16
 4 0 -12 116.18 3.42
 4 0 -12 124.68 5.33
 4 0 -12 115.23 4.92
 4 0 -11 169.59 4.13
 4 0 -11 175.48 6.31
 4 0 -11 165.64 5.88
 4 0 -10 374.16 7.19
 4 0 -10 390.7 10.02
 4 0 -10 386.38 9.58
 4 0 -9 1150.65 19.02
 4 0 -9 1273.29 22.68
 4 0 -9 1165.77 21.87
 4 0 -8 352.53 8.61
 4 0 -8 320.76 8.03
 4 0 -8 307.81 5.73
 4 0 -7 155.5 5.13
 4 0 -7 157.1 4.92
 4 0 -7 145.45 2.98
 4 0 -6 80.12 3.43
 4 0 -6 79.15 3.25
 4 0 -6 74.04 2.53
 4 0 -5 1083.11 18.54
 4 0 -5 1147.22 20.36
 4 0 -5 1148.22 20.11
 4 0 -4 3157.95 49.99
 4 0 -4 3047.41 48.1
 4 0 -3 578.5 10.1
 4 0 -3 594.97 11.78
 4 0 -3 604.85 11.25
 4 0 -2 23.1 1.63
 4 0 -2 21.4 1.39
 4 0 -1 541.3 11.04
 4 0 -1 540.45 10.51
 4 0 0 2468.78 40.89
 4 0 0 2477.71 40.27
 4 0 1 2880.24 46.74
 4 0 2 642.03 12.85
 4 0 3 179.28 5.45
 4 1 -19 4.64 1.88
 4 1 -19 4.2 1.36
 4 1 -18 6.86 1.91
 4 1 -18 4.51 1.35
 4 1 -17 0.91 1.16
 4 1 -17 0.59 1.01
 4 1 -16 8.82 1.99
 4 1 -16 7.52 1.59
 4 1 -15 -1.17 1.17
 4 1 -15 1.71 1.22
 4 1 -14 28.05 2.54
 4 1 -14 28.2 2.87
 4 1 -13 67.65 2.45
 4 1 -13 69.65 4.19
 4 1 -13 69.56 3.81
 4 1 -12 80.17 2.51
 4 1 -12 79.17 4.28
 4 1 -12 79.09 3.96
 4 1 -11 43.96 1.62
 4 1 -11 49.28 3.28
 4 1 -11 46.55 2.86
 4 1 -10 1.23 1
 4 1 -10 1.36 0.81
 4 1 -10 1.25 0.29
 4 1 -9 203.32 3.87
 4 1 -9 253.56 7.21
 4 1 -9 236.11 6.47
 4 1 -8 13.99 1.67
 4 1 -8 14.31 1.49
 4 1 -7 269.74 7.34
 4 1 -7 261.63 6.83
 4 1 -6 293.84 7.51
 4 1 -6 276.49 6.98
 4 1 -5 36.97 2.09
 4 1 -5 40.04 2.42
 4 1 -5 34.61 1.36
 4 1 -4 187.23 5.12
 4 1 -4 177.95 3.62
 4 1 -3 11.34 1.14
 4 1 -3 10.41 1.14
 4 1 -2 16.21 1.42
 4 1 -2 17.14 1.34
 4 1 -1 68.48 2.93
 4 1 -1 70.01 2.83
 4 1 0 84.57 3.26
 4 1 1 596.46 11.93
 4 1 1 594.17 12.11
 4 1 2 2.13 0.74
 4 1 3 756.98 15.23
 4 2 -19 15.16 2.61
 4 2 -19 15.56 2.2
 4 2 -18 10.35 2.01
 4 2 -18 13.37 1.96
 4 2 -17 111.85 6.23
 4 2 -17 96.68 5.14
 4 2 -16 324.26 10.8
 4 2 -16 295.63 9.37
 4 2 -15 104.1 5.58
 4 2 -15 93.61 4.68
 4 2 -14 91.18 5.01
 4 2 -14 82.21 4.2
 4 2 -13 7.26 0.72
 4 2 -13 7.58 1.6
 4 2 -13 7.09 1.3
 4 2 -12 366.72 10.3
 4 2 -12 338.33 6.57
 4 2 -12 342.22 9.09
 4 2 -11 513.24 9.08
 4 2 -11 596.83 13.49
 4 2 -11 550.81 12.1
 4 2 -10 462.29 10.75
 4 2 -10 432.18 9.51
 4 2 -9 257.95 7.69
 4 2 -9 253.72 6.9
 4 2 -8 105.54 4.4
 4 2 -8 97.71 3.77
 4 2 -7 1080.78 19.95
 4 2 -7 1129.46 20.99
 4 2 -6 524.29 11.01
 4 2 -6 549.45 11.78
 4 2 -5 2074.29 34.73
 4 2 -5 2101.42 35.54
 4 2 -4 136.4 4.1
 4 2 -4 136.52 4.43
 4 2 -4 115.98 2.39
 4 2 -3 792.09 14.88
 4 2 -3 773.4 14.85
 4 2 -2 1146.9 20.76
 4 2 -2 1173.35 20.74
 4 2 -1 1720.07 29.41
 4 2 0 405.66 9.18
 4 2 1 87.12 3.25
 4 2 1 87.95 3.6
 4 2 2 96.24 3.94
 4 2 3 891.26 17.64
 4 2 4 1344.51 25.05
 4 3 -19 15.42 2.52
 4 3 -19 15.48 2.2
 4 3 -18 19.16 2.82
 4 3 -18 19.98 2.37
 4 3 -17 10.48 2.16
 4 3 -17 10.43 1.79
 4 3 -16 2.36 1.39
 4 3 -16 1.74 0.94
 4 3 -15 -0.89 1.2
 4 3 -15 1.02 0.88
 4 3 -14 88.69 5.06
 4 3 -14 85.55 4.22
 4 3 -13 124.24 5.81
 4 3 -13 121.39 4.92
 4 3 -12 61.69 3.84
 4 3 -12 58.21 3.19
 4 3 -12 53.6 1.72
 4 3 -11 19.16 1.81
 4 3 -11 17.81 0.77
 4 3 -11 20.97 2.27
 4 3 -10 19.94 1.78
 4 3 -10 20.1 2.19
 4 3 -9 232.69 7.26
 4 3 -9 211.21 6.1
 4 3 -8 365.09 8.53
 4 3 -8 377.3 9.64
 4 3 -7 44.33 2.33
 4 3 -7 43.05 2.75
 4 3 -6 34.85 2.02
 4 3 -6 33.07 2.3
 4 3 -5 270.87 6.65
 4 3 -5 274.71 7.29
 4 3 -4 309.07 7.27
 4 3 -4 293.29 7.55
 4 3 -4 318.01 7.77
 4 3 -3 622.14 12.38
 4 3 -3 616.61 12.64
 4 3 -2 27.35 1.82
 4 3 -2 26.17 1.89
 4 3 -1 15.8 1.59
 4 3 0 241.28 5.84
 4 3 0 255.89 6.83
 4 3 1 190.86 5.26
 4 3 1 200.82 6.01
 4 3 2 735.6 15.2
 4 3 3 14.39 1.75
 4 3 4 65.23 3.56
 4 3 5 58.34 3.53
 4 4 -19 33.89 3.72
 4 4 -18 89.35 5.87
 4 4 -18 83.71 4.65
 4 4 -17 50.69 4.31
 4 4 -17 48.74 3.44
 4 4 -16 5.15 1.79
 4 4 -16 9.01 1.54
 4 4 -15 21.35 2.59
 4 4 -15 19.68 2.05
 4 4 -14 143.77 6.63
 4 4 -14 140.78 5.42
 4 4 -13 173.55 7.09
 4 4 -13 165.49 5.78
 4 4 -12 111.6 5.38
 4 4 -12 104.19 4.29
 4 4 -11 62.96 3.83
 4 4 -11 57.95 3.01
 4 4 -10 84.52 3.56
 4 4 -10 88.11 4.43
 4 4 -9 804.9 15.55
 4 4 -9 797.96 17.16
 4 4 -8 1626.39 28.17
 4 4 -8 1637.34 29.74
 4 4 -7 220.37 5.88
 4 4 -7 223.01 6.8
 4 4 -6 153.29 4.59
 4 4 -6 155.25 5.32
 4 4 -5 253.05 6.42
 4 4 -5 264.24 7.14
 4 4 -4 1773.77 30.47
 4 4 -4 1737.11 30.99
 4 4 -3 960.3 18.13
 4 4 -3 1022.15 18.86
 4 4 -2 213.75 6.28
 4 4 -1 18.68 1.16
 4 4 -1 19.9 1.78
 4 4 0 173.35 4.63
 4 4 0 181.42 5.78
 4 4 1 437.46 9.44
 4 4 1 453.99 10.62
 4 4 2 505.74 11.77
 4 4 3 181.96 6.24
 4 4 4 7.46 1.35
 4 4 5 214.7 7.29
 4 5 -19 11.13 2.48
 4 5 -18 5.15 1.75
 4 5 -17 13.4 2.43
 4 5 -17 14.66 1.86
 4 5 -16 82.01 5.34
 4 5 -16 79.93 4.13
 4 5 -15 113.71 6.15
 4 5 -15 113.26 4.81
 4 5 -14 23.28 2.13
 4 5 -14 21.84 2.68
 4 5 -13 2.55 1.17
 4 5 -13 2.94 0.96
 4 5 -12 130.97 4.8
 4 5 -12 134.38 6.03
 4 5 -11 253.3 6.94
 4 5 -11 253.61 8.43
 4 5 -10 191.67 5.64
 4 5 -10 189.81 6.91
 4 5 -9 46.12 2.47
 4 5 -9 46.36 3.18
 4 5 -8 65.93 2.85
 4 5 -8 66.09 3.6
 4 5 -8 53.88 1.5
 4 5 -7 158.3 4.74
 4 5 -7 155.12 5.62
 4 5 -6 1086.57 19.51
 4 5 -6 1072.11 20.69
 4 5 -5 491.56 10.42
 4 5 -5 504.61 11.29
 4 5 -4 141.13 4.39
 4 5 -4 142.06 4.74
 4 5 -4 122.46 2.54
 4 5 -4 153 5.2
 4 5 -3 127.15 4.76
 4 5 -2 645.02 13.77
 4 5 -1 1310.66 22.01
 4 5 -1 1344.76 24.54
 4 5 0 496.3 9.88
 4 5 0 489.78 11.5
 4 5 1 239.55 6.15
 4 5 1 245.81 7.35
 4 5 2 84.53 4.09
 4 5 3 483.49 11.95
 4 5 4 422.55 11.14
 4 5 5 302.32 9.19
 4 6 -18 1.75 1.37
 4 6 -17 0.98 1.22
 4 6 -16 50.53 4.23
 4 6 -15 96.45 4.31
 4 6 -15 97.07 5.74
 4 6 -14 66.31 3.41
 4 6 -14 68.01 4.69
 4 6 -13 4 1.52
 4 6 -13 0.72 0.63
 4 6 -12 19.1 2.42
 4 6 -12 16.87 1.59
 4 6 -11 328.29 8.13
 4 6 -11 319.06 9.85
 4 6 -10 311.11 7.44
 4 6 -10 275.46 5.52
 4 6 -10 315.23 9.3
 4 6 -9 78.29 3.17
 4 6 -9 67.28 2.02
 4 6 -9 82.43 4.26
 4 6 -8 5.05 0.54
 4 6 -8 4.26 1.03
 4 6 -8 5.32 0.92
 4 6 -7 39.86 2.18
 4 6 -7 41.11 2.78
 4 6 -7 38.56 1.54
 4 6 -6 234.93 6.18
 4 6 -6 250.08 7.26
 4 6 -5 666.67 13.91
 4 6 -5 638.43 11.06
 4 6 -5 672.91 14.5
 4 6 -4 82.03 3.55
 4 6 -4 82.36 3.9
 4 6 -4 76.21 2
 4 6 -3 3.33 1.14
 4 6 -2 111 4.6
 4 6 -1 376.79 7.54
 4 6 -1 372.07 9.74
 4 6 0 606.81 11.64
 4 6 0 600.95 13.67
 4 6 1 195.59 5.43
 4 6 1 201.22 6.75
 4 6 2 94.03 4.48
 4 6 3 147.37 5.87
 4 6 4 423.98 11.4
 4 6 5 169.25 6.65
 4 6 6 53.88 3.77
 4 7 -18 75.77 5.68
 4 7 -17 92.83 6.05
 4 7 -16 33.75 3.59
 4 7 -15 4.81 1.63
 4 7 -14 72.07 4.82
 4 7 -13 297.49 7.78
 4 7 -13 290.31 9.96
 4 7 -12 438.54 9.93
 4 7 -12 433.94 12.38
 4 7 -11 40.52 2.32
 4 7 -11 42.67 3.32
 4 7 -10 15.76 1.45
 4 7 -10 15.64 2.04
 4 7 -9 201.46 5.54
 4 7 -9 188.79 4.48
 4 7 -9 215.43 7.27
 4 7 -8 479.45 10.14
 4 7 -8 501.78 12.16
 4 7 -8 473.44 9.09
 4 7 -7 290.67 7.06
 4 7 -7 301.93 8.47
 4 7 -7 283.09 6.22
 4 7 -6 114.4 3.13
 4 7 -6 110.18 4.6
 4 7 -6 108 3.34
 4 7 -5 102.03 4.28
 4 7 -5 100.46 2.72
 4 7 -5 99.8 4.6
 4 7 -4 428 10.09
 4 7 -4 424.95 10.83
 4 7 -4 424.62 7.84
 4 7 -3 780.51 13.44
 4 7 -3 831.43 17.01
 4 7 -2 621.91 10.89
 4 7 -2 686.81 14.65
 4 7 -1 170.98 4.28
 4 7 -1 170.35 6.19
 4 7 0 157.64 4.45
 4 7 0 157.83 5.99
 4 7 1 521.24 11.01
 4 7 1 557.48 13.17
 4 7 2 914.96 19.37
 4 7 3 365.69 10.38
 4 7 4 303.31 9.42
 4 7 5 281.88 9.21
 4 7 6 267.71 9.14
 4 8 -18 16.95 2.85
 4 8 -17 18.46 2.87
 4 8 -16 6.11 1.8
 4 8 -15 4.27 1.69
 4 8 -14 1.51 1.23
 4 8 -13 18.34 2.5
 4 8 -12 49.7 3.85
 4 8 -11 47.4 2.43
 4 8 -11 51.14 3.79
 4 8 -10 22.28 1.63
 4 8 -10 23.93 2.53
 4 8 -9 22.67 1.62
 4 8 -9 26.74 2.59
 4 8 -8 34.91 2.73
 4 8 -8 28.67 1.61
 4 8 -7 63.42 3.56
 4 8 -7 64.42 2.58
 4 8 -6 1.33 1
 4 8 -6 1.64 0.44
 4 8 -6 2.79 0.97
 4 8 -5 29.47 2.31
 4 8 -5 30.36 1.49
 4 8 -5 27.51 2.55
 4 8 -4 1.15 1.01
 4 8 -4 0.86 0.39
 4 8 -3 136.56 3.62
 4 8 -3 136.03 5.63
 4 8 -2 93.4 2.49
 4 8 -2 104.76 4.83
 4 8 -1 2.27 0.48
 4 8 -1 3.08 1.3
 4 8 0 3.26 0.62
 4 8 0 2.01 1.09
 4 8 1 44.32 3.19
 4 8 2 72.71 4.22
 4 8 3 97.94 5.02
 4 8 4 0.15 1.05
 4 8 5 67.51 4.35
 4 8 6 -1.75 1.34
 4 9 -17 12.38 2.45
 4 9 -16 22.58 3.03
 4 9 -15 107.31 6.23
 4 9 -14 175.01 7.86
 4 9 -13 37.63 3.51
 4 9 -12 62.02 4.28
 4 9 -11 175.1 7.22
 4 9 -10 299.79 9.56
 4 9 -9 335.6 10.01
 4 9 -8 55.88 3.55
 4 9 -7 20.64 2.42
 4 9 -7 16.24 1.3
 4 9 -7 19.29 2.09
 4 9 -6 270.66 7.95
 4 9 -6 257.35 6.03
 4 9 -6 261.73 8.63
 4 9 -5 426.24 10.56
 4 9 -5 421.51 8.53
 4 9 -5 430.33 11.55
 4 9 -4 279.6 6.25
 4 9 -4 286.69 8.88
 4 9 -3 142.48 3.98
 4 9 -3 146.2 6
 4 9 -2 99.81 2.68
 4 9 -2 113.53 5.26
 4 9 -1 188.65 4.76
 4 9 -1 202.93 7.19
 4 9 0 415.42 9.05
 4 9 0 454.48 11.91
 4 9 1 152.47 6.37
 4 9 2 42.64 3.31
 4 9 3 116.14 5.68
 4 9 4 305.02 9.96
 4 9 5 248.36 8.98
 4 9 6 133.48 6.52
 4 10 -17 6.96 2
 4 10 -16 1.24 1.17
 4 10 -15 1.91 1.37
 4 10 -14 5.63 1.84
 4 10 -13 1.86 1.47
 4 10 -12 24.28 2.8
 4 10 -11 5.9 1.62
 4 10 -10 6.05 1.62
 4 10 -9 2.34 1.14
 4 10 -8 29.26 2.96
 4 10 -8 26.3 1.84
 4 10 -8 24.58 2.45
 4 10 -7 16.9 2.29
 4 10 -7 16.51 1.37
 4 10 -7 16.79 2.02
 4 10 -6 6.52 1.63
 4 10 -6 3.55 1.12
 4 10 -6 4.15 0.75
 4 10 -5 10.06 1.97
 4 10 -5 10.87 1.1
 4 10 -5 9.85 1.48
 4 10 -4 0.35 1.06
 4 10 -4 1.66 0.54
 4 10 -3 7.53 0.97
 4 10 -3 5.15 1.33
 4 10 -2 95.98 5.01
 4 10 -1 33.44 3.03
 4 10 0 4.48 1.37
 4 10 1 14.52 2.14
 4 10 2 7.92 1.72
 4 10 3 72.74 4.61
 4 10 4 51.54 3.97
 4 10 5 1.67 1.26
 4 10 6 2.88 1.46
 4 11 -16 41.85 4.19
 4 11 -15 18.36 2.78
 4 11 -14 3.76 1.64
 4 11 -13 26.88 3.08
 4 11 -12 95.38 5.58
 4 11 -11 114.99 5.91
 4 11 -10 49.57 3.77
 4 11 -9 37.65 2.37
 4 11 -9 38.21 3.21
 4 11 -8 60.04 3.81
 4 11 -8 59.39 2.85
 4 11 -8 61.07 4.36
 4 11 -7 186.93 6.89
 4 11 -7 200.4 5.59
 4 11 -7 200.74 7.95
 4 11 -6 263.64 8.13
 4 11 -6 253.38 6.47
 4 11 -6 262.12 9.12
 4 11 -5 26.2 2.74
 4 11 -5 25.96 1.75
 4 11 -5 27.48 2.36
 4 11 -4 47.03 2.36
 4 11 -4 46.56 3.66
 4 11 -3 184.98 7.45
 4 11 -2 235.73 8.51
 4 11 -1 106.79 5.54
 4 11 0 61.79 4.18
 4 11 1 11.64 1.78
 4 11 2 51.2 3.9
 4 11 3 83.02 5.06
 4 11 4 83.68 5.17
 4 11 5 47.58 3.96
 4 11 6 33.76 3.48
 4 12 -15 10.82 2.23
 4 12 -14 16.21 2.61
 4 12 -13 11.91 2.17
 4 12 -12 3.55 1.41
 4 12 -11 0.97 1.02
 4 12 -10 11.82 2.22
 4 12 -10 12.3 1.95
 4 12 -9 93.96 5.06
 4 12 -9 95.85 5.74
 4 12 -8 13.55 2.28
 4 12 -8 14.32 2
 4 12 -7 22.67 2.73
 4 12 -7 22.74 2.41
 4 12 -6 0.45 1.14
 4 12 -6 0.75 0.53
 4 12 -6 1.35 0.89
 4 12 -5 22.89 1.73
 4 12 -5 24.68 2.82
 4 12 -4 40.8 2.33
 4 12 -4 39.85 3.5
 4 12 -3 62.05 4.34
 4 12 -2 33.93 3.19
 4 12 -1 15.45 2.32
 4 12 0 37.77 3.41
 4 12 1 6.05 1.68
 4 12 2 50.74 4
 4 12 3 8.93 1.96
 4 12 4 8.63 1.92
 4 12 5 9.65 2.08
 4 12 6 20.82 2.87
 4 13 -14 23.33 3.07
 4 13 -13 16.11 2.54
 4 13 -12 0.54 1.02
 4 13 -11 2.37 1.4
 4 13 -11 2.97 1.22
 4 13 -10 8.35 1.96
 4 13 -10 10.91 1.9
 4 13 -9 46.31 3.57
 4 13 -9 38.54 3.75
 4 13 -8 37.97 3.14
 4 13 -8 42.26 3.89
 4 13 -7 13.26 2.3
 4 13 -7 11.45 1.81
 4 13 -6 9.16 1.97
 4 13 -6 10.36 1.67
 4 13 -5 10.06 1.96
 4 13 -4 75.25 5
 4 13 -3 47.52 3.97
 4 13 -2 14.44 2.29
 4 13 -1 6.72 1.65
 4 13 0 31.1 3.2
 4 13 1 48.91 4.1
 4 13 2 7.04 1.75
 4 13 3 13.12 2.3
 4 13 4 10.23 2.14
 4 13 5 21 2.88
 4 13 6 16.6 2.65
 4 14 -12 23.2 3.26
 4 14 -12 20.45 2.75
 4 14 -11 39.33 3.59
 4 14 -11 38.03 4.04
 4 14 -10 20.33 3.01
 4 14 -10 19.04 2.51
 4 14 -9 3.12 1.43
 4 14 -9 2.14 1.17
 4 14 -8 5.4 1.59
 4 14 -8 6.45 1.55
 4 14 -7 45.75 3.36
 4 14 -7 51.41 4.27
 4 14 -6 41.32 3.87
 4 14 -5 23.55 2.9
 4 14 -4 11.88 2.22
 4 14 -3 25.12 2.97
 4 14 -2 26.79 3.09
 4 14 -1 63.3 4.71
 4 14 0 26.5 3.14
 4 14 1 17.74 2.64
 4 14 2 13.33 2.34
 4 14 3 37.23 3.78
 4 14 4 27.03 3.26
 4 14 5 13.08 2.46
 4 14 6 5.22 1.77
 4 15 -11 10.48 2.39
 4 15 -11 11.2 2.01
 4 15 -10 10.72 2.36
 4 15 -10 6.4 1.61
 4 15 -9 4.9 1.84
 4 15 -8 0.37 1.2
 4 15 -7 8.17 2.09
 4 15 -6 6.55 1.82
 4 15 -5 6.31 1.81
 4 15 -4 0.35 1.35
 4 15 -3 -0.56 1.16
 4 15 -2 7.23 1.93
 4 15 -1 0.06 1.26
 4 15 0 10.93 2.3
 4 15 1 -2.03 1.48
 4 15 2 1.58 1.42
 4 15 3 1.59 1.58
 4 15 4 1.12 1.45
 4 16 -8 25.16 3.3
 4 16 -7 18.22 2.86
 4 16 -6 10.15 2.08
 4 16 -5 10.85 2.26
 4 16 -4 15.42 2.68
 4 16 -3 33.16 3.67
 4 16 -2 17.46 2.76
 4 16 -1 7.56 1.91
 4 16 0 14.05 2.54
 4 16 1 15.27 2.61
 5 -15 -7 1.79 1.24
 5 -15 -7 3.83 1.2
 5 -15 -6 0.46 1.07
 5 -15 -6 3.01 1.25
 5 -15 -5 1.15 0.94
 5 -15 -4 -0.18 0.79
 5 -14 -9 40.56 3.66
 5 -14 -9 39.15 3.64
 5 -14 -8 43.46 3.6
 5 -14 -8 37.88 3.58
 5 -14 -7 44.15 3.54
 5 -14 -7 41.25 3.64
 5 -14 -6 60.33 4.02
 5 -14 -6 57.62 4.29
 5 -14 -5 110.67 5.37
 5 -14 -4 133.29 5.78
 5 -14 -3 83.28 4.31
 5 -14 -2 74.17 3.98
 5 -13 -10 5.26 1.56
 5 -13 -10 5.87 1.6
 5 -13 -9 2.21 1.09
 5 -13 -9 3.67 1.44
 5 -13 -8 9.43 1.85
 5 -13 -8 10.05 1.93
 5 -13 -7 30.74 3.02
 5 -13 -7 23.9 2.76
 5 -13 -6 12.65 2.03
 5 -13 -6 8.85 1.61
 5 -13 -5 13.62 1.86
 5 -13 -5 11.71 2.05
 5 -13 -4 0.94 0.88
 5 -13 -3 9.79 1.57
 5 -13 -2 38.83 2.81
 5 -13 -1 34.52 2.57
 5 -13 0 0.31 0.66
 5 -13 1 1.67 0.75
 5 -12 -12 78.39 5.29
 5 -12 -12 73.97 4.82
 5 -12 -11 71.3 4.84
 5 -12 -11 61.51 4.33
 5 -12 -10 63.12 4.48
 5 -12 -10 62.03 4.26
 5 -12 -9 31.55 3.09
 5 -12 -9 29.65 2.97
 5 -12 -8 55.67 3.93
 5 -12 -8 51.22 3.78
 5 -12 -7 107.69 5.33
 5 -12 -7 100.23 5.3
 5 -12 -6 129.21 5.75
 5 -12 -6 133.83 6.11
 5 -12 -5 43.19 3.16
 5 -12 -5 42.8 3.37
 5 -12 -4 56.34 3.5
 5 -12 -3 89.53 4.34
 5 -12 -2 147.61 5.55
 5 -12 -1 137.66 5.19
 5 -12 0 59.75 3.26
 5 -12 1 26.86 2.11
 5 -12 2 70.05 3.38
 5 -12 3 281.49 7.54
 5 -11 -13 23.53 2.72
 5 -11 -13 22.93 2.97
 5 -11 -12 16.19 2.28
 5 -11 -12 17.36 2.57
 5 -11 -11 30.44 3.15
 5 -11 -11 28.61 2.86
 5 -11 -10 63.07 4.29
 5 -11 -10 48.22 3.72
 5 -11 -9 76.11 4.63
 5 -11 -9 69.67 4.32
 5 -11 -8 95.03 5.03
 5 -11 -8 92.02 4.91
 5 -11 -7 26.14 2.58
 5 -11 -7 24.95 2.55
 5 -11 -6 7.45 1.51
 5 -11 -6 7.26 1.46
 5 -11 -5 17.49 2.13
 5 -11 -5 17.89 2.07
 5 -11 -4 87.89 4.33
 5 -11 -3 97.1 4.43
 5 -11 -2 15.4 1.75
 5 -11 -1 10.09 1.41
 5 -11 0 15.84 1.68
 5 -11 1 170.59 5.59
 5 -11 2 45.95 2.68
 5 -11 3 86.46 3.72
 5 -10 -14 22.55 2.54
 5 -10 -14 25.95 3.2
 5 -10 -13 68.09 4.83
 5 -10 -13 62.52 4.16
 5 -10 -12 36.51 3.45
 5 -10 -12 35.72 3.15
 5 -10 -11 14.81 2.1
 5 -10 -11 15.48 2.26
 5 -10 -10 54.39 3.95
 5 -10 -10 56.14 3.73
 5 -10 -9 113.76 5.57
 5 -10 -9 108.2 5.18
 5 -10 -8 115.77 5.46
 5 -10 -8 109.83 5.19
 5 -10 -7 111.87 5.23
 5 -10 -7 112.63 5.13
 5 -10 -6 9.14 1.5
 5 -10 -6 9.27 1.56
 5 -10 -5 31.57 2.58
 5 -10 -5 27.57 2.52
 5 -10 -4 180.98 6.34
 5 -10 -3 254.73 7.61
 5 -10 -2 26.99 2.22
 5 -10 -1 11.98 1.5
 5 -10 0 76.41 3.58
 5 -10 1 112.46 4.34
 5 -10 2 194.71 5.96
 5 -10 3 3.44 0.94
 5 -9 -15 56.04 4.59
 5 -9 -14 42.68 3.9
 5 -9 -14 37.26 3.2
 5 -9 -13 37.08 3.55
 5 -9 -13 37.22 3.09
 5 -9 -12 63.76 4.45
 5 -9 -12 65.02 3.97
 5 -9 -11 145.95 6.61
 5 -9 -11 135.55 5.8
 5 -9 -10 173.07 7.07
 5 -9 -10 162.37 6.28
 5 -9 -9 68.6 4.26
 5 -9 -9 62.2 3.7
 5 -9 -8 46.94 3.39
 5 -9 -8 45.33 3.11
 5 -9 -7 179.64 6.63
 5 -9 -7 167.76 6.18
 5 -9 -6 188.12 6.63
 5 -9 -6 176.37 6.31
 5 -9 -5 199.76 6.69
 5 -9 -5 192.3 6.6
 5 -9 -4 231.21 7.17
 5 -9 -3 185.4 6.15
 5 -9 -2 342.84 8.86
 5 -9 -1 538.97 11.98
 5 -9 0 407.09 9.72
 5 -9 1 149.14 5.05
 5 -9 2 76.37 3.45
 5 -9 3 200.95 6.06
 5 -8 -15 9.53 2.06
 5 -8 -14 6.29 1.36
 5 -8 -14 9.53 1.89
 5 -8 -13 3.55 1.18
 5 -8 -13 1.16 1.16
 5 -8 -12 2.17 1.04
 5 -8 -12 2.63 1.33
 5 -8 -11 18.28 2.05
 5 -8 -11 19.59 2.45
 5 -8 -10 31.35 2.87
 5 -8 -10 30.29 2.53
 5 -8 -9 18.6 2.22
 5 -8 -9 22.5 2.16
 5 -8 -8 0.51 0.76
 5 -8 -8 3.24 1.26
 5 -8 -7 51.52 3.34
 5 -8 -7 50.13 3.03
 5 -8 -6 87.86 4.29
 5 -8 -6 80.82 3.89
 5 -8 -5 79.21 3.9
 5 -8 -5 73.8 3.69
 5 -8 -4 16.57 1.8
 5 -8 -3 0.58 0.76
 5 -8 -2 18.4 1.75
 5 -8 -1 299.06 7.89
 5 -8 0 91.68 3.81
 5 -8 1 4.73 1.02
 5 -8 2 31.39 2.18
 5 -8 3 29.03 2.13
 5 -7 -16 37.79 3.81
 5 -7 -15 24.45 3.03
 5 -7 -14 61.57 3.63
 5 -7 -14 63.89 4.54
 5 -7 -13 141.22 5.62
 5 -7 -13 154.32 7.02
 5 -7 -12 120.77 5.05
 5 -7 -12 136.43 6.32
 5 -7 -11 53.3 3.75
 5 -7 -11 54.67 3.25
 5 -7 -10 45.08 3.38
 5 -7 -10 42.2 2.78
 5 -7 -9 113.93 5.25
 5 -7 -9 109.68 4.52
 5 -7 -8 579.21 13.59
 5 -7 -8 535.6 12.3
 5 -7 -7 393.92 10.02
 5 -7 -7 328.59 7.27
 5 -7 -7 368.6 9.07
 5 -7 -6 108.21 4.65
 5 -7 -6 95.45 4.06
 5 -7 -5 196.03 6.38
 5 -7 -5 179.48 5.81
 5 -7 -4 966.06 19.07
 5 -7 -3 1241.68 23.1
 5 -7 -2 787.44 15.9
 5 -7 -1 378.45 9.13
 5 -7 0 152.94 5.06
 5 -7 1 942.97 18.07
 5 -7 2 975.68 18.59
 5 -7 3 597.88 12.76
 5 -6 -17 0.38 1.3
 5 -6 -16 8.62 2.15
 5 -6 -15 9.09 2.03
 5 -6 -14 0.31 0.75
 5 -6 -14 1.72 0.83
 5 -6 -14 2.59 1.36
 5 -6 -13 18.82 1.93
 5 -6 -13 19.1 2.08
 5 -6 -13 23.71 2.78
 5 -6 -12 3.47 1.13
 5 -6 -12 1.41 0.79
 5 -6 -12 1.27 1.18
 5 -6 -11 46.42 3.44
 5 -6 -11 42.67 2.7
 5 -6 -10 45.79 3.37
 5 -6 -10 43.51 2.67
 5 -6 -9 3.94 1
 5 -6 -9 3.65 1.24
 5 -6 -8 44.62 3.11
 5 -6 -8 39.32 2.41
 5 -6 -7 21.8 2.17
 5 -6 -7 21.01 1.78
 5 -6 -6 69.64 3.61
 5 -6 -6 67.76 3.16
 5 -6 -5 347.5 9.1
 5 -6 -4 16.82 1.79
 5 -6 -3 205.73 6.22
 5 -6 -2 3.35 0.91
 5 -6 -1 40.06 2.44
 5 -6 0 303.6 7.73
 5 -6 1 2.04 0.75
 5 -6 2 147.29 4.96
 5 -5 -17 42.51 3.98
 5 -5 -16 61.44 4.13
 5 -5 -16 58.62 4.47
 5 -5 -15 169.66 6.82
 5 -5 -15 162.64 7.4
 5 -5 -14 136.8 5.12
 5 -5 -14 144.42 6.06
 5 -5 -14 149.58 6.79
 5 -5 -13 146.31 5.17
 5 -5 -13 148.58 6.02
 5 -5 -13 145.82 6.54
 5 -5 -12 84.65 3.73
 5 -5 -12 83.29 4.23
 5 -5 -12 88.14 4.84
 5 -5 -11 268.72 7.95
 5 -5 -11 264.86 8.68
 5 -5 -11 261.85 7.14
 5 -5 -10 499.01 12.57
 5 -5 -10 483.85 10.75
 5 -5 -9 472.52 11.79
 5 -5 -9 452.49 10.14
 5 -5 -8 232.13 7.34
 5 -5 -8 218.99 6.07
 5 -5 -7 108.11 4.63
 5 -5 -7 107.17 3.85
 5 -5 -6 425.64 10.42
 5 -5 -6 417.04 9.31
 5 -5 -5 1016.87 19.75
 5 -5 -4 848.26 15.44
 5 -5 -4 694.6 11.69
 5 -5 -3 77.02 3.49
 5 -5 -2 90.22 3.72
 5 -5 -1 661.01 13.56
 5 -5 0 728.45 14.62
 5 -5 1 681.08 13.88
 5 -5 2 184.85 5.71
 5 -4 -18 12.84 2.17
 5 -4 -18 10.71 2.34
 5 -4 -17 45.63 3.78
 5 -4 -17 42.75 3.99
 5 -4 -16 24.12 2.65
 5 -4 -16 30.52 3.25
 5 -4 -15 6.08 1.44
 5 -4 -15 7.18 1.9
 5 -4 -14 0.8 0.84
 5 -4 -14 -1.06 1.24
 5 -4 -13 95.59 3.82
 5 -4 -13 94.8 4.74
 5 -4 -13 99.3 5.22
 5 -4 -12 206.77 5.97
 5 -4 -12 216.76 7.26
 5 -4 -12 217.37 7.76
 5 -4 -11 135.14 4.54
 5 -4 -11 154.8 5.79
 5 -4 -11 144.16 5.99
 5 -4 -10 2.28 1.06
 5 -4 -10 1.77 0.76
 5 -4 -10 2.11 1.12
 5 -4 -9 11.06 1.21
 5 -4 -9 7.48 1.4
 5 -4 -8 306.77 8.59
 5 -4 -8 298.42 7.1
 5 -4 -7 458.65 10.9
 5 -4 -7 427.35 9.21
 5 -4 -6 239.78 7.12
 5 -4 -5 7.02 1.23
 5 -4 -4 88.85 3.77
 5 -4 -4 84.03 2.34
 5 -4 -3 259.68 6.95
 5 -4 -3 239.44 4.8
 5 -4 -2 607.98 12.36
 5 -4 -2 565.46 9.91
 5 -4 -1 17.41 1.68
 5 -4 0 5.6 1
 5 -4 1 43.7 2.53
 5 -4 2 631.81 13.32
 5 -3 -18 55.66 4.33
 5 -3 -18 50.18 4.28
 5 -3 -17 65.72 4.54
 5 -3 -17 57.52 4.42
 5 -3 -16 128.4 6.21
 5 -3 -16 124.06 6.29
 5 -3 -15 21.54 2.43
 5 -3 -15 25.01 2.83
 5 -3 -14 46.6 3.44
 5 -3 -14 48.99 3.64
 5 -3 -13 146.4 4.62
 5 -3 -13 147.41 6.1
 5 -3 -13 145.7 6.3
 5 -3 -12 294.45 7.16
 5 -3 -12 312.25 9.11
 5 -3 -12 302.37 9.32
 5 -3 -11 436.64 9.42
 5 -3 -11 468.73 11.49
 5 -3 -11 454.43 11.74
 5 -3 -10 74.58 3.83
 5 -3 -10 66.72 3.79
 5 -3 -10 69.01 2.76
 5 -3 -9 230.93 6.9
 5 -3 -9 220.16 7.12
 5 -3 -9 215.51 5.44
 5 -3 -8 583.1 13.12
 5 -3 -8 567.58 10.99
 5 -3 -7 1509.47 27.04
 5 -3 -7 1453.76 24.74
 5 -3 -6 540.28 12.12
 5 -3 -5 273.94 7.46
 5 -3 -4 65.88 3.19
 5 -3 -4 67.01 2.26
 5 -3 -3 347.93 8.42
 5 -3 -3 336.34 6.74
 5 -3 -2 2171.73 36.22
 5 -3 -2 2112.48 34.1
 5 -3 -1 1467.91 25.52
 5 -3 -1 1412.54 23.64
 5 -3 0 11.51 1.31
 5 -3 0 11.82 0.99
 5 -3 1 214.7 6.25
 5 -2 -18 42.31 3.86
 5 -2 -18 35.2 3.5
 5 -2 -17 10.78 2.14
 5 -2 -17 9.25 1.8
 5 -2 -16 24.42 2.81
 5 -2 -16 22.84 2.67
 5 -2 -15 68.42 4.38
 5 -2 -15 69.7 4.46
 5 -2 -14 304.67 9.64
 5 -2 -14 296.87 9.6
 5 -2 -13 81.34 3.03
 5 -2 -13 84.01 4.55
 5 -2 -13 75.42 4.36
 5 -2 -12 92.99 3.19
 5 -2 -12 104.97 4.88
 5 -2 -12 96.13 4.76
 5 -2 -11 58.4 3.48
 5 -2 -11 55.02 3.46
 5 -2 -11 55.8 2.29
 5 -2 -10 576.25 13.09
 5 -2 -10 554.1 13.05
 5 -2 -10 544.12 10.47
 5 -2 -9 775.52 15.89
 5 -2 -9 743.92 15.79
 5 -2 -9 717.25 13.13
 5 -2 -8 612.85 13.23
 5 -2 -8 602.25 13.35
 5 -2 -8 593.27 10.97
 5 -2 -7 147.07 5.25
 5 -2 -6 87.17 3.82
 5 -2 -5 2246.24 37.04
 5 -2 -5 2115.82 35.32
 5 -2 -4 1785.15 29.91
 5 -2 -4 1891.65 31.67
 5 -2 -4 1800.15 29.8
 5 -2 -3 226.66 6.32
 5 -2 -3 216.44 5.15
 5 -2 -2 9.16 1.28
 5 -2 -2 9.41 0.9
 5 -2 -1 1172.76 20.88
 5 -2 -1 1094.56 19.35
 5 -2 0 1578.39 27.37
 5 -2 0 1521.96 26.06
 5 -2 1 1959.54 33.39
 5 -2 1 1900.82 32.15
 5 -1 -18 11.89 2.28
 5 -1 -18 12.28 2.2
 5 -1 -17 0.5 1.09
 5 -1 -17 1.37 1.03
 5 -1 -16 1.4 1.15
 5 -1 -16 2.07 1.17
 5 -1 -15 40.89 3.44
 5 -1 -15 44.15 3.56
 5 -1 -14 173.09 7.05
 5 -1 -14 161.23 6.65
 5 -1 -13 23.81 2.5
 5 -1 -13 20.76 2.3
 5 -1 -12 6.3 1.4
 5 -1 -12 4.95 0.68
 5 -1 -12 5.27 1.28
 5 -1 -11 5.11 1.36
 5 -1 -11 4.9 0.62
 5 -1 -11 7.36 1.55
 5 -1 -10 199.98 6.69
 5 -1 -10 187.46 6.42
 5 -1 -10 185.59 4.25
 5 -1 -9 333.27 8.88
 5 -1 -9 319.56 8.68
 5 -1 -9 308.76 6.13
 5 -1 -8 186.22 6.12
 5 -1 -8 171.15 5.86
 5 -1 -7 27.34 2.17
 5 -1 -7 28.09 2.17
 5 -1 -6 105.6 4.13
 5 -1 -6 98.67 3.16
 5 -1 -5 393.99 9.15
 5 -1 -5 361.31 7.49
 5 -1 -4 59.93 2.96
 5 -1 -4 56.13 2.1
 5 -1 -4 55.63 2.4
 5 -1 -3 220.21 6.23
 5 -1 -3 217.53 5.39
 5 -1 -2 58.71 2.92
 5 -1 -2 56.35 2.38
 5 -1 -1 50.4 2.72
 5 -1 -1 46.49 2.21
 5 -1 0 480.5 10.74
 5 -1 0 468.05 9.86
 5 -1 1 847.96 16.04
 5 -1 2 233.05 6.4
 5 0 -19 13.24 2.44
 5 0 -19 14.59 2.32
 5 0 -18 20.03 2.83
 5 0 -18 16.9 2.38
 5 0 -17 107.03 6.11
 5 0 -17 102.65 5.61
 5 0 -16 143.16 6.8
 5 0 -16 131.4 6.15
 5 0 -15 178.78 7.4
 5 0 -15 156.33 6.61
 5 0 -14 95.95 5.21
 5 0 -14 93.56 4.81
 5 0 -13 78.17 4.51
 5 0 -13 78.71 4.26
 5 0 -12 480.81 8.82
 5 0 -12 530.39 12.99
 5 0 -12 491.62 12.17
 5 0 -11 761.96 16.2
 5 0 -11 731.95 15.57
 5 0 -11 679.61 11.75
 5 0 -10 316.73 8.81
 5 0 -10 307.89 8.37
 5 0 -10 274.68 5.2
 5 0 -9 22.09 2.15
 5 0 -9 19.24 1.88
 5 0 -8 369.35 9.51
 5 0 -8 344.23 8.97
 5 0 -7 942.14 16.99
 5 0 -7 1026.21 19.3
 5 0 -7 988.55 18.86
 5 0 -6 1958.06 32.53
 5 0 -6 1827.82 30.31
 5 0 -5 503.18 10.77
 5 0 -5 462.03 8.76
 5 0 -4 63.07 2.02
 5 0 -4 66.61 3.12
 5 0 -4 66.62 2.81
 5 0 -3 168.61 5.28
 5 0 -3 164.65 4.74
 5 0 -2 2096.78 35.43
 5 0 -2 2064.34 34.58
 5 0 -1 2073.4 35.43
 5 0 -1 2065.55 34.58
 5 0 0 1052.71 20.07
 5 0 0 1062.91 19.34
 5 0 1 155.22 4.96
 5 0 2 812.19 16.09
 5 0 3 920.22 18.1
 5 1 -19 0.99 1.46
 5 1 -19 0.14 1.06
 5 1 -18 5.29 1.74
 5 1 -18 3.29 1.31
 5 1 -17 0.39 1.17
 5 1 -17 2.78 1.33
 5 1 -16 69.29 4.76
 5 1 -16 62.49 4.12
 5 1 -15 5.17 1.63
 5 1 -15 3.93 1.27
 5 1 -14 10.77 1.96
 5 1 -14 11.55 1.9
 5 1 -13 0.84 1.18
 5 1 -13 0.95 0.97
 5 1 -12 67.44 4.12
 5 1 -12 61.98 3.62
 5 1 -11 67.37 3.93
 5 1 -11 65.08 3.53
 5 1 -10 4.46 1.39
 5 1 -10 3.34 1.04
 5 1 -9 72.1 3.81
 5 1 -9 71.15 3.52
 5 1 -8 32.79 2.54
 5 1 -8 34.2 2.38
 5 1 -8 35.54 1.79
 5 1 -7 168.87 5.77
 5 1 -7 162.31 5.3
 5 1 -7 152.72 3.97
 5 1 -6 304.47 7.72
 5 1 -6 297.8 8.01
 5 1 -6 284.55 5.88
 5 1 -5 112.82 4.24
 5 1 -5 115.33 2.8
 5 1 -4 290.77 7.46
 5 1 -4 288.22 7.21
 5 1 -3 19.75 1.76
 5 1 -3 18.49 1.57
 5 1 -2 46.01 2.6
 5 1 -2 45.11 2.44
 5 1 -1 191.82 5.9
 5 1 -1 187.4 5.52
 5 1 0 2.46 0.95
 5 1 1 171.86 5.47
 5 1 2 0.53 0.81
 5 1 3 -0.42 0.86
 5 1 4 40.32 2.84
 5 2 -19 66.93 5.16
 5 2 -19 58.63 4.2
 5 2 -18 121.88 6.8
 5 2 -18 110.02 5.71
 5 2 -17 78.08 5.28
 5 2 -17 72.69 4.48
 5 2 -16 28.42 2.76
 5 2 -16 27.96 3.12
 5 2 -15 143.75 6.75
 5 2 -15 131.49 5.78
 5 2 -14 365.17 11.35
 5 2 -14 371.42 10.37
 5 2 -13 439.49 12.21
 5 2 -13 420.72 11.04
 5 2 -12 259.54 8.63
 5 2 -12 252.55 7.75
 5 2 -11 86.78 4.63
 5 2 -11 90.05 4.17
 5 2 -10 199.5 6.94
 5 2 -10 187.7 6.19
 5 2 -9 574.21 13.37
 5 2 -9 559.52 12.46
 5 2 -8 871.43 17.35
 5 2 -8 909.08 18.35
 5 2 -7 193.77 5.85
 5 2 -7 205.82 6.54
 5 2 -7 182.44 4.3
 5 2 -6 99.8 2.55
 5 2 -6 107.29 4.08
 5 2 -6 108.8 4.42
 5 2 -5 132.53 4.52
 5 2 -5 120.62 2.61
 5 2 -4 1982.04 34.24
 5 2 -4 2023.87 34.24
 5 2 -3 1473.44 26.72
 5 2 -3 1546.41 26.73
 5 2 -2 238.11 6.73
 5 2 -2 243.39 6.68
 5 2 -1 285.08 7.48
 5 2 0 786.11 15.83
 5 2 1 1782.25 31.43
 5 2 2 1141.79 21.83
 5 2 3 335.1 9.1
 5 2 4 193.38 6.67
 5 3 -19 -1.03 1.44
 5 3 -19 1.14 0.96
 5 3 -18 -0.34 1.14
 5 3 -18 3.04 1.39
 5 3 -17 -1.2 1.28
 5 3 -17 1.01 1
 5 3 -16 55.74 4.33
 5 3 -16 47.78 3.44
 5 3 -15 76.3 5
 5 3 -15 80 4.36
 5 3 -14 4.17 1.44
 5 3 -14 4.95 1.34
 5 3 -13 49.87 3.76
 5 3 -13 43.8 3.02
 5 3 -12 33.51 3.02
 5 3 -12 34.98 2.6
 5 3 -11 357.52 10.47
 5 3 -11 359.9 9.37
 5 3 -10 167.66 5.67
 5 3 -10 170.86 6.5
 5 3 -9 1.09 1.04
 5 3 -9 2.52 0.92
 5 3 -8 46.98 2.69
 5 3 -8 49.82 3.19
 5 3 -7 49.31 2.71
 5 3 -7 46.35 2.98
 5 3 -6 380.91 8.8
 5 3 -6 373.07 9.34
 5 3 -6 342.29 6.25
 5 3 -5 227.77 6.47
 5 3 -5 234.37 6.82
 5 3 -4 8.02 1.25
 5 3 -4 4.98 1.01
 5 3 -3 125.09 4.52
 5 3 -3 121.2 4.53
 5 3 -2 134.93 4.84
 5 3 -1 498.92 11.33
 5 3 0 102.19 4.3
 5 3 1 2.98 1.07
 5 3 2 47.7 3.04
 5 3 3 271.74 8.15
 5 3 4 303.28 8.95
 5 3 5 84.65 4.45
 5 4 -19 24.57 3.29
 5 4 -18 2.83 1.39
 5 4 -18 3.67 1.26
 5 4 -17 35.85 3.03
 5 4 -17 33.93 3.59
 5 4 -16 131.65 6.8
 5 4 -16 123.42 5.56
 5 4 -15 200.48 8.32
 5 4 -15 183.3 6.75
 5 4 -14 74.44 4.79
 5 4 -14 67.48 3.8
 5 4 -13 4.69 1.43
 5 4 -13 2.89 0.92
 5 4 -12 22.29 2.08
 5 4 -12 28.48 2.83
 5 4 -11 292.35 8.13
 5 4 -11 305.67 9.51
 5 4 -10 552.19 12.3
 5 4 -10 537.76 13.51
 5 4 -9 91.87 3.91
 5 4 -9 95.41 4.66
 5 4 -8 28.77 2.12
 5 4 -8 26.71 2.39
 5 4 -7 159.19 5.16
 5 4 -7 155.43 5.77
 5 4 -6 915.67 17.48
 5 4 -6 887.76 18.23
 5 4 -5 694.8 14.36
 5 4 -5 736.77 15.27
 5 4 -4 246.66 6.94
 5 4 -4 260.43 7.37
 5 4 -3 114.66 4.58
 5 4 -2 378.97 9.6
 5 4 -1 888.61 17.9
 5 4 0 422.51 9.35
 5 4 0 464.12 11.03
 5 4 1 193.02 6.5
 5 4 2 44.79 3.03
 5 4 3 100.3 4.73
 5 4 4 556.77 13.66
 5 4 5 402.59 11.22
 5 5 -18 41.04 4.13
 5 5 -17 46.77 3.36
 5 5 -17 53.74 4.54
 5 5 -16 13.82 2.41
 5 5 -16 12.88 1.81
 5 5 -15 14.31 2.4
 5 5 -15 10.14 1.54
 5 5 -14 20.88 2.69
 5 5 -14 16.44 1.88
 5 5 -13 143.55 5.42
 5 5 -13 144.55 6.64
 5 5 -12 138.9 5.22
 5 5 -12 143.92 6.38
 5 5 -11 25.47 2.13
 5 5 -11 23.24 2.58
 5 5 -10 47.68 2.8
 5 5 -10 51.88 3.57
 5 5 -9 125.99 4.63
 5 5 -9 132.21 5.59
 5 5 -8 442.33 10.21
 5 5 -8 437.95 11.32
 5 5 -7 220.8 6.38
 5 5 -7 218.59 7.14
 5 5 -6 67.76 3.25
 5 5 -6 74.83 3.81
 5 5 -6 84.83 4.16
 5 5 -5 28.35 2.09
 5 5 -5 30.29 2.52
 5 5 -4 159.13 5.78
 5 5 -3 472.03 11.48
 5 5 -2 540.16 12.62
 5 5 -1 84.88 4.14
 5 5 0 31.63 1.88
 5 5 0 38.33 2.78
 5 5 1 499.11 12.25
 5 5 2 371.44 10.24
 5 5 3 58.99 3.74
 5 5 4 51.2 3.57
 5 5 5 106.95 5.31
 5 6 -18 39.64 4.08
 5 6 -17 46.74 4.32
 5 6 -16 17.51 2.69
 5 6 -15 2.39 1.53
 5 6 -15 1.38 0.81
 5 6 -14 11.73 2.15
 5 6 -14 9.8 1.45
 5 6 -13 57.13 3.25
 5 6 -13 50.02 3.93
 5 6 -12 126.95 4.87
 5 6 -12 128.59 6.1
 5 6 -11 52.84 2.96
 5 6 -11 50.36 3.68
 5 6 -10 1.7 1.22
 5 6 -10 1.55 0.75
 5 6 -9 106.92 4.18
 5 6 -9 104.99 5.07
 5 6 -8 327.6 8.37
 5 6 -8 340.5 9.61
 5 6 -7 453.77 10.45
 5 6 -7 460.25 11.59
 5 6 -6 52.1 2.84
 5 6 -6 53.16 3.22
 5 6 -6 50.15 1.39
 5 6 -6 60.48 3.65
 5 6 -5 7.73 1.46
 5 6 -4 170.53 6.23
 5 6 -3 445.87 11.33
 5 6 -2 168.59 6.18
 5 6 -1 12.87 1.07
 5 6 -1 15.71 1.91
 5 6 0 3.26 0.72
 5 6 0 4.71 1.32
 5 6 1 19.88 2.22
 5 6 2 280.58 8.8
 5 6 3 90.53 4.73
 5 6 4 65.63 4.07
 5 6 5 56.03 3.94
 5 6 6 40.55 3.41
 5 7 -18 5.18 1.81
 5 7 -17 3.79 1.48
 5 7 -16 58.13 4.7
 5 7 -15 174.69 8.04
 5 7 -14 76.88 5.06
 5 7 -13 20.87 1.92
 5 7 -13 22.58 2.71
 5 7 -12 22.48 1.96
 5 7 -12 23.92 2.75
 5 7 -11 139.28 4.96
 5 7 -11 133.65 6.2
 5 7 -10 242.84 6.9
 5 7 -10 249.24 8.46
 5 7 -9 382.07 9.26
 5 7 -9 383.62 10.86
 5 7 -8 38.14 2.44
 5 7 -8 36.88 2.9
 5 7 -7 95.93 3.95
 5 7 -7 97.68 2.65
 5 7 -7 104.17 4.81
 5 7 -7 107.71 5.12
 5 7 -6 282.59 8.26
 5 7 -6 266.17 5.12
 5 7 -6 310.77 9.07
 5 7 -5 408.79 7.1
 5 7 -5 458.25 11.49
 5 7 -4 437.02 11.46
 5 7 -3 87.4 4.45
 5 7 -2 137.35 5.71
 5 7 -1 282.27 6.41
 5 7 -1 285.63 8.79
 5 7 0 712.59 13.84
 5 7 0 745.3 16.69
 5 7 1 622.41 14.94
 5 7 2 126.38 5.7
 5 7 3 26.78 2.68
 5 7 4 172.15 7.12
 5 7 5 313.85 10.22
 5 7 6 236.8 8.85
 5 8 -17 -0.18 1.17
 5 8 -16 1.33 1.58
 5 8 -15 28.59 3.45
 5 8 -14 30.13 3.33
 5 8 -13 2.37 1.3
 5 8 -12 1.23 1.21
 5 8 -11 11.45 1.98
 5 8 -11 11.36 1.37
 5 8 -10 126.61 4.58
 5 8 -10 120.05 5.77
 5 8 -9 47.06 2.66
 5 8 -9 50.25 3.6
 5 8 -8 0.61 0.97
 5 8 -7 28.13 2.82
 5 8 -7 28.27 2.6
 5 8 -7 27.24 1.31
 5 8 -6 10.07 1.71
 5 8 -6 12.29 1.77
 5 8 -6 8.64 0.68
 5 8 -5 60.18 1.84
 5 8 -5 63.66 3.98
 5 8 -4 68.8 4.11
 5 8 -3 2.07 1.11
 5 8 -2 1.97 1.02
 5 8 -1 31.45 1.69
 5 8 -1 34.26 2.94
 5 8 0 20.47 1.53
 5 8 0 21.34 2.55
 5 8 1 52.62 3.74
 5 8 2 51.03 3.74
 5 8 3 8.56 1.76
 5 8 4 44.58 3.58
 5 8 5 78.28 4.88
 5 8 6 0.46 1.23
 5 9 -17 66.72 5.32
 5 9 -16 61.62 5
 5 9 -15 26.08 3.25
 5 9 -14 21.1 2.85
 5 9 -13 110.21 6.09
 5 9 -12 198.45 8.12
 5 9 -11 99.47 5.45
 5 9 -10 76.5 4.6
 5 9 -9 105.09 5.3
 5 9 -8 146.18 6.13
 5 9 -8 141.12 3.9
 5 9 -8 150.32 6.64
 5 9 -7 259 8.44
 5 9 -7 266.74 5.78
 5 9 -7 277.05 9.28
 5 9 -6 128.08 3.34
 5 9 -6 133.45 5.5
 5 9 -6 131.98 6.02
 5 9 -5 134.85 3.43
 5 9 -5 136.29 6.14
 5 9 -4 106.1 5.32
 5 9 -3 194.09 7.46
 5 9 -2 228.47 8.16
 5 9 -1 230.69 8.23
 5 9 0 143.36 6.42
 5 9 1 264.51 9.08
 5 9 2 265.5 9.22
 5 9 3 82.1 4.9
 5 9 4 143.81 6.78
 5 9 5 150.67 7.1
 5 9 6 96.04 5.73
 5 10 -16 3.41 1.7
 5 10 -15 5.51 1.83
 5 10 -14 6.95 1.84
 5 10 -13 5.45 1.67
 5 10 -12 5.47 1.7
 5 10 -11 11.25 2.05
 5 10 -10 12.37 2.08
 5 10 -9 27.45 2.8
 5 10 -9 32.23 3.34
 5 10 -8 18.42 2.56
 5 10 -8 19.33 2.34
 5 10 -7 1.06 1.22
 5 10 -7 1.03 0.91
 5 10 -6 4.18 1.57
 5 10 -5 27.76 2.95
 5 10 -4 16.64 2.33
 5 10 -3 6.92 1.61
 5 10 -2 7.58 1.71
 5 10 -1 2.92 1.18
 5 10 0 6.14 1.63
 5 10 1 8.56 1.83
 5 10 2 0.25 1.17
 5 10 3 0.86 1.2
 5 10 4 2.75 1.38
 5 10 5 14.04 2.42
 5 10 6 18.15 2.69
 5 11 -15 29.78 3.58
 5 11 -14 90.31 5.8
 5 11 -13 41.07 3.84
 5 11 -12 22.76 2.8
 5 11 -11 30.78 3.09
 5 11 -10 93.7 5.23
 5 11 -10 96.4 5.81
 5 11 -9 176.59 7.21
 5 11 -9 178.87 8.01
 5 11 -8 96.79 5.05
 5 11 -8 93.89 5.53
 5 11 -7 43.31 3.27
 5 11 -7 46.22 3.84
 5 11 -6 26.68 2.93
 5 11 -5 161.7 7.23
 5 11 -4 119.71 6.08
 5 11 -3 112.19 5.91
 5 11 -2 34.6 3.28
 5 11 -1 55.64 4.14
 5 11 0 81.9 5.13
 5 11 1 138.87 6.78
 5 11 2 36.87 3.48
 5 11 3 16.93 2.5
 5 11 4 48.61 4.16
 5 11 5 45.08 4.11
 5 11 6 43.42 4.1
 5 12 -14 2.21 1.42
 5 12 -13 0.89 1.09
 5 12 -12 7.21 1.83
 5 12 -11 34.01 3.74
 5 12 -11 29.29 3.1
 5 12 -10 9.43 2.08
 5 12 -10 9.54 1.85
 5 12 -9 -1.61 1.42
 5 12 -9 0.49 0.96
 5 12 -8 34 3.03
 5 12 -8 37.16 3.61
 5 12 -7 24.11 3.06
 5 12 -6 28.47 3.13
 5 12 -5 0.38 1.12
 5 12 -4 5.36 1.79
 5 12 -3 9.3 2.06
 5 12 -2 31.23 3.36
 5 12 -1 62.3 4.58
 5 12 0 7.79 1.81
 5 12 1 23.69 2.96
 5 12 2 2.48 1.45
 5 12 3 40.69 3.82
 5 12 4 22.01 3
 5 12 5 11.98 2.3
 5 12 6 11.21 2.41
 5 13 -13 0.67 1.23
 5 13 -13 1.42 1.25
 5 13 -12 15.39 2.66
 5 13 -12 15.86 2.41
 5 13 -11 24.39 3.22
 5 13 -11 22.98 2.82
 5 13 -10 35.93 3.41
 5 13 -10 39.61 3.98
 5 13 -9 6.97 1.89
 5 13 -9 7.41 1.66
 5 13 -8 10.9 2.26
 5 13 -8 9.97 1.89
 5 13 -7 30.5 3.49
 5 13 -6 81.61 5.36
 5 13 -5 37.36 3.69
 5 13 -4 8.6 1.89
 5 13 -3 28.57 3.21
 5 13 -2 33.77 3.53
 5 13 -1 46.19 4.1
 5 13 0 23.04 2.98
 5 13 1 13.06 2.32
 5 13 2 14.02 2.52
 5 13 3 15.88 2.67
 5 13 4 21.84 3.06
 5 13 5 5.34 1.82
 5 13 6 3.78 1.66
 5 14 -11 5.32 1.76
 5 14 -11 3.31 1.47
 5 14 -10 5.51 1.99
 5 14 -10 4.15 1.34
 5 14 -9 20.89 2.95
 5 14 -9 20.14 2.56
 5 14 -8 33.25 3.63
 5 14 -7 22.55 3.07
 5 14 -6 10.09 2.17
 5 14 -5 10.09 2.25
 5 14 -4 23.51 3.1
 5 14 -3 27.11 3.21
 5 14 -2 20.43 2.97
 5 14 -1 12.88 2.39
 5 14 0 22.49 3.11
 5 14 1 24.48 3.07
 5 14 2 27.63 3.35
 5 14 3 18.21 2.87
 5 14 4 13.48 2.5
 5 14 5 4.71 1.78
 5 15 -9 1.35 1.39
 5 15 -8 5.34 1.83
 5 15 -7 5.08 1.75
 5 15 -6 3.64 1.68
 5 15 -5 -0.82 1.48
 5 15 -4 4.45 1.64
 5 15 -3 9.64 2.2
 5 15 -2 5.78 1.83
 5 15 -1 -2.05 1.46
 5 15 0 2.25 1.5
 5 15 1 4.43 1.72
 5 15 2 6.74 2
 5 16 -5 19.75 3.13
 5 16 -4 14.87 2.67
 5 16 -3 10.23 2.3
 6 -15 -6 1.29 0.99
 6 -15 -5 9.13 1.75
 6 -14 -8 38.79 3.54
 6 -14 -7 59.08 4.24
 6 -14 -6 67.69 4.42
 6 -14 -5 55.13 3.84
 6 -14 -4 50.13 3.57
 6 -14 -3 70.48 4.18
 6 -14 -2 92.42 4.66
 6 -13 -10 0.83 0.94
 6 -13 -10 -1.01 1.17
 6 -13 -9 14.29 2.27
 6 -13 -9 12.16 2.16
 6 -13 -8 11.73 2.09
 6 -13 -8 8.19 1.78
 6 -13 -7 1.75 1.29
 6 -13 -6 -0.95 0.96
 6 -13 -5 1.95 1.17
 6 -13 -4 36.04 3.01
 6 -13 -3 16.11 2.1
 6 -13 -2 -0.24 0.85
 6 -13 -1 -0.43 0.8
 6 -13 0 30.93 2.51
 6 -13 1 26.44 2.29
 6 -12 -11 42.56 3.9
 6 -12 -11 36.27 3.34
 6 -12 -10 66.41 4.69
 6 -12 -10 66.5 4.5
 6 -12 -9 83.51 5.08
 6 -12 -9 78.52 4.76
 6 -12 -8 72.54 4.61
 6 -12 -8 66.93 4.37
 6 -12 -7 65.57 4.31
 6 -12 -6 74.14 4.48
 6 -12 -5 140.07 6.03
 6 -12 -4 169.7 6.57
 6 -12 -3 142.88 5.9
 6 -12 -2 87.27 4.38
 6 -12 -1 72.5 3.93
 6 -12 0 144.17 5.56
 6 -12 1 250.67 7.65
 6 -12 2 110.37 4.71
 6 -12 3 68.24 3.58
 6 -11 -12 6.29 1.5
 6 -11 -12 6.84 1.81
 6 -11 -11 27.41 3.07
 6 -11 -11 26.28 2.72
 6 -11 -10 40.58 3.58
 6 -11 -10 34.95 3.12
 6 -11 -9 24.64 2.56
 6 -11 -9 22.45 2.66
 6 -11 -8 46.89 3.65
 6 -11 -8 47.75 3.53
 6 -11 -7 95.85 5.12
 6 -11 -6 105.19 5.22
 6 -11 -5 38.47 3.07
 6 -11 -4 24.25 2.36
 6 -11 -3 22.94 2.29
 6 -11 -2 92.16 4.44
 6 -11 -1 146.01 5.64
 6 -11 0 89.9 4.25
 6 -11 1 5.41 1.22
 6 -11 2 23.54 2.12
 6 -11 3 100.92 4.45
 6 -10 -13 11.89 1.95
 6 -10 -13 13.4 2.35
 6 -10 -12 34.72 3.44
 6 -10 -12 25.03 2.58
 6 -10 -11 119.68 6.2
 6 -10 -11 104.08 5.19
 6 -10 -10 90.36 5.22
 6 -10 -10 91.59 4.76
 6 -10 -9 30.31 3.02
 6 -10 -9 33.99 2.9
 6 -10 -8 15.48 2
 6 -10 -8 22.01 2.56
 6 -10 -7 57.75 3.86
 6 -10 -6 204.98 7.43
 6 -10 -5 107.03 5.04
 6 -10 -4 20.42 2.12
 6 -10 -3 12.9 1.74
 6 -10 -2 98.88 4.52
 6 -10 -1 152.23 5.68
 6 -10 0 121.03 4.96
 6 -10 1 31.89 2.46
 6 -10 2 1.99 0.93
 6 -10 3 132.88 5.15
 6 -9 -14 68.69 4.98
 6 -9 -13 93.93 5.67
 6 -9 -13 87.18 4.63
 6 -9 -12 86.59 5.29
 6 -9 -12 77.38 4.31
 6 -9 -11 75.42 4.83
 6 -9 -11 68.99 4.02
 6 -9 -10 53.11 3.93
 6 -9 -10 53.53 3.49
 6 -9 -9 197.68 7.61
 6 -9 -9 184.29 6.7
 6 -9 -8 311.3 9.71
 6 -9 -8 298.67 8.92
 6 -9 -7 211.62 7.64
 6 -9 -6 27.44 2.55
 6 -9 -5 10.42 1.66
 6 -9 -4 150.08 5.8
 6 -9 -3 291.22 8.56
 6 -9 -2 208.15 6.81
 6 -9 -1 10.93 1.5
 6 -9 0 75.52 3.78
 6 -9 1 115.8 4.74
 6 -9 2 373.41 9.67
 6 -9 3 239.66 7.31
 6 -8 -15 2.68 1.41
 6 -8 -14 7.79 1.85
 6 -8 -13 43.03 3.79
 6 -8 -13 41.48 3.03
 6 -8 -12 19.2 2.09
 6 -8 -12 23.38 2.72
 6 -8 -11 0.89 0.87
 6 -8 -11 0.62 1.12
 6 -8 -10 7.43 1.41
 6 -8 -10 8.02 1.67
 6 -8 -9 17.54 1.9
 6 -8 -9 21.07 2.42
 6 -8 -8 112.68 5.35
 6 -8 -8 101.79 4.55
 6 -8 -7 64.1 3.92
 6 -8 -6 32.58 2.78
 6 -8 -5 3.79 1.12
 6 -8 -4 25.44 2.34
 6 -8 -3 246.54 7.58
 6 -8 -2 62.66 3.46
 6 -8 -1 -0.02 0.9
 6 -8 0 5.59 1.19
 6 -8 1 188.51 6.23
 6 -8 2 107.06 4.52
 6 -8 3 20.45 1.95
 6 -7 -16 52.08 4.4
 6 -7 -15 110.89 6.3
 6 -7 -14 145.13 7.06
 6 -7 -13 76.91 4.91
 6 -7 -13 69.49 3.74
 6 -7 -12 44.44 3.64
 6 -7 -12 41.72 2.84
 6 -7 -11 178.5 7.28
 6 -7 -11 170.73 6
 6 -7 -10 249.67 8.59
 6 -7 -10 238.17 7.22
 6 -7 -9 283.37 9.05
 6 -7 -9 263.87 7.67
 6 -7 -8 84.82 4.53
 6 -7 -8 80.19 3.81
 6 -7 -7 159.53 6.24
 6 -7 -6 371.8 10.2
 6 -7 -5 491.77 12.09
 6 -7 -4 442.54 11.05
 6 -7 -3 263.45 7.81
 6 -7 -2 307.37 8.5
 6 -7 -1 743.91 15.65
 6 -7 0 980.83 19.36
 6 -7 1 510.67 11.81
 6 -7 2 186.74 6.16
 6 -6 -16 2.42 1.58
 6 -6 -15 2.05 1.23
 6 -6 -14 6.06 1.74
 6 -6 -13 2.84 1.2
 6 -6 -12 28.16 2.92
 6 -6 -12 30.58 2.29
 6 -6 -11 0.83 0.69
 6 -6 -11 0.81 1.16
 6 -6 -10 1.7 0.83
 6 -6 -10 2.55 1.12
 6 -6 -9 16.72 1.67
 6 -6 -9 17.79 2.14
 6 -6 -8 58.52 3.69
 6 -6 -7 30.71 2.63
 6 -6 -6 1.56 0.35
 6 -6 -6 1.98 0.97
 6 -6 -5 61.31 3.48
 6 -6 -4 1.18 0.83
 6 -6 -3 147.35 5.43
 6 -6 -2 53.39 3.13
 6 -6 -1 6.05 1.25
 6 -6 0 169.75 5.78
 6 -6 1 8.43 1.36
 6 -6 2 91.96 4.13
 6 -5 -17 63.36 4.86
 6 -5 -16 69.93 4.56
 6 -5 -16 70.2 4.94
 6 -5 -15 34.73 3.1
 6 -5 -15 33.57 3.31
 6 -5 -14 87.29 4.79
 6 -5 -14 91.04 5.34
 6 -5 -13 112.7 5.8
 6 -5 -12 263.21 9.07
 6 -5 -12 262.59 7.16
 6 -5 -11 104.52 5.25
 6 -5 -11 99.87 3.94
 6 -5 -10 57.94 3.76
 6 -5 -10 52.65 2.75
 6 -5 -9 45.42 3.28
 6 -5 -9 43.79 2.46
 6 -5 -8 388.83 10.62
 6 -5 -7 563.8 13.38
 6 -5 -6 376.68 9.81
 6 -5 -6 342.21 7
 6 -5 -5 211.35 6.75
 6 -5 -5 197.17 4.33
 6 -5 -4 326.55 8.64
 6 -5 -4 286.47 5.55
 6 -5 -3 925.72 17.19
 6 -5 -3 781.6 13.18
 6 -5 -2 993.27 19.53
 6 -5 -1 365.28 9.35
 6 -5 0 113.81 4.59
 6 -5 1 374.24 9.57
 6 -5 2 876.78 17.82
 6 -4 -17 1.96 1.19
 6 -4 -17 0.72 1.2
 6 -4 -16 2.36 1.16
 6 -4 -16 2.54 1.11
 6 -4 -15 32.71 3.1
 6 -4 -15 33.19 3.34
 6 -4 -14 74.03 4.45
 6 -4 -14 76.27 4.79
 6 -4 -13 12.58 1.92
 6 -4 -13 9.25 1.83
 6 -4 -12 1.42 0.91
 6 -4 -12 1.58 0.6
 6 -4 -12 1.45 1.03
 6 -4 -11 44.24 3.33
 6 -4 -11 40.82 2.26
 6 -4 -10 120.77 5.38
 6 -4 -10 114.21 3.93
 6 -4 -9 229.17 7.69
 6 -4 -8 20.41 2.24
 6 -4 -7 3.65 1.22
 6 -4 -6 21.51 2.1
 6 -4 -5 380.19 9.71
 6 -4 -5 361.57 7.38
 6 -4 -4 574.73 12.8
 6 -4 -4 554.72 10.27
 6 -4 -3 38.57 2.64
 6 -4 -3 39.83 1.66
 6 -4 -2 5.66 1.19
 6 -4 -2 6.28 0.68
 6 -4 -1 22.62 1.33
 6 -4 -1 19.51 1.84
 6 -4 0 350.55 9.08
 6 -4 1 375.81 9.6
 6 -3 -17 16.08 2.41
 6 -3 -17 11.81 2.08
 6 -3 -16 22.2 2.66
 6 -3 -16 26.32 3.02
 6 -3 -15 130.39 6.29
 6 -3 -15 128.93 6.39
 6 -3 -14 207.79 7.9
 6 -3 -14 193.88 7.82
 6 -3 -13 179.66 7.04
 6 -3 -13 173.04 7.06
 6 -3 -12 70.56 4.12
 6 -3 -12 72.93 4.34
 6 -3 -11 84.58 4.39
 6 -3 -11 85.04 4.55
 6 -3 -11 80.16 2.98
 6 -3 -10 442.74 11.66
 6 -3 -9 585.48 13.91
 6 -3 -8 314.35 9.02
 6 -3 -7 21.92 2.16
 6 -3 -6 294.57 8.32
 6 -3 -5 702.92 14.67
 6 -3 -5 640.56 12.3
 6 -3 -4 1212.12 22.21
 6 -3 -4 1123.29 19.75
 6 -3 -3 197.81 6.21
 6 -3 -3 187.69 4.78
 6 -3 -2 10.2 1.46
 6 -3 -2 9.11 0.94
 6 -3 -1 39.55 2.62
 6 -3 -1 40.41 2.01
 6 -3 0 401.92 9.83
 6 -3 0 377.84 8.41
 6 -3 1 459.08 11.07
 6 -2 -18 33.18 3.51
 6 -2 -18 33.5 3.42
 6 -2 -17 67.96 4.78
 6 -2 -17 73.37 4.92
 6 -2 -16 73.95 4.88
 6 -2 -16 79.96 5.02
 6 -2 -15 42.34 3.62
 6 -2 -15 42.26 3.57
 6 -2 -14 12.82 2.03
 6 -2 -14 12.53 1.99
 6 -2 -13 106.06 5.36
 6 -2 -13 100.17 5.21
 6 -2 -12 276.64 8.88
 6 -2 -12 262.38 8.67
 6 -2 -11 451.15 11.84
 6 -2 -11 440.17 11.73
 6 -2 -10 94.6 4.6
 6 -2 -10 102.25 4.82
 6 -2 -9 82.99 4.22
 6 -2 -8 239.58 7.52
 6 -2 -7 914.87 18.63
 6 -2 -6 816.59 16.97
 6 -2 -5 65.67 3.49
 6 -2 -5 64.4 2.7
 6 -2 -4 167.4 5.75
 6 -2 -4 167.37 4.67
 6 -2 -3 683.56 14.29
 6 -2 -3 649.31 12.63
 6 -2 -2 1207.73 22.6
 6 -2 -2 1185.31 20.96
 6 -2 -1 358.36 9.09
 6 -2 -1 340.54 7.86
 6 -2 0 101.42 4.29
 6 -2 0 93.56 3.54
 6 -2 1 73.23 3.21
 6 -1 -18 4.86 1.63
 6 -1 -18 6.22 1.72
 6 -1 -17 23.23 3.04
 6 -1 -17 27.76 3.05
 6 -1 -16 66.6 4.67
 6 -1 -16 66.81 4.51
 6 -1 -15 32.69 3.17
 6 -1 -15 37.91 3.33
 6 -1 -14 -0.62 1.09
 6 -1 -14 -0.52 1.11
 6 -1 -13 34.23 3.1
 6 -1 -13 33.53 2.97
 6 -1 -12 130.86 5.87
 6 -1 -12 128.78 5.68
 6 -1 -11 258.98 8.39
 6 -1 -11 244.09 8.05
 6 -1 -10 89.47 4.46
 6 -1 -10 81.36 4.22
 6 -1 -9 2.42 0.95
 6 -1 -9 2.51 1.02
 6 -1 -8 148.82 5.58
 6 -1 -7 456.61 11.15
 6 -1 -6 683.33 14.47
 6 -1 -6 645.38 12.26
 6 -1 -5 141.15 3.92
 6 -1 -5 152.15 5.39
 6 -1 -5 149.15 4.61
 6 -1 -4 105.14 4.38
 6 -1 -4 102.31 3.65
 6 -1 -3 27.93 2.22
 6 -1 -3 30.99 1.95
 6 -1 -2 517.57 11.8
 6 -1 -2 504 10.68
 6 -1 -1 751.39 15.57
 6 -1 -1 723.33 14.34
 6 -1 0 4.47 1.14
 6 -1 0 2.37 0.7
 6 -1 1 15.03 1.54
 6 -1 2 406.43 9.84
 6 0 -18 90.66 5.85
 6 0 -18 94.28 5.61
 6 0 -17 47.64 4.12
 6 0 -17 51.75 4.03
 6 0 -16 7.98 1.9
 6 0 -16 9.44 1.82
 6 0 -15 42.07 3.62
 6 0 -15 45.58 3.52
 6 0 -14 290.44 9.81
 6 0 -14 280.7 9.24
 6 0 -13 381.54 11.28
 6 0 -13 378.53 10.84
 6 0 -12 123.7 5.69
 6 0 -12 113.05 5.22
 6 0 -11 56.91 3.69
 6 0 -11 56.55 3.55
 6 0 -10 193.86 7.04
 6 0 -10 191.9 6.7
 6 0 -9 705.08 15.76
 6 0 -9 695.18 15.32
 6 0 -8 1016.8 20.2
 6 0 -7 669.44 14.18
 6 0 -7 616.45 11.72
 6 0 -6 83.53 3.88
 6 0 -6 77.54 2.57
 6 0 -5 416.76 10.24
 6 0 -5 423.34 9.58
 6 0 -4 1822.65 32.44
 6 0 -4 1846.5 31.47
 6 0 -3 1157.83 22.25
 6 0 -3 1186.62 21.39
 6 0 -2 487.24 11.41
 6 0 -2 492.38 10.72
 6 0 -1 313.78 8.66
 6 0 -1 327.95 8.13
 6 0 0 687.02 14.15
 6 0 1 1666.41 29.62
 6 0 2 960.83 19.06
 6 0 3 471.22 11.41
 6 1 -18 9.78 2.11
 6 1 -18 13.96 2.22
 6 1 -17 1.57 1.36
 6 1 -17 2.28 1.13
 6 1 -16 17.98 2.56
 6 1 -16 16.93 2.3
 6 1 -15 2.38 1.29
 6 1 -15 2.52 1.09
 6 1 -14 14.06 2.14
 6 1 -14 18.74 2.31
 6 1 -13 85.96 4.96
 6 1 -13 81.88 4.51
 6 1 -12 -0.15 1.02
 6 1 -12 0.09 0.93
 6 1 -11 56.57 3.78
 6 1 -11 55.38 3.45
 6 1 -10 10.02 1.78
 6 1 -10 9.11 1.53
 6 1 -9 79.02 4.25
 6 1 -9 67.9 3.69
 6 1 -8 113.27 4.73
 6 1 -8 112.72 4.94
 6 1 -8 104.02 3.23
 6 1 -7 7.21 1.35
 6 1 -7 5.73 0.64
 6 1 -6 35.58 2.54
 6 1 -6 32.04 1.39
 6 1 -6 36.91 2.44
 6 1 -5 1.54 0.8
 6 1 -5 1.07 0.96
 6 1 -4 121.48 4.76
 6 1 -4 122.58 4.46
 6 1 -3 121.23 4.81
 6 1 -3 132.73 4.67
 6 1 -2 8.52 1.4
 6 1 -2 10.22 1.3
 6 1 -1 63.49 3.46
 6 1 -1 69.52 3.38
 6 1 0 12.36 1.51
 6 1 1 194.83 6.31
 6 1 2 67.8 3.61
 6 1 3 11.45 1.6
 6 1 4 32.8 2.64
 6 2 -18 18.92 2.85
 6 2 -18 24.43 2.85
 6 2 -17 61.58 4.75
 6 2 -17 57.98 4.12
 6 2 -16 122.67 6.53
 6 2 -16 120.23 5.87
 6 2 -15 180.23 7.79
 6 2 -15 163.82 6.76
 6 2 -14 142.52 6.68
 6 2 -14 137.38 6
 6 2 -13 144.79 6.61
 6 2 -13 143.86 5.97
 6 2 -12 183.47 7.23
 6 2 -12 173.42 6.48
 6 2 -11 712.92 16.56
 6 2 -11 685.3 15.46
 6 2 -10 344.55 9.46
 6 2 -10 353.07 10.24
 6 2 -9 60.84 3.42
 6 2 -9 60.3 3.77
 6 2 -9 52.59 2.19
 6 2 -8 122.76 3.37
 6 2 -8 135.61 5.14
 6 2 -8 139.42 5.59
 6 2 -7 494.85 11.29
 6 2 -7 454.27 8.42
 6 2 -6 870.15 16.99
 6 2 -6 794.54 13.53
 6 2 -6 905.95 17.15
 6 2 -5 521.38 12.09
 6 2 -5 537.22 11.96
 6 2 -4 136.14 5.14
 6 2 -4 152.1 5.22
 6 2 -3 133.39 5.09
 6 2 -3 137.8 4.98
 6 2 -2 709.59 15.42
 6 2 -2 734.17 15.12
 6 2 -1 1268.51 23.76
 6 2 0 563.82 12.82
 6 2 1 325.54 8.91
 6 2 2 267.48 8.07
 6 2 3 714.73 15.99
 6 2 4 933.43 19.8
 6 3 -18 12.23 2.56
 6 3 -18 16.21 2.25
 6 3 -17 10.25 2.14
 6 3 -17 13.55 2.01
 6 3 -16 0.61 1.11
 6 3 -16 0.35 0.88
 6 3 -15 2.62 1.36
 6 3 -15 -0.03 0.92
 6 3 -14 13.3 2.28
 6 3 -14 13.98 1.96
 6 3 -13 33.05 2.75
 6 3 -13 36.91 3.4
 6 3 -12 12.32 2.11
 6 3 -12 7.13 1.48
 6 3 -11 3.99 1.45
 6 3 -11 3.22 1.13
 6 3 -10 2.34 1.37
 6 3 -10 6.26 1.4
 6 3 -9 33.09 2.47
 6 3 -9 34.32 2.9
 6 3 -9 29.86 1.52
 6 3 -8 202.89 4.53
 6 3 -8 232.22 6.95
 6 3 -8 222.55 7.37
 6 3 -7 37.34 2.57
 6 3 -7 31.03 1.15
 6 3 -6 6.16 1.29
 6 3 -6 4.55 1.07
 6 3 -5 14.57 1.69
 6 3 -5 15.9 1.68
 6 3 -4 125.24 4.94
 6 3 -4 129.79 5
 6 3 -3 142.67 5.35
 6 3 -3 143.64 5.34
 6 3 -2 41.5 2.83
 6 3 -1 11 1.6
 6 3 0 4.86 1.29
 6 3 1 172.83 6.26
 6 3 2 125.26 5.36
 6 3 3 54.62 3.53
 6 3 4 0.35 1.03
 6 3 5 12.21 1.79
 6 4 -18 87.24 5.98
 6 4 -18 82.43 4.87
 6 4 -17 83.21 4.79
 6 4 -17 91.06 5.92
 6 4 -16 40.42 3.24
 6 4 -16 42.84 3.97
 6 4 -15 20.44 2.79
 6 4 -15 21.18 2.31
 6 4 -14 132.93 5.68
 6 4 -14 139.65 6.78
 6 4 -13 371.59 10.34
 6 4 -13 384.97 11.75
 6 4 -12 209.7 7.09
 6 4 -12 208.06 8
 6 4 -11 121.39 5.04
 6 4 -11 115.38 5.61
 6 4 -10 22.74 2.5
 6 4 -10 22.22 2.11
 6 4 -9 210.42 6.74
 6 4 -9 203.68 7.41
 6 4 -8 332.07 8.66
 6 4 -8 322.34 9.27
 6 4 -8 287.76 5.67
 6 4 -7 472.47 10.38
 6 4 -7 509.55 11.31
 6 4 -6 21.99 2.18
 6 4 -6 23.05 2.04
 6 4 -5 57.17 3.22
 6 4 -5 51.46 3.25
 6 4 -4 311.64 8.61
 6 4 -4 306.64 8.72
 6 4 -3 578.97 13.39
 6 4 -2 692.01 15.28
 6 4 -1 174.28 6.31
 6 4 0 75.23 4.01
 6 4 1 264.69 8.29
 6 4 2 467.1 12.11
 6 4 3 436.17 11.82
 6 4 4 145.18 6.24
 6 4 5 99.82 5.24
 6 5 -18 -0.49 1.42
 6 5 -17 2.33 1.43
 6 5 -16 38.87 3.13
 6 5 -16 50.69 4.36
 6 5 -15 85.35 4.58
 6 5 -15 96.68 5.81
 6 5 -14 47.3 3.27
 6 5 -14 44 3.87
 6 5 -13 3.02 1.43
 6 5 -13 3.38 1.1
 6 5 -12 15.37 2.18
 6 5 -12 13.48 1.73
 6 5 -11 232.15 7.34
 6 5 -11 230.09 8.36
 6 5 -10 193.57 6.46
 6 5 -10 179.36 7.14
 6 5 -9 128.07 5.05
 6 5 -9 137.79 5.99
 6 5 -8 6.55 1.53
 6 5 -8 8.42 1.39
 6 5 -7 94.61 4.25
 6 5 -7 103.69 4.9
 6 5 -6 208.91 6.72
 6 5 -6 214.79 7.25
 6 5 -5 423.74 10.69
 6 5 -5 447.04 11.37
 6 5 -4 92.28 4.47
 6 5 -3 3.79 1.31
 6 5 -2 95.02 4.61
 6 5 -1 231.27 7.64
 6 5 0 248.25 8.11
 6 5 1 26.64 2.59
 6 5 2 34.52 2.96
 6 5 3 137.51 6.08
 6 5 4 172.5 7.09
 6 5 5 131.11 6.2
 6 6 -17 5.87 1.91
 6 6 -16 26.75 3.29
 6 6 -15 70.55 4
 6 6 -15 69.11 5.01
 6 6 -14 43.83 3.07
 6 6 -14 41.33 3.73
 6 6 -13 12.65 2.16
 6 6 -13 14.13 1.76
 6 6 -12 2.24 1.31
 6 6 -12 2.65 0.95
 6 6 -11 27.66 2.35
 6 6 -11 26.94 2.86
 6 6 -10 219.54 6.99
 6 6 -10 223.81 8.11
 6 6 -9 98.47 4.35
 6 6 -9 94.47 5.01
 6 6 -8 30.06 2.38
 6 6 -8 29.48 2.74
 6 6 -8 30.05 2.89
 6 6 -7 9.32 1.69
 6 6 -7 11.95 1.55
 6 6 -6 162.33 5.83
 6 6 -6 163.45 6.44
 6 6 -5 269.26 8.56
 6 6 -4 91.88 4.69
 6 6 -3 40.77 3.13
 6 6 -2 124.7 5.48
 6 6 -1 173.55 6.7
 6 6 0 28.35 2.69
 6 6 1 58.44 3.89
 6 6 2 0.43 1.08
 6 6 3 6.04 1.59
 6 6 4 106.87 5.62
 6 6 5 127.92 6.24
 6 6 6 35.55 3.42
 6 7 -17 66.16 5.18
 6 7 -16 43.06 4.13
 6 7 -15 7.26 1.89
 6 7 -14 19.49 2.8
 6 7 -13 81.58 4.09
 6 7 -13 84.3 5.27
 6 7 -12 152.89 5.72
 6 7 -12 146.65 6.87
 6 7 -11 71.85 3.73
 6 7 -11 70.24 4.56
 6 7 -10 20.7 2
 6 7 -10 16.96 2.26
 6 7 -9 39.22 2.72
 6 7 -9 41.75 3.38
 6 7 -8 332.54 9.09
 6 7 -8 327.31 9.98
 6 7 -8 361.75 10.73
 6 7 -7 292.02 9.4
 6 7 -6 169.42 6.8
 6 7 -5 116.07 5.48
 6 7 -4 53.73 3.69
 6 7 -3 382.27 11
 6 7 -2 328.31 9.95
 6 7 -1 129.58 5.88
 6 7 0 26.93 2.72
 6 7 1 312.42 9.93
 6 7 2 248.09 8.8
 6 7 3 136.81 6.38
 6 7 4 49.38 3.9
 6 7 5 44.44 3.76
 6 7 6 73.64 4.96
 6 8 -17 11.72 2.43
 6 8 -16 13.71 2.45
 6 8 -15 0.31 1.34
 6 8 -14 1.06 1.16
 6 8 -13 9.3 2.08
 6 8 -12 39.76 3.61
 6 8 -11 6.31 1.73
 6 8 -11 6.64 1.27
 6 8 -10 5.32 1.54
 6 8 -10 5.05 1.12
 6 8 -9 20.64 2.62
 6 8 -9 22.52 2.07
 6 8 -9 20.5 2.46
 6 8 -8 48.15 3.52
 6 8 -8 50.88 3.9
 6 8 -7 116.91 5.77
 6 8 -6 8.15 1.76
 6 8 -5 6.62 1.58
 6 8 -4 2.45 1.51
 6 8 -3 91.62 5.03
 6 8 -2 59.49 4.04
 6 8 -1 17.3 2.27
 6 8 0 24.22 2.68
 6 8 1 19.45 2.45
 6 8 2 11.9 1.96
 6 8 3 24.33 2.8
 6 8 4 14.65 2.37
 6 8 5 -0.83 1.26
 6 8 6 5.36 1.67
 6 9 -16 11.28 2.46
 6 9 -15 55.92 4.73
 6 9 -14 113.15 6.47
 6 9 -13 65.35 4.76
 6 9 -12 19.79 2.71
 6 9 -11 29.65 3.07
 6 9 -10 101.19 5.58
 6 9 -10 111.15 6.1
 6 9 -9 174.73 7.25
 6 9 -9 187.28 7.9
 6 9 -8 127.02 5.94
 6 9 -8 138.05 6.56
 6 9 -7 10.38 1.89
 6 9 -6 195.21 7.84
 6 9 -5 247.65 8.95
 6 9 -4 270.31 9.39
 6 9 -3 98.61 5.36
 6 9 -2 77.85 4.76
 6 9 -1 128.04 6.22
 6 9 0 282.26 9.77
 6 9 1 353.55 11.28
 6 9 2 86.11 5.22
 6 9 3 89.41 5.5
 6 9 4 74.13 5.02
 6 9 5 121.7 6.62
 6 9 6 95.82 6.03
 6 10 -15 -0.46 1.15
 6 10 -14 0.15 1.2
 6 10 -13 6.03 1.82
 6 10 -12 5.28 1.7
 6 10 -11 12.68 2.42
 6 10 -11 10.77 1.97
 6 10 -10 9 2.02
 6 10 -10 8.29 1.83
 6 10 -9 11.18 2.19
 6 10 -9 9.72 1.89
 6 10 -8 4.8 1.71
 6 10 -7 17.15 2.55
 6 10 -6 26.63 3.02
 6 10 -5 5.29 1.69
 6 10 -4 1.06 1.28
 6 10 -3 0.35 1.11
 6 10 -2 6.64 1.91
 6 10 -1 2.35 1.53
 6 10 0 8.78 2
 6 10 1 2.6 1.43
 6 10 2 5.12 1.72
 6 10 3 5.65 1.78
 6 10 4 6.39 1.95
 6 10 5 -0.69 1.44
 6 10 6 0.16 1.22
 6 11 -14 8.54 2.01
 6 11 -13 42.68 3.95
 6 11 -12 61.94 4.64
 6 11 -12 59.6 4.88
 6 11 -11 87.74 5.42
 6 11 -11 86.16 5.84
 6 11 -10 57.32 4.26
 6 11 -10 64.02 4.88
 6 11 -9 18.13 2.68
 6 11 -9 20.19 2.48
 6 11 -8 38.97 3.7
 6 11 -7 72.57 5.01
 6 11 -6 128.05 6.72
 6 11 -5 50.21 4.13
 6 11 -4 27.16 3.14
 6 11 -3 42.07 3.77
 6 11 -2 130.05 6.65
 6 11 -1 104.75 6.02
 6 11 0 39.18 3.65
 6 11 1 44.35 3.98
 6 11 2 74.96 5.15
 6 11 3 79.59 5.43
 6 11 4 63.99 4.97
 6 11 5 45.21 4.28
 6 11 6 34.06 3.7
 6 12 -13 10.06 2.46
 6 12 -13 9.63 2.05
 6 12 -12 1.7 1.46
 6 12 -12 1.35 1.28
 6 12 -11 3.66 1.88
 6 12 -11 0.8 1.22
 6 12 -10 11.73 2.26
 6 12 -10 14.48 2.29
 6 12 -9 29.9 3.44
 6 12 -8 10.03 2.2
 6 12 -7 3.82 1.53
 6 12 -6 11.93 2.26
 6 12 -5 20.83 2.83
 6 12 -4 29.34 3.3
 6 12 -3 16.99 2.61
 6 12 -2 2.29 1.55
 6 12 -1 2.24 1.51
 6 12 0 8.06 1.93
 6 12 1 11.51 2.21
 6 12 2 15.01 2.5
 6 12 3 4.33 1.66
 6 12 4 8.31 2.21
 6 12 5 15.48 2.66
 6 12 6 25.01 3.32
 6 13 -12 14.94 2.72
 6 13 -12 14.35 2.42
 6 13 -11 15.71 2.74
 6 13 -11 11.03 2.2
 6 13 -10 17.68 2.82
 6 13 -10 14.47 2.27
 6 13 -9 37.89 4.05
 6 13 -8 44.21 4.25
 6 13 -7 27.55 3.34
 6 13 -6 4.69 1.68
 6 13 -5 17.22 2.7
 6 13 -4 43.55 4.12
 6 13 -3 30.2 3.43
 6 13 -2 24.89 3.21
 6 13 -1 10.75 2.26
 6 13 0 18.13 2.76
 6 13 1 15.54 2.67
 6 13 2 15.66 2.69
 6 13 3 12.76 2.48
 6 13 4 10.71 2.36
 6 13 5 9.45 2.28
 6 14 -10 21.99 3.27
 6 14 -9 12.63 2.65
 6 14 -8 6.45 1.97
 6 14 -7 8.37 2.23
 6 14 -6 22.86 3.12
 6 14 -5 20.02 2.93
 6 14 -4 15.26 2.63
 6 14 -3 4.07 1.75
 6 14 -2 13.01 2.55
 6 14 -1 15.23 2.66
 6 14 0 19.23 2.86
 6 14 1 6.13 1.77
 6 14 2 4.71 1.8
 6 14 3 6.33 2.07
 6 15 -6 13.26 2.57
 6 15 -5 8.04 2.2
 6 15 -4 0.11 1.23
 6 15 -3 1.38 1.31
 6 15 -2 0.03 1.2
 6 15 -1 16.2 2.82
 7 -14 -6 48.75 3.84
 7 -14 -5 46.11 3.74
 7 -14 -4 65.13 4.29
 7 -14 -3 53.46 3.76
 7 -14 -2 43.84 3.38
 7 -13 -8 1.47 1.13
 7 -13 -7 3.96 1.4
 7 -13 -6 12.15 1.95
 7 -13 -5 2.61 1.29
 7 -13 -4 -0.17 1.01
 7 -13 -3 0.71 0.87
 7 -13 -2 5.32 1.29
 7 -13 -1 9.17 1.59
 7 -13 0 2.98 1.04
 7 -12 -10 44.04 3.96
 7 -12 -9 37.65 3.57
 7 -12 -8 25.29 2.94
 7 -12 -7 82.25 5.01
 7 -12 -6 170.66 7.15
 7 -12 -5 98.67 5.23
 7 -12 -4 47.63 3.53
 7 -12 -3 69.46 4.19
 7 -12 -2 130.62 5.77
 7 -12 -1 170.66 6.61
 7 -12 0 159.88 6.29
 7 -12 1 40.48 3.03
 7 -12 2 58.19 3.62
 7 -11 -11 2.16 1.36
 7 -11 -10 6.43 1.75
 7 -11 -9 34.35 3.34
 7 -11 -8 19.7 2.51
 7 -11 -7 72.16 4.59
 7 -11 -6 26.93 2.75
 7 -11 -5 42.61 3.37
 7 -11 -4 55.5 3.76
 7 -11 -3 103.87 5.12
 7 -11 -2 44.51 3.23
 7 -11 -1 15.05 1.98
 7 -11 0 57.59 3.62
 7 -11 1 80.56 4.28
 7 -11 2 125.95 5.42
 7 -10 -12 57.89 4.61
 7 -10 -11 38.25 3.63
 7 -10 -10 27.58 3.03
 7 -10 -9 60.54 4.28
 7 -10 -8 69.92 4.54
 7 -10 -7 107.97 5.49
 7 -10 -6 53.8 3.78
 7 -10 -5 47.26 3.48
 7 -10 -4 115.49 5.42
 7 -10 -3 233.31 7.9
 7 -10 -2 88 4.55
 7 -10 -1 43.36 3.16
 7 -10 0 48.15 3.3
 7 -10 1 150.08 5.93
 7 -10 2 199.59 7.01
 7 -9 -13 23.9 2.98
 7 -9 -12 33.21 3.39
 7 -9 -11 96.16 5.62
 7 -9 -10 203.26 8.23
 7 -9 -9 65.85 4.44
 7 -9 -8 72.66 4.55
 7 -9 -7 132.28 6.09
 7 -9 -6 312.53 9.74
 7 -9 -5 216.59 7.74
 7 -9 -4 110.06 5.16
 7 -9 -3 61.09 3.75
 7 -9 -2 36.51 2.89
 7 -9 -1 342.81 9.72
 7 -9 0 138.22 5.65
 7 -9 1 116.02 5.09
 7 -9 2 16.29 1.98
 7 -8 -14 7.93 2.04
 7 -8 -13 2.36 1.38
 7 -8 -12 18.55 2.58
 7 -8 -11 54.73 4.25
 7 -8 -10 69.89 4.59
 7 -8 -9 28.32 2.91
 7 -8 -8 3.03 1.39
 7 -8 -7 2.95 1.2
 7 -8 -6 103.38 5.09
 7 -8 -5 103.48 5.05
 7 -8 -4 20.28 2.25
 7 -8 -3 4.06 1.27
 7 -8 -2 4.49 1.23
 7 -8 -1 65.45 3.76
 7 -8 0 163.62 6.13
 7 -8 1 2.61 1.12
 7 -8 2 0.35 0.93
 7 -7 -15 34.31 3.6
 7 -7 -14 53.83 4.39
 7 -7 -13 135.62 6.8
 7 -7 -12 224.2 8.77
 7 -7 -11 221.13 8.56
 7 -7 -10 123.08 6.05
 7 -7 -9 179.3 7.24
 7 -7 -8 361.3 10.74
 7 -7 -7 472.9 12.5
 7 -7 -6 179.57 6.79
 7 -7 -5 49.04 3.4
 7 -7 -4 186.17 6.74
 7 -7 -3 301.95 8.98
 7 -7 -2 398.94 10.6
 7 -7 -1 166.71 6.17
 7 -7 0 97.48 4.57
 7 -7 1 71.63 3.9
 7 -7 2 358.8 9.95
 7 -6 -16 0.58 1.4
 7 -6 -15 5.71 1.73
 7 -6 -14 10.01 2.12
 7 -6 -13 4.94 1.68
 7 -6 -12 29.53 3.05
 7 -6 -11 -1.99 1.28
 7 -6 -10 16.74 2.21
 7 -6 -9 23.97 2.67
 7 -6 -8 25.45 2.66
 7 -6 -7 24.64 2.46
 7 -6 -6 12.2 1.83
 7 -6 -5 44.1 3.13
 7 -6 -4 31.49 2.67
 7 -6 -3 25.71 2.38
 7 -6 -2 26.12 2.37
 7 -6 -1 -1.56 1.07
 7 -6 0 83.7 4.19
 7 -6 1 6.86 1.41
 7 -6 2 26.22 2.41
 7 -5 -16 55.02 4.54
 7 -5 -15 109.87 6.24
 7 -5 -14 140.06 6.85
 7 -5 -13 105.11 5.76
 7 -5 -12 24.5 2.77
 7 -5 -11 153.96 6.74
 7 -5 -10 250.95 8.74
 7 -5 -9 394.46 11.29
 7 -5 -8 85.33 4.62
 7 -5 -7 76.29 4.22
 7 -5 -7 71.42 2.62
 7 -5 -6 229.64 7.64
 7 -5 -6 214.89 5.05
 7 -5 -5 627.7 14.5
 7 -5 -5 614.48 11.14
 7 -5 -4 987.94 19.63
 7 -5 -4 909.53 15.69
 7 -5 -3 267.66 8.06
 7 -5 -3 246.8 5.28
 7 -5 -2 196.73 6.73
 7 -5 -1 653.83 14.78
 7 -5 0 1085.45 21.63
 7 -5 1 700.96 15.64
 7 -4 -16 36.2 3.63
 7 -4 -15 2.42 1.28
 7 -4 -14 1.12 1.1
 7 -4 -13 6.81 1.75
 7 -4 -12 83.99 4.95
 7 -4 -11 61.13 4.1
 7 -4 -10 12.76 1.9
 7 -4 -9 5.78 1.37
 7 -4 -8 26.24 2.57
 7 -4 -7 333.08 9.54
 7 -4 -7 308.4 7.26
 7 -4 -6 75.68 4.09
 7 -4 -6 73.25 2.76
 7 -4 -5 11.11 1.78
 7 -4 -5 9.63 0.99
 7 -4 -4 2.27 0.94
 7 -4 -4 1.28 0.48
 7 -4 -3 261.51 8.01
 7 -4 -3 266.63 6.11
 7 -4 -2 347.93 9.53
 7 -4 -2 343.41 7.49
 7 -4 -1 152.29 5.77
 7 -4 -1 145.78 4.3
 7 -4 0 3.96 1.33
 7 -4 1 7.01 1.31
 7 -3 -17 79.71 5.25
 7 -3 -17 74.09 5.2
 7 -3 -16 76.57 5.02
 7 -3 -16 78.25 5.19
 7 -3 -15 42.74 3.64
 7 -3 -15 43.99 3.8
 7 -3 -14 11.84 2.1
 7 -3 -13 56.08 4.1
 7 -3 -12 175.9 7.21
 7 -3 -11 228.39 8.23
 7 -3 -10 82.18 4.55
 7 -3 -9 22.1 2.38
 7 -3 -8 68.85 3.99
 7 -3 -7 205.66 7.24
 7 -3 -7 211.32 5.84
 7 -3 -6 299.83 8.85
 7 -3 -6 294.55 7.09
 7 -3 -5 386.74 10.28
 7 -3 -5 365.61 8.21
 7 -3 -4 152.91 5.78
 7 -3 -4 138.34 4.25
 7 -3 -3 282.76 8.28
 7 -3 -3 260.31 6.48
 7 -3 -2 643.59 14.5
 7 -3 -2 625.92 12.48
 7 -3 -1 558.34 13.12
 7 -3 -1 551.41 11.44
 7 -3 0 141.08 5.56
 7 -3 0 136.84 4.58
 7 -3 1 45.79 3.16
 7 -2 -17 33.39 3.46
 7 -2 -17 33.03 3.47
 7 -2 -16 12.83 2.22
 7 -2 -16 11.94 2.09
 7 -2 -15 29.88 3.17
 7 -2 -15 26.53 2.93
 7 -2 -14 176.93 7.42
 7 -2 -14 169.78 7.35
 7 -2 -13 123.79 6.02
 7 -2 -13 122.41 5.97
 7 -2 -12 28.63 2.88
 7 -2 -11 27.44 2.71
 7 -2 -10 195.44 7.23
 7 -2 -9 370.93 10.47
 7 -2 -8 295.43 8.99
 7 -2 -7 36.46 2.85
 7 -2 -7 36.52 2.3
 7 -2 -6 10.95 1.25
 7 -2 -6 12.19 1.78
 7 -2 -5 273.47 8.23
 7 -2 -5 268.48 6.89
 7 -2 -4 870.06 18.18
 7 -2 -4 864.58 16.43
 7 -2 -3 447.04 11.17
 7 -2 -3 425.13 9.57
 7 -2 -2 38.3 2.77
 7 -2 -2 41.51 2.35
 7 -2 -1 13.56 1.83
 7 -2 -1 10.64 1.3
 7 -2 0 367.43 10.05
 7 -2 0 357.96 8.84
 7 -2 1 574.08 12.58
 7 -1 -17 6.91 1.81
 7 -1 -17 9.06 1.93
 7 -1 -16 14.3 2.45
 7 -1 -16 13.2 2.21
 7 -1 -15 34.49 3.31
 7 -1 -15 31.1 3.21
 7 -1 -14 80.25 4.94
 7 -1 -14 80.86 4.88
 7 -1 -13 118.57 5.91
 7 -1 -13 117.93 5.82
 7 -1 -12 28.14 2.83
 7 -1 -12 25.84 2.65
 7 -1 -11 47.11 3.47
 7 -1 -10 111.84 5.23
 7 -1 -9 502.44 12.74
 7 -1 -8 122.41 5.36
 7 -1 -7 5.53 1.09
 7 -1 -7 7.36 1.54
 7 -1 -6 26.01 2.42
 7 -1 -6 25.92 1.97
 7 -1 -5 264.56 8.07
 7 -1 -5 268.37 7.12
 7 -1 -4 384.23 10.26
 7 -1 -4 394.5 9.23
 7 -1 -3 287.57 8.56
 7 -1 -3 304.27 7.7
 7 -1 -2 5.75 1.29
 7 -1 -2 6.12 1.05
 7 -1 -1 4.8 1.28
 7 -1 -1 8.17 1.2
 7 -1 0 68.86 3.37
 7 -1 1 256.6 7.44
 7 -1 2 146.05 5.47
 7 0 -17 68.95 5.01
 7 0 -17 64.37 4.65
 7 0 -16 137.96 7.01
 7 0 -16 135.35 6.65
 7 0 -15 91.99 5.57
 7 0 -15 80.67 4.93
 7 0 -14 74.64 4.82
 7 0 -14 71.95 4.55
 7 0 -13 52.67 3.89
 7 0 -13 52.28 3.8
 7 0 -12 169.81 7.02
 7 0 -12 154.15 6.46
 7 0 -11 507.8 13.36
 7 0 -11 493.41 12.88
 7 0 -10 396.19 10.97
 7 0 -9 278.72 8.68
 7 0 -8 135.23 5.54
 7 0 -7 539.25 12.68
 7 0 -7 475.13 9.69
 7 0 -7 531.88 11.8
 7 0 -6 1020.45 20.83
 7 0 -6 1036.99 19.82
 7 0 -5 626.97 14.38
 7 0 -5 635.46 13.46
 7 0 -4 91.02 4.42
 7 0 -4 106.33 4.18
 7 0 -3 418.19 10.87
 7 0 -3 429.97 10.1
 7 0 -2 629.64 14.72
 7 0 -2 671.15 14.01
 7 0 -1 902.62 19.36
 7 0 -1 961.7 18.56
 7 0 0 412.44 10.22
 7 0 1 107.05 4.59
 7 0 2 150.39 5.73
 7 0 3 509.85 12.59
 7 1 -18 2.64 1.43
 7 1 -18 4.62 1.5
 7 1 -17 1.45 1.29
 7 1 -17 1.36 1.15
 7 1 -16 54.33 4.36
 7 1 -16 49.07 3.88
 7 1 -15 16.18 2.44
 7 1 -15 18.58 2.4
 7 1 -14 14.2 2.29
 7 1 -14 15.52 2.15
 7 1 -13 18.09 2.47
 7 1 -13 19.36 2.28
 7 1 -12 7.95 1.66
 7 1 -12 9.06 1.68
 7 1 -11 141.68 6.28
 7 1 -11 135.8 5.87
 7 1 -10 57.87 3.7
 7 1 -9 18.67 2.12
 7 1 -8 30.73 2.67
 7 1 -8 29.38 1.51
 7 1 -7 53.62 3.37
 7 1 -7 45.79 1.81
 7 1 -7 53.54 3.17
 7 1 -6 184.49 6.55
 7 1 -6 191.15 6.23
 7 1 -5 67.36 3.72
 7 1 -5 71.02 3.57
 7 1 -4 5.62 1.15
 7 1 -4 5.69 1.13
 7 1 -3 34.55 2.74
 7 1 -3 37.2 2.56
 7 1 -2 44 3.12
 7 1 -2 47.13 2.95
 7 1 -1 144.93 5.41
 7 1 0 57.28 3.31
 7 1 1 17.49 2.01
 7 1 2 2.64 1.07
 7 1 3 103.15 4.92
 7 1 4 30.64 2.78
 7 2 -18 95.86 6.16
 7 2 -18 88.05 5.45
 7 2 -17 76.48 5.36
 7 2 -17 64.42 4.47
 7 2 -16 20.21 2.79
 7 2 -16 20.8 2.52
 7 2 -15 19.71 2.74
 7 2 -15 15.24 2.12
 7 2 -14 193.53 8.05
 7 2 -14 162.44 6.85
 7 2 -13 294.08 9.42
 7 2 -13 309.71 10.43
 7 2 -12 187.82 7.12
 7 2 -12 184.79 7.6
 7 2 -11 53.77 3.55
 7 2 -11 58.57 4.02
 7 2 -10 96.28 4.71
 7 2 -10 104.49 5.28
 7 2 -9 462.87 11.93
 7 2 -8 715.67 16.21
 7 2 -8 761.04 16.34
 7 2 -7 506.68 12.51
 7 2 -7 521.99 12.42
 7 2 -6 154.27 5.92
 7 2 -6 158.83 5.76
 7 2 -5 203.45 6.94
 7 2 -5 213.08 6.79
 7 2 -4 739.65 16.5
 7 2 -4 781.44 16.29
 7 2 -3 780.86 17.17
 7 2 -3 806.85 16.8
 7 2 -2 503.05 12.06
 7 2 -1 193.92 6.65
 7 2 0 393.89 10.46
 7 2 1 570.42 13.59
 7 2 2 760.67 17
 7 2 3 368.8 10.59
 7 2 4 33.81 2.96
 7 3 -17 2.13 1.2
 7 3 -17 2.8 1.11
 7 3 -16 6.51 1.98
 7 3 -16 6.67 1.52
 7 3 -15 42.93 3.44
 7 3 -15 40.28 3.79
 7 3 -14 19.3 2.65
 7 3 -14 17.49 2.29
 7 3 -13 16.08 2.47
 7 3 -13 13.15 2.01
 7 3 -12 -1.85 1.38
 7 3 -12 1.66 1.02
 7 3 -11 17.28 2.38
 7 3 -11 21.15 2.25
 7 3 -10 63.1 3.76
 7 3 -10 71.84 4.4
 7 3 -9 14.49 1.9
 7 3 -8 22.61 2.42
 7 3 -8 17.33 2.02
 7 3 -7 2.11 1.05
 7 3 -7 0.31 0.87
 7 3 -6 95.13 4.52
 7 3 -6 98.5 4.59
 7 3 -5 150.18 5.91
 7 3 -5 165.89 6.06
 7 3 -4 24.31 2.33
 7 3 -4 25.98 2.34
 7 3 -3 2.84 1.01
 7 3 -2 15.8 1.96
 7 3 -1 198.74 6.94
 7 3 0 53.67 3.46
 7 3 1 1.13 1.02
 7 3 2 8.12 1.62
 7 3 3 35.73 3.12
 7 3 4 67.91 4.28
 7 3 5 57.49 4.04
 7 4 -17 14.69 2.58
 7 4 -17 11.34 1.95
 7 4 -16 64.99 4.3
 7 4 -16 69.75 5.15
 7 4 -15 124.78 5.89
 7 4 -15 130.3 6.88
 7 4 -14 170.89 6.85
 7 4 -14 181.62 8.01
 7 4 -13 53.06 3.63
 7 4 -13 55.56 4.25
 7 4 -12 52.29 3.54
 7 4 -12 59.78 4.31
 7 4 -11 257.15 8.23
 7 4 -11 241.89 8.88
 7 4 -10 411.9 10.99
 7 4 -10 404.75 11.82
 7 4 -9 144.52 5.78
 7 4 -8 62.23 3.67
 7 4 -8 60.78 3.83
 7 4 -7 47.31 3.18
 7 4 -7 63.77 3.83
 7 4 -6 394.07 10.61
 7 4 -6 398.61 10.83
 7 4 -5 522.34 12.87
 7 4 -5 531.58 13.04
 7 4 -4 113.06 5.11
 7 4 -3 58.28 3.65
 7 4 -2 55.8 3.57
 7 4 -1 600.18 14.48
 7 4 0 483.27 12.54
 7 4 1 223.49 7.83
 7 4 2 87.37 4.79
 7 4 3 110.17 5.51
 7 4 4 160.23 6.91
 7 4 5 146.93 6.74
 7 5 -17 37.83 3.93
 7 5 -16 0.07 1.22
 7 5 -16 5.71 1.39
 7 5 -15 -0.31 1.28
 7 5 -15 3.09 1.31
 7 5 -14 14.21 2.44
 7 5 -14 13.04 1.96
 7 5 -13 67.24 4.05
 7 5 -13 70.43 4.84
 7 5 -12 104.96 5.02
 7 5 -12 99.71 5.69
 7 5 -11 29.13 2.66
 7 5 -11 28.41 2.99
 7 5 -10 3.95 1.42
 7 5 -10 4.25 1.22
 7 5 -9 42.88 3.1
 7 5 -9 46.19 3.54
 7 5 -8 176.17 6.5
 7 5 -8 180.37 7.06
 7 5 -7 114.23 5.12
 7 5 -7 120.07 5.51
 7 5 -6 67.08 3.87
 7 5 -6 69.32 4.11
 7 5 -5 2.71 1.26
 7 5 -4 138.88 5.95
 7 5 -3 220.37 7.75
 7 5 -2 369.7 10.62
 7 5 -1 18.39 2.27
 7 5 0 7.21 1.57
 7 5 1 24.59 2.63
 7 5 2 315.84 10.06
 7 5 3 266.06 9.29
 7 5 4 36.08 3.35
 7 5 5 16.37 2.53
 7 6 -17 54.39 4.84
 7 6 -16 40.22 4.09
 7 6 -15 9.14 2.11
 7 6 -14 15.79 2.52
 7 6 -14 11.93 1.79
 7 6 -13 76.53 4.28
 7 6 -13 74.96 5.06
 7 6 -12 142.71 5.91
 7 6 -12 139.62 6.85
 7 6 -11 59.37 3.69
 7 6 -11 61.19 4.31
 7 6 -10 5.02 1.33
 7 6 -10 4.71 1.25
 7 6 -9 6.14 1.6
 7 6 -9 6.52 1.38
 7 6 -8 161.38 6.25
 7 6 -8 184.17 7.27
 7 6 -7 166.02 6.35
 7 6 -7 179.5 7.06
 7 6 -6 91.29 4.94
 7 6 -5 0.92 1.03
 7 6 -4 53.95 3.77
 7 6 -3 120.07 5.69
 7 6 -2 229.22 8.18
 7 6 -1 126.94 5.95
 7 6 0 42.98 3.48
 7 6 1 32.66 3.06
 7 6 2 134.99 6.37
 7 6 3 117.16 6.05
 7 6 4 3.25 1.46
 7 6 5 17.18 2.54
 7 6 6 33.46 3.5
 7 7 -16 12.32 2.52
 7 7 -15 52.85 4.49
 7 7 -14 75.26 5.25
 7 7 -13 18.79 2.73
 7 7 -13 16.52 2
 7 7 -12 27.19 2.51
 7 7 -12 31.07 3.31
 7 7 -11 55.57 3.51
 7 7 -11 55.39 4.18
 7 7 -10 122.24 5.35
 7 7 -10 117.5 6.02
 7 7 -10 128.09 6.41
 7 7 -9 166.63 6.42
 7 7 -9 190.19 7.72
 7 7 -8 70.46 3.99
 7 7 -8 74.64 4.68
 7 7 -7 53.97 3.93
 7 7 -6 68.38 4.37
 7 7 -5 131.29 6.15
 7 7 -4 218.13 8.13
 7 7 -3 119.54 5.86
 7 7 -2 66.11 4.3
 7 7 -1 63.1 4.28
 7 7 0 88.24 5.09
 7 7 1 63.15 4.35
 7 7 2 162.37 7.19
 7 7 3 81.37 5.14
 7 7 4 45.05 3.95
 7 7 5 93.29 5.69
 7 7 6 85.27 5.55
 7 8 -16 -0.54 1.18
 7 8 -15 12.33 2.35
 7 8 -14 17.2 2.72
 7 8 -13 15.83 2.58
 7 8 -12 13.73 2.25
 7 8 -11 1.68 1.17
 7 8 -11 -0.38 0.77
 7 8 -10 4.41 1.68
 7 8 -10 3.53 1.43
 7 8 -10 3.36 1.14
 7 8 -9 61.78 4.47
 7 8 -8 38.48 3.5
 7 8 -7 2.3 1.34
 7 8 -6 6.08 1.56
 7 8 -5 36.86 3.4
 7 8 -4 99.71 5.55
 7 8 -3 0.74 1.25
 7 8 -2 6.1 1.69
 7 8 -1 1.96 1.29
 7 8 0 25.75 2.89
 7 8 1 33.48 3.31
 7 8 2 0.38 1.19
 7 8 3 4.68 1.61
 7 8 4 1.59 1.41
 7 8 5 10.05 2.16
 7 8 6 4.33 1.59
 7 9 -15 9.88 2.25
 7 9 -14 8.32 2.19
 7 9 -13 35 3.71
 7 9 -12 77.89 5.25
 7 9 -12 79.05 5.49
 7 9 -11 90.94 5.63
 7 9 -11 108.84 6.4
 7 9 -10 17.19 2.64
 7 9 -9 24.77 3.04
 7 9 -8 86.66 5.41
 7 9 -7 191 8.14
 7 9 -6 118.45 6.23
 7 9 -5 59.37 4.39
 7 9 -4 54.92 4.2
 7 9 -3 84.86 5.17
 7 9 -2 182.48 7.88
 7 9 -1 101.05 5.75
 7 9 0 63.99 4.65
 7 9 1 47.2 4.01
 7 9 2 108.78 6.15
 7 9 3 64.97 4.87
 7 9 4 76.39 5.34
 7 9 5 36.4 3.83
 7 9 6 23.23 3.16
 7 10 -14 4.35 1.7
 7 10 -13 5.11 1.88
 7 10 -13 9.5 2.11
 7 10 -12 5.35 1.9
 7 10 -12 4.75 1.64
 7 10 -11 2.35 1.6
 7 10 -11 0.18 1.16
 7 10 -10 2.46 1.61
 7 10 -9 1.32 1.63
 7 10 -8 0.71 1.21
 7 10 -7 1.66 1.32
 7 10 -6 4.49 1.64
 7 10 -5 1.02 1.17
 7 10 -4 8.9 1.86
 7 10 -3 2.24 1.41
 7 10 -2 2.56 1.7
 7 10 -1 -1.89 1.36
 7 10 0 -0.7 1.39
 7 10 1 8.72 2.05
 7 10 2 2.88 1.35
 7 10 3 2.14 1.49
 7 10 4 -1.62 1.42
 7 10 5 1.73 1.37
 7 10 6 -1.34 1.56
 7 11 -13 47.3 4.31
 7 11 -13 52.78 4.82
 7 11 -12 35.75 3.95
 7 11 -12 25.58 3.06
 7 11 -11 8.64 2.25
 7 11 -10 19.81 2.98
 7 11 -9 85.03 5.75
 7 11 -8 76.03 5.35
 7 11 -7 37.36 3.83
 7 11 -6 28.17 3.32
 7 11 -5 64.48 4.86
 7 11 -4 78.71 5.34
 7 11 -3 57.24 4.6
 7 11 -2 41.42 4.01
 7 11 -1 34.81 3.64
 7 11 0 69.98 5.1
 7 11 1 73.3 5.24
 7 11 2 55.77 4.67
 7 11 3 45.66 4.31
 7 11 4 28.27 3.55
 7 11 5 30.89 3.65
 7 11 6 20.09 3.08
 7 12 -12 4.74 1.73
 7 12 -12 1.91 1.41
 7 12 -11 16.77 2.84
 7 12 -10 5.63 1.85
 7 12 -9 2.65 1.64
 7 12 -8 -0.07 1.4
 7 12 -7 7.75 2.09
 7 12 -6 19.67 2.85
 7 12 -5 26.36 3.42
 7 12 -4 5.34 1.8
 7 12 -3 4.45 1.78
 7 12 -2 18.44 2.87
 7 12 -1 10.79 2.34
 7 12 0 11.55 2.38
 7 12 1 2.53 1.53
 7 12 2 3.81 1.82
 7 12 3 4.64 1.83
 7 12 4 2.14 1.5
 7 12 5 0.05 1.48
 7 13 -10 31.5 3.85
 7 13 -9 13.98 2.56
 7 13 -8 12.38 2.54
 7 13 -7 11.17 2.24
 7 13 -6 29.84 3.62
 7 13 -5 29.42 3.51
 7 13 -4 11.05 2.33
 7 13 -3 4.77 1.92
 7 13 -2 11.91 2.41
 7 13 -1 32.26 3.72
 7 13 0 16.67 2.78
 7 13 1 13.89 2.49
 7 13 2 6.75 1.95
 7 13 3 12.59 2.54
 7 14 -7 11.82 2.45
 7 14 -6 6.43 2.04
 7 14 -5 10.71 2.45
 7 14 -4 10.62 2.5
 7 14 -3 15.77 2.76
 7 14 -2 13.75 2.54
 7 14 -1 10.59 2.39
 8 -14 -4 23.26 2.77
 8 -14 -3 46.87 3.75
 8 -13 -7 0.41 1.03
 8 -13 -6 1.21 1.36
 8 -13 -5 0.33 0.92
 8 -13 -4 7.68 1.71
 8 -13 -3 6.41 1.6
 8 -13 -2 -0.47 0.92
 8 -13 -1 0.63 0.86
 8 -13 0 -0.27 0.9
 8 -12 -8 92.5 5.6
 8 -12 -7 32.58 3.34
 8 -12 -6 37.08 3.4
 8 -12 -5 57.66 4.16
 8 -12 -4 94.99 5.37
 8 -12 -3 101.59 5.42
 8 -12 -2 66.36 4.27
 8 -12 -1 28.85 2.84
 8 -12 0 37.82 3.19
 8 -12 1 136.31 6.08
 8 -12 2 85.29 4.72
 8 -11 -10 28.58 3.21
 8 -11 -9 4.87 1.66
 8 -11 -8 0.77 1.09
 8 -11 -7 8.42 1.85
 8 -11 -6 58.97 4.21
 8 -11 -5 50.39 3.81
 8 -11 -4 17.72 2.29
 8 -11 -3 2.77 1.26
 8 -11 -2 29.37 2.83
 8 -11 -1 62.4 4.09
 8 -11 0 52.81 3.71
 8 -11 1 17.5 2.22
 8 -11 2 2.07 1.19
 8 -10 -11 42.93 3.92
 8 -10 -10 65.22 4.77
 8 -10 -9 48.16 3.99
 8 -10 -8 25.81 2.93
 8 -10 -7 26.06 2.89
 8 -10 -6 143.56 6.65
 8 -10 -5 147.61 6.6
 8 -10 -4 71.15 4.42
 8 -10 -3 37.95 3.22
 8 -10 -2 80.13 4.62
 8 -10 -1 155.7 6.53
 8 -10 0 134.5 5.95
 8 -10 1 63.65 4.03
 8 -10 2 37.56 3.13
 8 -9 -12 69.19 5.06
 8 -9 -11 34.69 3.55
 8 -9 -10 10.79 2.09
 8 -9 -9 63.53 4.52
 8 -9 -8 96.05 5.42
 8 -9 -7 160.04 7.08
 8 -9 -6 86.1 4.99
 8 -9 -5 94.54 5.11
 8 -9 -4 127.45 5.96
 8 -9 -3 243.3 8.46
 8 -9 -2 245.47 8.44
 8 -9 -1 101.37 5.11
 8 -9 0 79.62 4.49
 8 -9 1 113.81 5.43
 8 -9 2 199.99 7.46
 8 -8 -13 33.36 3.55
 8 -8 -12 30.53 3.36
 8 -8 -11 29.6 3.21
 8 -8 -10 -0.05 1.14
 8 -8 -9 28.35 2.98
 8 -8 -8 52.84 3.98
 8 -8 -7 107.07 5.61
 8 -8 -6 21.94 2.56
 8 -8 -5 1.05 1.04
 8 -8 -4 41.03 3.28
 8 -8 -3 127.76 5.8
 8 -8 -2 141.56 6.09
 8 -8 -1 5.24 1.33
 8 -8 0 -0.94 1.1
 8 -8 1 20.71 2.38
 8 -8 2 142.08 6.15
 8 -7 -14 73.55 5.26
 8 -7 -13 56.88 4.55
 8 -7 -12 37.12 3.6
 8 -7 -11 93.66 5.57
 8 -7 -10 261.02 9.48
 8 -7 -9 267.67 9.46
 8 -7 -8 173.1 7.31
 8 -7 -7 112.09 5.66
 8 -7 -6 246.26 8.63
 8 -7 -5 355.15 10.67
 8 -7 -4 305.29 9.56
 8 -7 -3 89.23 4.72
 8 -7 -2 81.38 4.51
 8 -7 -1 236.41 8.1
 8 -7 0 327.26 9.84
 8 -7 1 199.92 7.4
 8 -6 -15 8 1.92
 8 -6 -14 4.2 1.66
 8 -6 -13 0.99 1.19
 8 -6 -12 4.78 1.67
 8 -6 -11 1.31 1.33
 8 -6 -10 15.17 2.36
 8 -6 -9 18.76 2.44
 8 -6 -8 1.19 1.1
 8 -6 -7 9.56 1.87
 8 -6 -6 11.03 1.91
 8 -6 -5 48.68 3.54
 8 -6 -4 13.69 1.93
 8 -6 -3 1.09 0.98
 8 -6 -2 88.7 4.65
 8 -6 -1 4.37 1.36
 8 -6 0 26.89 2.65
 8 -6 1 10.31 1.64
 8 -5 -15 51.19 4.42
 8 -5 -14 47.51 4.1
 8 -5 -13 84.83 5.34
 8 -5 -12 253.41 9.49
 8 -5 -11 215.65 8.46
 8 -5 -10 149.65 6.73
 8 -5 -9 126.63 6.07
 8 -5 -8 351.04 10.81
 8 -5 -7 545.5 14.02
 8 -5 -6 282.88 9.16
 8 -5 -5 77.08 4.36
 8 -5 -4 25.76 2.54
 8 -5 -4 23.41 1.38
 8 -5 -3 317.23 9.52
 8 -5 -3 307.15 6.73
 8 -5 -2 466.43 12.27
 8 -5 -1 512.06 13.02
 8 -5 0 139.46 5.93
 8 -5 1 47.48 3.43
 8 -4 -16 2.44 1.38
 8 -4 -15 15.16 2.45
 8 -4 -14 38.97 3.69
 8 -4 -13 15.6 2.43
 8 -4 -12 1.94 1.26
 8 -4 -11 1.86 1.27
 8 -4 -10 70.56 4.47
 8 -4 -9 104.82 5.46
 8 -4 -9 113.74 4.22
 8 -4 -8 30.71 2.96
 8 -4 -8 28.78 1.95
 8 -4 -7 1.96 1.29
 8 -4 -7 1.47 0.62
 8 -4 -6 16.4 2.12
 8 -4 -6 19.06 1.48
 8 -4 -5 103.41 5.07
 8 -4 -5 101.52 3.52
 8 -4 -4 85.87 4.55
 8 -4 -4 78.04 3.04
 8 -4 -3 28.08 2.69
 8 -4 -3 29.6 1.83
 8 -4 -2 0.39 1.1
 8 -4 -2 1.33 0.59
 8 -4 -1 27.86 2.7
 8 -4 -1 27.35 1.86
 8 -4 0 109.13 5.22
 8 -3 -16 28.62 3.28
 8 -3 -15 52.93 4.28
 8 -3 -14 124.97 6.53
 8 -3 -13 105 5.8
 8 -3 -12 38.74 3.44
 8 -3 -11 21.44 2.52
 8 -3 -10 111.05 5.6
 8 -3 -9 254.75 8.84
 8 -3 -9 257.14 7.22
 8 -3 -8 170.49 6.86
 8 -3 -8 171.21 5.45
 8 -3 -7 62.62 4.02
 8 -3 -7 68.15 3.12
 8 -3 -6 45.22 3.33
 8 -3 -6 46.29 2.49
 8 -3 -5 134.11 5.8
 8 -3 -5 128.64 4.35
 8 -3 -4 579.33 13.99
 8 -3 -4 553.52 11.72
 8 -3 -3 469.15 12.2
 8 -3 -3 455.54 10.15
 8 -3 -2 95.12 4.76
 8 -3 -2 88.08 3.62
 8 -3 -1 275.83 8.8
 8 -3 -1 273.59 7.36
 8 -3 0 528.93 13.46
 8 -3 0 522.88 11.74
 8 -2 -16 103.91 6.1
 8 -2 -15 45.35 4
 8 -2 -14 5.15 1.61
 8 -2 -13 14.42 2.19
 8 -2 -12 96.98 5.36
 8 -2 -11 209.42 8.04
 8 -2 -10 127.33 6.07
 8 -2 -9 6.76 1.24
 8 -2 -9 5.66 1.44
 8 -2 -8 3.7 0.91
 8 -2 -8 4.39 1.35
 8 -2 -7 313.72 9.57
 8 -2 -7 294.26 7.9
 8 -2 -6 532.94 13.53
 8 -2 -6 535.84 11.79
 8 -2 -5 70.8 4.14
 8 -2 -5 72.24 3.35
 8 -2 -4 10.98 1.73
 8 -2 -4 12.79 1.45
 8 -2 -3 74 4.24
 8 -2 -3 78.16 3.52
 8 -2 -2 330.1 9.77
 8 -2 -2 323.63 8.39
 8 -2 -1 537.04 13.55
 8 -2 -1 534.09 12.07
 8 -2 0 151.81 5.44
 8 -2 1 45.37 2.93
 8 -1 -16 71.26 4.97
 8 -1 -15 55.83 4.3
 8 -1 -14 3.8 1.43
 8 -1 -13 -0.02 1.11
 8 -1 -12 60.99 4.2
 8 -1 -11 151.32 6.7
 8 -1 -10 92.71 5
 8 -1 -9 6.28 1.32
 8 -1 -9 5.29 1.46
 8 -1 -8 8.45 1.37
 8 -1 -8 11.44 1.9
 8 -1 -7 68.34 4.15
 8 -1 -7 74.04 3.62
 8 -1 -6 202.7 7.34
 8 -1 -6 200.89 6.33
 8 -1 -5 131.09 5.73
 8 -1 -5 133.35 4.93
 8 -1 -4 21.24 2.33
 8 -1 -4 25.18 2.07
 8 -1 -3 16.39 1.98
 8 -1 -3 19.59 1.92
 8 -1 -2 168.6 6.67
 8 -1 -2 187.01 6.06
 8 -1 -1 247.95 8.33
 8 -1 -1 241.83 7.3
 8 -1 0 144.83 5.47
 8 -1 1 3.33 1
 8 -1 2 18.33 2.08
 8 0 -17 69.76 5.17
 8 0 -17 65.71 4.77
 8 0 -16 46.6 4.12
 8 0 -16 39.48 3.68
 8 0 -15 21.32 2.87
 8 0 -15 18.22 2.5
 8 0 -14 93.21 5.35
 8 0 -13 207.32 8.14
 8 0 -12 117.43 5.92
 8 0 -11 48.64 3.67
 8 0 -10 165.06 6.77
 8 0 -9 268.11 8.94
 8 0 -9 275.98 8.31
 8 0 -8 421.17 11.68
 8 0 -8 432.03 10.85
 8 0 -7 240.09 8.11
 8 0 -7 239.03 7.34
 8 0 -6 80.89 4.43
 8 0 -6 85.22 4.02
 8 0 -5 147.06 6.11
 8 0 -5 147.1 5.43
 8 0 -4 589.28 14.53
 8 0 -4 618.92 13.59
 8 0 -3 501.19 13.01
 8 0 -3 520.34 12.11
 8 0 -2 142.65 6.1
 8 0 -2 151.86 5.56
 8 0 -1 137.56 5.38
 8 0 0 153.05 5.84
 8 0 1 474.59 12.02
 8 0 2 320.18 9.43
 8 0 3 99.1 4.95
 8 1 -17 9.34 2.08
 8 1 -17 9.42 1.94
 8 1 -16 4.35 1.65
 8 1 -16 0.12 1.08
 8 1 -15 2.78 1.59
 8 1 -15 -0.39 0.96
 8 1 -14 11.95 2.19
 8 1 -14 14.96 2.28
 8 1 -13 28.29 2.95
 8 1 -12 46.73 3.58
 8 1 -11 1.62 1.07
 8 1 -10 0.24 1.05
 8 1 -9 60.93 3.95
 8 1 -9 63.14 3.78
 8 1 -8 145.92 6.17
 8 1 -8 144.82 5.74
 8 1 -7 7.2 1.3
 8 1 -7 5.73 1.33
 8 1 -6 2.53 1.04
 8 1 -6 -0.21 1.09
 8 1 -5 1.67 1.26
 8 1 -5 1.03 0.89
 8 1 -4 35.13 2.92
 8 1 -4 27.46 2.38
 8 1 -3 168.28 6.68
 8 1 -3 173.56 6.21
 8 1 -2 -0.83 1.36
 8 1 -2 -0.34 0.93
 8 1 -1 17.37 2.01
 8 1 0 10.41 1.6
 8 1 1 17.1 2.1
 8 1 2 48.1 3.48
 8 1 3 6.08 1.51
 8 2 -17 26.68 3.31
 8 2 -17 27.87 3.17
 8 2 -16 107.95 5.99
 8 2 -16 116.67 6.76
 8 2 -15 133 6.54
 8 2 -15 137.3 7.13
 8 2 -14 80.83 4.88
 8 2 -14 84.93 5.39
 8 2 -13 32.87 3.12
 8 2 -12 62.14 4.12
 8 2 -11 242.92 8.52
 8 2 -10 445.16 12.26
 8 2 -9 291.07 9.27
 8 2 -9 298.7 9.22
 8 2 -8 114.89 5.42
 8 2 -8 123.66 5.39
 8 2 -7 193.74 7.27
 8 2 -7 210.94 7.17
 8 2 -6 644.31 15.57
 8 2 -6 680.61 15.3
 8 2 -5 626.83 15.11
 8 2 -5 627.98 14.55
 8 2 -4 460.07 12.31
 8 2 -4 462.74 11.82
 8 2 -3 84.35 4.6
 8 2 -3 75.37 4.1
 8 2 -2 204.4 7.16
 8 2 -1 529.87 13.13
 8 2 0 646.62 15.26
 8 2 1 272.35 8.82
 8 2 2 98.98 5.14
 8 2 3 114.58 5.61
 8 2 4 326.24 10.49
 8 3 -17 10.95 2.37
 8 3 -17 11.74 2.14
 8 3 -16 0.25 1.19
 8 3 -16 0.61 0.9
 8 3 -15 8 2
 8 3 -15 4.65 1.45
 8 3 -14 5.08 1.68
 8 3 -14 4.07 1.35
 8 3 -13 38.26 3.36
 8 3 -13 40.02 3.69
 8 3 -12 20.43 2.48
 8 3 -11 3.32 1.41
 8 3 -10 8.15 1.67
 8 3 -10 8.09 1.67
 8 3 -9 7.38 1.58
 8 3 -9 4.63 1.28
 8 3 -8 57.6 3.77
 8 3 -8 54.46 3.65
 8 3 -7 43.23 3.3
 8 3 -7 50.54 3.49
 8 3 -6 5.69 1.5
 8 3 -6 5.52 1.43
 8 3 -5 12.51 1.93
 8 3 -5 11.68 1.79
 8 3 -4 5.25 1.4
 8 3 -4 7.5 1.57
 8 3 -3 56.02 3.62
 8 3 -2 49.95 3.51
 8 3 -1 4.38 1.3
 8 3 0 2.18 1.27
 8 3 1 32.81 2.97
 8 3 2 16.34 2.21
 8 3 3 4.85 1.62
 8 3 4 0.88 1.22
 8 4 -16 31.74 3.1
 8 4 -16 35.15 3.83
 8 4 -15 19.48 2.81
 8 4 -15 21.72 2.61
 8 4 -14 26.98 3.3
 8 4 -14 22.56 2.63
 8 4 -13 132.69 6.21
 8 4 -13 139.49 7.04
 8 4 -12 191.87 7.46
 8 4 -11 74.84 4.45
 8 4 -10 27.02 2.8
 8 4 -10 27.56 2.63
 8 4 -9 99.3 5.05
 8 4 -9 98.14 5.18
 8 4 -8 240.56 8.25
 8 4 -8 238.27 8.35
 8 4 -7 326.97 10.06
 8 4 -7 355.29 10.42
 8 4 -6 151.15 6.32
 8 4 -6 146.44 6.29
 8 4 -5 151.98 6.38
 8 4 -5 153.86 6.39
 8 4 -4 248.84 8.45
 8 4 -3 165.9 6.65
 8 4 -2 215.1 7.8
 8 4 -1 219.98 7.96
 8 4 0 202.03 7.66
 8 4 1 129.8 6.1
 8 4 2 357.6 11.15
 8 4 3 176.01 7.48
 8 4 4 106.38 5.83
 8 4 5 45.32 3.92
 8 5 -16 10.68 2.44
 8 5 -16 8.65 1.77
 8 5 -15 50.66 3.88
 8 5 -15 47.7 4.3
 8 5 -14 42.16 3.46
 8 5 -14 45.21 4.11
 8 5 -13 8.79 2.07
 8 5 -13 9.21 1.79
 8 5 -12 8.04 1.71
 8 5 -11 15.5 2.43
 8 5 -11 14.4 2.1
 8 5 -10 116.18 5.54
 8 5 -10 113.25 5.91
 8 5 -9 55.92 3.79
 8 5 -9 54.49 3.98
 8 5 -8 20.38 2.46
 8 5 -8 23.51 2.54
 8 5 -7 4.36 1.49
 8 5 -7 8.28 1.61
 8 5 -6 12.12 1.81
 8 5 -6 13.55 1.98
 8 5 -5 245.5 8.6
 8 5 -4 63.69 4.18
 8 5 -3 27.23 2.75
 8 5 -2 10.47 1.85
 8 5 -1 183.93 7.42
 8 5 0 90.37 5.12
 8 5 1 44.04 3.63
 8 5 2 37.83 3.44
 8 5 3 19.62 2.55
 8 5 4 108.06 6.01
 8 5 5 50.86 4.25
 8 6 -16 13.22 2.74
 8 6 -15 49.41 4.47
 8 6 -14 86.19 4.86
 8 6 -14 74.91 5.31
 8 6 -13 41.87 3.34
 8 6 -13 42.02 3.92
 8 6 -12 33.29 3.4
 8 6 -12 32.4 3
 8 6 -11 65.22 4.14
 8 6 -11 73.48 4.94
 8 6 -10 78.07 4.51
 8 6 -10 82.81 5.14
 8 6 -9 100.2 5.16
 8 6 -9 104.37 5.67
 8 6 -8 17.24 2.41
 8 6 -8 13.2 1.93
 8 6 -7 26.67 2.86
 8 6 -6 46.3 3.64
 8 6 -5 181.92 7.46
 8 6 -4 73.59 4.63
 8 6 -3 19.24 2.4
 8 6 -2 6.86 1.6
 8 6 -1 72.37 4.65
 8 6 0 135.4 6.53
 8 6 1 76.22 4.88
 8 6 2 81.51 5.17
 8 6 3 41.87 3.76
 8 6 4 36.38 3.6
 8 6 5 33.95 3.51
 8 7 -15 9.89 2.36
 8 7 -14 5.82 1.85
 8 7 -13 29.81 3.44
 8 7 -12 74.71 4.43
 8 7 -12 77.87 5.31
 8 7 -11 103.96 5.28
 8 7 -11 117.18 6.4
 8 7 -10 20.1 2.77
 8 7 -10 19.74 2.35
 8 7 -9 25.22 2.96
 8 7 -9 24.28 2.56
 8 7 -8 96.4 5.58
 8 7 -7 100.61 5.68
 8 7 -6 91.93 5.36
 8 7 -5 45.1 3.71
 8 7 -4 48.19 3.85
 8 7 -3 78.54 4.92
 8 7 -2 173.22 7.55
 8 7 -1 83.27 5.17
 8 7 0 8.46 1.87
 8 7 1 39.75 3.66
 8 7 2 69.06 4.86
 8 7 3 106.27 6.19
 8 7 4 64.81 4.88
 8 7 5 25.47 3.2
 8 7 6 36.99 3.91
 8 8 -14 0.94 1.37
 8 8 -13 8.41 2.09
 8 8 -13 3.42 1.45
 8 8 -12 60.02 4.85
 8 8 -11 24.47 3.14
 8 8 -10 0.69 1.25
 8 8 -9 4.39 1.52
 8 8 -8 2.7 1.59
 8 8 -7 42.11 3.89
 8 8 -6 24.04 2.9
 8 8 -5 2.64 1.5
 8 8 -4 2.35 1.58
 8 8 -3 11.42 2.12
 8 8 -2 11.22 2.09
 8 8 -1 24.68 2.93
 8 8 0 9.53 2.12
 8 8 1 -0.5 1.21
 8 8 2 10.64 2.23
 8 8 3 23.02 3.08
 8 8 4 2.83 1.65
 8 8 5 4.42 1.79
 8 8 6 1.58 1.69
 8 9 -14 38.44 4.02
 8 9 -14 26.93 3.39
 8 9 -13 35.28 3.89
 8 9 -12 29.99 3.51
 8 9 -11 19.91 2.87
 8 9 -10 60.16 4.74
 8 9 -9 101.79 6.11
 8 9 -8 86.35 5.6
 8 9 -7 46.25 4.08
 8 9 -6 24.16 3.02
 8 9 -5 78.58 5.31
 8 9 -4 104.38 6.06
 8 9 -3 85.94 5.51
 8 9 -2 13.11 2.24
 8 9 -1 41.67 3.92
 8 9 0 51.47 4.32
 8 9 1 45.73 4.14
 8 9 2 26.15 3.27
 8 9 3 23.21 3.14
 8 9 4 25.39 3.3
 8 9 5 36.02 4.01
 8 9 6 40.28 4.21
 8 10 -13 0.4 1.35
 8 10 -12 1.97 1.5
 8 10 -11 1.67 1.54
 8 10 -10 -0.18 1.48
 8 10 -9 2.37 1.45
 8 10 -8 -0.03 1.22
 8 10 -7 -0.01 1.2
 8 10 -6 4.12 1.79
 8 10 -5 2.06 1.62
 8 10 -4 6.97 1.94
 8 10 -3 0.43 1.3
 8 10 -2 0.06 1.24
 8 10 -1 5.21 1.64
 8 10 0 0.73 1.23
 8 10 1 2.78 1.69
 8 10 2 1.32 1.32
 8 10 3 6.93 1.96
 8 10 4 -0.52 1.26
 8 10 5 2.66 1.77
 8 10 6 -2.87 1.73
 8 11 -11 35.83 4.09
 8 11 -10 34.3 3.93
 8 11 -9 11.12 2.41
 8 11 -8 17.5 2.86
 8 11 -7 50.55 4.52
 8 11 -6 60.96 4.97
 8 11 -5 56.14 4.75
 8 11 -4 30.03 3.57
 8 11 -3 28.61 3.4
 8 11 -2 36.1 3.92
 8 11 -1 56.52 4.81
 8 11 0 38.95 3.96
 8 11 1 19.88 3.05
 8 11 2 30.15 3.69
 8 11 3 30.3 3.79
 8 11 4 26.52 3.41
 8 12 -9 1.11 1.42
 8 12 -8 2.79 1.57
 8 12 -7 7.46 2.35
 8 12 -6 0.46 1.28
 8 12 -5 1.73 1.5
 8 12 -4 3.29 1.69
 8 12 -3 4.99 1.88
 8 12 -2 5.22 1.89
 8 12 -1 9.72 2.27
 8 12 0 3.3 1.59
 8 12 1 13.01 2.66
 8 12 2 19.54 3.06
 8 13 -6 9.75 2.33
 8 13 -5 21.03 3.16
 8 13 -4 19.95 3.05
 8 13 -3 28.99 3.62
 8 13 -2 6.37 1.98
 9 -13 -3 1.53 1
 9 -13 -2 1.37 1.23
 9 -13 -1 3.96 1.34
 9 -12 -6 71.22 4.99
 9 -12 -5 81.48 5.17
 9 -12 -4 34.14 3.41
 9 -12 -3 30.93 3.19
 9 -12 -2 56.77 4.17
 9 -12 -1 73.33 4.7
 9 -12 0 80.89 4.94
 9 -12 1 28.71 2.97
 9 -11 -8 20.47 2.78
 9 -11 -7 8.48 1.96
 9 -11 -6 8.93 1.95
 9 -11 -5 1.18 1.01
 9 -11 -4 22.21 2.72
 9 -11 -3 53.83 4.06
 9 -11 -2 20.4 2.55
 9 -11 -1 3.7 1.32
 9 -11 0 3.87 1.43
 9 -11 1 18.51 2.35
 9 -10 -10 15.38 2.54
 9 -10 -9 36.26 3.67
 9 -10 -8 76.85 5.12
 9 -10 -7 68.99 4.82
 9 -10 -6 35.73 3.49
 9 -10 -5 32.54 3.26
 9 -10 -4 58.12 4.2
 9 -10 -3 106.44 5.67
 9 -10 -2 83.8 4.97
 9 -10 -1 21.7 2.56
 9 -10 0 25.04 2.74
 9 -10 1 73.91 4.68
 9 -9 -11 42.38 3.98
 9 -9 -10 81.52 5.41
 9 -9 -9 60.38 4.61
 9 -9 -8 22.05 2.81
 9 -9 -7 17.84 2.49
 9 -9 -6 87.07 5.28
 9 -9 -5 111.68 5.87
 9 -9 -4 125 6.17
 9 -9 -3 34.12 3.19
 9 -9 -2 38.28 3.36
 9 -9 -1 72.28 4.55
 9 -9 0 182.48 7.48
 9 -9 1 122.76 6.07
 9 -8 -12 9.39 2.2
 9 -8 -11 11.83 2.33
 9 -8 -10 48.69 4.23
 9 -8 -9 27.44 3.16
 9 -8 -8 16.86 2.45
 9 -8 -7 1.72 1.34
 9 -8 -6 25.15 2.85
 9 -8 -5 125.76 6.24
 9 -8 -4 65.55 4.41
 9 -8 -3 36.32 3.29
 9 -8 -2 2.69 1.15
 9 -8 -1 68.66 4.42
 9 -8 0 96.49 5.26
 9 -8 1 61.75 4.22
 9 -7 -13 76.02 5.38
 9 -7 -12 116 6.61
 9 -7 -11 81.89 5.37
 9 -7 -10 38.57 3.68
 9 -7 -9 57.38 4.32
 9 -7 -8 171.8 7.53
 9 -7 -7 246.94 9.17
 9 -7 -6 200.94 8.02
 9 -7 -5 123.01 6.1
 9 -7 -4 140.09 6.44
 9 -7 -3 320.44 10.31
 9 -7 -2 263.52 9.17
 9 -7 -1 213.08 8.03
 9 -7 0 93.21 5.14
 9 -7 1 148.87 6.65
 9 -6 -13 -0.3 1.27
 9 -6 -12 19.37 2.81
 9 -6 -11 8.8 2
 9 -6 -10 -0.74 1.14
 9 -6 -9 8.71 1.94
 9 -6 -8 11.3 2.14
 9 -6 -7 30.14 3.13
 9 -6 -6 6.08 1.67
 9 -6 -5 15.28 2.28
 9 -6 -4 1.11 1.11
 9 -6 -3 10 1.92
 9 -6 -2 61.6 4.14
 9 -6 -1 5.69 1.49
 9 -6 0 9.17 1.8
 9 -5 -14 105.83 6.36
 9 -5 -13 108.03 6.26
 9 -5 -12 40.92 3.75
 9 -5 -11 56.93 4.37
 9 -5 -10 175.51 7.72
 9 -5 -9 347.81 11.25
 9 -5 -8 339.43 11.01
 9 -5 -7 158.31 7.01
 9 -5 -6 133.99 6.32
 9 -5 -5 233.21 8.54
 9 -5 -4 414.82 12.03
 9 -5 -3 159.23 6.83
 9 -5 -2 67.55 4.3
 9 -5 -1 70.14 4.43
 9 -5 0 210.4 8.08
 9 -4 -14 1.61 1.44
 9 -4 -13 3.34 1.48
 9 -4 -12 19.96 2.73
 9 -4 -11 42.32 3.78
 9 -4 -10 10.24 2.13
 9 -4 -9 1.8 1.26
 9 -4 -8 1.76 1.3
 9 -4 -7 72.58 4.63
 9 -4 -6 126.76 6.09
 9 -4 -5 17.4 2.36
 9 -4 -4 -0.05 1.2
 9 -4 -4 0.2 0.54
 9 -4 -3 3.45 1.26
 9 -4 -3 2.24 0.66
 9 -4 -2 111.63 5.6
 9 -4 -2 116.65 4.26
 9 -4 -1 105.03 5.43
 9 -4 0 3.94 1.46
 9 -3 -15 72.19 5.14
 9 -3 -14 34.51 3.53
 9 -3 -13 51.82 4.26
 9 -3 -12 130.05 6.69
 9 -3 -11 186.22 7.91
 9 -3 -10 115.81 6.01
 9 -3 -9 64.98 4.4
 9 -3 -8 203.84 7.96
 9 -3 -8 195.53 6.16
 9 -3 -7 260 9.16
 9 -3 -7 267.72 7.35
 9 -3 -6 334.57 10.63
 9 -3 -6 351.95 8.69
 9 -3 -5 96.21 5.17
 9 -3 -5 94.05 3.88
 9 -3 -4 25.74 2.65
 9 -3 -4 29.98 2.13
 9 -3 -3 78.76 4.66
 9 -3 -3 75.69 3.49
 9 -3 -2 235.76 8.45
 9 -3 -2 230.27 6.83
 9 -3 -1 327.44 10.35
 9 -3 -1 318.15 8.55
 9 -3 0 135.35 5.2
 9 -2 -15 11.02 2.13
 9 -2 -14 55.43 4.5
 9 -2 -13 109.7 6.17
 9 -2 -12 29.26 3.14
 9 -2 -11 10.84 1.63
 9 -2 -11 14.23 2.28
 9 -2 -10 15.57 1.83
 9 -2 -10 15.74 2.35
 9 -2 -9 139.46 6.55
 9 -2 -9 132.19 5.2
 9 -2 -8 186.57 7.6
 9 -2 -8 188.56 6.27
 9 -2 -7 51.41 3.82
 9 -2 -7 44.5 2.84
 9 -2 -6 18.67 2.42
 9 -2 -6 18.08 1.81
 9 -2 -5 102.57 5.35
 9 -2 -5 102.63 4.32
 9 -2 -4 218.57 8.14
 9 -2 -4 225.65 6.84
 9 -2 -3 177.43 7.22
 9 -2 -3 181.47 6.06
 9 -2 -2 71.3 4.45
 9 -2 -2 69.48 3.61
 9 -2 -1 8.33 1.73
 9 -2 -1 10.21 1.47
 9 -2 0 108.23 4.77
 9 -2 1 282.62 8.6
 9 -1 -15 14.51 2.43
 9 -1 -14 66.96 4.87
 9 -1 -13 91.33 5.51
 9 -1 -12 28.21 3.02
 9 -1 -11 3.07 1.2
 9 -1 -11 1.12 1.13
 9 -1 -10 17.7 2.02
 9 -1 -10 16.42 2.41
 9 -1 -9 82.8 4.94
 9 -1 -9 81.62 4.14
 9 -1 -8 89.54 5.1
 9 -1 -8 91.1 4.37
 9 -1 -7 37.75 3.31
 9 -1 -7 39.57 2.79
 9 -1 -6 12.85 2.08
 9 -1 -6 8.91 1.38
 9 -1 -5 15.21 2.22
 9 -1 -5 15.61 1.76
 9 -1 -4 164.57 6.9
 9 -1 -4 173.97 6.12
 9 -1 -3 251.94 8.83
 9 -1 -3 251.55 7.66
 9 -1 -2 98.22 5.25
 9 -1 -2 98.07 4.52
 9 -1 -1 35.72 2.71
 9 -1 0 116.97 5.19
 9 -1 1 194.11 7.02
 9 -1 2 136.82 5.92
 9 0 -15 81.44 5.34
 9 0 -14 35.92 3.49
 9 0 -13 33.11 3.38
 9 0 -12 64.59 4.49
 9 0 -11 171.24 7.41
 9 0 -11 168.49 6.73
 9 0 -10 159.34 7.04
 9 0 -10 160.41 6.37
 9 0 -9 60.01 4.2
 9 0 -9 58.49 3.62
 9 0 -8 12.92 1.75
 9 0 -8 16.36 2.21
 9 0 -7 99.81 5.35
 9 0 -7 103.36 4.73
 9 0 -6 273.03 9.36
 9 0 -6 289.47 8.57
 9 0 -5 232.2 8.42
 9 0 -5 234.17 7.5
 9 0 -4 136.46 6.26
 9 0 -4 139.15 5.57
 9 0 -3 77.18 4.7
 9 0 -3 83.55 4.25
 9 0 -2 171.77 7.13
 9 0 -2 169.1 6.36
 9 0 -1 238.48 7.85
 9 0 0 307.59 9.34
 9 0 1 113.74 5.37
 9 0 2 82.55 4.65
 9 1 -15 44.77 3.94
 9 1 -14 1.7 1.22
 9 1 -13 1.27 1.26
 9 1 -12 0.79 0.99
 9 1 -12 1.79 1.38
 9 1 -11 28.84 3.01
 9 1 -11 31.53 2.94
 9 1 -10 60.7 4.23
 9 1 -10 56.73 3.78
 9 1 -9 4.77 1.28
 9 1 -9 7.08 1.58
 9 1 -8 21.57 2.36
 9 1 -8 15.49 2.21
 9 1 -7 6.2 1.7
 9 1 -7 3.79 1.11
 9 1 -6 35.32 3.2
 9 1 -6 33.5 2.81
 9 1 -5 49.41 3.8
 9 1 -5 57.85 3.61
 9 1 -4 1.64 1.07
 9 1 -4 1.79 0.98
 9 1 -3 0.24 1.18
 9 1 -3 0.36 0.92
 9 1 -2 25.8 2.52
 9 1 -1 25.15 2.53
 9 1 0 24.54 2.55
 9 1 1 2.55 1.1
 9 1 2 -0.51 1.02
 9 1 3 1.7 1.1
 9 2 -15 19.15 2.59
 9 2 -14 49.44 4.04
 9 2 -13 179.84 7.76
 9 2 -12 140.14 6.66
 9 2 -12 136.7 6.52
 9 2 -11 80.33 4.9
 9 2 -11 76.66 4.68
 9 2 -10 102.18 5.51
 9 2 -10 94.04 5.02
 9 2 -9 130.41 6.25
 9 2 -9 145.76 6.22
 9 2 -8 309.57 10.16
 9 2 -8 316.66 9.72
 9 2 -7 262.04 9.15
 9 2 -7 271.49 8.81
 9 2 -6 53.57 3.93
 9 2 -6 56.52 3.68
 9 2 -5 118.23 5.87
 9 2 -5 124.16 5.56
 9 2 -4 218.42 8.2
 9 2 -4 203.7 7.42
 9 2 -3 582.09 14.44
 9 2 -2 144.82 6.18
 9 2 -1 104.83 5.24
 9 2 0 57.14 3.86
 9 2 1 159.11 6.79
 9 2 2 237.11 8.68
 9 2 3 152.75 6.95
 9 2 4 138.49 6.68
 9 3 -15 4.26 1.47
 9 3 -14 2.79 1.34
 9 3 -13 3.37 1.41
 9 3 -12 7.51 1.82
 9 3 -12 9.55 1.96
 9 3 -11 11.79 2.05
 9 3 -11 10.84 1.99
 9 3 -10 17.92 2.36
 9 3 -10 14.69 2.21
 9 3 -9 1.31 1.19
 9 3 -9 3.36 1.36
 9 3 -8 5.21 1.46
 9 3 -8 4.83 1.41
 9 3 -7 6.3 1.71
 9 3 -7 3.53 1.17
 9 3 -6 22.29 2.6
 9 3 -6 31.84 2.97
 9 3 -5 29.08 2.94
 9 3 -5 25.83 2.69
 9 3 -4 2.8 1.23
 9 3 -3 34.76 3.15
 9 3 -2 0.41 1
 9 3 -1 44.2 3.48
 9 3 0 84.17 4.91
 9 3 1 0.63 1.13
 9 3 2 4.73 1.55
 9 3 3 0.46 1.22
 9 3 4 15.96 2.5
 9 4 -15 82.6 5.21
 9 4 -14 80.24 5.07
 9 4 -13 33.74 3.22
 9 4 -13 34 3.45
 9 4 -12 11.67 2.22
 9 4 -12 13.15 2.09
 9 4 -11 98.15 5.44
 9 4 -11 93.63 5.47
 9 4 -10 239.44 8.83
 9 4 -10 234.85 8.82
 9 4 -9 184.16 7.52
 9 4 -9 184.72 7.58
 9 4 -8 80.02 4.85
 9 4 -8 90.06 5.08
 9 4 -7 58.5 4.12
 9 4 -7 59.12 4.1
 9 4 -6 198.06 7.88
 9 4 -6 193.67 7.67
 9 4 -5 304.56 9.99
 9 4 -4 301 9.86
 9 4 -3 107.67 5.6
 9 4 -2 55.69 3.97
 9 4 -1 161.84 7.03
 9 4 0 215.19 8.35
 9 4 1 152.99 7.01
 9 4 2 29.49 3.18
 9 4 3 87.49 5.43
 9 4 4 96.75 5.8
 9 5 -15 2.99 1.23
 9 5 -14 4.67 1.8
 9 5 -14 2.99 1.29
 9 5 -13 26.16 3.13
 9 5 -13 23 2.73
 9 5 -12 38.28 3.41
 9 5 -12 48.45 4.26
 9 5 -11 45.61 3.71
 9 5 -11 42.01 3.83
 9 5 -10 3.39 1.42
 9 5 -10 5.2 1.61
 9 5 -9 4.87 1.64
 9 5 -9 5.76 1.56
 9 5 -8 46.18 3.72
 9 5 -8 45.29 3.69
 9 5 -7 82.34 4.94
 9 5 -7 90.15 5.23
 9 5 -6 76.44 4.8
 9 5 -5 4.5 1.69
 9 5 -4 10.91 2.03
 9 5 -3 38.2 3.42
 9 5 -2 91.37 5.31
 9 5 -1 55.02 4.13
 9 5 0 25.51 2.91
 9 5 1 21.34 2.77
 9 5 2 12.37 2.15
 9 5 3 50.6 4.27
 9 5 4 16.22 2.54
 9 5 5 9.56 2.09
 9 6 -14 4.27 1.81
 9 6 -14 2.91 1.21
 9 6 -13 21.41 2.86
 9 6 -13 24.25 2.79
 9 6 -12 73.09 4.68
 9 6 -12 80.38 5.42
 9 6 -11 82.81 5.03
 9 6 -11 85.44 5.48
 9 6 -10 36.04 3.34
 9 6 -10 38.35 3.66
 9 6 -9 7.12 1.84
 9 6 -9 3.36 1.31
 9 6 -8 56.52 4.34
 9 6 -7 113.05 6.07
 9 6 -6 72.9 4.86
 9 6 -5 30.61 3.18
 9 6 -4 30.95 3.18
 9 6 -3 82.07 5.16
 9 6 -2 84.9 5.25
 9 6 -1 94.83 5.63
 9 6 0 14.05 2.29
 9 6 1 9.81 1.98
 9 6 2 72.03 5.11
 9 6 3 83.79 5.6
 9 6 4 41.81 4.08
 9 6 5 9.95 2.22
 9 7 -14 39.11 4.09
 9 7 -13 26.78 3.39
 9 7 -12 4.42 1.65
 9 7 -12 3.98 1.43
 9 7 -11 17.62 2.65
 9 7 -11 16.98 2.38
 9 7 -10 67.09 4.52
 9 7 -10 74.47 5.19
 9 7 -9 52.61 4.33
 9 7 -8 35.62 3.6
 9 7 -7 12.14 2.29
 9 7 -6 38.56 3.68
 9 7 -5 76.41 5.12
 9 7 -4 115.96 6.29
 9 7 -3 41.62 3.8
 9 7 -2 17.81 2.58
 9 7 -1 63.65 4.75
 9 7 0 71.98 5.07
 9 7 1 60.84 4.72
 9 7 2 40.38 3.97
 9 7 3 25.79 3.32
 9 7 4 27.7 3.5
 9 7 5 56.23 4.86
 9 8 -13 13.57 2.56
 9 8 -12 13.57 2.6
 9 8 -11 9.19 2.14
 9 8 -10 20.62 3.01
 9 8 -9 18.11 2.7
 9 8 -8 31.08 3.41
 9 8 -7 3.34 1.63
 9 8 -6 1.21 1.43
 9 8 -5 12.71 2.3
 9 8 -4 23.43 2.98
 9 8 -3 17.94 2.77
 9 8 -2 2.64 1.64
 9 8 -1 1.53 1.24
 9 8 0 10.45 2.24
 9 8 1 26.13 3.29
 9 8 2 10.41 2.31
 9 8 3 4.74 1.75
 9 8 4 3.94 1.66
 9 8 5 4.03 1.71
 9 9 -12 36.43 3.98
 9 9 -11 74.97 5.56
 9 9 -10 48.75 4.42
 9 9 -9 16.41 2.69
 9 9 -8 30.24 3.58
 9 9 -7 56.61 4.68
 9 9 -6 45.94 4.18
 9 9 -5 35.5 3.77
 9 9 -4 33.68 3.67
 9 9 -3 43.17 4.11
 9 9 -2 68.5 5.19
 9 9 -1 46.93 4.33
 9 9 0 20.31 2.96
 9 9 1 23.93 3.26
 9 9 2 16.25 2.75
 9 9 3 25.29 3.35
 9 9 4 33.68 3.92
 9 9 5 36.69 4.15
 9 10 -10 -1.37 1.64
 9 10 -9 2.83 1.83
 9 10 -8 6.59 2.17
 9 10 -7 -0.43 1.37
 9 10 -6 6.93 2.03
 9 10 -5 -1.24 1.43
 9 10 -4 0.48 1.31
 9 10 -3 -0.07 1.3
 9 10 -2 0.28 1.3
 9 10 -1 2.71 1.72
 9 10 0 1.4 1.34
 9 10 1 -0.41 1.3
 9 10 2 1.35 1.45
 9 10 3 -0.43 1.68
 9 11 -8 46.57 4.57
 9 11 -7 18.67 3.08
 9 11 -6 11.02 2.33
 9 11 -5 7.33 2.09
 9 11 -4 49.87 4.67
 9 11 -3 46.48 4.51
 9 11 -2 20.42 3.2
 9 11 -1 11.61 2.62
 9 11 0 17.98 3.02
 9 11 1 12.48 2.65
 10 -11 -5 21.91 2.86
 10 -11 -4 7.3 1.77
 10 -11 -3 0.38 1.1
 10 -11 -2 1.51 1.04
 10 -11 -1 12.38 2.23
 10 -11 0 20.15 2.69
 10 -11 1 9.63 1.94
 10 -10 -7 21.15 2.89
 10 -10 -6 63.35 4.72
 10 -10 -5 65.64 4.84
 10 -10 -4 46.64 4.01
 10 -10 -3 23.57 2.87
 10 -10 -2 29.6 3.16
 10 -10 -1 69.43 4.78
 10 -10 0 88.53 5.48
 10 -10 1 35.85 3.46
 10 -9 -9 21.98 2.96
 10 -9 -8 60.63 4.7
 10 -9 -7 75.14 5.22
 10 -9 -6 38.18 3.68
 10 -9 -5 17.66 2.59
 10 -9 -4 31.12 3.27
 10 -9 -3 98.74 5.77
 10 -9 -2 77.18 5.04
 10 -9 -1 37.09 3.53
 10 -9 0 12.71 2.22
 10 -8 -10 6.55 1.92
 10 -8 -9 6.23 1.92
 10 -8 -8 20.51 2.86
 10 -8 -7 58.85 4.55
 10 -8 -6 39.9 3.77
 10 -8 -5 5.8 1.67
 10 -8 -4 4.5 1.56
 10 -8 -3 34.39 3.4
 10 -8 -2 80.43 5.15
 10 -8 -1 18.8 2.6
 10 -8 0 3.16 1.33
 10 -7 -11 55.21 4.63
 10 -7 -10 96.03 6.01
 10 -7 -9 117.15 6.57
 10 -7 -8 48.98 4.18
 10 -7 -7 40 3.75
 10 -7 -6 86.43 5.4
 10 -7 -5 194.17 8.22
 10 -7 -4 206.04 8.47
 10 -7 -3 122.92 6.35
 10 -7 -2 64.62 4.52
 10 -7 -1 66.69 4.63
 10 -7 0 199.54 8.3
 10 -6 -12 1.56 1.22
 10 -6 -11 1.64 1.37
 10 -6 -10 9.02 2.11
 10 -6 -9 10.74 2.27
 10 -6 -8 1.53 1.22
 10 -6 -7 0.5 1.11
 10 -6 -6 2.05 1.3
 10 -6 -5 7.65 1.8
 10 -6 -4 29.26 3.16
 10 -6 -3 3.26 1.4
 10 -6 -2 -0.06 1.1
 10 -6 -1 0.87 1.14
 10 -6 0 16.36 2.41
 10 -5 -12 115.69 6.64
 10 -5 -11 139.73 7.25
 10 -5 -10 80.12 5.39
 10 -5 -9 49.29 4.19
 10 -5 -8 82.3 5.3
 10 -5 -7 175.03 7.78
 10 -5 -6 377.5 12.02
 10 -5 -5 162.99 7.44
 10 -5 -4 102.66 5.79
 10 -5 -3 181.24 7.76
 10 -5 -2 304 10.48
 10 -5 -1 254 9.46
 10 -4 -13 17.27 2.74
 10 -4 -12 1.82 1.35
 10 -4 -11 1.98 1.45
 10 -4 -10 3.9 1.59
 10 -4 -9 53.88 4.3
 10 -4 -8 21.33 2.82
 10 -4 -7 13.85 2.36
 10 -4 -6 0.83 1.42
 10 -4 -5 14.46 2.21
 10 -4 -4 72.32 4.79
 10 -4 -3 28.63 3.06
 10 -4 -2 2.12 1.35
 10 -4 -1 0.57 1.22
 10 -3 -13 88.34 5.8
 10 -3 -12 45.34 4.07
 10 -3 -11 40.63 3.83
 10 -3 -10 71.64 4.97
 10 -3 -9 213.25 8.76
 10 -3 -8 215.31 8.73
 10 -3 -7 183.82 7.91
 10 -3 -6 62.15 4.44
 10 -3 -5 143.04 6.82
 10 -3 -4 167.78 7.4
 10 -3 -3 185.72 7.88
 10 -3 -2 79.74 5.07
 10 -3 -2 78.15 3.9
 10 -3 -1 14.19 1.75
 10 -2 -14 10.05 2.18
 10 -2 -13 6.91 1.88
 10 -2 -12 32.62 3.53
 10 -2 -11 66.21 4.81
 10 -2 -10 80.69 5.25
 10 -2 -9 22.6 2.85
 10 -2 -8 5.64 1.66
 10 -2 -7 66.29 4.59
 10 -2 -6 178.2 7.74
 10 -2 -6 179.59 6.25
 10 -2 -5 79.98 5.03
 10 -2 -5 79.33 3.97
 10 -2 -4 17.97 2.48
 10 -2 -4 19.82 2.01
 10 -2 -3 41.7 3.67
 10 -2 -3 37.29 2.74
 10 -2 -2 77.31 4.95
 10 -2 -2 80.3 4.15
 10 -2 -1 177.63 6.57
 10 -2 0 50.58 3.43
 10 -1 -14 28.55 3.42
 10 -1 -13 12.84 2.35
 10 -1 -12 29.02 3.26
 10 -1 -11 102.35 5.99
 10 -1 -10 76.74 5.07
 10 -1 -10 74.12 4.17
 10 -1 -9 20.24 2.72
 10 -1 -9 20.85 2.24
 10 -1 -8 45.02 3.81
 10 -1 -8 40.66 3.05
 10 -1 -7 57.61 4.32
 10 -1 -7 59.89 3.61
 10 -1 -6 137.22 6.67
 10 -1 -6 135.79 5.58
 10 -1 -5 113.78 5.98
 10 -1 -5 111.19 5.01
 10 -1 -4 2.22 1.18
 10 -1 -4 1.19 0.86
 10 -1 -3 19.68 2.63
 10 -1 -3 15.08 1.92
 10 -1 -2 43.6 3.19
 10 -1 -1 163.69 6.5
 10 -1 0 75.83 4.33
 10 -1 1 59.08 3.93
 10 0 -14 41.79 3.93
 10 0 -13 101.29 6.11
 10 0 -13 102.72 5.5
 10 0 -12 94.25 5.78
 10 0 -12 94.26 5.09
 10 0 -11 36.27 3.59
 10 0 -11 38.07 3.19
 10 0 -10 11.65 1.89
 10 0 -10 14.25 2.31
 10 0 -9 78.31 5.1
 10 0 -9 79.21 4.45
 10 0 -8 201.84 8.43
 10 0 -8 213.79 7.55
 10 0 -7 133.93 6.6
 10 0 -7 131.35 5.76
 10 0 -6 44.32 3.8
 10 0 -6 43.93 3.23
 10 0 -5 21.11 2.68
 10 0 -5 15.69 1.95
 10 0 -4 153.79 7.15
 10 0 -4 152.45 6.21
 10 0 -3 279.36 10.07
 10 0 -3 293.3 9.11
 10 0 -2 162.29 6.53
 10 0 -1 31.03 2.85
 10 0 0 43.33 3.39
 10 0 1 127.92 6
 10 0 2 220.75 8.35
 10 1 -14 4.34 1.48
 10 1 -14 7.66 1.98
 10 1 -13 36.89 3.7
 10 1 -13 31.61 3.24
 10 1 -12 22.24 2.64
 10 1 -12 24.54 3.02
 10 1 -11 2.45 1.17
 10 1 -11 1.98 1.16
 10 1 -10 4.82 1.43
 10 1 -10 2.95 1.43
 10 1 -9 2.37 1.38
 10 1 -9 1.67 1.11
 10 1 -8 44.96 3.87
 10 1 -8 37.91 3.17
 10 1 -7 17.82 2.5
 10 1 -7 9.88 1.76
 10 1 -6 2.99 1.51
 10 1 -6 0.3 0.93
 10 1 -5 9.1 1.89
 10 1 -5 7.22 1.55
 10 1 -4 3.63 1.58
 10 1 -4 0.92 0.99
 10 1 -3 71.29 4.29
 10 1 -2 57.28 3.87
 10 1 -1 4.2 1.27
 10 1 0 1.24 1.07
 10 1 1 31.26 3.06
 10 1 2 10.67 1.97
 10 1 3 24.08 2.91
 10 2 -14 64.38 4.8
 10 2 -14 69.17 4.81
 10 2 -13 28.33 3.16
 10 2 -13 27.14 3.21
 10 2 -12 29.15 3.2
 10 2 -12 31.07 3.11
 10 2 -11 100.99 5.84
 10 2 -11 97.16 5.43
 10 2 -10 135.4 6.79
 10 2 -10 139.25 6.42
 10 2 -9 111.28 6.03
 10 2 -9 118.07 5.87
 10 2 -8 45.09 3.85
 10 2 -8 45.26 3.57
 10 2 -7 45.15 3.82
 10 2 -7 39.21 3.31
 10 2 -6 99.24 5.7
 10 2 -6 105.59 5.38
 10 2 -5 100.31 5.74
 10 2 -5 101.76 5.3
 10 2 -4 175.49 7.18
 10 2 -3 109.51 5.54
 10 2 -2 72.12 4.51
 10 2 -1 90.47 5.1
 10 2 0 194.12 7.86
 10 2 1 105.66 5.8
 10 2 2 47.01 3.91
 10 2 3 80.9 5.22
 10 3 -14 2.58 1.26
 10 3 -14 3.46 1.61
 10 3 -13 -0.21 1.02
 10 3 -13 0.17 1.07
 10 3 -12 8.89 1.92
 10 3 -12 8.56 2.02
 10 3 -11 4.32 1.46
 10 3 -11 3.45 1.64
 10 3 -10 3.38 1.4
 10 3 -10 7.75 1.83
 10 3 -9 0.62 1.23
 10 3 -9 3.5 1.46
 10 3 -8 4.02 1.42
 10 3 -8 6.24 1.57
 10 3 -7 27.4 3.05
 10 3 -7 30.23 3.02
 10 3 -6 -0.03 1.15
 10 3 -6 0.92 1.06
 10 3 -5 3.84 1.28
 10 3 -4 -0.8 1.1
 10 3 -3 15.76 2.27
 10 3 -2 4.19 1.45
 10 3 -1 -0.45 1.09
 10 3 0 1.34 1.29
 10 3 1 0.65 1.11
 10 3 2 23.38 2.96
 10 3 3 7.58 1.84
 10 3 4 0.07 1.2
 10 4 -13 52.95 4.26
 10 4 -13 49.87 4.3
 10 4 -12 81.6 5.31
 10 4 -12 83.47 5.32
 10 4 -11 77.66 5.09
 10 4 -11 77.21 5.09
 10 4 -10 55.52 4.31
 10 4 -10 57.43 4.42
 10 4 -9 56.8 4.38
 10 4 -9 48.55 3.97
 10 4 -8 153.85 7.26
 10 4 -8 152.72 7.08
 10 4 -7 151.75 7.21
 10 4 -7 154.92 7.08
 10 4 -6 110.11 5.86
 10 4 -5 29.32 2.98
 10 4 -4 67.96 4.65
 10 4 -3 146.17 6.9
 10 4 -2 138.94 6.72
 10 4 -1 103.09 5.78
 10 4 0 69.7 4.81
 10 4 1 37.14 3.63
 10 4 2 39.56 3.8
 10 4 3 66.68 4.89
 10 4 4 64.97 4.98
 10 5 -13 6.12 1.76
 10 5 -13 8.65 1.81
 10 5 -12 -0.49 1.39
 10 5 -12 -0.44 1
 10 5 -11 5.19 1.57
 10 5 -11 4.58 1.56
 10 5 -10 21.12 2.87
 10 5 -10 18.53 2.71
 10 5 -9 25.51 2.95
 10 5 -9 29.16 3.19
 10 5 -8 13.77 2.38
 10 5 -8 11.35 2.15
 10 5 -7 8.66 2
 10 5 -6 6.36 1.78
 10 5 -5 27.86 3.07
 10 5 -4 45.66 3.9
 10 5 -3 9.75 2.03
 10 5 -2 1.82 1.53
 10 5 -1 21.61 2.83
 10 5 0 47.09 4.06
 10 5 1 52.28 4.38
 10 5 2 10.42 2.37
 10 5 3 0.04 1.19
 10 5 4 7.2 2.14
 10 6 -12 3.26 1.42
 10 6 -12 4.97 1.61
 10 6 -11 12.2 2.44
 10 6 -11 10.85 2.1
 10 6 -10 50.7 4.16
 10 6 -10 50.92 4.36
 10 6 -9 107.69 6.28
 10 6 -8 40.84 3.84
 10 6 -7 25.13 3.11
 10 6 -6 49.06 4.16
 10 6 -5 64.57 4.75
 10 6 -4 77.16 5.2
 10 6 -3 48.75 4.15
 10 6 -2 44.91 4.02
 10 6 -1 28.3 3.25
 10 6 0 84.82 5.57
 10 6 1 36.92 3.82
 10 6 2 22.19 3.06
 10 6 3 27.86 3.38
 10 6 4 18.77 3
 10 6 5 21.95 3.22
 10 7 -11 33.69 3.69
 10 7 -10 26.23 3.34
 10 7 -9 12.86 2.42
 10 7 -8 14.57 2.52
 10 7 -7 62.11 4.85
 10 7 -6 52.96 4.4
 10 7 -5 28.12 3.28
 10 7 -4 8.27 2.05
 10 7 -3 23.15 3.09
 10 7 -2 55 4.53
 10 7 -1 34.81 3.72
 10 7 0 57.53 4.75
 10 7 1 26.82 3.41
 10 7 2 25.3 3.37
 10 7 3 21.4 3.14
 10 7 4 20.63 3.08
 10 8 -10 22.18 3.16
 10 8 -9 0.29 1.19
 10 8 -8 3.3 1.68
 10 8 -7 18 2.85
 10 8 -6 24.78 3.24
 10 8 -5 4.72 1.62
 10 8 -4 1.6 1.27
 10 8 -3 4.72 1.79
 10 8 -2 12.47 2.43
 10 8 -1 25.5 3.33
 10 8 0 6.57 2.06
 10 8 1 3.62 1.77
 10 8 2 12.9 2.58
 10 8 3 13.71 2.77
 10 9 -9 35.03 3.98
 10 9 -8 34.94 3.88
 10 9 -7 20.95 3.17
 10 9 -6 19.91 3.08
 10 9 -5 16.62 2.85
 10 9 -4 33.03 3.8
 10 9 -3 38.23 4.02
 10 9 -2 26.74 3.42
 10 9 -1 21.57 3.16
 10 9 0 31.33 3.74
 10 9 1 35.37 3.88
 10 10 -6 2.92 1.69
 10 10 -5 -0.08 1.35
 10 10 -4 -0.73 1.23
 10 10 -3 0.83 1.55
 10 10 -2 2.02 1.56
 11 -9 -5 41.2 3.98
 11 -9 -4 37.09 3.79
 11 -9 -3 27.66 3.29
 11 -9 -2 14.71 2.56
 11 -9 -1 23.49 3.04
 11 -9 0 42.61 3.98
 11 -8 -7 10.33 2.31
 11 -8 -6 28.05 3.4
 11 -8 -5 48.33 4.29
 11 -8 -4 41.37 3.9
 11 -8 -3 11.98 2.34
 11 -8 -2 2.04 1.29
 11 -8 -1 12.58 2.33
 11 -7 -8 48.57 4.45
 11 -7 -7 103.31 6.29
 11 -7 -6 98.89 6.1
 11 -7 -5 40.56 3.88
 11 -7 -4 46.54 4.15
 11 -7 -3 81.01 5.44
 11 -7 -2 111.66 6.43
 11 -7 -1 94.01 5.87
 11 -6 -9 0.27 1.18
 11 -6 -8 4.24 1.72
 11 -6 -7 17.33 2.75
 11 -6 -6 15.46 2.64
 11 -6 -5 8.11 1.97
 11 -6 -4 5.09 1.69
 11 -6 -3 0.33 1.18
 11 -6 -2 12.34 2.39
 11 -6 -1 3.95 1.52
 11 -5 -10 79.36 5.57
 11 -5 -9 119.42 6.79
 11 -5 -8 91.73 5.95
 11 -5 -7 44.2 4.11
 11 -5 -6 45.75 4.11
 11 -5 -5 153.3 7.55
 11 -5 -4 198.3 8.62
 11 -5 -3 172.81 8.04
 11 -5 -2 68.97 4.99
 11 -4 -11 13.27 2.54
 11 -4 -10 7.27 2.02
 11 -4 -9 1.07 1.51
 11 -4 -8 0.6 1.19
 11 -4 -7 23.55 3.06
 11 -4 -6 19.91 2.72
 11 -4 -5 5.1 1.8
 11 -4 -4 0.92 1.41
 11 -4 -3 -0.18 1.36
 11 -4 -2 21.24 2.86
 11 -3 -11 94.79 6.05
 11 -3 -10 95.48 6.07
 11 -3 -9 60.34 4.74
 11 -3 -8 32.77 3.54
 11 -3 -7 55.49 4.59
 11 -3 -6 223.55 9.28
 11 -3 -5 180.07 8.21
 11 -3 -4 74.43 5.18
 11 -3 -3 54.79 4.48
 11 -3 -2 131.11 6.93
 11 -2 -12 24.25 3.3
 11 -2 -11 9.85 2.31
 11 -2 -10 8.92 2.1
 11 -2 -9 60.34 4.74
 11 -2 -8 83.24 5.59
 11 -2 -7 48.91 4.2
 11 -2 -6 9.75 2.15
 11 -2 -5 8.97 2.03
 11 -2 -4 35.24 3.64
 11 -2 -3 95.95 5.91
 11 -1 -12 48.55 4.38
 11 -1 -11 12.84 2.46
 11 -1 -10 17.96 2.7
 11 -1 -9 86.53 5.69
 11 -1 -8 102.68 6.13
 11 -1 -7 92.91 5.79
 11 -1 -6 52.2 4.33
 11 -1 -5 33.51 3.49
 11 -1 -4 59.57 4.64
 11 -1 -4 54.33 3.63
 11 -1 -3 48.65 3.49
 11 -1 -2 40.94 3.23
 11 -1 -1 4.48 1.31
 11 -1 0 12.11 1.91
 11 0 -12 22.16 3.02
 11 0 -11 36.39 3.75
 11 0 -10 104.26 6.27
 11 0 -9 55.91 4.53
 11 0 -8 30.02 3.41
 11 0 -8 28.51 2.82
 11 0 -7 65.29 4.86
 11 0 -7 60.76 4
 11 0 -6 136.13 7.1
 11 0 -6 131.08 5.97
 11 0 -5 116.55 6.53
 11 0 -5 115.73 5.56
 11 0 -4 37.31 3.68
 11 0 -4 43.42 3.37
 11 0 -3 51.03 3.71
 11 0 -2 50.97 3.73
 11 0 -1 109.5 5.65
 11 0 0 92.36 5.22
 11 0 1 50.72 3.95
 11 1 -12 0.76 1.18
 11 1 -11 18.69 2.83
 11 1 -11 18.39 2.45
 11 1 -10 25.82 3.16
 11 1 -10 25.63 2.79
 11 1 -9 12.12 2.27
 11 1 -9 15.88 2.21
 11 1 -8 4.39 1.71
 11 1 -8 3.62 1.25
 11 1 -7 -0.22 1.19
 11 1 -7 2.75 1.43
 11 1 -6 23.32 3.05
 11 1 -6 23.11 2.64
 11 1 -5 29.65 3.39
 11 1 -5 25.39 2.73
 11 1 -4 5.93 1.57
 11 1 -3 0.32 0.92
 11 1 -2 2.87 1.23
 11 1 -1 18.78 2.52
 11 1 0 26.54 2.86
 11 1 1 6.11 1.65
 11 1 2 3.9 1.43
 11 2 -12 81.1 5.53
 11 2 -12 73.1 4.94
 11 2 -11 35.61 3.76
 11 2 -11 30.96 3.23
 11 2 -10 17.12 2.7
 11 2 -10 16.66 2.44
 11 2 -9 35.22 3.68
 11 2 -9 35.73 3.34
 11 2 -8 82.62 5.51
 11 2 -8 82.2 5.06
 11 2 -7 118.08 6.67
 11 2 -7 119.89 6.07
 11 2 -6 64.63 4.91
 11 2 -6 64.05 4.37
 11 2 -5 27.23 2.9
 11 2 -4 46.71 3.77
 11 2 -3 126.16 6.3
 11 2 -2 118.28 6.1
 11 2 -1 57.06 4.3
 11 2 0 35.15 3.41
 11 2 1 70.98 4.9
 11 2 2 104.33 6.14
 11 2 3 87.03 5.64
 11 3 -11 -2.64 1.5
 11 3 -11 0.07 1.04
 11 3 -10 12.76 2.35
 11 3 -10 15.36 2.35
 11 3 -9 3.24 1.46
 11 3 -9 2.83 1.36
 11 3 -8 -1.48 1.34
 11 3 -8 1.2 1.27
 11 3 -7 3.24 1.54
 11 3 -7 4.33 1.35
 11 3 -6 -1.17 1.19
 11 3 -5 12.65 2.23
 11 3 -4 7.45 1.94
 11 3 -3 -0.36 1.04
 11 3 -2 4.18 1.49
 11 3 -1 0.48 1.14
 11 3 0 -0.16 1.1
 11 3 1 4.07 1.63
 11 3 2 3.18 1.64
 11 3 3 -0.71 1.3
 11 4 -11 17.83 2.73
 11 4 -11 20.21 2.9
 11 4 -10 59.1 4.69
 11 4 -10 54.22 4.35
 11 4 -9 76.88 5.36
 11 4 -9 77.25 5.16
 11 4 -8 30.01 3.45
 11 4 -8 31.46 3.38
 11 4 -7 31.88 3.33
 11 4 -6 25.83 3.07
 11 4 -5 62.44 4.72
 11 4 -4 64.84 4.71
 11 4 -3 51.91 4.23
 11 4 -2 21.07 2.82
 11 4 -1 28.5 3.32
 11 4 0 94.85 5.9
 11 4 1 46.44 4.16
 11 4 2 47.47 4.24
 11 4 3 21.19 2.98
 11 5 -10 3.27 1.72
 11 5 -10 2.71 1.6
 11 5 -9 1.03 1.26
 11 5 -8 9.39 2.07
 11 5 -7 24.4 3.04
 11 5 -6 18.55 2.76
 11 5 -5 4.71 1.59
 11 5 -4 1.6 1.08
 11 5 -3 13.61 2.45
 11 5 -2 13.93 2.37
 11 5 -1 6.05 1.94
 11 5 0 5.5 1.86
 11 5 1 0.54 1.32
 11 5 2 24.99 3.25
 11 5 3 21.48 3.13
 11 6 -9 14.15 2.49
 11 6 -8 30.6 3.5
 11 6 -7 55.14 4.57
 11 6 -6 62.75 4.95
 11 6 -5 24.86 3.21
 11 6 -4 21.92 2.96
 11 6 -3 20.61 2.87
 11 6 -2 42.57 4.11
 11 6 -1 49.88 4.51
 11 6 0 18.73 2.9
 11 6 1 11.9 2.4
 11 6 2 14.54 2.68
 11 7 -8 20.81 2.94
 11 7 -7 25.1 3.25
 11 7 -6 15.72 2.66
 11 7 -5 19.83 2.9
 11 7 -4 26.77 3.39
 11 7 -3 24.54 3.25
 11 7 -2 13.7 2.71
 11 7 -1 22.24 3.19
 11 7 0 20.55 3.12
 12 -6 -5 2.58 1.72
 12 -6 -4 19.98 3
 12 -6 -3 8.86 1.99
 12 -6 -2 2.89 1.6
 12 -5 -6 84.72 5.84
 12 -5 -5 97.27 6.3
 12 -5 -4 45.68 4.31
 12 -5 -3 37.58 3.95
 12 -4 -7 -1.27 1.68
 12 -4 -6 0.06 1.22
 12 -4 -5 3.71 1.63
 12 -4 -4 7.78 2.14
 12 -4 -3 9.24 2.1
 12 -3 -8 79.69 5.7
 12 -3 -7 35.51 3.78
 12 -3 -6 27.53 3.5
 12 -3 -5 67.45 5.26
 12 -3 -4 104.75 6.51
 12 -2 -8 2.74 1.35
 12 -2 -7 10.46 2.26
 12 -2 -6 58.31 4.87
 12 -2 -5 42.18 4.19
 12 -2 -4 6.87 2.13
 12 -1 -9 36.76 3.93
 12 -1 -8 10.76 2.26
 12 -1 -7 19.99 3.01
 12 -1 -6 56.54 4.82
 12 -1 -5 123.62 7.15
 12 0 -9 27.08 3.38
 12 0 -8 62.13 5.02
 12 0 -7 57.45 4.9
 12 0 -6 51.31 4.59
 12 0 -1 30.04 3.08
 12 0 0 21.31 2.68
 12 1 -9 6.69 2.11
 12 1 -8 28.75 3.49
 12 1 -7 41.06 4.15
 12 1 -6 10.58 2.41
 12 1 -6 12.06 2.05
 12 1 -5 6.3 1.58
 12 1 -4 4.52 1.48
 12 1 -3 13.24 2.17
 12 1 -2 10.42 1.97
 12 1 -1 4.1 1.56
 12 1 0 -0.88 1.19
 12 1 1 1.33 1.14
 12 2 -8 25.36 3.36
 12 2 -8 29.06 3.14
 12 2 -7 18.56 2.85
 12 2 -7 21.62 2.75
 12 2 -6 65.73 4.64
 12 2 -5 90.56 5.45
 12 2 -4 61.7 4.56
 12 2 -3 40.69 3.67
 12 2 -2 21.75 2.85
 12 2 -1 32.73 3.45
 12 2 0 64.53 4.87
 12 2 1 54.82 4.49
 12 3 -7 4.14 1.52
 12 3 -6 1.85 1.46
 12 3 -5 0.16 1.05
 12 3 -4 -0.12 1.21
 12 3 -3 2.33 1.4
 12 3 -2 5.43 1.68
 12 3 -1 -2 1.52
 12 3 0 6.75 1.88
 12 4 -6 32.53 3.55
 12 4 -5 33.65 3.52
 12 4 -4 24.69 3.1
 12 4 -3 40.75 3.92
 12 4 -2 35.29 3.73
 12 4 -1 30.11 3.52

_iucr_refine_instructions_details
;
TITL exp_1464_d08_a.res in P-1
    exp_1464_d08.res
    created by SHELXL-2018/3 at 17:07:41 on 07-Mar-2019
REM Old TITL exp_1464_d08 in P1
REM SHELXT solution in P-1
REM R1 0.129, Rweak 0.012, Alpha 0.051, Orientation as input
REM Formula found by SHELXT: C51 N5 I Au
CELL 0.71073 10.1224 14.3562 15.8637 96.879 99.056 93.241
ZERR 2 0.0004 0.0005 0.0006 0.003 0.003 0.003
LATT 1
SFAC C H Au I N
UNIT 92 100 2 2 20

L.S. 100
PLAN  20
SIZE 0.08 0.1 0.3
BOND $H
list 4
fmap 2
acta
REM <olex2.extras>
REM <HklSrc "%.\\exp_1464_d08.hkl">
REM </olex2.extras>

WGHT    0.044400    2.524100
FVAR       0.28886
AU1   3    0.507669    0.718041    0.499404    11.00000    0.03996    0.05762 =
         0.04404    0.00279    0.01048    0.01058
I1    4   -0.038167    0.959215    0.704180    11.00000    0.07690    0.10946 =
         0.06694    0.03182    0.02595    0.02721
N2    5    0.308266    0.836418    0.576985    11.00000    0.04170    0.04989 =
         0.04399    0.00064    0.00891    0.00588
N3    5    0.733814    0.629250    0.426980    11.00000    0.04542    0.05389 =
         0.04855    0.00382    0.01055    0.01140
N1    5    0.305861    0.855770    0.445827    11.00000    0.04695    0.05455 =
         0.04579    0.00231    0.00712    0.00486
N4    5    0.712121    0.577397    0.544354    11.00000    0.06223    0.06599 =
         0.05532    0.01779    0.02240    0.02691
C37   1    0.713861    0.683597    0.355763    11.00000    0.03818    0.05530 =
         0.04906    0.00441    0.01100    0.00756
C1    1    0.362597    0.806804    0.507050    11.00000    0.03484    0.05043 =
         0.04822   -0.00038    0.00822    0.00108
C4    1    0.218971    0.902915    0.559471    11.00000    0.05771    0.05858 =
         0.05682    0.00108    0.01416    0.01750
AFIX  43
H4    2    0.169620    0.933757    0.597474    11.00000   -1.20000
AFIX   0
N5    5   -0.070792    0.552084    0.159531    11.00000    0.05390    0.06040 =
         0.05022    0.01226    0.01016    0.00189
C2    1    0.659382    0.634904    0.490345    11.00000    0.04189    0.05856 =
         0.04710    0.00117    0.00973    0.00900
C18   1    0.341694    0.804614    0.659531    11.00000    0.04416    0.04897 =
         0.04473   -0.00169    0.01189    0.00478
C6    1    0.821501    0.538165    0.517197    11.00000    0.06164    0.07553 =
         0.06715    0.01628    0.01027    0.02902
AFIX  43
H6    2    0.876152    0.497563    0.545247    11.00000   -1.20000
AFIX   0
C38   1    0.643587    0.641992    0.277059    11.00000    0.04850    0.06833 =
         0.05077   -0.00115    0.01024   -0.00493
N10   5    0.958854    0.807415    0.933132    11.00000    0.07129    0.05893 =
         0.06640    0.01099    0.01365    0.00990
C5    1    0.833979    0.569413    0.443301    11.00000    0.05364    0.07319 =
         0.06783    0.00741    0.01805    0.02698
AFIX  43
H5    2    0.898074    0.553932    0.408999    11.00000   -1.20000
AFIX   0
C19   1    0.255699    0.735797    0.682070    11.00000    0.04458    0.04893 =
         0.05618   -0.00248    0.01376    0.00320
C3    1    0.217132    0.914549    0.476278    11.00000    0.05760    0.05930 =
         0.06526    0.00564    0.00728    0.01972
AFIX  43
H3    2    0.165585    0.954722    0.445477    11.00000   -1.20000
AFIX   0
C8    1    0.253482    0.753056    0.306617    11.00000    0.05844    0.07965 =
         0.04771   -0.00143    0.01680    0.00559
AFIX  23
H8A   2    0.266167    0.749457    0.246998    11.00000   -1.20000
H8B   2    0.292712    0.699562    0.329959    11.00000   -1.20000
AFIX   0
C7    1    0.327769    0.843164    0.356387    11.00000    0.05466    0.06908 =
         0.04886    0.01073    0.01145    0.00299
AFIX  23
H7A   2    0.423047    0.841009    0.355109    11.00000   -1.20000
H7B   2    0.297163    0.896575    0.328743    11.00000   -1.20000
AFIX   0
C44   1    0.764957    0.776846    0.369198    11.00000    0.04803    0.05831 =
         0.06069    0.00059    0.01203    0.00115
C13   1   -0.104782    0.413701    0.053676    11.00000    0.06057    0.06735 =
         0.07363    0.00981    0.00679    0.01254
AFIX  43
H13   2   -0.034154    0.387702    0.085349    11.00000   -1.20000
AFIX   0
N6    5   -0.022924    0.507944    0.226631    11.00000    0.08923    0.07054 =
         0.05321    0.01777    0.00146    0.00185
C21   1    0.288582    0.707128    0.761738    11.00000    0.05616    0.05685 =
         0.07055    0.01064    0.02362    0.00447
AFIX  43
H21   2    0.232184    0.661550    0.777981    11.00000   -1.20000
AFIX   0
N7    5    0.041611    0.573673    0.286829    11.00000    0.08176    0.08582 =
         0.05212    0.01866    0.00016   -0.00576
C25   1    0.455914    0.843926    0.714432    11.00000    0.05040    0.06019 =
         0.05399   -0.00074    0.01074   -0.00654
C10   1    0.034702    0.658391    0.257315    11.00000    0.05625    0.07542 =
         0.05817    0.00052    0.01711    0.00555
C12   1   -0.142151    0.500598    0.082641    11.00000    0.05216    0.05886 =
         0.05229    0.01289    0.01090    0.00139
C11   1   -0.037251    0.645265    0.177136    11.00000    0.05646    0.06003 =
         0.06085    0.01074    0.01085    0.00485
AFIX  43
H11   2   -0.059096    0.690977    0.141508    11.00000   -1.20000
AFIX   0
C22   1    0.402088    0.743458    0.818436    11.00000    0.06244    0.07214 =
         0.05150    0.01149    0.01838    0.01722
N9    5    0.881405    0.770808    0.984940    11.00000    0.07784    0.10036 =
         0.08350    0.01652    0.02291   -0.00459
C14   1   -0.171941    0.365260   -0.022180    11.00000    0.07662    0.06940 =
         0.07756   -0.00753    0.01790    0.00505
AFIX  43
H14   2   -0.146448    0.306412   -0.041893    11.00000   -1.20000
AFIX   0
C24   1    0.484009    0.811097    0.793952    11.00000    0.05413    0.07550 =
         0.05122   -0.00249    0.00187   -0.00030
AFIX  43
H24   2    0.561017    0.835896    0.831796    11.00000   -1.20000
AFIX   0
C30   1    0.808295    0.709086    0.856954    11.00000    0.06015    0.06383 =
         0.06554    0.01001    0.00130    0.00655
C9    1    0.105686    0.746164    0.309616    11.00000    0.06064    0.07508 =
         0.06863   -0.00835    0.01204    0.00537
AFIX  23
H9A   2    0.092473    0.747025    0.368945    11.00000   -1.20000
H9B   2    0.066507    0.800595    0.288085    11.00000   -1.20000
AFIX   0
C39   1    0.592684    0.540233    0.262104    11.00000    0.10338    0.08021 =
         0.07682   -0.00876    0.00459   -0.03198
AFIX 137
H39A  2    0.646917    0.505121    0.227231    11.00000   -1.50000
H39B  2    0.501323    0.534128    0.233127    11.00000   -1.50000
H39C  2    0.597229    0.516314    0.316383    11.00000   -1.50000
AFIX   0
C27   1    0.678056    0.573203    0.629596    11.00000    0.06992    0.09004 =
         0.05955    0.02388    0.01800    0.01925
AFIX  23
H27A  2    0.693824    0.511384    0.646166    11.00000   -1.20000
H27B  2    0.583371    0.581988    0.627695    11.00000   -1.20000
AFIX   0
C31   1    1.073110    0.869332    0.969741    11.00000    0.07160    0.05255 =
         0.05669    0.00711    0.01031    0.01028
C40   1    0.624194    0.697104    0.211476    11.00000    0.06302    0.10005 =
         0.05024    0.00520    0.00413    0.00061
AFIX  43
H40   2    0.576583    0.670257    0.158329    11.00000   -1.20000
AFIX   0
C15   1   -0.274689    0.402413   -0.068356    11.00000    0.07972    0.08997 =
         0.05953   -0.00281    0.00635    0.00282
AFIX  43
H15   2   -0.319416    0.369583   -0.119999    11.00000   -1.20000
AFIX   0
N8    5    0.791461    0.712132    0.936832    11.00000    0.08532    0.10416 =
         0.07840    0.00824    0.01939   -0.00227
C45   1    0.841783    0.822002    0.453340    11.00000    0.08024    0.07531 =
         0.07547   -0.01004   -0.00222   -0.01102
AFIX 137
H45A  2    0.780660    0.838042    0.492363    11.00000   -1.50000
H45B  2    0.891870    0.878009    0.444997    11.00000   -1.50000
H45C  2    0.902369    0.779076    0.476927    11.00000   -1.50000
AFIX   0
C32   1    1.171231    0.885391    0.922326    11.00000    0.08171    0.07116 =
         0.05636    0.00123    0.01343    0.00413
AFIX  43
H32   2    1.162396    0.856922    0.865689    11.00000   -1.20000
AFIX   0
C28   1    0.762284    0.649997    0.699144    11.00000    0.06655    0.11466 =
         0.05509    0.02118    0.00538   -0.00756
AFIX  23
H28A  2    0.857172    0.642644    0.700171    11.00000   -1.20000
H28B  2    0.744152    0.712078    0.684073    11.00000   -1.20000
AFIX   0
C17   1   -0.246668    0.537464    0.036873    11.00000    0.08932    0.07425 =
         0.06455    0.00540   -0.00104    0.02768
AFIX  43
H17   2   -0.273754    0.595801    0.056622    11.00000   -1.20000
AFIX   0
C20   1    0.130157    0.696136    0.622494    11.00000    0.05857    0.06806 =
         0.08358    0.00155    0.00590   -0.01470
AFIX 137
H20A  2    0.064432    0.741816    0.621910    11.00000   -1.50000
H20B  2    0.095698    0.640282    0.641960    11.00000   -1.50000
H20C  2    0.149877    0.680892    0.565430    11.00000   -1.50000
AFIX   0
C29   1    0.727984    0.641457    0.786225    11.00000    0.07258    0.09131 =
         0.07435    0.01558    0.01772   -0.00020
AFIX  23
H29A  2    0.633649    0.651135    0.784890    11.00000   -1.20000
H29B  2    0.741315    0.577935    0.799044    11.00000   -1.20000
AFIX   0
C43   1    0.742231    0.827248    0.299680    11.00000    0.07746    0.06132 =
         0.08710    0.01505    0.02563    0.00105
AFIX  43
H43   2    0.776525    0.889690    0.306906    11.00000   -1.20000
AFIX   0
C01D  1    0.915736    0.771997    0.851961    11.00000    0.07993    0.06978 =
         0.07157    0.01314    0.01851    0.01159
AFIX  43
H01D  2    0.949203    0.785816    0.803171    11.00000   -1.20000
AFIX   0
C36   1    1.083397    0.911602    1.053327    11.00000    0.09056    0.10128 =
         0.06915    0.00558    0.02511    0.01481
AFIX  43
H36   2    1.015460    0.901667    1.085216    11.00000   -1.20000
AFIX   0
C16   1   -0.312280    0.487463   -0.039253    11.00000    0.09702    0.10229 =
         0.06470   -0.00014   -0.01489    0.02493
AFIX  43
H16   2   -0.383534    0.512727   -0.071038    11.00000   -1.20000
AFIX   0
C41   1    0.671821    0.789665    0.220934    11.00000    0.07935    0.08783 =
         0.06590    0.02453    0.01716    0.01276
C23   1    0.433204    0.710299    0.905120    11.00000    0.08757    0.13784 =
         0.06708    0.03287    0.02176    0.03248
AFIX 137
H23A  2    0.389588    0.747306    0.945503    11.00000   -1.50000
H23B  2    0.528424    0.717054    0.924425    11.00000   -1.50000
H23C  2    0.401496    0.645336    0.900858    11.00000   -1.50000
AFIX   0
C26   1    0.544008    0.920902    0.690449    11.00000    0.07293    0.09535 =
         0.08409    0.01100    0.00110   -0.03591
AFIX 137
H26A  2    0.593238    0.895007    0.647337    11.00000   -1.50000
H26B  2    0.605648    0.949049    0.740496    11.00000   -1.50000
H26C  2    0.489429    0.967837    0.668190    11.00000   -1.50000
AFIX   0
C33   1    1.283591    0.943898    0.958450    11.00000    0.07795    0.09056 =
         0.09588   -0.00297    0.02367   -0.00886
AFIX  43
H33   2    1.349625    0.956749    0.925904    11.00000   -1.20000
AFIX   0
C35   1    1.197035    0.968969    1.088362    11.00000    0.09636    0.12807 =
         0.07935   -0.03616    0.00406    0.00015
AFIX  43
H35   2    1.205545    0.998818    1.144520    11.00000   -1.20000
AFIX   0
C34   1    1.296964    0.982671    1.042190    11.00000    0.08534    0.10411 =
         0.10856   -0.03790    0.01093   -0.00840
AFIX  43
H34   2    1.375178    1.018853    1.068019    11.00000   -1.20000
AFIX   0
C42   1    0.649252    0.847286    0.146582    11.00000    0.15569    0.14229 =
         0.10222    0.06401    0.02070    0.02217
AFIX 137
H42A  2    0.629304    0.805860    0.093283    11.00000   -1.50000
H42B  2    0.728736    0.887170    0.146825    11.00000   -1.50000
H42C  2    0.575424    0.885318    0.152553    11.00000   -1.50000
AFIX   0
HKLF 4


REM  exp_1464_d08_a.res in P-1
REM wR2 = 0.0908, GooF = S = 1.061, Restrained GooF = 1.061 for all data
REM R1 = 0.0337 for 8398 Fo > 4sig(Fo) and 0.0379 for all 9212 data
REM 529 parameters refined using 0 restraints

END
[truncated: 1,930 more chars]
