# Supplementary material for: Possible Synthetic Approaches for Heterobimetallic Complexes by Using nNHC/tzNHC Heteroditopic Carbene Ligands
Source: Molecules. 2019 Jun 21;24(12):2305. doi: 10.3390/molecules24122305 (PMC6631958; doi:10.3390/molecules24122305)
Supplement: Supplementary file 1 [file molecules-24-02305-s001.zip › 7.cif]

data_7
_audit_creation_date               2019-03-13
_audit_creation_method
;
Olex2 1.2
(compiled 2018.05.29 svn.r3508 for OlexSys, GUI svn.r5506)
;
_shelx_SHELXL_version_number       '2018/3'
loop_
  _audit_author_name
  _audit_author_address
 'Marzio Rancan'
;
via Marzolo, 1
Padova
35131
ITALY
;

_audit_contact_author_address      ?
_audit_contact_author_email        ?
_audit_contact_author_name         ''
_audit_contact_author_phone        ?
_publ_contact_author_id_orcid      ?
_publ_section_references
;
Dolomanov, O.V., Bourhis, L.J., Gildea, R.J, Howard, J.A.K. & Puschmann, H.
 (2009), J. Appl. Cryst. 42, 339-341.

Sheldrick, G.M. (2015). Acta Cryst. A71, 3-8.

Sheldrick, G.M. (2015). Acta Cryst. C71, 3-8.
;
_chemical_name_common              ?
_chemical_name_systematic          ?
_chemical_formula_moiety           '3(C30 H34 Au I2 N10), 3(I), 2(C2 H3 N)'
_chemical_formula_sum              'C94 H108 Au3 I9 N32'
_chemical_formula_weight           3419.12
_chemical_melting_point            ?
loop_
  _atom_type_symbol
  _atom_type_description
  _atom_type_scat_dispersion_real
  _atom_type_scat_dispersion_imag
  _atom_type_scat_source
 'C' 'C' 0.0181 0.0091 'International Tables Vol C Tables 4.2.6.8 and 6.1.1.4'
 'H' 'H' 0.0000 0.0000 'International Tables Vol C Tables 4.2.6.8 and 6.1.1.4'
 'Au' 'Au' -4.4197 7.2980
 'International Tables Vol C Tables 4.2.6.8 and 6.1.1.4'
 'I' 'I' -0.3257 6.8362 'International Tables Vol C Tables 4.2.6.8 and 6.1.1.4'
 'N' 'N' 0.0311 0.0180 'International Tables Vol C Tables 4.2.6.8 and 6.1.1.4'

_shelx_space_group_comment
;
The symmetry employed for this shelxl refinement is uniquely defined
by the following loop, which should always be used as a source of
symmetry information in preference to the above space-group names.
They are only intended as comments.
;
_space_group_crystal_system        'triclinic'
_space_group_IT_number             2
_space_group_name_H-M_alt          'P -1'
_space_group_name_Hall             '-P 1'
loop_
  _space_group_symop_operation_xyz
 'x, y, z'
 '-x, -y, -z'

_cell_length_a                     9.3633(2)
_cell_length_b                     14.5000(4)
_cell_length_c                     23.1244(7)
_cell_angle_alpha                  106.078(2)
_cell_angle_beta                   91.868(2)
_cell_angle_gamma                  108.675(2)
_cell_volume                       2832.44(14)
_cell_formula_units_Z              1
_cell_measurement_reflns_used      17785
_cell_measurement_temperature      298(2)
_cell_measurement_theta_max        72.7070
_cell_measurement_theta_min        3.3830
_shelx_estimated_absorpt_T_max     ?
_shelx_estimated_absorpt_T_min     ?
_exptl_absorpt_coefficient_mu      26.869
_exptl_absorpt_correction_T_max    1.00000
_exptl_absorpt_correction_T_min    0.06511
_exptl_absorpt_correction_type     multi-scan
_exptl_absorpt_process_details
;
CrysAlisPro 1.171.38.46 (Rigaku Oxford Diffraction, 2015)
Empirical absorption correction using spherical harmonics,
 implemented in SCALE3 ABSPACK scaling algorithm.
;
_exptl_absorpt_special_details     ?
_exptl_crystal_colour              'dark red'
_exptl_crystal_colour_modifier     dark
_exptl_crystal_colour_primary      red
_exptl_crystal_density_diffrn      2.004
_exptl_crystal_density_meas        ?
_exptl_crystal_density_method      ?
_exptl_crystal_description         prism
_exptl_crystal_F_000               1610
_exptl_crystal_size_max            0.2
_exptl_crystal_size_mid            0.1
_exptl_crystal_size_min            0.1
_exptl_transmission_factor_max     ?
_exptl_transmission_factor_min     ?
_diffrn_reflns_av_R_equivalents    0.0632
_diffrn_reflns_av_unetI/netI       0.0522
_diffrn_reflns_Laue_measured_fraction_full  0.970
_diffrn_reflns_Laue_measured_fraction_max  0.970
_diffrn_reflns_limit_h_max         11
_diffrn_reflns_limit_h_min         -9
_diffrn_reflns_limit_k_max         13
_diffrn_reflns_limit_k_min         -17
_diffrn_reflns_limit_l_max         27
_diffrn_reflns_limit_l_min         -27
_diffrn_reflns_number              33736
_diffrn_reflns_point_group_measured_fraction_full  0.970
_diffrn_reflns_point_group_measured_fraction_max  0.970
_diffrn_reflns_theta_full          65.078
_diffrn_reflns_theta_max           65.078
_diffrn_reflns_theta_min           3.364
_diffrn_ambient_environment        air
_diffrn_ambient_temperature        298(2)
_diffrn_detector                   'CCD plate'
_diffrn_detector_area_resol_mean   8.0637
_diffrn_detector_type              Eos
_diffrn_measured_fraction_theta_full  0.970
_diffrn_measured_fraction_theta_max  0.970
_diffrn_measurement_details
;
List of Runs (angles in degrees, time in seconds):

  # Type    Start    End  Width  t~exp~   \w     \q     \k     \f   Frames
--------------------------------------------------------------------------
  1  \w    -26.00  72.00   1.00    2.50    --    0.00  38.00  90.00   98
  2  \w    -69.00  21.00   1.00    2.50    --    0.00 -57.00 -60.00   90
  3  \w     -4.00  42.00   1.00    2.50    --    0.00 -99.00 -90.00   46
  4  \w    -16.00  82.00   1.00   15.00    --   56.00 -38.00 -90.00   98
  5  \w     26.00 126.00   1.00   15.00    --   56.00  77.00  60.00  100
  6  \w     -4.00  98.00   1.00   15.00    --   56.00 -99.00 150.00  102
  7  \w     18.00 113.00   1.00   15.00    --   56.00-125.00   0.00   95
  8  \w     -4.00  98.00   1.00   15.00    --   56.00 -99.00  60.00  102
  9  \w    -17.00 100.00   1.00   15.00    --   56.00 -19.00  90.00  117
 10  \w    -13.00  77.00   1.00   15.00    --   56.00 -57.00-150.00   90
 11  \w     89.00 178.00   1.00   15.00    --  112.00  64.00 -60.00   89
 12  \w     86.00 178.00   1.00   15.00    --  112.00  38.00-120.00   92
 13  \w     86.00 178.00   1.00   15.00    --  112.00  38.00-150.00   92
 14  \w     40.00 116.00   1.00   15.00    --  112.00-112.00-120.00   76
 15  \w     39.00 146.00   1.00   15.00    --  112.00 -25.00 -30.00  107
 16  \w     41.00 135.00   1.00   15.00    --  112.00 -45.00-139.41   94
 17  \w     39.00 178.00   1.00   15.00    --  112.00   0.00-150.00  139
 18  \w     40.00 116.00   1.00   15.00    --  112.00-112.00 -60.00   76
 19  \w    101.00 178.00   1.00   15.00    --  112.00 112.00-180.00   77
 20  \w     90.00 178.00   1.00   15.00    --  112.00  50.00 150.00   88
 21  \w     45.00 135.00   1.00   15.00    --  112.00 -64.00 120.00   90
 22  \w     40.00 150.00   1.00   15.00    --  112.00 -92.00 -60.00  110
 23  \w     39.00 146.00   1.00   15.00    --  112.00 -25.00-150.00  107
 24  \w     40.00 150.00   1.00   15.00    --  112.00 -92.00  30.00  110
 25  \w     43.00  91.00   1.00   15.00    --  112.00 -50.00 -90.00   48
 26  \w     46.00 103.00   1.00   15.00    --  112.00-112.00  30.00   57
 27  \w     52.00  78.00   1.00   15.00    --  112.00-131.00  58.00   26
 28  \w     93.00 119.00   1.00   15.00    --  112.00 -81.00 148.22   26
 29  \w     41.00  66.00   1.00   15.00    --  112.00 -38.00  30.00   25
 30  \w     78.00 131.00   1.00   15.00    --  112.00 -64.00   0.00   53
 31  \w    148.00 174.00   1.00   15.00    --  112.00  25.00 -60.00   26
 32  \w     79.00 128.00   1.00   15.00    --  112.00  25.00 -60.00   49
 33  \w     97.00 136.00   1.00   15.00    --  112.00 -38.00  30.00   39
 34  \w     54.00 119.00   1.00   15.00    --  112.00 -50.00 120.00   65
 35  \w     50.00 129.00   1.00   15.00    --  112.00 -77.00-120.00   79
 36  \w     79.00 116.00   1.00   15.00    --  112.00-112.00 120.00   37
 37  \w    128.00 154.00   1.00   15.00    --  112.00 112.00 -60.00   26
 38  \w     80.00 155.00   1.00   15.00    --  112.00  25.00 150.00   75
 39  \w     63.00  89.00   1.00   15.00    --  112.00 -12.00 -30.00   26
 40  \w     99.00 125.00   1.00   15.00    --  112.00 -12.00 -30.00   26
 41  \w     51.00 115.00   1.00   15.00    --  112.00-112.00  60.00   64
 42  \w     50.00 103.00   1.00   15.00    --  112.00 -38.00 150.00   53
 43  \w    110.00 135.00   1.00   15.00    --  112.00 112.00-150.00   25
 44  \w     45.00  71.00   1.00   15.00    --  112.00-112.00 150.00   26
 45  \w     94.00 120.00   1.00   15.00    --  112.00 -64.00-150.00   26
 46  \w     63.00  89.00   1.00   15.00    --  112.00 -50.00-120.00   26
 47  \w     48.00  94.00   1.00   15.00    --  112.00 -50.00   0.00   46
 48  \w     81.00 147.00   1.00   15.00    --  112.00 179.00   0.00   66
 49  \w     85.00 113.00   1.00   15.00    --  112.00 -77.00 -30.00   28
 50  \w     43.00  71.00   1.00   15.00    --  112.00 -77.00  90.00   28
 51  \w     64.00  90.00   1.00   15.00    --  112.00 -92.00 -30.00   26
 52  \w     86.00 112.00   1.00   15.00    --  112.00 -82.00   0.36   26
 53  \w     82.00 135.00   1.00   15.00    --  112.00 -81.00  84.82   53
;
_diffrn_measurement_device         'four-circle diffractometer'
_diffrn_measurement_device_type    'Xcalibur, Eos, Gemini'
_diffrn_measurement_method         '\w scans'
_diffrn_orient_matrix_type        
 'CrysAlisPro convention (1999,Acta A55,543-557)'
_diffrn_orient_matrix_UB_11        -0.0978624000
_diffrn_orient_matrix_UB_12        -0.1047661000
_diffrn_orient_matrix_UB_13        0.0049961000
_diffrn_orient_matrix_UB_21        -0.0276679000
_diffrn_orient_matrix_UB_22        -0.0439197000
_diffrn_orient_matrix_UB_23        -0.0697856000
_diffrn_orient_matrix_UB_31        0.1427024000
_diffrn_orient_matrix_UB_32        -0.0308104000
_diffrn_orient_matrix_UB_33        0.0013413000
_diffrn_radiation_monochromator    graphite
_diffrn_radiation_probe            x-ray
_diffrn_radiation_type             CuK\a
_diffrn_radiation_wavelength       1.54184
_diffrn_source                     'fine-focus sealed X-ray tube'
_diffrn_source_type                'Enhance (Cu) X-ray Source'
_reflns_Friedel_coverage           0.000
_reflns_Friedel_fraction_full      .
_reflns_Friedel_fraction_max       .
_reflns_number_gt                  8132
_reflns_number_total               9336
_reflns_odcompleteness_completeness  97.51
_reflns_odcompleteness_iscentric   1
_reflns_odcompleteness_theta       64.99
_reflns_special_details
;
 Reflections were merged by SHELXL according to the crystal
 class for the calculation of statistics and refinement.
 
 _reflns_Friedel_fraction is defined as the number of unique
 Friedel pairs measured divided by the number that would be
 possible theoretically, ignoring centric projections and
 systematic absences.
;
_reflns_threshold_expression       'I > 2\s(I)'
_computing_cell_refinement         'CrysAlisPro 1.171.38.46 (Rigaku OD, 2015)'
_computing_data_collection         'CrysAlisPro 1.171.38.46 (Rigaku OD, 2015)'
_computing_data_reduction          'CrysAlisPro 1.171.38.46 (Rigaku OD, 2015)'
_computing_molecular_graphics      'Olex2 (Dolomanov et al., 2009)'
_computing_publication_material    'Olex2 (Dolomanov et al., 2009)'
_computing_structure_refinement    'ShelXL (Sheldrick, 2015)'
_computing_structure_solution      'ShelXT (Sheldrick, 2015)'
_refine_diff_density_max           3.082
_refine_diff_density_min           -1.869
_refine_diff_density_rms           0.209
_refine_ls_extinction_coef         .
_refine_ls_extinction_method       none
_refine_ls_goodness_of_fit_ref     1.062
_refine_ls_hydrogen_treatment      constr
_refine_ls_matrix_type             full
_refine_ls_number_parameters       629
_refine_ls_number_reflns           9336
_refine_ls_number_restraints       520
_refine_ls_R_factor_all            0.0686
_refine_ls_R_factor_gt             0.0594
_refine_ls_restrained_S_all        1.034
_refine_ls_shift/su_max            0.000
_refine_ls_shift/su_mean           0.000
_refine_ls_structure_factor_coef   Fsqd
_refine_ls_weighting_details      
 'w=1/[\s^2^(Fo^2^)+(0.0642P)^2^+43.6167P] where P=(Fo^2^+2Fc^2^)/3'
_refine_ls_weighting_scheme        calc
_refine_ls_wR_factor_gt            0.1488
_refine_ls_wR_factor_ref           0.1553
_refine_special_details            ?
_olex2_refinement_description
;
1. Others
 Fixed Uiso: H39(0.056) H41(0.057) H35A(0.052) H35B(0.052) H37A(0.065)
 H37B(0.065) H34A(0.071) H34B(0.071) H34C(0.071) H32(0.06) H43(0.068) H3(0.077)
 H20A(0.069) H20B(0.069) H24(0.061) H33(0.052) H9A(0.057) H9B(0.057) H42(0.069)
 H22A(0.074) H22B(0.074) H6(0.067) H36A(0.058) H36B(0.058) H7A(0.101)
 H7B(0.101) H7C(0.101) H11A(0.087) H11B(0.087) H45(0.065) H5(0.067) H10A(0.075)
 H10B(0.075) H21A(0.075) H21B(0.075) H44(0.072) H4(0.078) H26(0.077) H13(0.089)
 H27(0.1) H29(0.117) H30(0.099) H8A(0.115) H8B(0.115) H8C(0.115) H28(0.111)
 H19(0.14) H18(0.156) H15(0.162) H17(0.178) H16(0.199) H47A(0.239) H47B(0.239)
 H47C(0.239)
 Fixed X: Au2(0.5) I5(0) H39(0.808594) H41(0.649002) H35A(0.701247)
 H35B(0.852401) H37A(0.982353) H37B(0.954679) H34A(0.733143) H34B(0.735027)
 H34C(0.59482) H32(1.032999) H43(0.295524) H3(-0.361272) H20A(0.249541)
 H20B(0.331126) H24(0.437646) H33(0.98223) H9A(0.158732) H9B(0.166176)
 H42(0.509914) H22A(0.470793) H22B(0.332341) H6(-0.094366) H36A(0.988323)
 H36B(0.83237) H7A(-0.309449) H7B(-0.333979) H7C(-0.315074) H11A(0.341478)
 H11B(0.37274) H45(0.344538) H5(0.175926) H10A(0.110547) H10B(0.108849)
 H21A(0.279281) H21B(0.431836) H44(0.210354) H4(-0.100027) H26(0.532017)
 H13(0.485176) H27(0.612937) H29(0.919792) H30(0.848208) H8A(-0.405782) H8B(-
 0.49902) H8C(-0.401075) H28(0.808749) H19(0.751373) H18(0.877977) H15(0.46714)
 H17(0.795998) H16(0.57695) H47A(1.192069) H47B(1.027895) H47C(1.114215)
 Fixed Y: Au2(0.5) I5(0) H39(0.156365) H41(-0.020015) H35A(0.481214)
 H35B(0.549982) H37A(0.348066) H37B(0.413151) H34A(0.692249) H34B(0.791642)
 H34C(0.690664) H32(0.708513) H43(-0.215085) H3(-0.265493) H20A(0.253686)
 H20B(0.372387) H24(0.613983) H33(0.805249) H9A(0.011749) H9B(-0.098362) H42(-
 0.184573) H22A(0.396808) H22B(0.428892) H6(0.447614) H36A(0.496579)
 H36B(0.416705) H7A(0.188222) H7B(0.293021) H7C(0.229716) H11A(-0.038287) H11B(-
 0.057109) H45(0.081586) H5(0.483455) H10A(-0.128661) H10B(-0.017098)
 H21A(0.260172) H21B(0.285938) H44(-0.083311) H4(-0.254494) H26(0.786577)
 H13(0.151145) H27(0.946995) H29(0.879352) H30(0.718333) H8A(-0.020833) H8B(-
 0.133771) H8C(-0.057438) H28(0.994447) H19(0.399581) H18(0.560627)
 H15(0.334916) H17(0.605065) H16(0.49494) H47A(0.64423) H47B(0.64257)
 H47C(0.594326)
 Fixed Z: Au2(0.5) I5(0.5) H39(0.572366) H41(0.544106) H35A(0.597833)
 H35B(0.641581) H37A(0.574345) H37B(0.636415) H34A(0.431995) H34B(0.481534)
 H34C(0.468599) H32(0.610792) H43(0.590947) H3(0.718506) H20A(0.795298)
 H20B(0.81848) H24(0.783924) H33(0.546095) H9A(0.781338) H9B(0.755284)
 H42(0.54553) H22A(0.678276) H22B(0.700115) H6(0.762389) H36A(0.559388)
 H36B(0.524317) H7A(0.718011) H7B(0.744861) H7C(0.787806) H11A(0.904547)
 H11B(0.836961) H45(0.635721) H5(0.779621) H10A(0.848635) H10B(0.874538)
 H21A(0.694311) H21B(0.735) H44(0.634648) H4(0.745696) H26(0.844379)
 H13(0.970314) H27(0.915242) H29(0.997722) H30(0.927989) H8A(0.762549)
 H8B(0.724324) H8C(0.692403) H28(0.989433) H19(0.909699) H18(0.978512)
 H15(1.026847) H17(1.072326) H16(1.092418) H47A(0.85804) H47B(0.870622)
 H47C(0.906214)
;
_atom_sites_solution_hydrogens     geom
_atom_sites_solution_primary       dual
_atom_sites_solution_secondary     ?
loop_
  _atom_site_label
  _atom_site_type_symbol
  _atom_site_fract_x
  _atom_site_fract_y
  _atom_site_fract_z
  _atom_site_U_iso_or_equiv
  _atom_site_adp_type
  _atom_site_occupancy
  _atom_site_site_symmetry_order
  _atom_site_calc_flag
  _atom_site_refinement_flags_posn
  _atom_site_refinement_flags_adp
  _atom_site_refinement_flags_occupancy
  _atom_site_disorder_assembly
  _atom_site_disorder_group
 Au2 Au 0.500000 0.500000 0.500000 0.03108(17) Uani 1 2 d S TU P . .
 Au1 Au -0.06564(5) 0.10970(3) 0.76732(2) 0.03367(14) Uani 1 1 d . U . . .
 I2 I -0.02830(9) 0.05914(6) 0.65186(3) 0.0414(2) Uani 1 1 d . U . . .
 I5 I 0.000000 0.000000 0.500000 0.0476(3) Uani 1 2 d S TU P . .
 I3 I 0.61106(9) 0.41825(6) 0.40313(4) 0.0445(2) Uani 1 1 d . U . . .
 I4 I 0.20666(11) 0.67953(6) 0.72837(4) 0.0545(2) Uani 1 1 d . U . . .
 I1 I -0.10094(15) 0.16104(8) 0.88329(4) 0.0697(3) Uani 1 1 d . U . . .
 N12 N 0.8161(11) 0.6047(7) 0.5738(5) 0.039(2) Uani 1 1 d . U . . .
 N11 N 0.7750(11) 0.6897(6) 0.5165(5) 0.039(2) Uani 1 1 d . U . . .
 N1 N -0.2742(13) -0.1082(8) 0.7397(5) 0.051(2) Uani 1 1 d . U . . .
 N3 N 0.1198(12) 0.3305(7) 0.7761(5) 0.042(2) Uani 1 1 d . U . . .
 N15 N 0.5950(12) 0.1485(7) 0.5913(5) 0.039(2) Uani 1 1 d . U . . .
 C31 C 0.7131(12) 0.6054(7) 0.5331(5) 0.031(2) Uani 1 1 d . U . . .
 N4 N -0.1194(12) 0.3012(8) 0.7621(5) 0.045(2) Uani 1 1 d . U . . .
 N13 N 0.6357(14) 0.3073(8) 0.6083(6) 0.056(3) Uani 1 1 d . U . . .
 N14 N 0.5311(14) 0.2206(8) 0.6059(6) 0.056(3) Uani 1 1 d . U . . .
 C38 C 0.7677(14) 0.2914(9) 0.5933(6) 0.041(2) Uani 1 1 d . U . . .
 C1 C -0.1299(14) -0.0417(8) 0.7585(5) 0.038(2) Uani 1 1 d . U . . .
 C40 C 0.5095(14) 0.0464(9) 0.5895(5) 0.038(2) Uani 1 1 d . U . . .
 C39 C 0.7399(15) 0.1904(10) 0.5831(6) 0.047(3) Uani 1 1 d . U . . .
 H39 H 0.808594 0.156365 0.572366 0.056 Uiso 1 1 calc R U . . .
 N2 N -0.0465(13) -0.0981(7) 0.7625(5) 0.046(2) Uani 1 1 d . U . . .
 N10 N 0.6360(13) 0.6367(8) 0.8348(6) 0.056(3) Uani 1 1 d . U . . .
 C2 C -0.0153(14) 0.2585(8) 0.7686(5) 0.035(2) Uani 1 1 d . U . . .
 C41 C 0.5609(16) -0.0320(9) 0.5626(6) 0.048(3) Uani 1 1 d . U . . .
 H41 H 0.649002 -0.020015 0.544106 0.057 Uiso 1 1 calc R U . . .
 C35 C 0.8071(15) 0.5216(9) 0.5994(6) 0.043(3) Uani 1 1 d . U . . .
 H35A H 0.701247 0.481214 0.597833 0.052 Uiso 1 1 calc R U . . .
 H35B H 0.852401 0.549982 0.641581 0.052 Uiso 1 1 calc R U . . .
 C37 C 0.9103(15) 0.3770(11) 0.5945(7) 0.054(3) Uani 1 1 d . U . . .
 H37A H 0.982353 0.348066 0.574345 0.065 Uiso 1 1 calc R U . . .
 H37B H 0.954679 0.413151 0.636415 0.065 Uiso 1 1 calc R U . . .
 C34 C 0.7034(15) 0.7185(9) 0.4708(6) 0.047(3) Uani 1 1 d . U . . .
 H34A H 0.733143 0.692249 0.431995 0.071 Uiso 1 1 calc GR U . . .
 H34B H 0.735027 0.791642 0.481534 0.071 Uiso 1 1 calc GR U . . .
 H34C H 0.594820 0.690664 0.468599 0.071 Uiso 1 1 calc GR U . . .
 C32 C 0.9449(15) 0.6908(9) 0.5843(7) 0.050(3) Uani 1 1 d . U . . .
 H32 H 1.032999 0.708513 0.610792 0.060 Uiso 1 1 calc R U . . .
 C43 C 0.3492(16) -0.1492(10) 0.5904(8) 0.057(3) Uani 1 1 d . U . . .
 H43 H 0.295524 -0.215085 0.590947 0.068 Uiso 1 1 calc R U . . .
 N7 N 0.5262(15) 0.2516(11) 0.9214(6) 0.069(3) Uani 1 1 d . U . . .
 C3 C -0.2764(19) -0.2062(10) 0.7317(7) 0.064(4) Uani 1 1 d . U . . .
 H3 H -0.361272 -0.265493 0.718506 0.077 Uiso 1 1 calc R U . . .
 C20 C 0.2665(16) 0.3162(10) 0.7847(8) 0.057(3) Uani 1 1 d . U . . .
 H20A H 0.249541 0.253686 0.795298 0.069 Uiso 1 1 calc R U . . .
 H20B H 0.331126 0.372387 0.818480 0.069 Uiso 1 1 calc R U . . .
 C24 C 0.5127(15) 0.5882(10) 0.7918(7) 0.051(3) Uani 1 1 d . U . . .
 H24 H 0.437646 0.613983 0.783924 0.061 Uiso 1 1 calc R U . . .
 C33 C 0.9169(13) 0.7433(9) 0.5486(6) 0.044(3) Uani 1 1 d . U . . .
 H33 H 0.982230 0.805249 0.546095 0.052 Uiso 1 1 calc R U . . .
 C9 C 0.1176(16) -0.0579(10) 0.7829(6) 0.047(3) Uani 1 1 d . U . . .
 H9A H 0.158732 0.011749 0.781338 0.057 Uiso 1 1 calc R U . . .
 H9B H 0.166176 -0.098362 0.755284 0.057 Uiso 1 1 calc R U . . .
 C42 C 0.4768(18) -0.1307(10) 0.5637(7) 0.057(3) Uani 1 1 d . U . . .
 H42 H 0.509914 -0.184573 0.545530 0.069 Uiso 1 1 calc R U . . .
 C22 C 0.4155(18) 0.4095(11) 0.7127(8) 0.062(4) Uani 1 1 d . U . . .
 H22A H 0.470793 0.396808 0.678276 0.074 Uiso 1 1 calc R U . . .
 H22B H 0.332341 0.428892 0.700115 0.074 Uiso 1 1 calc R U . . .
 C23 C 0.5190(15) 0.4962(10) 0.7627(7) 0.052(3) Uani 1 1 d . U . . .
 N6 N 0.4878(18) 0.2378(13) 0.8638(7) 0.087(5) Uani 1 1 d . U . . .
 C6 C -0.0472(18) 0.4015(10) 0.7658(7) 0.056(3) Uani 1 1 d . U . . .
 H6 H -0.094366 0.447614 0.762389 0.067 Uiso 1 1 calc R U . . .
 C36 C 0.8891(15) 0.4537(10) 0.5645(7) 0.048(3) Uani 1 1 d . U . . .
 H36A H 0.988323 0.496579 0.559388 0.058 Uiso 1 1 calc R U . . .
 H36B H 0.832370 0.416705 0.524317 0.058 Uiso 1 1 calc R U . . .
 C25 C 0.6830(16) 0.7368(10) 0.8784(7) 0.056(3) Uani 1 1 d . U . . .
 N5 N 0.4169(18) 0.1398(13) 0.8379(7) 0.087(5) Uani 1 1 d . U . . .
 C7 C -0.2835(16) 0.2485(13) 0.7524(9) 0.068(4) Uani 1 1 d . U . . .
 H7A H -0.309449 0.188222 0.718011 0.101 Uiso 1 1 calc GR U . . .
 H7B H -0.333979 0.293021 0.744861 0.101 Uiso 1 1 calc GR U . . .
 H7C H -0.315074 0.229716 0.787806 0.101 Uiso 1 1 calc GR U . . .
 C11 C 0.326(2) -0.0210(13) 0.8678(9) 0.072(4) Uani 1 1 d . U . . .
 H11A H 0.341478 -0.038287 0.904547 0.087 Uiso 1 1 calc R U . . .
 H11B H 0.372740 -0.057109 0.836961 0.087 Uiso 1 1 calc R U . . .
 C45 C 0.3785(16) 0.0283(10) 0.6172(7) 0.054(3) Uani 1 1 d . U . . .
 H45 H 0.344538 0.081586 0.635721 0.065 Uiso 1 1 calc R U . . .
 N9 N 0.7183(17) 0.5762(11) 0.8320(8) 0.082(4) Uani 1 1 d . U . . .
 C12 C 0.4038(17) 0.0904(13) 0.8800(7) 0.063(3) Uani 1 1 d . U . . .
 C5 C 0.0998(17) 0.4211(10) 0.7749(7) 0.056(3) Uani 1 1 d . U . . .
 H5 H 0.175926 0.483455 0.779621 0.067 Uiso 1 1 calc R U . . .
 N8 N 0.6491(17) 0.4906(11) 0.7874(9) 0.089(5) Uani 1 1 d . U . . .
 C10 C 0.1549(18) -0.0594(11) 0.8468(7) 0.062(4) Uani 1 1 d . U . . .
 H10A H 0.110547 -0.128661 0.848635 0.075 Uiso 1 1 calc R U . . .
 H10B H 0.108849 -0.017098 0.874538 0.075 Uiso 1 1 calc R U . . .
 C21 C 0.3495(17) 0.3106(11) 0.7289(8) 0.062(4) Uani 1 1 d . U . . .
 H21A H 0.279281 0.260172 0.694311 0.075 Uiso 1 1 calc R U . . .
 H21B H 0.431836 0.285938 0.735000 0.075 Uiso 1 1 calc R U . . .
 C44 C 0.2992(17) -0.0703(11) 0.6167(8) 0.060(4) Uani 1 1 d . U . . .
 H44 H 0.210354 -0.083311 0.634648 0.072 Uiso 1 1 calc R U . . .
 C4 C -0.134(2) -0.2005(10) 0.7463(7) 0.065(4) Uani 1 1 d . U . . .
 H4 H -0.100027 -0.254494 0.745696 0.078 Uiso 1 1 calc R U . . .
 C26 C 0.6120(19) 0.8047(11) 0.8749(8) 0.064(4) Uani 1 1 d . U . . .
 H26 H 0.532017 0.786577 0.844379 0.077 Uiso 1 1 calc R U . . .
 C13 C 0.474(2) 0.1620(14) 0.9328(8) 0.074(4) Uani 1 1 d . U . . .
 H13 H 0.485176 0.151145 0.970314 0.089 Uiso 1 1 calc R U . . .
 C27 C 0.661(2) 0.9009(13) 0.9176(9) 0.083(5) Uani 1 1 d . U . . .
 H27 H 0.612937 0.946995 0.915242 0.100 Uiso 1 1 calc R U . . .
 C29 C 0.842(2) 0.8607(16) 0.9660(10) 0.098(6) Uani 1 1 d . U . . .
 H29 H 0.919792 0.879352 0.997722 0.117 Uiso 1 1 calc R U . . .
 C30 C 0.800(2) 0.7639(14) 0.9247(9) 0.083(5) Uani 1 1 d . U . . .
 H30 H 0.848208 0.718333 0.927989 0.099 Uiso 1 1 calc R U . . .
 C8 C -0.4067(18) -0.0773(14) 0.7288(9) 0.077(5) Uani 1 1 d . U . . .
 H8A H -0.405782 -0.020833 0.762549 0.115 Uiso 1 1 calc GR U . . .
 H8B H -0.499020 -0.133771 0.724324 0.115 Uiso 1 1 calc GR U . . .
 H8C H -0.401075 -0.057438 0.692403 0.115 Uiso 1 1 calc GR U . . .
 C28 C 0.776(2) 0.9291(15) 0.9619(10) 0.093(6) Uani 1 1 d . U . . .
 H28 H 0.808749 0.994447 0.989433 0.111 Uiso 1 1 calc R U . . .
 C14 C 0.605(2) 0.3529(16) 0.9604(9) 0.087(5) Uani 1 1 d . U . . .
 C19 C 0.718(3) 0.4176(18) 0.9474(13) 0.117(8) Uani 1 1 d . U . . .
 H19 H 0.751373 0.399581 0.909699 0.140 Uiso 1 1 calc R U . . .
 C18 C 0.795(3) 0.5151(19) 0.9885(15) 0.130(9) Uani 1 1 d . U . . .
 H18 H 0.877977 0.560627 0.978512 0.156 Uiso 1 1 calc R U . . .
 C15 C 0.550(4) 0.381(2) 1.0171(11) 0.135(10) Uani 1 1 d . U . . .
 H15 H 0.467140 0.334916 1.026847 0.162 Uiso 1 1 calc R U . . .
 C17 C 0.744(4) 0.542(2) 1.0438(15) 0.148(11) Uani 1 1 d . U . . .
 H17 H 0.795998 0.605065 1.072326 0.178 Uiso 1 1 calc R U . . .
 C16 C 0.617(4) 0.475(2) 1.0566(14) 0.166(14) Uani 1 1 d . U . . .
 H16 H 0.576950 0.494940 1.092418 0.199 Uiso 1 1 calc R U . . .
 C46 C 1.189(3) 0.744(2) 0.9347(11) 0.096(6) Uani 1 1 d . U . . .
 N16 N 1.240(4) 0.827(2) 0.9668(13) 0.159(10) Uani 1 1 d . U . . .
 C47 C 1.126(4) 0.649(2) 0.8886(14) 0.159(13) Uani 1 1 d . U . . .
 H47A H 1.192069 0.644230 0.858040 0.239 Uiso 1 1 calc GR U . . .
 H47B H 1.027895 0.642570 0.870622 0.239 Uiso 1 1 calc GR U . . .
 H47C H 1.114215 0.594326 0.906214 0.239 Uiso 1 1 calc GR U . . .

loop_
  _atom_site_aniso_label
  _atom_site_aniso_U_11
  _atom_site_aniso_U_22
  _atom_site_aniso_U_33
  _atom_site_aniso_U_23
  _atom_site_aniso_U_13
  _atom_site_aniso_U_12
 Au2 0.0268(4) 0.0152(3) 0.0449(3) 0.0099(2) -0.0041(3) -0.0008(2)
 Au1 0.0352(3) 0.0276(2) 0.0393(3) 0.01395(18) 0.00028(19) 0.00929(19)
 I2 0.0473(5) 0.0379(4) 0.0418(4) 0.0149(3) 0.0043(3) 0.0162(3)
 I5 0.0626(8) 0.0284(5) 0.0498(6) 0.0180(4) 0.0109(5) 0.0074(5)
 I3 0.0432(5) 0.0313(4) 0.0513(4) 0.0067(3) 0.0005(3) 0.0081(3)
 I4 0.0586(6) 0.0423(4) 0.0663(5) 0.0173(4) -0.0001(4) 0.0222(4)
 I1 0.1061(9) 0.0586(6) 0.0446(5) 0.0200(4) 0.0175(5) 0.0239(6)
 N12 0.037(5) 0.024(4) 0.049(5) 0.013(4) -0.010(4) -0.001(3)
 N11 0.036(5) 0.017(4) 0.057(6) 0.016(4) -0.006(4) -0.001(3)
 N1 0.050(5) 0.040(5) 0.054(6) 0.021(5) -0.002(5) -0.001(4)
 N3 0.042(4) 0.028(4) 0.058(6) 0.012(4) 0.006(4) 0.013(4)
 N15 0.045(5) 0.035(4) 0.049(5) 0.021(4) 0.006(4) 0.022(4)
 C31 0.023(5) 0.014(4) 0.044(5) 0.005(4) -0.006(4) -0.005(4)
 N4 0.045(5) 0.041(5) 0.057(6) 0.016(5) 0.012(5) 0.023(4)
 N13 0.052(6) 0.038(5) 0.091(9) 0.033(6) 0.025(6) 0.022(4)
 N14 0.051(6) 0.039(5) 0.092(9) 0.032(6) 0.019(6) 0.022(4)
 C38 0.042(5) 0.040(5) 0.053(7) 0.029(5) 0.006(5) 0.019(4)
 C1 0.047(5) 0.029(5) 0.034(5) 0.008(4) 0.004(5) 0.009(4)
 C40 0.040(6) 0.033(4) 0.043(6) 0.013(4) -0.006(4) 0.014(4)
 C39 0.047(6) 0.044(5) 0.066(8) 0.031(6) 0.008(6) 0.025(5)
 N2 0.054(5) 0.029(4) 0.051(6) 0.014(4) 0.006(4) 0.010(4)
 N10 0.047(6) 0.042(5) 0.078(7) 0.026(4) -0.001(5) 0.010(4)
 C2 0.041(5) 0.033(5) 0.033(5) 0.015(4) 0.003(4) 0.011(4)
 C41 0.051(8) 0.039(5) 0.055(7) 0.013(5) 0.007(6) 0.018(5)
 C35 0.040(7) 0.040(6) 0.052(7) 0.026(5) 0.003(5) 0.008(5)
 C37 0.037(6) 0.053(7) 0.083(10) 0.038(7) -0.001(6) 0.014(5)
 C34 0.040(7) 0.038(6) 0.067(8) 0.028(6) -0.002(6) 0.008(5)
 C32 0.036(6) 0.033(6) 0.074(8) 0.025(6) -0.016(6) -0.003(4)
 C43 0.038(7) 0.039(6) 0.093(10) 0.023(6) -0.002(6) 0.011(5)
 N7 0.060(8) 0.083(6) 0.061(6) 0.029(5) 0.004(6) 0.015(6)
 C3 0.077(7) 0.030(5) 0.064(9) 0.013(6) -0.006(7) -0.007(5)
 C20 0.040(6) 0.040(7) 0.092(9) 0.023(7) 0.001(6) 0.012(5)
 C24 0.040(7) 0.041(6) 0.077(8) 0.023(5) 0.003(5) 0.017(5)
 C33 0.030(6) 0.030(5) 0.064(7) 0.023(5) -0.005(5) -0.005(4)
 C9 0.051(6) 0.039(6) 0.062(7) 0.018(6) 0.013(5) 0.025(5)
 C42 0.061(8) 0.035(5) 0.075(9) 0.009(6) 0.009(6) 0.021(6)
 C22 0.051(8) 0.050(7) 0.081(9) 0.014(6) 0.009(6) 0.018(6)
 C23 0.038(6) 0.045(5) 0.080(8) 0.023(5) 0.014(5) 0.018(5)
 N6 0.083(10) 0.093(8) 0.071(7) 0.043(6) -0.008(7) -0.004(7)
 C6 0.062(6) 0.042(6) 0.080(9) 0.024(6) 0.025(7) 0.034(5)
 C36 0.038(7) 0.045(7) 0.071(8) 0.034(6) 0.009(6) 0.013(5)
 C25 0.050(8) 0.042(5) 0.072(8) 0.026(5) 0.002(6) 0.006(5)
 N5 0.084(10) 0.094(8) 0.065(7) 0.035(6) -0.011(7) 0.000(7)
 C7 0.033(6) 0.079(10) 0.103(13) 0.034(10) 0.016(7) 0.028(6)
 C11 0.071(9) 0.073(7) 0.082(11) 0.029(8) -0.005(8) 0.033(7)
 C45 0.042(7) 0.042(6) 0.088(10) 0.028(7) 0.015(6) 0.020(5)
 N9 0.064(8) 0.066(7) 0.114(11) 0.015(6) -0.015(7) 0.033(6)
 C12 0.048(8) 0.079(7) 0.066(7) 0.027(6) -0.001(6) 0.026(6)
 C5 0.058(6) 0.031(5) 0.083(10) 0.020(6) 0.016(7) 0.019(5)
 N8 0.063(8) 0.065(7) 0.131(12) 0.009(7) -0.018(8) 0.032(7)
 C10 0.072(8) 0.048(8) 0.064(7) 0.020(7) -0.002(7) 0.014(7)
 C21 0.043(8) 0.042(6) 0.099(10) 0.011(7) 0.007(7) 0.018(6)
 C44 0.040(8) 0.045(6) 0.098(11) 0.026(7) 0.010(7) 0.015(5)
 C4 0.087(8) 0.027(5) 0.076(10) 0.016(6) 0.004(8) 0.012(5)
 C26 0.064(9) 0.052(7) 0.077(9) 0.023(6) -0.004(7) 0.018(6)
 C13 0.074(11) 0.083(7) 0.063(7) 0.032(6) 0.000(7) 0.015(7)
 C27 0.090(12) 0.055(7) 0.094(11) 0.014(7) -0.005(9) 0.021(8)
 C29 0.087(13) 0.080(10) 0.097(13) 0.014(8) -0.033(10) 0.006(9)
 C30 0.066(10) 0.067(8) 0.099(11) 0.026(7) -0.023(8) 0.004(8)
 C8 0.051(8) 0.081(11) 0.096(13) 0.041(10) -0.004(8) 0.009(7)
 C28 0.088(12) 0.063(9) 0.101(13) 0.017(9) -0.012(9) 0.001(8)
 C14 0.088(12) 0.086(8) 0.073(8) 0.028(6) 0.004(8) 0.009(8)
 C19 0.114(16) 0.088(11) 0.131(17) 0.034(10) 0.033(13) 0.011(10)
 C18 0.13(2) 0.084(12) 0.155(19) 0.040(12) 0.024(16) 0.006(12)
 C15 0.17(2) 0.115(16) 0.078(11) 0.007(10) 0.023(13) 0.005(14)
 C17 0.17(3) 0.101(17) 0.132(18) 0.012(14) 0.002(17) 0.008(14)
 C16 0.21(3) 0.121(18) 0.101(17) -0.004(12) 0.030(18) -0.004(17)
 C46 0.101(17) 0.113(14) 0.097(14) 0.039(10) 0.024(12) 0.058(14)
 N16 0.21(3) 0.127(15) 0.134(19) 0.016(12) -0.005(18) 0.070(17)
 C47 0.21(3) 0.132(19) 0.12(2) 0.008(14) 0.06(2) 0.06(2)

_geom_special_details
;
 All esds (except the esd in the dihedral angle between two l.s. planes)
 are estimated using the full covariance matrix.  The cell esds are taken
 into account individually in the estimation of esds in distances, angles
 and torsion angles; correlations between esds in cell parameters are only
 used when they are defined by crystal symmetry.  An approximate (isotropic)
 treatment of cell esds is used for estimating esds involving l.s. planes.
;
loop_
  _geom_bond_atom_site_label_1
  _geom_bond_atom_site_label_2
  _geom_bond_distance
  _geom_bond_site_symmetry_2
  _geom_bond_publ_flag
 Au2 I3 2.6409(9) 2_666 ?
 Au2 I3 2.6409(9) . ?
 Au2 C31 2.050(10) . ?
 Au2 C31 2.050(10) 2_666 ?
 Au1 I2 2.6324(9) . ?
 Au1 I1 2.6390(10) . ?
 Au1 C1 2.030(11) . ?
 Au1 C2 2.047(11) . ?
 N12 C31 1.331(14) . ?
 N12 C35 1.463(14) . ?
 N12 C32 1.387(15) . ?
 N11 C31 1.340(13) . ?
 N11 C34 1.457(15) . ?
 N11 C33 1.369(15) . ?
 N1 C1 1.356(16) . ?
 N1 C3 1.374(18) . ?
 N1 C8 1.48(2) . ?
 N3 C2 1.326(15) . ?
 N3 C20 1.469(17) . ?
 N3 C5 1.393(15) . ?
 N15 N14 1.336(14) . ?
 N15 C40 1.427(15) . ?
 N15 C39 1.341(17) . ?
 N4 C2 1.336(16) . ?
 N4 C6 1.370(17) . ?
 N4 C7 1.457(18) . ?
 N13 N14 1.308(15) . ?
 N13 C38 1.367(17) . ?
 C38 C39 1.351(17) . ?
 C38 C37 1.498(17) . ?
 C1 N2 1.316(16) . ?
 C40 C41 1.375(17) . ?
 C40 C45 1.387(19) . ?
 C39 H39 0.9300 . ?
 N2 C9 1.466(17) . ?
 N2 C4 1.381(16) . ?
 N10 C24 1.354(18) . ?
 N10 C25 1.438(19) . ?
 N10 N9 1.333(17) . ?
 C41 H41 0.9300 . ?
 C41 C42 1.402(19) . ?
 C35 H35A 0.9700 . ?
 C35 H35B 0.9700 . ?
 C35 C36 1.515(19) . ?
 C37 H37A 0.9700 . ?
 C37 H37B 0.9700 . ?
 C37 C36 1.523(16) . ?
 C34 H34A 0.9600 . ?
 C34 H34B 0.9600 . ?
 C34 H34C 0.9600 . ?
 C32 H32 0.9300 . ?
 C32 C33 1.338(17) . ?
 C43 H43 0.9300 . ?
 C43 C42 1.35(2) . ?
 C43 C44 1.37(2) . ?
 N7 N6 1.309(19) . ?
 N7 C13 1.34(2) . ?
 N7 C14 1.43(2) . ?
 C3 H3 0.9300 . ?
 C3 C4 1.34(2) . ?
 C20 H20A 0.9700 . ?
 C20 H20B 0.9700 . ?
 C20 C21 1.52(2) . ?
 C24 H24 0.9300 . ?
 C24 C23 1.337(19) . ?
 C33 H33 0.9300 . ?
 C9 H9A 0.9700 . ?
 C9 H9B 0.9700 . ?
 C9 C10 1.517(19) . ?
 C42 H42 0.9300 . ?
 C22 H22A 0.9700 . ?
 C22 H22B 0.9700 . ?
 C22 C23 1.48(2) . ?
 C22 C21 1.52(2) . ?
 C23 N8 1.364(19) . ?
 N6 N5 1.31(2) . ?
 C6 H6 0.9300 . ?
 C6 C5 1.31(2) . ?
 C36 H36A 0.9700 . ?
 C36 H36B 0.9700 . ?
 C25 C26 1.37(2) . ?
 C25 C30 1.38(2) . ?
 N5 C12 1.35(2) . ?
 C7 H7A 0.9600 . ?
 C7 H7B 0.9600 . ?
 C7 H7C 0.9600 . ?
 C11 H11A 0.9700 . ?
 C11 H11B 0.9700 . ?
 C11 C12 1.48(2) . ?
 C11 C10 1.53(2) . ?
 C45 H45 0.9300 . ?
 C45 C44 1.380(19) . ?
 N9 N8 1.33(2) . ?
 C12 C13 1.35(2) . ?
 C5 H5 0.9300 . ?
 C10 H10A 0.9700 . ?
 C10 H10B 0.9700 . ?
 C21 H21A 0.9700 . ?
 C21 H21B 0.9700 . ?
 C44 H44 0.9300 . ?
 C4 H4 0.9300 . ?
 C26 H26 0.9300 . ?
 C26 C27 1.39(2) . ?
 C13 H13 0.9300 . ?
 C27 H27 0.9300 . ?
 C27 C28 1.33(3) . ?
 C29 H29 0.9300 . ?
 C29 C30 1.38(3) . ?
 C29 C28 1.35(3) . ?
 C30 H30 0.9300 . ?
 C8 H8A 0.9600 . ?
 C8 H8B 0.9600 . ?
 C8 H8C 0.9600 . ?
 C28 H28 0.9300 . ?
 C14 C19 1.28(3) . ?
 C14 C15 1.43(3) . ?
 C19 H19 0.9300 . ?
 C19 C18 1.41(3) . ?
 C18 H18 0.9300 . ?
 C18 C17 1.37(4) . ?
 C15 H15 0.9300 . ?
 C15 C16 1.34(3) . ?
 C17 H17 0.9300 . ?
 C17 C16 1.38(4) . ?
 C16 H16 0.9300 . ?
 C46 N16 1.15(3) . ?
 C46 C47 1.42(3) . ?
 C47 H47A 0.9600 . ?
 C47 H47B 0.9600 . ?
 C47 H47C 0.9600 . ?

loop_
  _geom_angle_atom_site_label_1
  _geom_angle_atom_site_label_2
  _geom_angle_atom_site_label_3
  _geom_angle
  _geom_angle_site_symmetry_1
  _geom_angle_site_symmetry_3
  _geom_angle_publ_flag
 I3 Au2 I3 180.00(3) . 2_666 ?
 C31 Au2 I3 91.3(3) 2_666 . ?
 C31 Au2 I3 88.7(3) 2_666 2_666 ?
 C31 Au2 I3 88.7(3) . . ?
 C31 Au2 I3 91.3(3) . 2_666 ?
 C31 Au2 C31 180.0 2_666 . ?
 I2 Au1 I1 179.59(4) . . ?
 C1 Au1 I2 86.4(3) . . ?
 C1 Au1 I1 93.7(3) . . ?
 C1 Au1 C2 174.3(4) . . ?
 C2 Au1 I2 89.8(3) . . ?
 C2 Au1 I1 90.0(3) . . ?
 C31 N12 C35 126.6(9) . . ?
 C31 N12 C32 109.9(9) . . ?
 C32 N12 C35 123.2(10) . . ?
 C31 N11 C34 125.2(9) . . ?
 C31 N11 C33 109.2(9) . . ?
 C33 N11 C34 125.5(9) . . ?
 C1 N1 C3 109.7(12) . . ?
 C1 N1 C8 123.9(12) . . ?
 C3 N1 C8 126.4(13) . . ?
 C2 N3 C20 125.0(10) . . ?
 C2 N3 C5 109.2(11) . . ?
 C5 N3 C20 125.8(11) . . ?
 N14 N15 C40 119.5(11) . . ?
 N14 N15 C39 109.5(10) . . ?
 C39 N15 C40 130.9(10) . . ?
 N12 C31 Au2 128.0(8) . . ?
 N12 C31 N11 106.8(9) . . ?
 N11 C31 Au2 125.1(8) . . ?
 C2 N4 C6 109.1(11) . . ?
 C2 N4 C7 125.0(11) . . ?
 C6 N4 C7 125.8(12) . . ?
 N14 N13 C38 109.9(10) . . ?
 N13 N14 N15 107.2(11) . . ?
 N13 C38 C37 122.4(11) . . ?
 C39 C38 N13 106.0(11) . . ?
 C39 C38 C37 131.4(12) . . ?
 N1 C1 Au1 124.2(9) . . ?
 N2 C1 Au1 129.9(9) . . ?
 N2 C1 N1 105.5(10) . . ?
 C41 C40 N15 119.9(12) . . ?
 C41 C40 C45 120.8(12) . . ?
 C45 C40 N15 119.3(11) . . ?
 N15 C39 C38 107.4(11) . . ?
 N15 C39 H39 126.3 . . ?
 C38 C39 H39 126.3 . . ?
 C1 N2 C9 124.7(10) . . ?
 C1 N2 C4 111.4(12) . . ?
 C4 N2 C9 123.8(12) . . ?
 C24 N10 C25 129.9(12) . . ?
 N9 N10 C24 109.1(12) . . ?
 N9 N10 C25 121.0(12) . . ?
 N3 C2 Au1 128.9(9) . . ?
 N3 C2 N4 106.8(10) . . ?
 N4 C2 Au1 124.3(9) . . ?
 C40 C41 H41 120.9 . . ?
 C40 C41 C42 118.2(13) . . ?
 C42 C41 H41 120.9 . . ?
 N12 C35 H35A 109.5 . . ?
 N12 C35 H35B 109.5 . . ?
 N12 C35 C36 110.9(10) . . ?
 H35A C35 H35B 108.1 . . ?
 C36 C35 H35A 109.5 . . ?
 C36 C35 H35B 109.5 . . ?
 C38 C37 H37A 108.5 . . ?
 C38 C37 H37B 108.5 . . ?
 C38 C37 C36 115.0(11) . . ?
 H37A C37 H37B 107.5 . . ?
 C36 C37 H37A 108.5 . . ?
 C36 C37 H37B 108.5 . . ?
 N11 C34 H34A 109.5 . . ?
 N11 C34 H34B 109.5 . . ?
 N11 C34 H34C 109.5 . . ?
 H34A C34 H34B 109.5 . . ?
 H34A C34 H34C 109.5 . . ?
 H34B C34 H34C 109.5 . . ?
 N12 C32 H32 127.0 . . ?
 C33 C32 N12 106.0(10) . . ?
 C33 C32 H32 127.0 . . ?
 C42 C43 H43 120.3 . . ?
 C42 C43 C44 119.5(13) . . ?
 C44 C43 H43 120.3 . . ?
 N6 N7 C13 109.4(15) . . ?
 N6 N7 C14 119.0(15) . . ?
 C13 N7 C14 131.5(15) . . ?
 N1 C3 H3 126.4 . . ?
 C4 C3 N1 107.3(12) . . ?
 C4 C3 H3 126.4 . . ?
 N3 C20 H20A 108.8 . . ?
 N3 C20 H20B 108.8 . . ?
 N3 C20 C21 113.7(13) . . ?
 H20A C20 H20B 107.7 . . ?
 C21 C20 H20A 108.8 . . ?
 C21 C20 H20B 108.8 . . ?
 N10 C24 H24 126.4 . . ?
 C23 C24 N10 107.3(12) . . ?
 C23 C24 H24 126.4 . . ?
 N11 C33 H33 126.0 . . ?
 C32 C33 N11 108.0(10) . . ?
 C32 C33 H33 126.0 . . ?
 N2 C9 H9A 109.1 . . ?
 N2 C9 H9B 109.1 . . ?
 N2 C9 C10 112.5(12) . . ?
 H9A C9 H9B 107.8 . . ?
 C10 C9 H9A 109.1 . . ?
 C10 C9 H9B 109.1 . . ?
 C41 C42 H42 119.2 . . ?
 C43 C42 C41 121.6(13) . . ?
 C43 C42 H42 119.2 . . ?
 H22A C22 H22B 107.6 . . ?
 C23 C22 H22A 108.7 . . ?
 C23 C22 H22B 108.7 . . ?
 C23 C22 C21 114.4(14) . . ?
 C21 C22 H22A 108.7 . . ?
 C21 C22 H22B 108.7 . . ?
 C24 C23 C22 132.0(14) . . ?
 C24 C23 N8 107.2(14) . . ?
 N8 C23 C22 120.8(13) . . ?
 N7 N6 N5 107.8(14) . . ?
 N4 C6 H6 125.9 . . ?
 C5 C6 N4 108.2(12) . . ?
 C5 C6 H6 125.9 . . ?
 C35 C36 C37 114.4(12) . . ?
 C35 C36 H36A 108.7 . . ?
 C35 C36 H36B 108.7 . . ?
 C37 C36 H36A 108.7 . . ?
 C37 C36 H36B 108.7 . . ?
 H36A C36 H36B 107.6 . . ?
 C26 C25 N10 120.7(14) . . ?
 C26 C25 C30 119.9(16) . . ?
 C30 C25 N10 119.4(14) . . ?
 N6 N5 C12 109.5(14) . . ?
 N4 C7 H7A 109.5 . . ?
 N4 C7 H7B 109.5 . . ?
 N4 C7 H7C 109.5 . . ?
 H7A C7 H7B 109.5 . . ?
 H7A C7 H7C 109.5 . . ?
 H7B C7 H7C 109.5 . . ?
 H11A C11 H11B 107.5 . . ?
 C12 C11 H11A 108.5 . . ?
 C12 C11 H11B 108.5 . . ?
 C12 C11 C10 115.2(13) . . ?
 C10 C11 H11A 108.5 . . ?
 C10 C11 H11B 108.5 . . ?
 C40 C45 H45 120.6 . . ?
 C44 C45 C40 118.8(13) . . ?
 C44 C45 H45 120.6 . . ?
 N8 N9 N10 107.5(13) . . ?
 N5 C12 C11 124.8(16) . . ?
 C13 C12 N5 106.1(16) . . ?
 C13 C12 C11 129.1(16) . . ?
 N3 C5 H5 126.7 . . ?
 C6 C5 N3 106.7(12) . . ?
 C6 C5 H5 126.7 . . ?
 N9 N8 C23 108.9(13) . . ?
 C9 C10 C11 113.0(14) . . ?
 C9 C10 H10A 109.0 . . ?
 C9 C10 H10B 109.0 . . ?
 C11 C10 H10A 109.0 . . ?
 C11 C10 H10B 109.0 . . ?
 H10A C10 H10B 107.8 . . ?
 C20 C21 C22 116.8(13) . . ?
 C20 C21 H21A 108.1 . . ?
 C20 C21 H21B 108.1 . . ?
 C22 C21 H21A 108.1 . . ?
 C22 C21 H21B 108.1 . . ?
 H21A C21 H21B 107.3 . . ?
 C43 C44 C45 121.2(15) . . ?
 C43 C44 H44 119.4 . . ?
 C45 C44 H44 119.4 . . ?
 N2 C4 H4 127.0 . . ?
 C3 C4 N2 106.0(13) . . ?
 C3 C4 H4 127.0 . . ?
 C25 C26 H26 120.5 . . ?
 C25 C26 C27 119.1(16) . . ?
 C27 C26 H26 120.5 . . ?
 N7 C13 C12 107.2(15) . . ?
 N7 C13 H13 126.4 . . ?
 C12 C13 H13 126.4 . . ?
 C26 C27 H27 119.1 . . ?
 C28 C27 C26 121.8(19) . . ?
 C28 C27 H27 119.1 . . ?
 C30 C29 H29 118.9 . . ?
 C28 C29 H29 118.9 . . ?
 C28 C29 C30 122.3(19) . . ?
 C25 C30 C29 118.1(18) . . ?
 C25 C30 H30 120.9 . . ?
 C29 C30 H30 120.9 . . ?
 N1 C8 H8A 109.5 . . ?
 N1 C8 H8B 109.5 . . ?
 N1 C8 H8C 109.5 . . ?
 H8A C8 H8B 109.5 . . ?
 H8A C8 H8C 109.5 . . ?
 H8B C8 H8C 109.5 . . ?
 C27 C28 C29 119(2) . . ?
 C27 C28 H28 120.6 . . ?
 C29 C28 H28 120.6 . . ?
 C19 C14 N7 124(2) . . ?
 C19 C14 C15 119(2) . . ?
 C15 C14 N7 116.3(19) . . ?
 C14 C19 H19 119.1 . . ?
 C14 C19 C18 122(3) . . ?
 C18 C19 H19 119.1 . . ?
 C19 C18 H18 120.5 . . ?
 C17 C18 C19 119(3) . . ?
 C17 C18 H18 120.5 . . ?
 C14 C15 H15 119.8 . . ?
 C16 C15 C14 120(3) . . ?
 C16 C15 H15 119.8 . . ?
 C18 C17 H17 120.3 . . ?
 C18 C17 C16 119(3) . . ?
 C16 C17 H17 120.3 . . ?
 C15 C16 C17 120(3) . . ?
 C15 C16 H16 120.1 . . ?
 C17 C16 H16 120.1 . . ?
 N16 C46 C47 172(3) . . ?
 C46 C47 H47A 109.5 . . ?
 C46 C47 H47B 109.5 . . ?
 C46 C47 H47C 109.5 . . ?
 H47A C47 H47B 109.5 . . ?
 H47A C47 H47C 109.5 . . ?
 H47B C47 H47C 109.5 . . ?

loop_
  _refln_index_h
  _refln_index_k
  _refln_index_l
  _refln_F_squared_meas
  _refln_F_squared_sigma
 0 0 -2 251.94 13.67
 0 0 -3 443.08 22.11
 0 0 -4 518.8 27.76
 0 0 -5 32.08 8.33
 0 0 -6 2013.92 66.92
 0 0 7 217.2 10.66
 0 0 -7 184.12 22.01
 0 0 7 212.14 25.26
 0 0 8 3122.1 37.71
 0 0 8 3296.45 104.47
 0 0 8 3033.29 41.56
 0 0 -8 3231.92 96.84
 0 0 9 5 2.11
 0 0 9 8.88 2.78
 0 0 10 13.84 4
 0 0 10 15.19 3.36
 0 0 11 1380.41 31.99
 0 0 11 1332.36 28.49
 0 0 12 388.78 17.86
 0 0 13 386.26 18.4
 0 0 14 52.26 7.08
 0 0 15 54.66 7.62
 0 0 16 38.84 6.74
 0 0 17 291.56 18.25
 0 0 -18 305.42 18.09
 0 0 -18 332.38 19.67
 0 0 -19 291.84 18.74
 0 0 -19 293.5 16.8
 0 0 -19 254.86 16.6
 0 0 -19 297.94 17.77
 0 0 -20 8.54 3.57
 0 0 -20 11.81 4.5
 0 0 -20 7.37 3.28
 0 0 -20 9.39 3.5
 0 0 20 6.14 2.87
 0 0 -21 93.17 9.98
 0 0 21 100.82 11.36
 0 0 -21 108.41 11.49
 0 0 -21 98.99 10.03
 0 0 22 72.16 9.32
 0 0 -22 63 8.09
 0 0 -22 70.43 8.7
 0 0 -22 69.43 8.99
 0 0 -23 33.71 5.93
 0 0 23 30.51 6.07
 0 0 -23 29.57 6.26
 0 0 -23 35.95 6.19
 0 0 24 14.4 3.61
 0 0 -24 23.7 5.21
 0 0 -24 12.99 3.99
 0 0 -24 15.28 4.2
 0 0 -24 24.41 5.56
 0 0 24 20.93 4.8
 0 0 -25 13.13 3.51
 0 0 25 15 3.69
 0 0 25 14.37 3.35
 0 0 -25 14.46 3.86
 0 0 -25 15.94 4.11
 0 0 -25 20.02 4.06
 0 -1 -25 2.83 2.17
 0 -1 -25 5.41 2.64
 0 -1 -25 6.48 2.96
 0 -1 -25 4.61 2.47
 0 -1 -25 5.99 2.74
 0 -1 -24 21.92 4.72
 0 -1 -24 19.88 4.92
 0 -1 -24 24.13 4.77
 0 1 24 18.83 4.12
 0 -1 -24 20.09 4.45
 0 -1 -23 -1.07 2.61
 0 1 23 -0.08 1.87
 0 -1 -23 4.22 3.03
 0 -1 -23 -0.82 2.13
 0 -1 -22 1.56 2.75
 0 -1 -22 8.22 3.45
 0 -1 -22 5.32 2.98
 0 1 22 8.27 3.44
 0 -1 -21 33.3 6.21
 0 -1 -21 23.61 5.94
 0 -1 -21 22.12 4.87
 0 -1 -21 24.04 5.08
 0 -1 -20 42.27 7.51
 0 -1 -20 34.12 6.26
 0 -1 -20 47.42 7.1
 0 -1 -20 46.61 7.27
 0 -1 -20 39.24 6.41
 0 -1 -19 2.87 2.45
 0 -1 -19 9.8 3.34
 0 -1 -19 9.8 3.76
 0 -1 -19 12.21 3.82
 0 1 19 13.15 3.98
 0 -1 -19 7.04 3.51
 0 1 18 133.52 12.87
 0 -1 -18 128.2 12.07
 0 -1 -18 124.55 11.7
 0 -1 -18 135.91 12.81
 0 -1 -18 122.63 10.87
 0 -1 -18 107.32 10.57
 0 1 17 209.53 15.8
 0 1 16 193.48 14.96
 0 1 15 327.75 18.68
 0 1 14 127.72 11.43
 0 1 13 2.02 2.27
 0 1 12 175.9 12.18
 0 1 11 3.17 2.55
 0 1 10 1.88 1.76
 0 1 10 2.44 2.22
 0 1 9 1875.72 35.08
 0 1 9 1936.02 31.52
 0 1 8 281.06 11.3
 0 1 8 236.36 12.24
 0 1 7 891.8 18.35
 0 -1 -7 867.04 45.87
 0 1 7 851.78 21.38
 0 1 6 293.87 25.32
 0 1 6 278.62 11.4
 0 -1 -6 267.63 23.29
 0 -1 -5 394.48 25.35
 0 -1 -4 315.29 19.94
 0 -1 -3 2.65 2.01
 0 -1 -2 115.41 8.86
 0 -1 -1 776.69 18.8
 0 -1 0 193.65 8.46
 0 1 -1 5.51 1.9
 0 -1 2 1792.26 26.82
 0 1 -2 1784.66 37.01
 0 -1 3 22.06 3.49
 0 1 -3 25.59 5.91
 0 -1 4 54.7 7.21
 0 1 -4 44.98 8.8
 0 1 -5 4.14 3.41
 0 -1 5 3 2.61
 0 -1 6 118.08 14.47
 0 -1 6 113.5 6.97
 0 -1 7 65.75 5.66
 0 -1 7 49.79 10.58
 0 1 -7 43.21 11.84
 0 -1 7 39.4 11.5
 0 -1 7 54.81 5.47
 0 -1 8 2709.22 38.6
 0 1 -8 2719.6 90.16
 0 -1 8 2540.24 92.24
 0 -1 8 2585.32 35.67
 0 -1 9 730.44 43.51
 0 -1 9 736.83 21.48
 0 -1 9 800.5 20.9
 0 -1 10 3670.2 100.62
 0 -1 10 3562.82 48.93
 0 -1 11 4.19 2.24
 0 -1 11 5.59 2.95
 0 -1 12 121.57 9.09
 0 -1 12 137.61 10.55
 0 -1 13 23.78 4.9
 0 -1 14 81.52 8.83
 0 -1 15 53.59 7.93
 0 -1 16 460.13 22.23
 0 -1 17 173.96 14.22
 0 -1 18 173.18 14.38
 0 1 -19 115.92 12.03
 0 1 -19 109.08 10.35
 0 1 -19 108.2 10.83
 0 -1 19 121.1 12.13
 0 1 -20 1.61 1.87
 0 -1 20 3.25 2.56
 0 1 -20 0.15 2.33
 0 1 -20 1.57 2.9
 0 -1 20 2.96 2.58
 0 -1 20 1.03 2.64
 0 1 -21 11.31 4.27
 0 1 -21 10.01 3.6
 0 -1 21 10.33 3.87
 0 1 -21 6.54 3.32
 0 -1 22 45.48 7.62
 0 1 -22 43.86 7.75
 0 1 -22 42.57 6.99
 0 1 -22 34.32 6.18
 0 1 -23 14.68 4.13
 0 -1 23 12.26 4.12
 0 1 -23 10.08 4.54
 0 1 -23 15.13 4.02
 0 1 -24 1.14 2.76
 0 1 -24 5.55 3.38
 0 -1 24 1.92 2.36
 0 1 -24 -0.5 2.02
 0 1 -24 -2.47 2.77
 0 -1 24 0.25 1.76
 0 -1 25 20.82 3.97
 0 1 -25 27.61 5.19
 0 1 -25 32.36 5.8
 0 1 -25 23.49 4.65
 0 -1 25 24.16 4.99
 0 1 -25 25.96 4.87
 0 1 -26 30.24 4.56
 0 -1 26 42.81 6.03
 0 1 -26 45.6 5.67
 0 1 -26 49 6.29
 0 -1 26 37.62 5.25
 0 1 -26 33.62 4.87
 0 -2 -24 14.52 3.56
 0 -2 -24 14.73 3.46
 0 -2 -24 6.2 2.95
 0 -2 -24 7.29 2.49
 0 2 23 7.58 2.8
 0 -2 -23 9.31 3.28
 0 -2 -23 11.42 3.55
 0 -2 -23 3.84 2.36
 0 2 22 10 3.51
 0 -2 -22 9.49 3.38
 0 -2 -22 5.47 3.08
 0 -2 -22 7.18 2.95
 0 -2 -21 21.47 4.89
 0 -2 -21 26.13 5.45
 0 -2 -21 15.92 4.79
 0 -2 -21 26.55 5.39
 0 -2 -21 25.99 5.74
 0 -2 -20 172.59 12.69
 0 -2 -20 183.28 14.68
 0 -2 -20 141.52 12.19
 0 -2 -20 165.28 13.47
 0 -2 -20 167.07 13.69
 0 -2 -19 35.31 6.19
 0 -2 -19 38.22 6.92
 0 -2 -19 45.23 7.59
 0 -2 -19 41.96 7.41
 0 -2 -19 41.61 6.9
 0 -2 -18 340.82 19.52
 0 -2 -18 351.01 18.32
 0 -2 -18 332.19 18.88
 0 -2 -18 350 19.48
 0 -2 -18 373.11 21.26
 0 -2 -17 100.7 10.15
 0 2 17 88.82 10.83
 0 -2 -17 140.85 13.06
 0 -2 -17 91.59 10.2
 0 -2 -17 139.75 12.57
 0 -2 -17 98.04 10.34
 0 2 16 102.16 11.06
 0 2 15 62.04 8.51
 0 2 14 7.47 3.74
 0 2 13 1.64 1.83
 0 2 12 239.06 14.97
 0 2 11 314.03 16.44
 0 2 10 444.7 16.28
 0 2 10 375.21 17.43
 0 2 9 7.09 2.13
 0 2 9 9.66 3.1
 0 -2 -8 9.79 2.42
 0 2 8 12.35 2.64
 0 2 8 13.21 3.43
 0 2 7 2914.88 41.16
 0 -2 -7 2744.91 35.24
 0 2 6 533.8 16.53
 0 -2 -6 557.92 33.69
 0 2 6 581.56 36.76
 0 2 5 13.67 2.66
 0 -2 -5 13.75 4.98
 0 2 5 12.1 2.49
 0 2 5 17.5 5.97
 0 -2 -4 11.24 4.12
 0 2 4 14.33 2.28
 0 2 4 8.71 4.09
 0 -2 -3 18.82 4.97
 0 -2 -2 231.29 14.63
 0 -2 -1 140.06 10.51
 0 -2 0 508.44 19.38
 0 2 -1 5856.23 66.41
 0 -2 2 674.27 25.68
 0 2 -2 670.53 25.77
 0 -2 3 170.77 14.3
 0 2 -3 176.13 15.43
 0 2 -3 191.9 12.53
 0 2 -4 359.29 24.31
 0 2 -4 330.59 15.4
 0 -2 4 319.47 21.87
 0 2 -5 460.36 31.13
 0 -2 5 452.76 20.86
 0 -2 6 1304.28 22.55
 0 -2 6 1349.66 56.61
 0 -2 6 1373.81 39.71
 0 2 -6 1373.92 59.4
 0 -2 7 20.67 3.57
 0 2 -7 27.87 9.65
 0 -2 7 28.22 3.8
 0 -2 7 26.28 9.24
 0 -2 7 33.94 7.21
 0 -2 8 357.27 14
 0 -2 8 322.22 23.32
 0 -2 8 322.35 33.11
 0 -2 8 292.63 13
 0 2 -8 325.52 34.01
 0 -2 9 214.26 20.33
 0 -2 9 175.27 10.49
 0 -2 9 214.17 11.55
 0 -2 10 50.03 10.56
 0 -2 10 37.29 5.29
 0 -2 10 51.44 6.13
 0 -2 11 532.51 19.4
 0 -2 11 550.74 20.38
 0 -2 12 579.13 21.63
 0 -2 12 528.2 20.2
 0 -2 13 267.34 15.59
 0 -2 13 248.68 14.6
 0 -2 14 657.19 25.09
 0 -2 15 448.79 21.15
 0 -2 16 237.89 15.91
 0 -2 17 69.69 9.33
 0 -2 18 262.02 16.69
 0 -2 18 273.92 17.91
 0 2 -19 326.91 18.56
 0 -2 19 356.07 20.04
 0 -2 19 378.16 22.37
 0 2 -19 379.84 19.64
 0 -2 19 394.81 21.79
 0 2 -20 181.57 14
 0 2 -20 161.22 14.14
 0 2 -20 190.06 13.81
 0 -2 20 161.92 14.46
 0 -2 20 225.47 16.11
 0 -2 20 255.39 17.59
 0 2 -21 6.13 2.99
 0 2 -21 5.79 3.09
 0 2 -21 5.72 3.33
 0 -2 21 7.45 3.18
 0 -2 21 5.8 2.57
 0 -2 21 5.33 2.86
 0 2 -22 35.49 6.44
 0 2 -22 29.15 5.73
 0 2 -22 30.83 5.88
 0 -2 22 35.39 6.95
 0 2 -22 38.22 7.29
 0 2 -23 40.41 6.44
 0 -2 23 43.47 6.68
 0 2 -23 51.11 7.54
 0 2 -23 54.69 8.48
 0 -2 23 47.62 7.73
 0 2 -23 45.59 7.09
 0 2 -24 56.4 7.75
 0 -2 24 52.11 6.77
 0 2 -24 64.12 7.92
 0 -2 24 61.95 8.38
 0 2 -24 61.27 8.29
 0 2 -24 56.1 7.31
 0 2 -25 20.04 5.01
 0 2 -25 11.84 3.5
 0 2 -25 5.74 3.15
 0 -2 25 14.62 4.19
 0 2 -25 15.72 4.7
 0 -2 25 10.6 2.96
 0 -2 25 12.12 3.71
 0 -2 26 3 2.38
 0 -2 26 4.12 2.26
 0 2 -26 3.73 2.18
 0 2 -26 3.84 2.97
 0 2 -26 1.65 2.61
 0 2 -26 1.3 1.77
 0 -3 -23 24.32 4.63
 0 -3 -23 27.32 4.61
 0 -3 -23 27.37 4.8
 0 -3 -23 31.81 5.92
 0 -3 -22 3.72 2.24
 0 3 22 4.17 2.36
 0 -3 -22 5.47 2.06
 0 -3 -22 10.43 3.49
 0 -3 -22 6.13 2.54
 0 -3 -21 1.67 2.3
 0 -3 -21 -1.4 2
 0 -3 -21 1.38 2.34
 0 -3 -21 2.15 1.98
 0 -3 -21 -0.34 2.51
 0 -3 -20 22.97 5.08
 0 -3 -20 22.13 5.07
 0 -3 -20 24.57 5.79
 0 -3 -20 12.22 4.42
 0 -3 -20 27.76 5.66
 0 -3 -19 73.66 9.6
 0 -3 -19 63.2 8.75
 0 -3 -19 63.66 8.42
 0 -3 -19 71 8.49
 0 -3 -19 70.39 8.94
 0 -3 -18 9.52 3.21
 0 -3 -18 3.76 3.06
 0 -3 -18 10.63 4.55
 0 -3 -18 8.8 3.71
 0 -3 -18 7.91 3.44
 0 3 18 16.61 5.11
 0 3 17 57.71 9.17
 0 -3 -17 83.33 10.47
 0 -3 -17 78.1 10.13
 0 -3 -17 55.06 7.74
 0 -3 -17 60.64 8.56
 0 -3 -17 58.88 8.4
 0 -3 -16 412.19 21.65
 0 -3 -16 480.8 21.52
 0 -3 -16 447.08 22.4
 0 -3 -16 391.54 21
 0 3 15 154.9 14.22
 0 3 14 165.02 14.12
 0 3 13 165.77 13.67
 0 3 12 61.36 8.57
 0 3 11 53.58 7.61
 0 3 10 4.79 3.23
 0 3 9 27.14 4.21
 0 3 9 30.25 5.36
 0 -3 -9 23.04 3.74
 0 3 8 1227.04 30.48
 0 -3 -8 1155.36 26.27
 0 -3 -7 67.55 6.7
 0 3 7 74.8 5.99
 0 3 7 65.97 6.92
 0 3 6 72.69 6.71
 0 3 6 75.37 6.81
 0 3 6 83.16 5.87
 0 3 5 0.6 1.26
 0 -3 -5 1.06 2.68
 0 3 5 1.1 1.38
 0 3 5 -0.11 2.69
 0 3 4 632.07 33.33
 0 -3 -4 625.41 32.76
 0 3 4 608.23 15.97
 0 3 4 591.01 15.15
 0 3 3 53.32 4.24
 0 3 3 47.07 8.61
 0 -3 -3 43.84 8.47
 0 3 3 51.03 4.43
 0 3 2 79.87 4.53
 0 3 2 72.25 9.92
 0 -3 -2 81.02 10.54
 0 -3 -1 51.22 8.05
 0 -3 0 32.51 6.35
 0 3 -1 1312.92 37.98
 0 -3 1 1352.41 39.72
 0 -3 2 426.43 23.52
 0 3 -2 430.13 23.05
 0 -3 3 2216.17 57.26
 0 3 -3 2324.81 59.06
 0 3 -4 181.46 18.55
 0 -3 4 159.41 16.32
 0 3 -4 182.89 14.64
 0 -3 5 7.94 2.06
 0 3 -5 4.41 4.81
 0 -3 5 1.83 2.75
 0 3 -5 9.13 2.02
 0 3 -5 6.16 3.38
 0 3 -6 24.92 8.88
 0 3 -6 19.72 5.06
 0 -3 6 21.58 2.98
 0 3 -6 26.76 3.44
 0 -3 6 27.29 4.38
 0 -3 6 22.31 7.47
 0 -3 7 9.51 2.42
 0 3 -7 5.8 5.47
 0 -3 7 7.84 2.15
 0 -3 7 4.2 3.63
 0 -3 7 11.22 3.08
 0 3 -8 677.69 51.52
 0 -3 8 595.08 17.26
 0 -3 8 669.29 21.83
 0 -3 8 645.4 47.44
 0 -3 8 671.35 18.84
 0 -3 9 1869.42 32.28
 0 -3 9 1809.08 37.17
 0 -3 9 2121.64 35.91
 0 -3 9 2147.33 64.98
 0 -3 10 467.89 19.79
 0 -3 10 460.55 18.14
 0 -3 11 1422.57 30.93
 0 -3 11 1442.41 35.3
 0 -3 12 28.6 4.69
 0 -3 12 36 5.66
 0 -3 12 28.22 5.33
 0 -3 13 54.41 7.69
 0 -3 13 42.78 5.82
 0 -3 13 55.77 7.24
 0 -3 14 5.82 2.81
 0 -3 14 7.68 3.27
 0 -3 14 9.47 3.26
 0 -3 15 89.6 9.6
 0 -3 15 72.75 8.4
 0 -3 16 2.66 2.43
 0 -3 16 6.54 3.19
 0 -3 17 92.81 10.14
 0 -3 17 74.07 8.96
 0 -3 18 162.76 13.51
 0 -3 18 180.77 14.47
 0 3 -19 4.07 2.61
 0 -3 19 1.1 1.78
 0 -3 19 9.78 4.4
 0 -3 19 1.77 2.45
 0 -3 20 97.53 11
 0 3 -20 64.74 9.22
 0 3 -20 75.13 9.04
 0 3 -20 72.03 9.2
 0 -3 20 68.92 9.89
 0 -3 20 100.27 10.86
 0 3 -20 70.07 8.92
 0 3 -21 15.97 4.63
 0 -3 21 8.01 2.83
 0 3 -21 18.05 4.65
 0 -3 21 11.91 4.04
 0 -3 21 14.33 4.58
 0 3 -21 9.69 3.76
 0 3 -21 16.43 4.89
 0 -3 21 12.57 3.89
 0 -3 22 -2.55 3.24
 0 3 -22 -0.37 2.84
 0 -3 22 0.15 2.19
 0 3 -22 -0.09 1.99
 0 3 -22 9.17 3.94
 0 3 -22 -1.75 3.45
 0 3 -22 -1.1 2.74
 0 -3 23 14.4 4.45
 0 3 -23 15.88 4.14
 0 3 -23 17.93 5.15
 0 3 -23 15.76 4.55
 0 -3 23 15.59 4.58
 0 3 -23 15.82 5.43
 0 3 -24 12.63 4.14
 0 -3 24 13.64 4.74
 0 3 -24 7.95 4.16
 0 -3 24 17.23 4.18
 0 3 -24 14.96 4.9
 0 -3 24 17.94 4.98
 0 3 -24 17.29 4.27
 0 3 -25 20.91 4.75
 0 -3 25 30.22 5.92
 0 3 -25 20.88 4.23
 0 3 -25 32.97 6.14
 0 -3 25 22.44 4.27
 0 -3 25 29.12 5.53
 0 3 -25 24.63 5.13
 0 3 -26 14.4 4.02
 0 3 -26 11.68 3.44
 0 3 -26 21.48 4.16
 0 -3 26 23.37 4.92
 0 -3 26 19.15 3.92
 0 -4 -23 7.28 3.19
 0 -4 -23 14.54 3.25
 0 -4 -23 14.88 3.54
 0 -4 -22 0.93 1.41
 0 -4 -22 1.8 3.72
 0 -4 -22 -1.13 2.08
 0 -4 -22 -1.84 2.24
 0 -4 -22 -0.89 1.85
 0 -4 -21 0.66 1.65
 0 -4 -21 -0.37 2.33
 0 -4 -21 0.17 1.98
 0 -4 -21 0.92 2.38
 0 -4 -21 2.27 2.03
 0 -4 -20 16.68 4.39
 0 -4 -20 18.98 4.51
 0 -4 -20 23.35 5.31
 0 -4 -20 22.53 4.95
 0 -4 -20 13.47 4.33
 0 -4 -19 87.68 9.91
 0 -4 -19 112.01 11.33
 0 -4 -19 93.3 10.35
 0 -4 -19 91.67 9.68
 0 -4 -19 92.84 10.4
 0 -4 -18 127.06 12.11
 0 -4 -18 135.04 12.73
 0 -4 -18 108.98 11.26
 0 -4 -18 127.34 12.09
 0 -4 -18 136.19 11.96
 0 -4 -17 385.4 21.11
 0 -4 -17 401.08 21.98
 0 -4 -17 422.56 20.71
 0 -4 -17 366.39 20.08
 0 -4 -17 374.24 21.3
 0 -4 -16 37.3 7.49
 0 -4 -16 37.79 6.43
 0 -4 -16 36.69 7.09
 0 4 16 35.07 7.43
 0 -4 -15 63.19 9.8
 0 -4 -15 60.86 8.94
 0 -4 -15 61.59 8.68
 0 -4 -15 64.17 8.55
 0 4 15 68.86 10.12
 0 4 14 252.47 18.5
 0 4 13 6.52 3.77
 0 4 12 19.77 5.71
 0 4 11 38.89 7.55
 0 4 10 340.68 19.42
 0 4 9 420.5 20.88
 0 -4 -9 411.38 17.3
 0 -4 -8 95.38 8.52
 0 4 8 107.96 10.14
 0 4 8 93.55 7.57
 0 4 7 125.2 8.02
 0 4 7 136.89 10.68
 0 -4 -7 116.41 9.86
 0 4 7 119.81 9.17
 0 4 6 3633.66 52
 0 4 6 3702.9 47.06
 0 4 5 1153.7 24.36
 0 4 5 1174.68 27.28
 0 4 4 18.57 3.31
 0 4 4 14.11 2.83
 0 4 3 1.81 1.15
 0 4 3 1.65 2.81
 0 4 3 1.14 1.25
 0 -4 -3 0.87 1.78
 0 4 2 13.77 5.23
 0 -4 -2 12.13 4.72
 0 4 2 14.84 2.64
 0 -4 -2 15.67 2.31
 0 4 2 11.99 2.2
 0 4 1 284.61 9.06
 0 -4 -1 313.74 9.49
 0 -4 -1 309.33 22.54
 0 4 1 303.13 22.34
 0 4 1 320.23 10.5
 0 4 0 295.34 21.04
 0 4 0 272.36 8.44
 0 4 0 294.66 21.74
 0 -4 0 333.15 23
 0 -4 0 304.82 9.27
 0 4 -1 677.24 13
 0 -4 1 696.55 14.15
 0 4 -1 671.83 32.12
 0 4 -1 738.7 34.91
 0 -4 1 731.96 34.19
 0 4 -2 4440.08 85.14
 0 4 -2 4564.3 34.4
 0 -4 2 4356.33 36.69
 0 4 -3 390.01 10.58
 0 4 -3 406.98 27.83
 0 -4 3 407.84 11.76
 0 4 -3 387.43 26.26
 0 -4 3 382.82 26.33
 0 4 -4 557.73 33.5
 0 4 -4 478.97 31.45
 0 -4 4 519.58 13.94
 0 4 -4 556.54 13.22
 0 -4 4 514.41 31.6
 0 4 -5 250.9 9.4
 0 4 -5 273.75 20.78
 0 -4 5 250.99 10.13
 0 -4 5 234.05 22.37
 0 4 -5 248.24 24.22
 0 -4 6 5.28 4.11
 0 4 -6 2.72 1.64
 0 4 -6 1.92 2.7
 0 -4 6 1.11 1.42
 0 4 -6 2.55 4.36
 0 4 -7 428.23 25.29
 0 4 -7 477.33 40.55
 0 -4 7 431.55 35.44
 0 4 -7 441.83 14.28
 0 -4 7 422.1 14.27
 0 -4 8 197.32 10.44
 0 4 -8 196.58 10.34
 0 -4 9 688.07 20.51
 0 4 -9 746.22 21.03
 0 4 -10 2.83 2.28
 0 -4 10 1.41 1.66
 0 -4 10 4.92 2.41
 0 -4 11 280.42 14.69
 0 -4 11 274.12 14.34
 0 -4 12 578.1 21.87
 0 -4 12 564.05 22.22
 0 -4 13 762.39 26.37
 0 -4 13 704.19 24.82
 0 -4 14 254.83 15.75
 0 -4 14 219.44 14.55
 0 -4 15 125.23 11.26
 0 -4 15 147.59 12.41
 0 -4 16 334.96 18.98
 0 -4 16 338.34 18.94
 0 -4 17 338.28 19.43
 0 -4 17 367.16 20.14
 0 -4 18 209.93 15.76
 0 -4 18 176.71 14.56
 0 4 -19 107.61 10.7
 0 4 -19 116.08 12.19
 0 4 -19 158.27 13.55
 0 4 -19 166.5 14.38
 0 -4 19 152.51 14.58
 0 -4 19 121.81 11.61
 0 4 -20 367.68 21.68
 0 4 -20 369.39 19.96
 0 4 -20 329.04 19.33
 0 -4 20 309.18 18.96
 0 4 -20 302.15 19.16
 0 -4 20 335.83 21.62
 0 -4 20 354.31 20.9
 0 4 -21 103.55 10.62
 0 -4 21 119.18 12.88
 0 -4 21 99.38 10.55
 0 4 -21 183.04 16.98
 0 4 -21 126.45 12.05
 0 4 -21 129.35 12.62
 0 4 -21 108.86 11.83
 0 -4 21 158.16 13.91
 0 4 -22 20.21 5.03
 0 -4 22 19.17 5.54
 0 4 -22 25.48 6.42
 0 -4 22 17.23 4.5
 0 4 -22 17.57 5.26
 0 4 -22 14.76 4.75
 0 -4 23 16.5 4.06
 0 4 -23 13.79 4.98
 0 -4 23 20.93 5.51
 0 4 -23 17.87 4.61
 0 4 -23 22.49 5.36
 0 -4 23 18.9 5.07
 0 4 -23 15.38 4.73
 0 -4 24 35.3 6.41
 0 -4 24 33.31 5.52
 0 4 -24 30.24 6.19
 0 4 -24 33.09 6.89
 0 4 -24 24.26 5.63
 0 4 -24 33.05 6.44
 0 -4 24 34.88 6.42
 0 4 -25 38.09 6.24
 0 -4 25 55.23 7.33
 0 -4 25 65.9 8.12
 0 4 -25 52.98 7.33
 0 -4 25 47.99 6.16
 0 4 -25 54.04 7.67
 0 4 -25 74.07 8.02
 0 4 -26 6.09 3.15
 0 -4 26 3.88 2.6
 0 -4 26 8.07 3.06
 0 4 -26 8.24 3.25
 0 4 -26 1.71 1.94
 0 4 -27 0.96 1.96
 0 -4 27 7.01 2.71
 0 -4 27 8.96 2.63
 0 4 -27 10.63 3.21
 0 4 -27 7.29 2.64
 0 -5 -22 24.62 4.26
 0 -5 -22 28.63 4.67
 0 -5 -22 26.58 5.5
 0 -5 -21 9.31 2.89
 0 -5 -21 13.27 3.28
 0 -5 -21 8.82 3.14
 0 -5 -21 14.19 5.64
 0 -5 -21 5.61 2.71
 0 -5 -20 1.15 1.57
 0 -5 -20 1.7 2.15
 0 -5 -20 0.26 2.76
 0 -5 -20 2.37 2.64
 0 -5 -20 4.13 2.62
 0 -5 -19 0.42 2.16
 0 -5 -19 0.9 2.91
 0 -5 -19 1.53 1.73
 0 -5 -19 4.65 3.07
 0 -5 -19 0.43 2.58
 0 -5 -18 60.52 8.45
 0 -5 -18 46.84 7.25
 0 -5 -18 59.23 7.85
 0 -5 -18 58.94 8.17
 0 -5 -18 45.67 8.05
 0 -5 -17 0 2.27
 0 -5 -17 6.2 3.8
 0 -5 -17 8.06 4.62
 0 -5 -17 5.91 4.04
 0 -5 -17 0.86 2.48
 0 5 16 3.31 2.49
 0 -5 -16 12.49 4.55
 0 -5 -16 15.2 4.98
 0 -5 -16 19.72 6.05
 0 -5 -16 7.65 3.8
 0 -5 -15 354.11 20.72
 0 -5 -15 392.22 22.4
 0 -5 -15 392.89 20.96
 0 5 14 101.37 12.59
 0 -5 -14 96.47 11.48
 0 -5 -14 99.44 10.95
 0 -5 -14 110.25 11.99
 0 -5 -14 100.34 11.07
 0 5 13 56.64 9.55
 0 5 12 80.91 11.19
 0 5 11 119.13 13.65
 0 5 10 11.15 5.6
 0 -5 -9 0.83 1.72
 0 5 9 4.44 4.18
 0 5 8 290.51 18.72
 0 -5 -8 275.08 16.88
 0 5 7 1111.97 26.09
 0 -5 -7 1136.47 35.49
 0 5 7 1092.46 34.65
 0 5 7 1052.33 28.97
 0 5 6 59.41 6.66
 0 5 6 77.45 8.69
 0 5 5 3.23 2.74
 0 5 5 2.46 1.8
 0 5 4 584.63 20.39
 0 5 4 524.36 17.17
 0 5 3 97.01 6.7
 0 5 3 108.85 8.23
 0 5 2 78.1 5.85
 0 -5 -2 84.16 5.84
 0 5 2 92.3 7.08
 0 5 1 6.72 4.31
 0 5 1 6.49 1.82
 0 5 1 5.93 1.84
 0 -5 -1 6.66 1.71
 0 -5 0 647.21 36.84
 0 5 0 618.57 35.2
 0 -5 0 623.59 15.24
 0 5 0 568.18 14.12
 0 5 0 638.18 37.05
 0 5 -1 9 1.84
 0 5 -1 13.62 5.41
 0 5 -1 17.69 6.65
 0 -5 1 12.85 2.27
 0 -5 2 3261.96 35.76
 0 5 -2 2955.51 78.9
 0 5 -2 3272.37 86.05
 0 5 -3 219.44 22.14
 0 5 -3 229.41 23.53
 0 5 -3 236.74 9.13
 0 -5 3 214.26 9.48
 0 -5 4 3801.59 40.72
 0 5 -4 3451.07 90.56
 0 5 -4 3634.32 36.24
 0 5 -4 3922.8 98.58
 0 -5 4 3451.99 90.21
 0 -5 5 150.92 8.46
 0 5 -5 122.33 6.81
 0 5 -5 160.92 20.11
 0 -5 5 137.74 18.37
 0 5 -5 144.08 19.18
 0 5 -6 36.1 4.03
 0 5 -6 43.56 11.59
 0 5 -6 44.16 9.5
 0 -5 6 38.74 9.92
 0 -5 6 37.48 4.43
 0 5 -7 7.49 3.98
 0 5 -7 12.25 2.75
 0 -5 7 9.69 2.64
 0 -5 8 229.36 11.54
 0 5 -8 261.39 11.87
 0 5 -9 330.27 14.3
 0 -5 9 272.14 13.52
 0 -5 10 1251.32 30.42
 0 5 -10 1321.38 30.15
 0 -5 11 296.71 15.99
 0 5 -11 397.11 17.94
 0 -5 12 680.21 24.74
 0 5 -12 688.16 24.47
 0 -5 13 3.41 2.38
 0 5 -13 5.54 3.04
 0 5 -14 16.55 4.35
 0 -5 14 15.37 4.36
 0 -5 15 2.94 2.29
 0 5 -15 0.14 2.23
 0 -5 16 17.83 4.82
 0 5 -16 18.93 5.08
 0 -5 17 8.72 3.92
 0 5 -17 6.54 3.81
 0 5 -18 3.19 2.56
 0 -5 18 1.72 2.12
 0 5 -19 200.51 16.01
 0 5 -19 174.89 14.26
 0 5 -19 195.29 15.18
 0 5 -19 167.25 15.11
 0 -5 19 185.15 16.38
 0 -5 19 177.07 14.49
 0 -5 19 179.32 15.56
 0 -5 19 211.1 16.45
 0 5 -20 145.18 14.03
 0 5 -20 110.52 11.7
 0 -5 20 121.78 13.33
 0 -5 20 126.45 13.34
 0 5 -20 100.12 11.54
 0 5 -20 152.32 13.32
 0 -5 20 133.9 12.68
 0 -5 20 119.68 12.52
 0 -5 21 91.39 11.39
 0 -5 21 74.8 9.13
 0 5 -21 139.39 14.58
 0 5 -21 103.6 10.96
 0 5 -21 83.77 10.81
 0 -5 21 105.09 11.99
 0 5 -21 72.81 9.13
 0 5 -21 109.11 11.67
 0 -5 21 140.5 13.58
 0 5 -22 24.93 5.7
 0 -5 22 26.36 5.56
 0 -5 22 31.78 6.93
 0 5 -22 43.62 8.22
 0 5 -22 30.63 6.06
 0 5 -22 25.32 6.22
 0 -5 22 28.13 5.91
 0 5 -23 3.18 2.82
 0 -5 23 4.01 2.81
 0 5 -23 0.95 3.39
 0 -5 23 -1.25 2.4
 0 -5 23 1.84 2.64
 0 5 -23 2.86 2.12
 0 5 -23 1.06 2.93
 0 5 -24 4.01 2.93
 0 5 -24 4.53 2.7
 0 -5 24 7.83 3.28
 0 -5 24 3.74 2.57
 0 5 -24 -0.5 2.49
 0 5 -24 0.62 2.03
 0 -5 24 4.08 2.94
 0 -5 25 7.53 2.54
 0 -5 25 7 3
 0 5 -25 3.66 2.53
 0 5 -25 5.71 3.67
 0 5 -25 2.94 2.54
 0 5 -25 5.66 2.88
 0 -5 25 6.27 3.1
 0 -5 26 73.63 7.89
 0 5 -26 53.25 6.57
 0 -5 26 68.73 7.42
 0 5 -26 66.43 7.21
 0 5 -26 77.05 7.41
 0 5 -26 63.14 7.54
 0 5 -27 18.19 3.25
 0 -5 27 15.31 3.26
 0 -6 -20 -0.23 1.53
 0 -6 -20 1.03 2.09
 0 -6 -20 -0.29 2.03
 0 -6 -20 -2.44 2.56
 0 -6 -20 -4.6 4.26
 0 -6 -19 -0.27 2.51
 0 -6 -19 -1.89 2.4
 0 -6 -19 2.13 2.4
 0 -6 -19 -1.62 2.75
 0 -6 -18 24.72 5.87
 0 -6 -18 21.31 4.68
 0 -6 -18 23.68 5.17
 0 -6 -18 22.56 5.17
 0 -6 -17 130.26 12.23
 0 -6 -17 148.04 13.39
 0 -6 -17 145.83 13.04
 0 -6 -17 152.82 12.58
 0 -6 -16 341.89 20.87
 0 -6 -16 314.16 19.23
 0 -6 -16 360.68 19.7
 0 -6 -16 377.67 21.17
 0 -6 -15 3.53 3.29
 0 -6 -15 5.73 3.54
 0 -6 -15 13.3 5.51
 0 -6 -15 3.24 2.66
 0 -6 -15 4.78 4.17
 0 -6 -14 35.58 7.56
 0 -6 -14 32.46 7.46
 0 -6 -14 32.67 6.8
 0 6 14 27.48 7.1
 0 -6 -14 43.01 9.62
 0 -6 -14 31.41 5.97
 0 -6 -13 515.94 33.31
 0 -6 -13 364.58 21.18
 0 -6 -13 334.34 20.83
 0 -6 -13 431.13 24.49
 0 6 13 514.74 29.37
 0 -6 -13 415.41 20.94
 0 6 12 123.27 14.97
 0 6 11 16.89 6.93
 0 6 10 21.78 8.53
 0 6 9 339.09 23.08
 0 -6 -9 266.3 17.63
 0 6 8 455.61 26.04
 0 -6 -8 441.38 23.78
 0 -6 -7 205.5 16.9
 0 6 7 217.5 17.53
 0 6 7 163.91 12.59
 0 6 7 165.5 11.31
 0 6 6 153 11.15
 0 6 6 192.64 15.4
 0 6 5 2625.96 53.44
 0 6 5 2190.04 40.24
 0 6 4 911.24 24.52
 0 6 4 1031.48 31.32
 0 6 3 46.8 5.33
 0 6 3 55.15 6.83
 0 -6 -2 6.85 2
 0 6 2 6.78 2.07
 0 6 2 7.75 2.78
 0 -6 -1 90.94 6.65
 0 6 1 84.73 6.49
 0 6 1 88.77 7.42
 0 6 0 9.24 2.44
 0 6 0 12.2 2.88
 0 -6 0 7.58 2.12
 0 6 -1 117.67 7.19
 0 -6 1 134.37 8.11
 0 6 -2 1619.47 26.14
 0 -6 2 1609.19 28.03
 0 6 -3 1376.05 24.08
 0 -6 3 1445.23 27.01
 0 6 -4 4.27 1.55
 0 -6 4 1.37 1.38
 0 6 -5 423.26 13.59
 0 -6 5 414.95 14.92
 0 6 -6 464.65 14.49
 0 -6 6 476.82 16.09
 0 6 -7 12.55 2.68
 0 -6 7 10.85 2.76
 0 -6 8 55.66 6.05
 0 6 -8 57.24 5.66
 0 6 -9 195.38 11.08
 0 -6 9 176.74 11.04
 0 6 -10 1542.02 32.27
 0 -6 10 1468.03 33.32
 0 6 -11 29.57 5.46
 0 -6 11 17.66 4.28
 0 6 -12 553.11 21.99
 0 -6 12 579.18 23.38
 0 6 -13 895.57 29.64
 0 -6 13 842.54 29.48
 0 6 -14 853.88 30.03
 0 -6 14 922.14 32.08
 0 -6 15 216.2 16.03
 0 6 -15 204.39 15.43
 0 -6 16 82.12 10.23
 0 6 -16 86.89 10.45
 0 6 -17 256.48 18.07
 0 -6 17 257.78 18.24
 0 -6 18 400.08 22.91
 0 6 -18 355.05 21.09
 0 -6 19 205.75 17.01
 0 -6 19 166.35 14.92
 0 6 -19 182.8 15.16
 0 -6 19 221.36 16.64
 0 6 -19 249.57 17.02
 0 -6 19 213.99 18.47
 0 6 -19 240.54 18.17
 0 6 -19 247.71 21.27
 0 6 -19 156.66 14.33
 0 6 -20 67.78 9.56
 0 -6 20 49.68 8.9
 0 -6 20 49.62 8.25
 0 6 -20 43.18 7.96
 0 6 -20 26.48 5.78
 0 -6 20 38.04 6.86
 0 6 -20 53.95 8.15
 0 6 -20 78.96 11.48
 0 -6 20 89.13 10.95
 0 -6 21 255 17.18
 0 6 -21 302.01 21.25
 0 6 -21 262.67 18.58
 0 6 -21 260.04 17.66
 0 -6 21 249.16 18.7
 0 6 -21 279.1 17.71
 0 -6 21 256.8 18.23
 0 6 -22 66.28 8.96
 0 -6 22 58 8.8
 0 6 -22 78.23 10.77
 0 6 -22 58.62 8.32
 0 6 -22 59.5 9.04
 0 -6 22 51.84 7.89
 0 -6 22 70.16 9.5
 0 -6 23 21.67 5.42
 0 6 -23 38.4 7.12
 0 6 -23 26.48 5.65
 0 6 -23 23.38 5.31
 0 -6 23 22.51 5.73
 0 6 -23 20.62 5.9
 0 -6 23 23.05 5.05
 0 6 -24 7.68 3.6
 0 6 -24 11.12 4.71
 0 -6 24 12.3 3.4
 0 6 -24 9.3 3.48
 0 -6 24 11.34 3.94
 0 6 -24 16.24 4.46
 0 -6 24 15.87 4.45
 0 -6 25 33.63 5.98
 0 6 -25 30.38 6.07
 0 6 -25 28.38 5.31
 0 6 -25 16.36 4.01
 0 -6 25 25 5.3
 0 -6 26 37.53 5.47
 0 -6 26 31.9 5.19
 0 6 -26 30.32 4.84
 0 6 -26 45.65 5.89
 0 6 -27 -3.42 2.32
 0 -6 27 1.49 1.89
 0 -6 27 3.4 2.17
 0 6 -27 0.93 1.93
 0 -7 -19 7.73 4.21
 0 -7 -19 3.38 1.93
 0 -7 -19 5.16 2.73
 0 -7 -19 6.8 2.85
 0 -7 -19 4.55 2.33
 0 -7 -18 -2.49 2.8
 0 -7 -18 6.49 4.92
 0 -7 -18 -2.08 2.73
 0 -7 -18 -0.76 2.13
 0 -7 -18 -3.19 3.04
 0 -7 -17 24.15 5.53
 0 -7 -17 17.89 4.73
 0 -7 -17 18.96 5.39
 0 -7 -17 14.75 4.05
 0 -7 -16 3.48 3.5
 0 -7 -16 4.02 4.1
 0 -7 -16 6.79 4.99
 0 -7 -16 4.93 3.37
 0 -7 -16 1.82 2.61
 0 -7 -15 13.32 4.73
 0 -7 -15 9.68 4.73
 0 -7 -15 6.08 4.99
 0 -7 -15 12.86 4.37
 0 -7 -15 12.33 4.46
 0 -7 -14 313.14 19
 0 -7 -14 280.67 18.98
 0 -7 -14 273.4 19.08
 0 -7 -14 340.34 22.42
 0 -7 -14 375.26 27.14
 0 -7 -13 36.73 10.5
 0 7 13 19.86 6.6
 0 -7 -13 20.27 6
 0 -7 -13 35.49 7
 0 -7 -13 21.46 6.64
 0 -7 -13 33.43 7.95
 0 7 12 19.01 6.66
 0 -7 -12 13.19 4.74
 0 -7 -12 12.22 4.49
 0 -7 -12 9.56 3.94
 0 -7 -12 18.16 8.11
 0 -7 -12 11.38 4.85
 0 -7 -11 0.77 2.88
 0 -7 -11 4.68 2.81
 0 -7 -11 6.59 3.18
 0 -7 -11 -3.31 4.01
 0 -7 -11 1.01 4.36
 0 7 11 12.57 6.39
 0 7 10 172.47 18.32
 0 -7 -9 82.68 10.98
 0 7 9 103.28 14.25
 0 -7 -8 2.31 2.77
 0 7 8 9.39 6.69
 0 -7 -7 451.36 27.17
 0 7 7 530.53 30.21
 0 7 6 362.76 19.42
 0 -7 -6 416.95 26.74
 0 7 6 439.06 26.29
 0 7 5 199.27 16.65
 0 7 5 173.47 12.59
 0 7 4 33.43 5.5
 0 7 4 31.37 5.77
 0 7 3 655.48 22.06
 0 7 3 687.11 27.04
 0 7 2 5.19 2.38
 0 7 2 9.89 3.25
 0 7 1 113.84 8.49
 0 -7 -1 117.82 8.47
 0 7 1 116.05 9.7
 0 7 0 35.17 5.09
 0 7 0 39.38 4.91
 0 -7 0 36.81 4.78
 0 7 -1 171.48 9.89
 0 7 -1 169.08 10.33
 0 -7 1 187.23 10.65
 0 -7 2 124.35 8.66
 0 7 -2 108.87 7.66
 0 -7 3 2122.57 35.83
 0 7 -3 2189.67 33.79
 0 -7 4 52.88 5.85
 0 7 -4 49.27 5.06
 0 -7 5 1103.84 26.21
 0 7 -5 1054.59 23.11
 0 -7 6 437.19 16.58
 0 7 -6 394.02 14.18
 0 7 -7 48.42 5.08
 0 -7 7 45.24 5.46
 0 -7 8 1.13 1.41
 0 7 -8 2.04 1.63
 0 7 -9 127.02 8.86
 0 -7 9 129.69 9.61
 0 -7 10 162.16 11.33
 0 7 -10 212.31 12.06
 0 -7 11 383.55 18.05
 0 7 -11 358.37 16.47
 0 -7 12 332.86 17.89
 0 7 -12 343.5 17.18
 0 -7 13 42.75 6.75
 0 7 -13 33.94 5.9
 0 -7 14 9.71 3.85
 0 7 -14 8.22 3.45
 0 -7 15 68.36 9.19
 0 7 -15 67.24 9.01
 0 7 -16 4.97 3.23
 0 -7 16 8.4 3.24
 0 -7 17 27.23 6.12
 0 7 -17 25.14 5.91
 0 7 -18 7.42 3.82
 0 7 -18 3.7 3.02
 0 -7 18 7.37 3.29
 0 -7 18 4.75 3.61
 0 7 -18 0.91 2.09
 0 -7 18 4.42 2.8
 0 -7 18 2.98 2.37
 0 -7 18 8.4 4.56
 0 7 -18 8.04 5.3
 0 7 -18 2.56 2.65
 0 7 -19 114.93 11.95
 0 7 -19 83.9 10.43
 0 7 -19 105.75 12.15
 0 -7 19 86.14 11.31
 0 -7 19 79.58 10.5
 0 7 -19 75.5 10
 0 -7 19 108.19 12.96
 0 -7 19 114.75 11.92
 0 7 -19 127.65 14.51
 0 -7 20 229.14 17.33
 0 7 -20 211.97 16.03
 0 7 -20 231.45 16.8
 0 7 -20 167.94 13.65
 0 -7 20 278.11 19.06
 0 -7 20 237.48 18.14
 0 7 -20 166.05 14.92
 0 -7 20 183.2 14.71
 0 7 -20 267.94 20.33
 0 -7 21 210.07 16.94
 0 7 -21 201.17 16.47
 0 7 -21 223.98 15.98
 0 -7 21 195.28 15.02
 0 -7 21 181.27 15.23
 0 7 -21 177.78 14.48
 0 7 -21 232.87 18.25
 0 -7 22 88.16 10.3
 0 7 -22 90.4 10.01
 0 7 -22 77.71 10.08
 0 -7 22 87.47 10.71
 0 -7 22 65.41 8.27
 0 7 -22 111.66 12.14
 0 -7 23 17.93 4.32
 0 7 -23 16.01 4.81
 0 -7 23 24.79 5.52
 0 -7 23 24.39 5.49
 0 7 -23 23.83 6.05
 0 7 -24 4.65 2.53
 0 7 -24 6.4 3.13
 0 -7 24 3.36 2.12
 0 -7 24 5.27 2.99
 0 -7 24 7.95 3.24
 0 -7 25 2.76 2.08
 0 -7 25 1 1.84
 0 7 -25 -1.85 2.51
 0 -7 26 0.79 1.68
 0 7 -26 0.68 2.16
 0 -7 26 -0.14 1.52
 0 -8 -18 -2.65 2.32
 0 -8 -18 -2.48 2.97
 0 -8 -18 -2.83 2.79
 0 -8 -18 1.54 3.59
 0 -8 -18 -0.43 1.52
 0 -8 -17 4.38 3.16
 0 -8 -17 2.42 2.29
 0 -8 -17 1.07 2.34
 0 -8 -17 -0.17 2
 0 -8 -17 2.53 2.35
 0 -8 -17 3.58 3.9
 0 -8 -16 148.47 12.46
 0 -8 -16 152.85 14.11
 0 -8 -16 159.38 13.78
 0 -8 -16 135 12.46
 0 -8 -16 154.43 12.5
 0 -8 -16 146.45 12.66
 0 -8 -15 316.82 21.21
 0 -8 -15 275.74 18.23
 0 -8 -15 323.6 20.63
 0 -8 -15 283.29 18.14
 0 -8 -15 315.85 18.57
 0 -8 -14 7.77 3.56
 0 -8 -14 16.71 5.46
 0 -8 -14 9.61 4.62
 0 -8 -14 16.19 6.8
 0 -8 -14 10.45 4.97
 0 -8 -13 14.92 5.67
 0 -8 -13 11.52 4.69
 0 -8 -13 16.93 7.36
 0 -8 -13 16.32 6.22
 0 -8 -13 15.97 5.6
 0 -8 -12 313.67 19.19
 0 -8 -12 281.96 19.26
 0 -8 -12 315.1 21
 0 -8 -11 148.53 15.4
 0 -8 -11 185.3 18.67
 0 -8 -11 133.95 13.7
 0 8 11 174.51 18.68
 0 -8 -11 141.05 13.01
 0 -8 -10 0.87 4.51
 0 -8 -10 -1.72 2.83
 0 -8 -10 0.39 2.46
 0 -8 -10 1.96 2.21
 0 -8 -9 19.56 6.59
 0 -8 -9 10.72 4.63
 0 -8 -9 7.84 3.87
 0 -8 -9 15.18 5.72
 0 -8 -9 10.4 3.39
 0 -8 -8 61 10.98
 0 8 8 59.94 11.69
 0 -8 -7 193.05 18.95
 0 8 7 192.73 19.87
 0 -8 -6 57.76 11.08
 0 8 6 57.07 8.84
 0 8 6 84.18 13.12
 0 -8 -5 220.76 20.03
 0 8 5 183.44 14.82
 0 8 5 254.98 21.11
 0 -8 -4 1561.97 51.15
 0 8 4 1582.85 49.11
 0 8 3 549.05 26.79
 0 8 3 511.73 22.3
 0 8 2 429.3 22.38
 0 8 2 427.56 19.27
 0 8 1 5.83 2.47
 0 8 1 2.99 2.26
 0 -8 -1 3.93 2.3
 0 -8 0 3.91 2.08
 0 8 0 4.43 2.58
 0 8 0 3.42 1.93
 0 -8 1 9.23 2.59
 0 8 -1 3.23 2
 0 8 -1 5.75 2.4
 0 -8 2 14.42 3.51
 0 8 -2 20.69 4.07
 0 8 -3 955.39 24.97
 0 -8 3 1048.86 27.52
 0 8 -4 84.87 7.3
 0 -8 4 92.73 8.28
 0 -8 5 14.72 3.4
 0 8 -5 14.84 3.17
 0 -8 6 577.91 20.48
 0 8 -6 596.66 18.85
 0 -8 7 443.39 18.07
 0 8 -7 398.06 15.48
 0 -8 8 78.35 7.73
 0 8 -8 69.25 6.57
 0 -8 8 73.32 7.5
 0 -8 9 9.82 3.38
 0 8 -9 12.09 3.04
 0 -8 10 412.15 18.54
 0 8 -10 463.32 18.07
 0 -8 11 877.48 27.66
 0 8 -11 795.12 24.78
 0 -8 12 58.84 7.84
 0 8 -12 83.1 8.97
 0 -8 13 421.33 21
 0 8 -13 367.24 18.42
 0 -8 14 275.58 17.86
 0 8 -14 321.32 18.24
 0 8 -15 432.91 21.79
 0 -8 15 433.73 22.82
 0 8 -16 251.26 17.02
 0 -8 16 287.9 19.12
 0 -8 17 60.35 8.74
 0 -8 17 54.11 9.42
 0 -8 17 62.27 9.42
 0 -8 17 67.63 10.2
 0 8 -17 61.34 10.4
 0 -8 17 62.23 9.14
 0 8 -17 56.34 8.68
 0 8 -17 54.38 8.37
 0 8 -18 100.83 11.2
 0 -8 18 162.17 14.28
 0 -8 18 149.02 15.08
 0 -8 18 141.69 14.44
 0 8 -18 149.34 15.83
 0 8 -18 114.29 12.22
 0 -8 18 103.59 11.79
 0 -8 18 130.82 13.52
 0 -8 19 256.24 18.32
 0 -8 19 196.1 15.3
 0 8 -19 206.6 16.23
 0 -8 19 244.52 18.6
 0 -8 19 231.65 17.15
 0 8 -19 290.61 20.84
 0 -8 19 263.65 19.01
 0 -8 20 88.57 10.96
 0 8 -20 72.11 9.64
 0 -8 20 104.85 11.33
 0 8 -20 95.79 11.99
 0 -8 20 77.88 10.09
 0 -8 20 85.78 11.43
 0 8 -21 -1.32 2.18
 0 -8 21 4.74 3.77
 0 -8 21 1.27 2.82
 0 -8 21 3.93 3.31
 0 8 -21 2.63 3.06
 0 8 -22 117.94 11.48
 0 -8 22 127.55 12.81
 0 -8 22 124.7 10.98
 0 -8 22 141.21 12.72
 0 8 -22 141.04 13.29
 0 8 -23 14.24 4.64
 0 -8 23 9.75 3
 0 -8 23 17.12 4.63
 0 -8 23 13.93 4.25
 0 8 -23 14.65 4.34
 0 -8 24 20.52 4.08
 0 -8 24 22.64 4.73
 0 8 -24 26.1 5.45
 0 -8 24 24.98 5.21
 0 8 -25 15.68 3.94
 0 -8 25 10.95 3.3
 0 -8 25 12.13 3.38
 0 -8 26 16.09 3.59
 0 -8 26 16.62 3.52
 0 8 -26 21.9 4.2
 0 -9 -16 -3.08 2.7
 0 -9 -16 1.71 2.1
 0 -9 -16 2.59 2.91
 0 -9 -16 -0.21 2.17
 0 -9 -16 0.63 2.7
 0 -9 -16 -6.01 3.26
 0 -9 -15 0.39 2.91
 0 -9 -15 7.09 4.28
 0 -9 -15 7.03 3.6
 0 -9 -15 16.29 5.76
 0 -9 -15 5.96 3.41
 0 -9 -15 5.48 3.12
 0 -9 -14 64.96 8.93
 0 -9 -14 63.44 9.12
 0 -9 -14 64.56 9.29
 0 -9 -14 68.65 8.84
 0 -9 -14 77.08 10.61
 0 -9 -14 81.57 10.45
 0 -9 -13 271.57 18.81
 0 -9 -13 324.94 19.23
 0 -9 -13 326.58 21.71
 0 -9 -13 280.12 19.53
 0 -9 -13 352.5 23.71
 0 -9 -12 5.71 5.37
 0 -9 -12 3.47 4.16
 0 -9 -12 2.69 3.89
 0 -9 -12 0.87 3.09
 0 -9 -12 4.66 4.82
 0 -9 -11 1.12 3.53
 0 -9 -11 -2.5 4.17
 0 -9 -11 0.05 3.15
 0 -9 -11 -2.04 5.87
 0 -9 -11 2.37 3.11
 0 -9 -10 42.86 9.4
 0 -9 -10 30.91 6.08
 0 -9 -10 35.09 7.9
 0 -9 -10 43.44 9.48
 0 -9 -10 30.74 6.88
 0 -9 -9 23.02 6.9
 0 -9 -9 24.58 6.84
 0 -9 -9 15.82 5.01
 0 -9 -9 16.61 5.7
 0 -9 -9 16.25 4.66
 0 -9 -9 22.01 7.28
 0 -9 -8 100.26 11.34
 0 -9 -8 103.39 14
 0 -9 -8 103.82 10.5
 0 -9 -8 125.41 15.92
 0 -9 -7 46.92 9.42
 0 -9 -7 53.95 10.92
 0 -9 -7 52.56 7.56
 0 -9 -7 39.91 7.39
 0 -9 -7 50.83 8.14
 0 -9 -6 363.33 26.56
 0 -9 -5 186.07 18.55
 0 9 5 164.2 15.61
 0 9 4 335.37 21.12
 0 -9 -4 350.26 24.36
 0 9 3 8.19 3.75
 0 -9 -3 11.7 5.52
 0 -9 -2 604.14 29.85
 0 9 2 595.87 25.83
 0 9 1 174.73 13.46
 0 -9 0 0.8 1.55
 0 9 0 1.93 1.67
 0 -9 1 18.67 4.15
 0 9 -1 23.1 4.77
 0 9 -2 256.75 14.73
 0 -9 2 250.3 14.62
 0 -9 3 38.19 5.85
 0 9 -3 45.01 6.17
 0 9 -4 887.92 25.96
 0 -9 4 865.6 26.87
 0 9 -5 35.09 5.16
 0 -9 5 32.14 5.43
 0 9 -6 376.18 16.22
 0 -9 6 381.8 17.8
 0 -9 7 194.05 12.79
 0 9 -7 192.21 11.49
 0 -9 8 115.19 9.81
 0 9 -8 115.86 9.01
 0 9 -9 1.52 1.67
 0 -9 9 0.64 1.86
 0 9 -10 5.02 2.21
 0 -9 10 3.83 2.65
 0 -9 10 5.59 2.7
 0 -9 11 130.15 11.63
 0 9 -11 114.56 9.58
 0 -9 11 108.36 10.3
 0 9 -12 8.76 3.01
 0 -9 12 11.06 3.61
 0 -9 12 12.16 3.96
 0 9 -13 178.69 12.97
 0 -9 13 188.89 14.27
 0 -9 14 66.94 8.89
 0 -9 15 78.33 9.73
 0 -9 16 43.79 8.12
 0 -9 16 37.71 6.89
 0 9 -16 35.33 7.77
 0 -9 16 40.7 7.4
 0 -9 16 42.87 8.24
 0 -9 16 35.18 6.5
 0 -9 16 44.97 8.31
 0 -9 17 -3.2 3.08
 0 -9 17 2.33 2.15
 0 -9 17 3.41 2.73
 0 -9 17 1.17 2.06
 0 -9 17 -1.25 3.08
 0 -9 17 -2.31 2.82
 0 9 -17 1.26 2.73
 0 -9 17 0.94 2.11
 0 -9 18 4.49 2.21
 0 9 -18 7.15 3.97
 0 -9 18 6.74 2.84
 0 -9 18 7.85 3.76
 0 -9 18 10.91 4.65
 0 -9 18 4.96 2.89
 0 -9 18 5.62 3.52
 0 -9 19 6.82 3.25
 0 -9 19 4.02 2.87
 0 -9 19 5.79 2.85
 0 -9 19 5.41 3.47
 0 9 -19 4.18 2.99
 0 -9 20 227.97 16.81
 0 -9 20 206 15.58
 0 9 -20 228.47 17.77
 0 -9 20 217.81 17.37
 0 -9 20 223.17 15.87
 0 -9 21 158.52 14.08
 0 -9 21 174.26 13.89
 0 -9 21 124.4 11.14
 0 -9 21 165.51 13.47
 0 9 -21 175.53 14.55
 0 9 -22 202.01 15.58
 0 -9 22 211.82 15.71
 0 -9 22 205.3 14.5
 0 -9 22 208.27 13.77
 0 -9 23 37.3 6.16
 0 -9 23 30.99 6.09
 0 -9 23 27.2 4.7
 0 9 -23 39.84 6.82
 0 -9 24 10.73 3.07
 0 9 -24 12.04 3.76
 0 -9 24 10.28 3.48
 0 -9 24 9.54 2.7
 0 -9 25 2.24 1.64
 0 -9 25 0.11 1.72
 0 9 -25 2.31 2.14
 0 9 -26 -0.63 1.69
 0 -9 26 -0.94 1.59
 0 -9 26 0.59 1.34
 0 -10 -15 52.19 6.79
 0 -10 -15 59.6 6.9
 0 -10 -15 70.39 7.11
 0 -10 -15 57.84 7.14
 0 -10 -15 64.94 7.78
 0 -10 -14 193.18 13.13
 0 -10 -14 208.2 14.69
 0 -10 -14 184.36 13.47
 0 -10 -14 178.13 13.39
 0 -10 -14 171.45 13.22
 0 -10 -13 8.34 4.71
 0 -10 -13 4.5 4.1
 0 -10 -13 7.43 4.42
 0 -10 -13 3.94 4.14
 0 -10 -13 6.64 3.55
 0 -10 -12 6.12 3.88
 0 -10 -12 8.52 4.18
 0 -10 -12 2.2 4.64
 0 -10 -12 3.68 3.55
 0 -10 -12 5.8 4.15
 0 -10 -11 193.04 15.99
 0 -10 -11 208.23 17.82
 0 -10 -11 253.61 19.47
 0 -10 -11 241.09 18.88
 0 -10 -11 224.11 16
 0 -10 -10 148.31 13.31
 0 -10 -10 176.98 16.85
 0 -10 -10 130.3 13.69
 0 -10 -10 160.51 16.49
 0 -10 -10 200.88 17.89
 0 -10 -9 47.13 8.92
 0 -10 -9 33.71 6.97
 0 -10 -9 37.84 8.35
 0 -10 -9 34.53 6.59
 0 -10 -8 17.92 6.13
 0 -10 -8 10.02 3.86
 0 -10 -8 9.83 4.15
 0 -10 -8 6.84 4.25
 0 -10 -7 15.67 4.12
 0 -10 -7 14.59 4.55
 0 -10 -7 21.47 7.03
 0 -10 -7 15.63 6.17
 0 -10 -7 11.5 4.47
 0 -10 -7 15.67 6.51
 0 -10 -6 5.16 4.66
 0 -10 -6 3.39 3.31
 0 -10 -6 3.04 2.25
 0 -10 -6 4.02 4.05
 0 -10 -6 6.46 4.6
 0 -10 -6 7.21 3.58
 0 -10 -5 22.66 7
 0 -10 -5 18.86 5.12
 0 -10 -5 16.2 6.06
 0 -10 -5 11.62 4.24
 0 -10 -4 509.71 29.22
 0 -10 -4 424 22.42
 0 -10 -4 469.22 23.29
 0 10 4 521.44 29.06
 0 -10 -4 584.09 32.51
 0 10 3 613.42 30.4
 0 -10 -3 564.32 29.8
 0 -10 -2 72.41 10.25
 0 10 2 70.34 10.04
 0 10 1 429.88 23.28
 0 -10 -1 386.66 23.38
 0 10 0 314.17 19.13
 0 -10 0 319.94 21.11
 0 -10 1 57.38 7.59
 0 10 -1 63.66 8.2
 0 -10 1 58.85 9.37
 0 -10 2 99.36 9.89
 0 -10 3 14.21 4.06
 0 -10 4 1231.78 34.22
 0 -10 5 31.69 5.94
 0 -10 6 275.72 16.01
 0 -10 7 242.75 15.05
 0 -10 8 665.62 25
 0 -10 9 275.06 16.2
 0 -10 10 37.12 6.21
 0 -10 11 303.97 17.7
 0 -10 12 801.24 29.33
 0 -10 13 81.48 9.91
 0 -10 14 241.37 17.65
 0 -10 14 232.25 16.05
 0 -10 14 209.95 15.44
 0 -10 14 261.66 17.97
 0 10 -14 217.6 17.13
 0 -10 14 224.58 17.38
 0 -10 14 252.29 17.22
 0 -10 14 178.54 16.12
 0 -10 14 227.06 16.57
 0 -10 14 223.38 16.89
 0 -10 14 226.78 17.99
 0 -10 15 98.82 12.13
 0 10 -15 105.5 12.68
 0 -10 15 124.48 13.29
 0 -10 15 91.06 11.2
 0 -10 15 121.99 12.09
 0 -10 15 101.84 12.12
 0 -10 15 102.02 11.4
 0 -10 15 112.62 12.44
 0 -10 15 93.79 10.65
 0 -10 15 114.58 13.04
 0 -10 15 75.59 9.82
 0 -10 16 143.97 12.96
 0 -10 16 137.73 12.94
 0 -10 16 140.09 12.95
 0 -10 16 134.45 13.72
 0 -10 16 130.92 13.6
 0 -10 16 143.16 13.35
 0 -10 16 145.07 14.65
 0 10 -16 137.01 14.27
 0 -10 16 149.82 14.29
 0 -10 17 98.88 11.72
 0 -10 17 108.89 12.38
 0 -10 17 103.11 11.26
 0 -10 17 93.91 11.37
 0 10 -17 95.82 11.95
 0 -10 17 99.41 11.2
 0 -10 17 95.43 10.84
 0 -10 18 59.95 9.17
 0 10 -18 63.04 9.62
 0 -10 18 69.46 9.92
 0 -10 18 68.19 8.98
 0 -10 18 57.71 8.5
 0 -10 19 155.85 13.22
 0 -10 19 166.04 14.69
 0 -10 19 165.34 13.67
 0 -10 19 154.07 14.38
 0 10 -19 156.74 14.51
 0 -10 20 57.98 7.89
 0 -10 20 48.53 6.96
 0 -10 20 60.91 8.59
 0 -10 20 41.46 7.12
 0 10 -20 59.77 8.64
 0 -10 21 39.26 6.34
 0 -10 21 37.67 6.52
 0 -10 21 39.51 6.83
 0 10 -21 36.18 6.66
 0 -10 21 41.36 7.2
 0 -10 22 62.67 8.74
 0 -10 22 44.42 6.54
 0 -10 22 55 7.2
 0 10 -22 42.69 7.21
 0 -10 22 58.48 7.26
 0 -10 23 89.46 9.28
 0 -10 23 82.5 7.72
 0 -10 23 97.8 8.91
 0 10 -23 89.77 8.97
 0 -10 24 0.4 1.79
 0 -10 24 -1.54 2.32
 0 10 -24 -1.57 2.65
 0 -10 25 4.62 2.08
 0 10 -25 5.97 2.56
 0 -10 25 2.99 1.56
 0 -11 -13 85.61 9.14
 0 -11 -13 93.47 8.82
 0 -11 -13 70.08 8.03
 0 -11 -13 70.27 8.39
 0 -11 -12 235.69 15.17
 0 -11 -12 228.38 15.29
 0 -11 -12 204.15 15.12
 0 -11 -12 204.98 15.03
 0 -11 -11 4.77 3.51
 0 -11 -11 1.61 3.32
 0 -11 -11 1.13 3.27
 0 -11 -11 2.79 3.85
 0 -11 -10 1.86 2.91
 0 -11 -10 2.93 3.55
 0 -11 -10 0.3 2.78
 0 -11 -10 1.34 3.08
 0 -11 -9 34.72 6.74
 0 -11 -9 36.26 7.77
 0 -11 -9 50.89 8.47
 0 -11 -9 35.65 7.57
 0 -11 -8 -4.06 4.74
 0 -11 -8 -0.69 3.18
 0 -11 -8 -0.1 2.65
 0 -11 -8 0.77 3.51
 0 -11 -7 54.37 9.97
 0 -11 -7 45.02 8.39
 0 -11 -7 39.43 6.94
 0 -11 -7 45.66 8.28
 0 -11 -6 81.8 10.79
 0 -11 -6 75.9 9.99
 0 -11 -6 85.66 10.33
 0 -11 -6 98.48 12.15
 0 -11 -6 103.38 14.09
 0 -11 -5 95.72 12.27
 0 -11 -5 86.37 10.59
 0 -11 -5 126.5 15.33
 0 -11 -5 110.19 11.94
 0 -11 -5 110.96 11.29
 0 -11 -4 111.72 13.64
 0 -11 -4 86.53 11.88
 0 -11 -4 88.21 11.04
 0 -11 -4 74.39 10.19
 0 -11 -4 110.61 14.5
 0 -11 -3 159.2 14.24
 0 -11 -3 149.81 14.07
 0 -11 -3 169.63 16.12
 0 -11 -3 202.46 18.81
 0 -11 -3 171.19 16.53
 0 -11 -2 8.38 5.08
 0 -11 -2 3.11 3.48
 0 -11 -2 9.02 4.54
 0 -11 -2 7.82 5.1
 0 -11 -2 2.87 2.77
 0 -11 -2 2.3 3.07
 0 -11 -1 254.74 17.77
 0 -11 -1 326.12 22.86
 0 -11 -1 288.73 18.24
 0 -11 -1 334.41 22.77
 0 -11 -1 276.24 20.1
 0 -11 -1 299.91 19.59
 0 -11 0 309.73 19.55
 0 -11 0 332.11 22.77
 0 -11 0 291.1 20.28
 0 -11 0 331.51 21.78
 0 -11 0 281.78 18.79
 0 -11 0 284.13 17.75
 0 -11 1 57.27 8.47
 0 -11 1 60.2 9.67
 0 -11 1 57.63 7.84
 0 -11 1 57.51 8.6
 0 -11 1 55.19 8.59
 0 -11 2 16.29 5.6
 0 -11 2 9.28 3.29
 0 -11 2 12.17 4.53
 0 -11 2 9.66 4.07
 0 -11 3 40.33 8.13
 0 -11 3 35.43 6.17
 0 -11 4 141.8 15.24
 0 -11 4 107 10.7
 0 -11 5 306.73 22.2
 0 -11 5 232.69 15.61
 0 -11 6 99.37 12.54
 0 -11 6 80.56 9.19
 0 -11 7 41.31 6.51
 0 -11 8 62.8 8.01
 0 -11 9 199.64 15.26
 0 -11 9 195.72 15.43
 0 -11 9 200.78 15.02
 0 -11 9 179.29 13.68
 0 -11 10 60.13 8.68
 0 -11 10 56.46 7.97
 0 -11 10 58.65 8.1
 0 -11 10 56.43 7.76
 0 -11 10 57.24 8.09
 0 -11 10 55.45 7.34
 0 -11 10 53.13 7.47
 0 -11 11 1.42 2.51
 0 -11 11 2.02 2.42
 0 -11 11 -0.12 1.99
 0 -11 11 1.92 2.25
 0 -11 11 3.34 2.93
 0 -11 11 1.31 1.93
 0 -11 11 2.01 2.38
 0 -11 12 184.16 13.83
 0 -11 12 180.06 14.84
 0 -11 12 175.21 15.37
 0 -11 12 193.16 15.3
 0 -11 12 200.64 14.88
 0 -11 12 191.63 15.18
 0 -11 12 164.79 13.77
 0 -11 13 31 6.58
 0 -11 13 42.87 7.58
 0 -11 13 17.2 4.91
 0 -11 13 31.18 6.89
 0 -11 13 32.32 6.32
 0 -11 13 33.69 6.87
 0 -11 13 33.21 6.55
 0 -11 14 336.13 21.57
 0 -11 14 325.29 20.47
 0 -11 14 337.09 19.42
 0 11 -14 346.13 20.96
 0 -11 14 320.62 20.45
 0 -11 14 344.66 19.91
 0 -11 14 338.27 20.03
 0 -11 14 338.4 20.59
 0 -11 15 107.51 12.51
 0 -11 15 128.25 12.56
 0 11 -15 100.14 11.7
 0 -11 15 115.67 11.99
 0 -11 15 128.06 13.25
 0 -11 15 78.3 9.95
 0 -11 15 117.62 12.64
 0 -11 15 103.63 11.08
 0 11 -16 94.58 11.29
 0 -11 16 100.77 10.76
 0 -11 16 77.03 9.54
 0 -11 16 69.41 9.73
 0 -11 16 81.14 10.59
 0 11 -16 73.03 9.75
 0 -11 16 87.56 10.35
 0 -11 16 96.24 11.72
 0 -11 17 61.26 8.63
 0 -11 17 50.98 8.66
 0 -11 17 45.67 7.35
 0 -11 17 54.84 8.36
 0 11 -17 48.34 8.36
 0 -11 17 50.94 8.49
 0 11 -17 54.41 8.66
 0 -11 18 27.95 5.68
 0 11 -18 30.89 6.37
 0 -11 18 36.39 7.01
 0 -11 18 31.43 6.5
 0 11 -18 37.13 7.04
 0 -11 18 37.35 6.42
 0 -11 19 2.97 2.43
 0 11 -19 1.91 2.74
 0 -11 19 1.49 2.84
 0 11 -19 1.55 2.95
 0 -11 19 0.42 2.45
 0 -11 19 -1.73 2.67
 0 -11 20 4.66 3.69
 0 -11 20 4.89 3.04
 0 11 -20 6.22 3.45
 0 11 -20 5.75 3.87
 0 -11 20 5.96 3.1
 0 -11 20 2.86 2.35
 0 -11 21 212.21 14.86
 0 -11 21 180.08 13.14
 0 -11 21 180.07 12.77
 0 11 -21 178.28 13.69
 0 -11 21 211.39 13.37
 0 11 -21 198.97 14.31
 0 -11 22 88.49 8.44
 0 -11 22 92.04 8.67
 0 11 -22 75.71 8.53
 0 -11 22 83.32 9.07
 0 11 -22 91.92 9.1
 0 -11 22 75.8 7.47
 0 -11 23 110.15 8.23
 0 11 -23 97.04 9.04
 0 -11 23 118.35 10.03
 0 -11 23 102.75 8.57
 0 11 -23 108.85 9.49
 0 -11 24 28.29 4.22
 0 11 -24 31.76 4.7
 0 -11 24 28.03 4.59
 0 11 -24 21.91 4.09
 0 -12 -11 34.57 5.89
 0 -12 -11 31.75 5.43
 0 -12 -11 29.68 5.58
 0 -12 -11 32.4 6.08
 0 -12 -10 195.96 13.66
 0 -12 -10 207 14.03
 0 -12 -10 173.49 13.42
 0 -12 -10 195.07 14.04
 0 -12 -9 81.55 10.2
 0 -12 -9 80.75 9.64
 0 -12 -9 66.84 8.96
 0 -12 -9 69.48 9.23
 0 -12 -8 81.34 10.68
 0 -12 -8 50.8 8.08
 0 -12 -8 68.77 9.32
 0 -12 -8 70.37 8.9
 0 -12 -7 44.65 7.68
 0 -12 -7 38.19 8.02
 0 -12 -7 30.22 6.63
 0 -12 -7 30.06 6.16
 0 -12 -6 5.99 3.06
 0 -12 -6 10.73 3.87
 0 -12 -6 11.25 4.51
 0 -12 -6 10.42 4
 0 -12 -5 24.57 5.82
 0 -12 -5 27.96 6.76
 0 -12 -5 25.66 5.95
 0 -12 -5 33.22 7.49
 0 -12 -5 27.17 5.97
 0 -12 -4 11.14 4.44
 0 -12 -4 13.04 5.27
 0 -12 -4 16.1 5.68
 0 -12 -4 17.86 5.58
 0 -12 -4 15.54 5.23
 0 -12 -3 277.1 18.65
 0 -12 -3 303.75 19.54
 0 -12 -3 320.94 21.47
 0 -12 -2 168.39 14.94
 0 -12 -2 192.9 16.84
 0 -12 -2 170.73 14.58
 0 -12 -2 201.19 17.69
 0 -12 -1 7.46 3.86
 0 -12 -1 14.1 5.05
 0 -12 -1 8.53 3.92
 0 -12 -1 10.89 5.47
 0 -12 -1 9.94 4.07
 0 -12 0 207.01 15.55
 0 -12 0 200.14 15.99
 0 -12 0 195.43 15.76
 0 -12 1 172.03 13.93
 0 -12 1 167.94 14.57
 0 -12 1 179.54 14.96
 0 -12 1 177.97 16.07
 0 -12 2 63.49 9.02
 0 -12 2 63.4 8.99
 0 -12 2 61.43 9.25
 0 -12 2 60.29 8.08
 0 -12 2 74.34 10.65
 0 -12 3 18.39 5.28
 0 -12 3 18.42 5.97
 0 -12 3 11.54 4.05
 0 -12 3 16.57 4.76
 0 -12 3 11.57 3.98
 0 -12 4 62.94 9.39
 0 -12 4 60.24 8.42
 0 -12 4 54.05 8.1
 0 -12 4 64.38 9.32
 0 -12 4 59.19 8.95
 0 -12 4 74.3 11.08
 0 -12 5 781.79 30.45
 0 -12 5 792.59 31.41
 0 -12 5 775.57 29.06
 0 -12 5 828.14 31.54
 0 -12 5 768.83 31.02
 0 -12 5 802.22 28.46
 0 -12 6 9.44 4.45
 0 -12 6 8.22 4.67
 0 -12 6 6.72 3.04
 0 -12 6 7.39 3.14
 0 -12 6 3.64 3.59
 0 -12 6 7.09 4.02
 0 -12 6 4.48 3.33
 0 -12 7 19.46 5.19
 0 -12 7 22.51 5.41
 0 -12 7 21.85 5.04
 0 -12 7 21.79 4.94
 0 -12 7 21.35 5.37
 0 -12 7 23.71 5.7
 0 -12 7 18.79 4.74
 0 -12 8 92.8 10.9
 0 -12 8 89.69 9.44
 0 -12 8 97.24 10.79
 0 -12 8 72.19 9.09
 0 -12 8 98.43 10.32
 0 -12 8 97.05 10.77
 0 -12 8 102.23 11.07
 0 -12 9 257.58 19.68
 0 -12 9 222.39 16.75
 0 -12 9 206.27 14.94
 0 -12 9 241.62 16.91
 0 -12 9 223.26 15.94
 0 -12 9 232.55 16.84
 0 -12 9 226.8 15.54
 0 -12 9 216.89 14.62
 0 -12 10 258.1 16.68
 0 -12 10 261.6 17.88
 0 -12 10 231.88 15.26
 0 -12 10 236.92 16.6
 0 -12 10 244.49 17.68
 0 -12 10 239.82 16.38
 0 -12 10 252 17.3
 0 -12 10 270.31 19.9
 0 -12 11 69.6 9.08
 0 -12 11 86.17 10.47
 0 -12 11 75.71 9.71
 0 -12 11 70.53 8.55
 0 -12 11 66.94 8.74
 0 -12 11 74.88 9.29
 0 -12 11 76.16 10.1
 0 -12 12 166.96 13.92
 0 -12 12 198.45 14.38
 0 -12 12 214.4 16.29
 0 -12 12 196.94 15.5
 0 -12 12 179.92 15.58
 0 -12 12 204.12 15.85
 0 -12 12 211.51 15.73
 0 -12 13 267.92 16.85
 0 -12 13 254.5 17.73
 0 -12 13 250.35 17.61
 0 -12 13 225.82 17.01
 0 -12 13 257.18 17.19
 0 -12 13 246.64 18.17
 0 -12 14 33.36 6.8
 0 -12 14 29.93 6.78
 0 -12 14 41.12 7.39
 0 -12 14 33.68 6.3
 0 -12 14 33.13 6.84
 0 -12 15 3.11 2.86
 0 -12 15 5.2 3.45
 0 -12 15 4.19 3.35
 0 -12 15 3.75 2.64
 0 -12 15 4.08 3.53
 0 -12 16 100.81 11.32
 0 12 -16 85.17 10.1
 0 -12 16 92.3 10.4
 0 -12 16 94.29 10.14
 0 -12 16 87.52 10.82
 0 -12 16 100.38 10.53
 0 -12 17 40.52 7.43
 0 -12 17 39.83 6.54
 0 -12 17 39.34 7.24
 0 12 -17 37.71 6.88
 0 -12 17 43.23 6.89
 0 -12 17 38.04 6.58
 0 -12 18 142.3 12.97
 0 -12 18 139.01 12.76
 0 -12 18 145.77 12.18
 0 12 -18 134.5 12.31
 0 -12 18 142.28 11.95
 0 -12 18 134.49 11.75
 0 -12 19 113.46 11
 0 -12 19 96.9 10.72
 0 12 -19 102.43 10.51
 0 -12 19 101.67 9.73
 0 -12 19 93.59 9.23
 0 -12 20 94.11 9.41
 0 -12 20 99.09 9.14
 0 -12 20 97.18 9.17
 0 12 -20 93.93 9.77
 0 -12 20 92.62 9.96
 0 12 -20 95.18 9.43
 0 -12 21 9.5 3.06
 0 12 -21 4.92 2.83
 0 12 -21 9.64 3.38
 0 -12 21 6.31 2.83
 0 -12 21 8.28 3.33
 0 -12 21 5.14 2.63
 0 -12 22 15.79 3.55
 0 -12 22 11.27 3.6
 0 -12 22 13.26 3.31
 0 12 -22 8.05 3.02
 0 -12 22 13.13 3.32
 0 12 -22 12.7 3.62
 0 12 -23 107.03 7.92
 0 -12 23 114.33 9.09
 0 12 -23 105.22 8.53
 0 -12 23 122 8.32
 0 -13 -8 52.33 6.97
 0 -13 -8 48.39 6.67
 0 -13 -8 47.18 6.75
 0 -13 -8 51.11 7.01
 0 -13 -7 12.45 3.98
 0 -13 -7 15.17 4.21
 0 -13 -7 18.32 4.53
 0 -13 -7 19.73 4.9
 0 -13 -6 18.73 4.74
 0 -13 -6 22.86 5.43
 0 -13 -6 20.71 5.32
 0 -13 -6 18.03 4.22
 0 -13 -5 23.14 5.49
 0 -13 -5 22.36 5.54
 0 -13 -5 18.86 5.06
 0 -13 -5 26.92 5.96
 0 -13 -4 75.61 9.63
 0 -13 -4 86.46 10.1
 0 -13 -4 67.1 8.74
 0 -13 -4 102.71 11.49
 0 -13 -4 83.52 9.61
 0 -13 -3 2.84 3.13
 0 -13 -3 3.15 2.63
 0 -13 -3 7.84 4.17
 0 -13 -3 -0.42 3.78
 0 -13 -3 2.57 3.65
 0 -13 -2 172.05 14.84
 0 -13 -2 148.56 13.41
 0 -13 -2 169.2 14.24
 0 -13 -2 189.49 15.86
 0 -13 -1 4.28 3.27
 0 -13 -1 4.94 3.64
 0 -13 -1 9.58 3.89
 0 -13 0 84.92 9.99
 0 -13 0 76.57 9.71
 0 -13 1 56.79 8.25
 0 -13 1 46.52 7.94
 0 -13 1 45.13 7.29
 0 -13 2 58.14 7.94
 0 -13 2 61.57 8.68
 0 -13 2 59.02 8.54
 0 -13 3 78 9.8
 0 -13 3 77.42 9.75
 0 -13 3 84.77 9.31
 0 -13 4 22.83 5.61
 0 -13 4 21.52 5.77
 0 -13 4 25.98 5.48
 0 -13 4 20.58 5.41
 0 -13 5 135.59 12.83
 0 -13 5 140.45 12.05
 0 -13 5 149.01 13.43
 0 -13 5 138.65 13.35
 0 -13 6 21.41 5.65
 0 -13 6 24.03 5.71
 0 -13 6 30.13 5.81
 0 -13 6 21.83 5.94
 0 -13 7 135.72 12.94
 0 -13 7 140.05 12.96
 0 -13 7 128.71 12.67
 0 -13 7 135.4 11.53
 0 -13 7 123.48 12.02
 0 -13 8 0.64 2.08
 0 -13 8 1.05 2.32
 0 -13 8 -0.21 2.27
 0 -13 8 -0.78 2.49
 0 -13 8 0.75 2.4
 0 -13 9 8.08 4.21
 0 -13 9 3.68 2.57
 0 -13 9 7.8 3.29
 0 -13 9 7.39 2.92
 0 -13 9 4.61 3.21
 0 -13 9 5.61 3.43
 0 -13 10 74.72 9
 0 -13 10 79.97 9.8
 0 -13 10 77.17 9.48
 0 -13 10 74.88 9.65
 0 -13 10 70.19 8.26
 0 -13 10 71.34 9.85
 0 -13 11 107.05 10.26
 0 -13 11 101.3 10.96
 0 -13 11 93.41 10.3
 0 -13 11 95.88 10.29
 0 -13 11 103.27 11.49
 0 -13 11 112.6 11.89
 0 -13 12 4.66 3.01
 0 -13 12 2.87 2.68
 0 -13 12 2.62 2.77
 0 -13 12 1.57 2.66
 0 -13 12 6.83 3.63
 0 -13 12 3.02 2.73
 0 -13 13 95.66 10.07
 0 -13 13 88.12 10.21
 0 -13 13 91.29 11.09
 0 -13 13 94.22 10.39
 0 -13 13 91.79 10.69
 0 -13 14 151.4 12.61
 0 -13 14 188.24 14.61
 0 -13 14 139.43 13.64
 0 -13 14 153.92 13.74
 0 -13 14 161.26 13.79
 0 -13 15 221.5 15.46
 0 -13 15 229.26 16.18
 0 -13 15 229.87 16.9
 0 -13 15 229.05 15.24
 0 -13 15 237.53 16.59
 0 -13 16 80.5 9.85
 0 -13 16 92.66 9.81
 0 -13 16 73.13 9.62
 0 -13 16 78.8 8.97
 0 -13 16 77.97 9.42
 0 -13 17 62.7 7.69
 0 -13 17 64.18 7.81
 0 -13 17 66.6 8.71
 0 -13 17 63.37 8.43
 0 -13 17 68.87 8.15
 0 -13 18 1.32 2.55
 0 13 -18 -0.09 2.05
 0 -13 18 0.26 2.11
 0 -13 18 0.13 2.24
 0 -13 18 0.23 3.26
 0 -13 18 -2.33 2.52
 0 13 -19 9.12 3.16
 0 -13 19 11 3.59
 0 -13 19 9.96 3.29
 0 -13 19 9.87 3.13
 0 -13 19 9.54 2.83
 0 -13 20 -0.55 1.61
 0 13 -20 0.44 1.69
 0 -13 20 0.28 1.99
 0 -13 20 -2.34 2.57
 0 -13 20 1.85 1.82
 0 -13 21 -0.22 1.46
 0 -13 21 1.36 1.83
 0 13 -21 2.04 1.84
 0 -13 21 1.09 1.66
 0 -13 21 2.74 2.35
 0 13 -22 127.34 8.81
 0 -13 22 115.45 7.81
 0 -13 22 136.88 8.39
 0 -13 22 137.3 9.45
 0 -14 -5 11.93 3.48
 0 -14 -5 15.38 4.03
 0 -14 -5 17.34 4.15
 0 -14 -5 12.43 3.96
 0 -14 -4 72.04 8.01
 0 -14 -4 65.04 7.55
 0 -14 -4 59.94 7.53
 0 -14 -4 67.27 8.1
 0 -14 -3 23.89 5.31
 0 -14 -3 20.62 5.06
 0 -14 -3 19.6 5.35
 0 -14 -3 22.75 5.33
 0 -14 -2 285.77 16
 0 -14 -2 279.61 16.5
 0 -14 -2 292.73 16.84
 0 -14 -2 250.38 15.67
 0 -14 -1 106.3 10.37
 0 -14 -1 92.02 10.01
 0 -14 0 1.9 2.67
 0 -14 0 1.04 2.36
 0 -14 1 82.09 9.15
 0 -14 1 80.74 9.13
 0 -14 2 226.79 15.43
 0 -14 2 237.8 15.31
 0 -14 3 98.74 10.36
 0 -14 3 111.63 10.46
 0 -14 3 113.19 11.06
 0 -14 4 5 3.15
 0 -14 4 9.32 3.55
 0 -14 4 5.35 2.44
 0 -14 5 45.96 7.6
 0 -14 5 30.75 6.69
 0 -14 5 33.61 6.32
 0 -14 6 403.92 19.55
 0 -14 6 425.11 22.49
 0 -14 6 442.34 22.24
 0 -14 6 411.48 20.9
 0 -14 7 4.61 3.24
 0 -14 7 3.57 3.87
 0 -14 7 3.76 3.22
 0 -14 7 6.66 3.95
 0 -14 8 38.37 6.7
 0 -14 8 42.26 6.53
 0 -14 8 40.19 7.35
 0 -14 8 44.75 7.38
 0 -14 9 62.29 8.16
 0 -14 9 63.81 7.94
 0 -14 9 86.74 10.16
 0 -14 9 75.34 9.74
 0 -14 10 137.61 12.1
 0 -14 10 152.11 12.93
 0 -14 10 135.69 12.84
 0 -14 10 139.94 11.52
 0 -14 10 144.46 13.08
 0 -14 11 186.7 13.29
 0 -14 11 186.88 15.25
 0 -14 11 195.65 15.1
 0 -14 11 182.11 14
 0 -14 12 90.14 10.02
 0 -14 12 91.78 10.54
 0 -14 12 95.55 10.9
 0 -14 12 87.58 9.17
 0 -14 13 237.45 15.6
 0 -14 13 232.92 14.77
 0 -14 13 219.29 15.53
 0 -14 13 237.46 16.72
 0 -14 13 244.57 16.44
 0 -14 14 84.11 9.5
 0 -14 14 81.71 9.13
 0 -14 14 79.08 8.62
 0 -14 14 84.89 9.54
 0 -14 14 75.98 9.46
 0 -14 15 75.01 8.77
 0 -14 15 80.53 8.81
 0 -14 15 76.93 8.34
 0 -14 15 73.75 9.27
 0 -14 15 78.32 9.14
 0 -14 16 4.09 3.06
 0 -14 16 0.37 1.7
 0 -14 16 7.41 3.48
 0 -14 16 5.18 3.4
 0 -14 16 4.6 2.66
 0 -14 17 56.57 6.7
 0 -14 17 48.47 6.74
 0 -14 17 49.34 6.93
 0 -14 17 48.28 6.35
 0 -14 17 53.68 6.5
 0 -14 18 2.85 2.04
 0 -14 18 4.96 2.02
 0 -14 18 5.47 2.39
 0 -14 18 5.07 2.21
 0 -14 18 5.61 2.7
 0 -14 19 25.5 4.11
 0 -14 19 17.72 4.05
 0 -14 19 17.37 3.78
 0 -14 19 14.62 3.06
 0 -14 20 78.84 7.53
 0 -14 20 86.7 6.65
 0 -14 20 74.96 6.32
 0 -14 20 75.71 6.95
 0 -15 -1 38.35 5.6
 0 -15 -1 33.89 5.08
 0 -15 0 20.69 4.29
 0 -15 0 21.76 4.52
 0 -15 0 13.87 3.62
 0 -15 1 23.93 4.74
 0 -15 1 21.86 4.46
 0 -15 2 29.34 5.14
 0 -15 2 20.62 4.48
 0 -15 3 59.17 7.1
 0 -15 3 55.3 7.33
 0 -15 4 73.61 8.45
 0 -15 4 74.07 7.98
 0 -15 5 3.64 3.81
 0 -15 5 0.45 2.19
 0 -15 5 1.49 2.61
 0 -15 6 208.05 14.41
 0 -15 6 196.75 13.57
 0 -15 6 199.92 13.09
 0 -15 7 6.06 3.85
 0 -15 7 6.74 3.28
 0 -15 7 2.49 2.9
 0 -15 8 121.4 11.22
 0 -15 8 102.53 9.31
 0 -15 8 110.03 10.36
 0 -15 9 3.15 2.32
 0 -15 9 1.52 1.99
 0 -15 9 1.89 2.69
 0 -15 9 1.73 2
 0 -15 10 7.2 2.89
 0 -15 10 10.49 3.81
 0 -15 10 8.33 2.87
 0 -15 10 5.35 2.38
 0 -15 11 37.45 5.71
 0 -15 11 33.09 5.7
 0 -15 11 43.59 6.93
 0 -15 11 31.54 6.2
 0 -15 12 119.09 10.56
 0 -15 12 134.38 11.42
 0 -15 12 126.72 10.18
 0 -15 12 122.55 11.19
 0 -15 13 7.52 3.23
 0 -15 13 5.41 3.15
 0 -15 13 0.01 2.26
 0 -15 13 3.83 3.09
 0 -15 14 60.19 7.66
 0 -15 14 67.68 7.9
 0 -15 14 65.62 7.07
 0 -15 14 66.78 8.21
 0 -15 15 118.38 9.18
 0 -15 15 116.06 9.94
 0 -15 15 118.49 9.72
 0 -15 15 108.11 10.09
 0 -15 16 101.35 8.37
 0 -15 16 108.39 8.32
 0 -15 16 107.27 9.48
 0 -15 16 100.1 8.99
 0 -15 17 40.71 5.65
 0 -15 17 44.51 5.1
 0 -15 17 46.59 6.08
 0 -15 17 45.44 5.37
 0 -16 5 5.41 2.61
 0 -16 5 4.6 2.39
 0 -16 6 81.75 7.49
 0 -16 6 74.63 8.01
 0 -16 7 154.14 11.39
 0 -16 7 169.72 10.73
 0 -16 8 3.04 2.68
 0 -16 8 0.25 1.7
 0 -16 8 0.72 2.08
 0 -16 9 1.35 2.05
 0 -16 9 2.47 1.94
 0 -16 9 0.73 1.79
 0 -16 10 21.75 4.13
 0 -16 10 21.31 3.83
 0 -16 10 21.92 4.52
 0 -16 11 24.29 4.17
 0 -16 11 29.72 5.15
 0 -16 11 35.73 5.39
 1 -16 14 0.16 1.73
 1 -16 14 0.05 1.83
 1 -16 14 -0.62 1.75
 1 -16 14 2.77 2.44
 1 -16 13 26.01 4.65
 1 -16 13 20.47 4.08
 1 -16 13 16.14 3.91
 1 -16 12 1.32 1.78
 1 -16 12 1 2.26
 1 -16 12 0.09 2.25
 1 -16 11 19.99 4.24
 1 -16 11 23.41 4.42
 1 -16 11 25.44 4.85
 1 -16 10 -1.61 2.05
 1 -16 10 2.02 2.09
 1 -16 10 1.13 2.05
 1 -16 9 85.86 8.97
 1 -16 9 83.32 8.16
 1 -16 8 11.02 3.43
 1 -16 8 8.73 3.69
 1 -16 7 133.1 11.38
 1 -16 7 127.79 10.02
 1 -16 6 6.72 3.73
 1 -16 5 179.32 13.08
 1 -16 4 37.79 6.13
 1 -16 3 0.14 2.23
 1 -16 2 4.17 2.27
 1 -16 2 6.13 2.88
 1 -16 2 7.51 3.36
 1 -16 1 48.08 5.87
 1 -16 1 37.37 4.93
 1 -16 1 43.42 5.67
 1 -15 18 117.68 9.03
 1 -15 18 109.64 8.96
 1 -15 17 145.27 10.02
 1 -15 17 138.24 10.8
 1 -15 17 161.95 11.16
 1 -15 16 41.07 5.87
 1 -15 16 49.77 6.95
 1 -15 16 51.7 7.05
 1 -15 15 7.94 3.59
 1 -15 15 12.27 4.27
 1 -15 15 12.87 4.51
 1 -15 15 10.2 4.19
 1 -15 14 422.78 19.44
 1 -15 14 402.53 20.26
 1 -15 14 422.37 19.61
 1 -15 14 408.04 19.35
 1 -15 13 152.57 12.08
 1 -15 13 151.58 12.21
 1 -15 13 147.9 12.56
 1 -15 13 164.48 12.62
 1 -15 12 32.6 5.82
 1 -15 12 26.96 5.75
 1 -15 12 28.09 5.48
 1 -15 12 29.75 5.74
 1 -15 11 7.23 3.57
 1 -15 11 6.99 2.88
 1 -15 11 8.44 3.36
 1 -15 11 6.11 2.86
 1 -15 10 26.31 5.15
 1 -15 10 33.56 6.09
 1 -15 10 24.9 5.46
 1 -15 10 26.88 5.49
 1 -15 9 8.83 3.46
 1 -15 9 8.11 3.56
 1 -15 9 8.41 3.56
 1 -15 8 22.81 4.9
 1 -15 8 21.64 5.74
 1 -15 8 23.5 5.47
 1 -15 7 101.45 9.79
 1 -15 7 115.06 11.36
 1 -15 7 99.44 10.33
 1 -15 6 216.77 14.28
 1 -15 6 235.48 16.12
 1 -15 5 40.41 7.03
 1 -15 5 38.46 6.36
 1 -15 4 111.91 11.18
 1 -15 4 104.24 9.87
 1 -15 3 99.17 10.69
 1 -15 2 29.4 5.69
 1 -15 1 2.4 2.48
 1 -15 0 61.59 7.32
 1 -15 0 58.89 7.83
 1 -15 -1 194.57 12.62
 1 -15 -2 7.86 3.49
 1 -15 -3 46.14 6.13
 1 -15 -3 48.6 6.44
 1 -14 20 -0.93 2.6
 1 -14 20 0.87 2.02
 1 -14 19 1.39 1.94
 1 -14 19 -0.1 2.45
 1 -14 19 -0.94 2.03
 1 -14 18 9.59 2.92
 1 -14 18 16.41 4.27
 1 -14 18 13.35 3.95
 1 -14 17 38.8 6.08
 1 -14 17 37.85 6.48
 1 -14 17 38.64 6.33
 1 -14 16 69.1 8.32
 1 -14 16 78.61 9.07
 1 -14 16 77.98 9.57
 1 -14 16 77.58 8.28
 1 -14 15 177.69 13.33
 1 -14 15 170.63 14.13
 1 -14 15 184.56 13.14
 1 -14 15 165.3 13.34
 1 -14 15 165.14 13.27
 1 -14 14 56.82 8.71
 1 -14 14 57.49 8.07
 1 -14 14 55.48 8.04
 1 -14 14 62.73 8.03
 1 -14 14 61.63 8.52
 1 -14 13 6.92 3.52
 1 -14 13 1.54 2.09
 1 -14 13 0.7 3.41
 1 -14 13 4.47 3.38
 1 -14 12 161.27 13.87
 1 -14 12 160.49 13.03
 1 -14 12 163.51 13.56
 1 -14 12 162 13.59
 1 -14 11 30.26 6.54
 1 -14 11 35.29 6.3
 1 -14 11 32.84 6.06
 1 -14 11 33.89 6.4
 1 -14 10 25.23 5.15
 1 -14 10 31.74 6.02
 1 -14 10 31.17 6.3
 1 -14 10 27.12 5.77
 1 -14 9 7.05 3.6
 1 -14 9 6.47 3.41
 1 -14 9 5.92 3.15
 1 -14 9 7.43 3.56
 1 -14 8 273.42 18
 1 -14 8 284.05 18.32
 1 -14 8 271.47 17.78
 1 -14 8 269.82 16.72
 1 -14 7 9 4.68
 1 -14 7 6.31 3.97
 1 -14 7 8.24 4.25
 1 -14 7 8.59 4.61
 1 -14 6 388.56 21.38
 1 -14 6 368.09 19.65
 1 -14 6 381.34 20.98
 1 -14 5 3.69 3.62
 1 -14 5 2.25 2.93
 1 -14 5 3.04 3.91
 1 -14 4 265.02 16.53
 1 -14 4 256.68 18.06
 1 -14 4 264.23 17.81
 1 -14 3 115.43 11.19
 1 -14 3 125.34 12.54
 1 -14 2 10.98 3.73
 1 -14 2 6.25 2.62
 1 -14 1 33.51 6.67
 1 -14 0 100.35 11.33
 1 -14 -1 30.26 6.68
 1 -14 -1 36.32 6.96
 1 -14 -2 132.89 11.5
 1 -14 -2 132.26 12.16
 1 -14 -2 120.05 12.18
 1 -14 -3 9.68 3.81
 1 -14 -3 12.27 4.53
 1 -14 -4 6.04 3.09
 1 -14 -4 5.35 3.58
 1 -14 -5 -1.75 2.67
 1 -14 -5 1.47 3.05
 1 -14 -6 1.6 2.35
 1 -14 -6 8.45 3.81
 1 -14 -7 13.32 3.79
 1 -14 -7 20.72 4.87
 1 -14 -7 12.46 3.43
 1 -13 22 6.8 2.62
 -1 13 -22 6.06 2.31
 -1 13 -21 117.06 9.07
 1 -13 21 111.61 9.36
 1 -13 21 102.66 8.49
 1 -13 21 124.02 10.09
 1 -13 20 107.71 9.9
 1 -13 20 99.53 9.51
 -1 13 -20 82.82 8.24
 1 -13 20 99.84 9.08
 -1 13 -19 12.09 3.68
 1 -13 19 13.51 4.29
 1 -13 19 12.17 3.97
 1 -13 19 12.02 3.61
 1 -13 18 -1.05 2.19
 1 -13 18 -0.47 2.14
 1 -13 18 -2.55 2.91
 1 -13 17 75.3 8.35
 1 -13 17 71.25 9.32
 1 -13 17 65.72 8.47
 1 -13 17 71.06 8.99
 1 -13 16 99.39 10.76
 1 -13 16 101.18 10.12
 1 -13 16 93.65 10.62
 1 -13 16 91.15 10.87
 1 -13 15 38.94 6.79
 1 -13 15 40.63 7.43
 1 -13 15 41.09 6.94
 1 -13 15 43.96 7.91
 1 -13 15 41.36 7.35
 1 -13 14 35.62 6.56
 1 -13 14 35.85 7.08
 1 -13 14 36.12 6.98
 1 -13 14 42.03 7.89
 1 -13 14 37.84 7.24
 1 -13 13 484.2 22.97
 1 -13 13 463.49 23.75
 1 -13 13 455.4 22.95
 1 -13 13 472.45 23.37
 1 -13 13 467.63 24.45
 1 -13 12 303.66 18.77
 1 -13 12 313.47 19.76
 1 -13 12 314.99 20.35
 1 -13 12 315.34 20.69
 1 -13 12 307.12 18.87
 1 -13 12 321.01 18.64
 1 -13 11 287.01 17.8
 1 -13 11 288.03 18.93
 1 -13 11 272.89 18.58
 1 -13 11 273.52 17.9
 1 -13 11 263.64 17.23
 1 -13 11 295.93 20.51
 1 -13 10 84.44 10.42
 1 -13 10 96.7 11.06
 1 -13 10 87.64 9.84
 1 -13 10 101.65 10.5
 1 -13 10 95.03 10.5
 1 -13 10 104.88 12.44
 1 -13 9 21.83 5.73
 1 -13 9 15.96 4.8
 1 -13 9 15.34 4.48
 1 -13 9 17.38 5.08
 1 -13 9 16.84 4.78
 1 -13 8 0.64 2.02
 1 -13 8 2.83 2.86
 1 -13 8 -1.54 2.88
 1 -13 8 1.97 2.26
 1 -13 8 2.9 2.46
 1 -13 7 7.36 3.15
 1 -13 7 10.81 4.2
 1 -13 7 6.18 3.59
 1 -13 7 6.6 3.54
 1 -13 7 10.98 3.73
 1 -13 7 10.66 4.25
 1 -13 6 185.19 14.34
 1 -13 6 222.58 16.76
 1 -13 6 215.49 16.28
 1 -13 6 220.03 16.66
 1 -13 6 213.01 15.14
 1 -13 5 78.37 10.28
 1 -13 5 83.24 9.77
 1 -13 5 82.19 10.22
 1 -13 5 81.15 10.19
 1 -13 4 0.68 3.51
 1 -13 4 6.4 3.71
 1 -13 4 -0.17 2.03
 1 -13 3 248.57 18.4
 1 -13 3 228.94 15.98
 1 -13 3 215.1 16.57
 1 -13 2 307.74 20.97
 1 -13 2 289.7 18.12
 1 -13 1 79.35 9.9
 1 -13 1 98.68 10.86
 1 -13 1 93.57 11.63
 1 -13 0 15.19 4.87
 1 -13 0 12.75 5.13
 1 -13 0 6.3 3.55
 1 -13 -1 229.29 17.46
 1 -13 -1 234.34 17.32
 1 -13 -1 203.95 17.43
 1 -13 -2 413.42 24.14
 1 -13 -2 456.14 24.56
 1 -13 -3 18.24 6.03
 1 -13 -3 21.08 5.96
 1 -13 -3 19.87 5.92
 1 -13 -3 21.63 6.2
 1 -13 -4 156.97 13.15
 1 -13 -4 164.68 15.05
 1 -13 -4 124.48 12.83
 1 -13 -4 139.04 13.23
 1 -13 -5 39.74 7.95
 1 -13 -5 34.75 7.1
 1 -13 -5 26.55 5.88
 1 -13 -5 31.56 6.34
 1 -13 -6 118.01 11.62
 1 -13 -6 147.31 13.72
 1 -13 -6 129.4 12.25
 1 -13 -6 143.06 13.99
 1 -13 -7 56.41 8.31
 1 -13 -7 56.31 7.79
 1 -13 -7 47.87 7.47
 1 -13 -7 56.87 8.6
 1 -13 -8 15.97 4.76
 1 -13 -8 15.66 4.44
 1 -13 -8 15.7 4.58
 1 -13 -8 17.78 4.85
 1 -13 -8 10.84 3.37
 1 -13 -9 146.06 11.78
 1 -13 -9 152.86 11.94
 1 -13 -9 164.57 12.44
 1 -13 -9 160.21 12.09
 1 -13 -9 179.52 12.62
 1 -12 23 6.15 2.79
 -1 12 -23 5.69 2.32
 1 -12 23 6.75 2.71
 1 -12 23 4.26 2.23
 1 -12 22 124.44 9.76
 -1 12 -22 128.68 10.13
 1 -12 22 131.29 10.21
 1 -12 22 156.4 11.69
 1 -12 22 134.3 9.28
 1 -12 21 2.93 2.06
 1 -12 21 2.45 1.91
 1 -12 21 6.44 3.88
 -1 12 -21 2.36 2.54
 1 -12 21 5.06 2.88
 1 -12 20 1.58 1.65
 1 -12 20 2.21 2.73
 1 -12 20 1.99 1.81
 1 -12 20 -0.32 2.11
 1 -12 20 3.86 2.77
 -1 12 -20 2.91 2.41
 -1 12 -19 12.96 4.02
 1 -12 19 10.82 3.88
 1 -12 19 7.31 2.75
 1 -12 19 10.07 3.53
 1 -12 19 6.83 2.58
 1 -12 19 8.96 3.18
 1 -12 18 12.18 3.38
 -1 12 -18 16.46 4.5
 1 -12 18 11.64 3.98
 1 -12 18 16.21 4.74
 1 -12 18 7.44 3.04
 1 -12 18 15.31 4.73
 1 -12 17 68.96 9.61
 -1 12 -17 70.38 9.27
 1 -12 17 63.83 9.03
 1 -12 17 70.57 8.72
 1 -12 17 60.87 8.95
 1 -12 17 70.06 9.45
 1 -12 16 77.79 10.49
 1 -12 16 94.01 10.14
 1 -12 16 86.87 10.85
 1 -12 16 89.22 9.87
 1 -12 16 96.38 11.54
 1 -12 16 84.56 10.39
 1 -12 15 177.15 13.84
 1 -12 15 150.78 14.21
 1 -12 15 150.06 12.88
 1 -12 15 159.82 14.2
 1 -12 15 158.06 14.3
 1 -12 15 175.43 15.63
 1 -12 14 238.88 18.27
 1 -12 14 239.36 17.67
 1 -12 14 252.65 16.9
 1 -12 14 217.9 15.93
 1 -12 14 240.76 17.41
 1 -12 14 245.25 16.2
 1 -12 14 271.56 19.19
 1 -12 13 92.28 10.69
 1 -12 13 99.23 10.58
 1 -12 13 101.48 10.38
 1 -12 13 98.54 11.34
 1 -12 13 100.86 10.95
 1 -12 13 94.15 10.61
 1 -12 13 101.47 11.97
 1 -12 12 1.23 2.34
 1 -12 12 5 3.78
 1 -12 12 3.5 2.58
 1 -12 12 2.97 2.72
 1 -12 12 3.25 3.23
 1 -12 12 2.26 2.81
 1 -12 12 4.08 3.36
 1 -12 11 224.84 16.67
 1 -12 11 205.33 15.24
 1 -12 11 205.67 14.86
 1 -12 11 192.52 14.5
 1 -12 11 199.74 16.18
 1 -12 11 206.2 16.94
 1 -12 11 185.2 14.68
 1 -12 10 92.06 10.84
 1 -12 10 60.11 8.05
 1 -12 10 88.31 11.35
 1 -12 10 87.65 9.83
 1 -12 10 101.5 10.36
 1 -12 10 82.77 9.89
 1 -12 10 96.31 10.94
 1 -12 9 1.74 1.99
 1 -12 9 1.22 1.79
 1 -12 9 4.67 2.32
 1 -12 9 1.18 2.4
 1 -12 9 3.76 2.6
 1 -12 9 3.21 2.5
 1 -12 9 1.65 2.14
 1 -12 8 10.36 3.89
 1 -12 8 8.69 3.43
 1 -12 8 12.87 3.99
 1 -12 8 9.14 3.73
 1 -12 8 11.68 3.95
 1 -12 8 11.72 4.3
 1 -12 8 12.14 4.17
 1 -12 7 202.38 16.82
 1 -12 7 205.12 15.1
 1 -12 7 217.63 16.22
 1 -12 7 217.75 16.09
 1 -12 7 217.54 16.12
 1 -12 7 216.77 15.24
 1 -12 7 205.96 14.74
 1 -12 6 15 5.17
 1 -12 6 9.53 4.04
 1 -12 6 10.31 4.05
 1 -12 6 11.63 4.15
 1 -12 6 9.37 3.92
 1 -12 6 8.44 3.6
 1 -12 5 349.27 19.47
 1 -12 5 357.39 20.91
 1 -12 5 397.21 22.52
 1 -12 5 352.72 19.5
 1 -12 5 358.59 21.12
 1 -12 5 330.33 21.23
 1 -12 5 425.89 25.76
 1 -12 4 0.17 1.97
 1 -12 4 6.73 4.33
 1 -12 4 5.37 4.06
 1 -12 4 1.12 2.49
 1 -12 4 3.19 2.29
 1 -12 4 2.75 3.15
 1 -12 4 -2.06 4.41
 1 -12 3 77.35 10.39
 1 -12 3 71.86 9.6
 1 -12 3 72.14 9.76
 1 -12 3 69.75 8.8
 1 -12 3 77.72 11.24
 1 -12 3 70.56 9.16
 1 -12 2 230.49 18.35
 1 -12 2 206.17 16.62
 1 -12 2 232.83 18.92
 1 -12 2 217.98 15.95
 1 -12 1 79.84 9.73
 1 -12 1 67.26 10.23
 1 -12 1 63.63 8.65
 1 -12 1 67.95 9.28
 1 -12 1 80.28 11.02
 1 -12 0 30.77 6.94
 1 -12 0 27.14 5.8
 1 -12 0 28.76 5.88
 1 -12 0 30.87 7.14
 1 -12 -1 34.55 6.7
 1 -12 -1 33.99 7.28
 1 -12 -1 35.56 7.38
 1 -12 -1 37.43 7.57
 1 -12 -1 43.51 7.53
 1 -12 -2 67.45 10.01
 1 -12 -2 76.3 10.77
 1 -12 -2 79.68 10.46
 1 -12 -2 72.73 10.66
 1 -12 -3 8.12 4.61
 1 -12 -3 15.33 5
 1 -12 -3 15.12 5.33
 1 -12 -4 83.74 11.24
 1 -12 -4 70.91 10.21
 1 -12 -4 67.39 9.84
 1 -12 -4 99.26 13.12
 1 -12 -5 3.23 3.38
 1 -12 -5 7.8 4.24
 1 -12 -5 5.28 3.86
 1 -12 -5 7.29 3.96
 1 -12 -5 5.81 3.23
 1 -12 -6 -1.2 3.3
 1 -12 -6 1.01 3.36
 1 -12 -6 -3.25 3.44
 1 -12 -6 -0.62 2.76
 1 -12 -7 38.31 7.8
 1 -12 -7 50.85 8.36
 1 -12 -7 51.84 9.73
 1 -12 -7 28.21 5.72
 1 -12 -8 11.55 4.25
 1 -12 -8 19.82 6.36
 1 -12 -8 17.02 5.01
 1 -12 -8 16.12 5.31
 1 -12 -9 -1.9 3.13
 1 -12 -9 1.02 3.19
 1 -12 -9 -1.04 3.73
 1 -12 -9 -2.85 3.41
 1 -12 -9 0.04 3.03
 1 -12 -10 4.81 4
 1 -12 -10 2.95 2.98
 1 -12 -10 1.44 2.8
 1 -12 -10 -0.22 3.37
 1 -12 -10 5.76 4.25
 1 -12 -11 144.27 12.52
 1 -12 -11 139.61 12.18
 1 -12 -11 145.02 12.17
 1 -12 -11 157.4 13.07
 1 -12 -12 113.34 9.96
 1 -12 -12 104.42 9.97
 1 -12 -12 117.34 9.75
 1 -12 -12 115.12 10.08
 1 -11 24 67.87 6.56
 -1 11 -24 79.65 7.71
 1 -11 24 73.28 7.52
 1 -11 24 75.17 6.54
 -1 11 -23 210.33 13.37
 1 -11 23 213.29 12.77
 1 -11 23 221.51 12.25
 1 -11 23 187.73 12.22
 1 -11 23 241.67 14.55
 1 -11 22 11.93 3.72
 -1 11 -22 7.73 2.93
 1 -11 22 13.11 4.52
 1 -11 22 9.36 3.54
 1 -11 22 9.96 3.29
 -1 11 -21 3.54 2.82
 1 -11 21 10.41 3.55
 1 -11 21 5.13 3.16
 1 -11 21 6.21 3.6
 1 -11 21 9.53 4.12
 1 -11 21 6.29 2.88
 1 -11 20 172.04 14.24
 1 -11 20 164.93 12.53
 1 -11 20 143.61 13.05
 -1 11 -20 173.69 14.14
 1 -11 20 160.19 13.65
 1 -11 20 157.17 13.02
 1 -11 19 113.41 11.9
 1 -11 19 121.97 11.81
 1 -11 19 106.83 11.57
 1 -11 19 128.29 12.48
 1 -11 19 118.36 11.11
 -1 11 -19 130.21 12.96
 1 -11 19 125.34 12.78
 1 -11 18 58.9 8.17
 1 -11 18 80.2 10.5
 1 -11 18 66.89 9.33
 1 -11 18 73.43 9.67
 1 -11 18 70.78 9.91
 1 -11 18 63.53 9.33
 -1 11 -18 67.73 9.84
 1 -11 17 12.56 4.72
 1 -11 17 7.99 3.67
 -1 11 -17 10.7 4.35
 1 -11 17 12.17 4.24
 1 -11 17 14.65 4.68
 1 -11 17 12.53 4.71
 1 -11 17 7.96 3.6
 1 -11 16 50.25 8.48
 -1 11 -16 61.25 9.25
 1 -11 16 52.36 8.57
 1 -11 16 54.92 8.89
 1 -11 16 53.53 8.61
 1 -11 16 63.29 8.95
 1 -11 16 55.02 7.96
 1 -11 16 59.79 8.64
 1 -11 16 55.83 9.22
 1 -11 15 12.11 4.84
 1 -11 15 13.4 4.56
 1 -11 15 7.14 3.33
 1 -11 15 9.61 4.33
 1 -11 15 17.11 4.78
 -1 11 -15 11.8 4.28
 1 -11 15 18.52 4.93
 1 -11 15 14.46 4.57
 1 -11 15 14.07 5.18
 1 -11 15 18.59 5.83
 1 -11 14 135.33 13.25
 1 -11 14 132.77 13.39
 1 -11 14 138.34 12.35
 1 -11 14 128.45 14.22
 1 -11 14 118.87 12.07
 1 -11 14 132.43 13.91
 1 -11 14 138.57 12.4
 1 -11 14 125.19 12.14
 1 -11 14 136.65 14.13
 1 -11 13 91.75 10.71
 1 -11 13 105.29 10.95
 1 -11 13 91.82 9.8
 1 -11 13 77.12 11.64
 1 -11 13 81.05 9.49
 1 -11 13 77.06 9.56
 1 -11 13 100.61 12.03
 1 -11 13 82.67 10.93
 1 -11 13 92.19 10.86
 1 -11 12 355.87 22.96
 1 -11 12 366.22 20.63
 1 -11 12 351.43 18.71
 1 -11 12 320.96 18.86
 1 -11 12 380.25 22.68
 1 -11 12 383.2 22.63
 1 -11 12 367.75 19.75
 1 -11 12 361.6 21.03
 1 -11 12 325.06 18.92
 1 -11 11 89.35 10.77
 1 -11 11 80.29 10.9
 1 -11 11 86.17 9.6
 1 -11 11 92.57 10.91
 1 -11 10 334.44 18.4
 1 -11 9 231.86 15.15
 1 -11 8 41.01 6.47
 1 -11 7 108.48 10.41
 1 -11 6 2.02 2.36
 1 -11 6 1.69 2.97
 1 -11 5 710.4 26.58
 1 -11 5 904.44 37.1
 1 -11 4 53.86 7.62
 1 -11 4 79.47 11.53
 1 -11 3 70.04 10.74
 1 -11 3 56.91 7.69
 1 -11 2 179.88 17.17
 1 -11 2 137.44 12.32
 1 -11 1 762.43 34.16
 1 -11 1 646.96 26.37
 1 -11 0 356.04 23.09
 1 -11 -1 23.33 6.55
 1 -11 -1 27.82 7.29
 1 -11 -1 24.95 6.1
 1 -11 -2 395.58 24.64
 1 -11 -2 339.26 22.85
 1 -11 -2 352.54 22.7
 1 -11 -2 361.04 21.17
 1 -11 -3 656.01 29.9
 1 -11 -3 681.47 32.42
 1 -11 -3 707.71 30.16
 1 -11 -3 686.54 32.32
 1 -11 -4 22.95 6.37
 1 -11 -4 16.96 6.95
 1 -11 -4 9.8 5.38
 1 -11 -4 29.97 7.63
 1 -11 -4 16.98 5.78
 1 -11 -5 191.13 19.94
 1 -11 -5 170.4 17.41
 1 -11 -5 134.66 13.74
 1 -11 -5 140.84 14.35
 1 -11 -5 159.68 15.03
 1 -11 -6 1.3 3.74
 1 -11 -6 -0.76 2.47
 1 -11 -6 -0.45 2.57
 1 -11 -6 0.19 3.24
 1 -11 -6 -0.98 2.84
 1 -11 -7 82.7 13.83
 1 -11 -7 50.78 7.83
 1 -11 -7 66.66 10.01
 1 -11 -7 68.64 10.11
 1 -11 -8 145.95 14.21
 1 -11 -8 109.55 11.74
 1 -11 -8 125.92 13.86
 1 -11 -9 85.01 9.95
 1 -11 -9 110.92 15.25
 1 -11 -9 94.76 11.49
 1 -11 -9 76.96 11.01
 1 -11 -10 269.49 21.98
 1 -11 -10 213.38 15.65
 1 -11 -10 224.09 16.54
 1 -11 -10 253.02 18.47
 1 -11 -10 198.04 17.27
 1 -11 -11 135.28 13.63
 1 -11 -11 135.83 12.43
 1 -11 -11 121.27 11.87
 1 -11 -11 153.3 15.84
 1 -11 -11 131.83 13.53
 1 -11 -12 1.97 3.67
 1 -11 -12 4.34 4.47
 1 -11 -12 3.6 3.45
 1 -11 -12 6.58 4.6
 1 -11 -13 34.39 6.18
 1 -11 -13 23.3 5.9
 1 -11 -13 38.99 7.05
 1 -11 -14 39.88 5.82
 1 -11 -14 35 5.89
 1 -11 -14 32.78 5.97
 1 -11 -14 29.75 6.22
 -1 10 -25 1.19 1.94
 1 -10 25 -0.72 1.46
 1 -10 25 0.88 1.17
 1 -10 25 0.74 1.7
 1 -10 24 10.2 3.51
 1 -10 24 5.43 2.29
 1 -10 24 6.98 2.46
 -1 10 -24 3.92 2.06
 1 -10 24 2.14 1.86
 1 -10 23 112.61 9.57
 1 -10 23 89.33 9.32
 -1 10 -23 115.67 10.67
 1 -10 23 115.06 10.03
 1 -10 23 123.4 11.22
 -1 10 -22 42.96 7.06
 1 -10 22 26 5.61
 1 -10 22 44.3 7.35
 1 -10 22 45.08 6.52
 1 -10 22 47.36 7
 1 -10 21 257.01 16.66
 1 -10 21 221.65 14.66
 1 -10 21 257.19 17.19
 -1 10 -21 264.39 17.78
 1 -10 21 258.15 17.55
 -1 10 -20 4.55 2.62
 1 -10 20 4.13 3.3
 1 -10 20 -1.56 2.18
 1 -10 20 1 2.53
 1 -10 20 4.21 3.08
 1 -10 20 2.85 2.75
 1 -10 19 0.73 2.39
 1 -10 19 0.16 2.21
 -1 10 -19 6 3.73
 1 -10 19 3.04 2.99
 1 -10 19 0.8 1.84
 1 -10 19 5.98 3.57
 1 -10 18 57.05 9.14
 1 -10 18 49 8.49
 1 -10 18 55.16 7.97
 1 -10 18 48.15 8.39
 1 -10 18 58.19 9.27
 -1 10 -18 59.45 9.73
 -1 10 -17 13.24 5.04
 1 -10 17 6.89 3.47
 1 -10 17 4.61 2.65
 1 -10 17 6.22 3.34
 1 -10 17 1.9 2.29
 1 -10 17 8.92 3.91
 1 -10 17 8.47 3.98
 1 -10 17 8.16 3.99
 1 -10 16 96.78 12.35
 1 -10 16 116.05 11.55
 1 -10 16 125.23 12.54
 1 -10 16 92.16 11.61
 1 -10 16 113.04 12.22
 -1 10 -16 108.26 13.3
 1 -10 16 93.11 11.38
 1 -10 16 113.3 13.08
 -1 10 -15 317.59 22.25
 1 -10 15 298 21.43
 1 -10 15 343.36 23.65
 1 -10 15 318.95 21.77
 1 -10 15 249.97 17.74
 1 -10 15 253.63 18.07
 1 -10 15 290.47 18.27
 1 -10 15 320.93 20.81
 1 -10 15 304.75 20.49
 1 -10 14 315.57 19.44
 1 -10 14 350.21 20.26
 1 -10 14 287.46 21.7
 1 -10 14 305.19 19.66
 1 -10 14 317.66 21.45
 1 -10 13 159.59 13.52
 1 -10 13 170.79 13.89
 1 -10 12 521.19 23.37
 1 -10 12 517.45 23.07
 1 -10 11 16.49 4.3
 1 -10 11 12.47 3.94
 1 -10 10 199.35 13.78
 1 -10 9 180.84 12.76
 1 -10 8 2.86 1.98
 1 -10 7 2.3 1.75
 1 -10 6 359.3 18
 1 -10 6 447.26 24.09
 1 -10 5 106.31 9.78
 1 -10 5 122.14 13.41
 1 -10 4 814.24 36.38
 1 -10 4 645.33 24.24
 1 -10 3 10.26 3.35
 -1 10 -3 9.2 3.53
 1 -10 3 11.17 5.04
 1 -10 2 21.46 6.47
 1 -10 2 20.09 4.41
 -1 10 -2 18.15 4.25
 1 -10 1 54.32 7.35
 -1 10 -1 55.45 7.64
 1 -10 1 76.69 11.44
 1 -10 0 201.71 18.02
 -1 10 0 162.41 13.28
 1 -10 0 174.21 13.1
 -1 10 1 157.25 13.53
 1 -10 -1 177.43 16.91
 1 -10 -2 23.92 6.16
 -1 10 2 36.97 7.11
 1 -10 -3 200 18.25
 -1 10 3 160.52 14.58
 -1 10 4 12.43 4.5
 1 -10 -4 46.52 9.11
 1 -10 -5 436.57 30.01
 -1 10 5 390.67 25.15
 1 -10 -5 347.09 23.04
 1 -10 -5 396.01 26.68
 1 -10 -5 361.26 21.13
 1 -10 -5 308.92 19.44
 1 -10 -6 47.31 10.42
 1 -10 -6 64.54 12.18
 -1 10 6 53.38 10.84
 1 -10 -6 65.03 10.46
 1 -10 -6 51.84 7.74
 1 -10 -6 49.18 8.11
 1 -10 -6 44.35 7.5
 1 -10 -7 66.62 12.14
 1 -10 -7 50.24 8.3
 -1 10 7 68.37 12.46
 1 -10 -7 64.24 11.33
 1 -10 -7 49.88 7.55
 1 -10 -7 48.24 9.23
 1 -10 -7 46.76 7.75
 -1 10 8 37.88 9.6
 1 -10 -8 38.4 9.48
 1 -10 -8 25.49 6.1
 1 -10 -8 31.03 6.09
 1 -10 -8 37.1 8.84
 1 -10 -8 33.71 7.74
 1 -10 -9 35.75 8.57
 1 -10 -9 33 7.19
 1 -10 -9 40.65 9.62
 1 -10 -9 27.65 5.85
 1 -10 -10 1.54 3.89
 1 -10 -10 4.34 3.84
 1 -10 -10 3.3 3.79
 1 -10 -10 2.61 3.08
 1 -10 -11 25.79 6.14
 1 -10 -11 19.36 5.92
 1 -10 -11 30.66 7.17
 1 -10 -11 23.55 7.44
 1 -10 -11 21.16 6.92
 1 -10 -12 256.97 20.42
 1 -10 -12 230.69 16.41
 1 -10 -12 208.66 16.87
 1 -10 -12 247.37 20.58
 1 -10 -12 250.96 17.34
 1 -10 -13 201.98 17.52
 1 -10 -13 180.32 14.47
 1 -10 -13 207.06 17.34
 1 -10 -13 174.41 14.92
 1 -10 -14 61.69 8.83
 1 -10 -14 51.88 7.91
 1 -10 -14 40.46 7.46
 1 -10 -14 40.91 7.82
 1 -10 -14 40.28 6.77
 1 -10 -15 41.46 6.32
 1 -10 -15 37.63 6.49
 1 -10 -15 22.28 4.7
 1 -10 -15 42.14 7
 1 -10 -15 28.92 5.67
 1 -10 -16 -1.08 2.32
 1 -10 -16 -0.1 2.1
 1 -10 -16 0.56 2.2
 1 -10 -16 -1.85 2.7
 1 -10 -16 1.55 2.43
 1 -9 26 7.76 2.33
 1 -9 26 12.49 3.08
 -1 9 -26 16.6 3.5
 1 -9 26 10.1 2.41
 1 -9 25 -2.72 2.27
 1 -9 25 -0.65 1.74
 -1 9 -25 0.77 1.76
 1 -9 25 -0.77 2.01
 1 -9 24 12.55 3.44
 1 -9 24 7.98 3.37
 1 -9 24 6.05 2.68
 -1 9 -24 14.96 4.26
 1 -9 23 123.23 11.71
 -1 9 -23 149.87 12.45
 1 -9 23 120.43 10.32
 1 -9 23 123.68 11.01
 -1 9 -22 199.66 15.42
 1 -9 22 166.54 12.83
 1 -9 22 178.98 14.16
 1 -9 22 197.36 15.39
 -1 9 -21 11.46 4.4
 1 -9 21 12.7 4.76
 1 -9 21 12.61 4.3
 1 -9 21 11.06 4.26
 1 -9 21 14.8 4.69
 1 -9 20 15.07 5.05
 1 -9 20 15.64 5
 -1 9 -20 29.06 7.25
 1 -9 20 12.47 4.62
 1 -9 20 15.18 4.4
 1 -9 19 224.93 16.54
 1 -9 19 204.91 16.24
 1 -9 19 214.16 17.18
 1 -9 19 235.44 17.91
 -1 9 -19 268.76 20.24
 1 -9 19 238.97 18.71
 1 -9 19 259.44 18.57
 1 -9 18 218.26 16.5
 -1 9 -18 266.52 20.75
 1 -9 18 217.12 17.72
 1 -9 18 197.74 16.11
 1 -9 18 233.57 18.09
 1 -9 18 197.72 16.76
 1 -9 18 238.28 18.52
 1 -9 18 227.83 18.35
 1 -9 17 228.03 18.37
 1 -9 17 209.73 16.03
 1 -9 17 190.85 15.86
 1 -9 17 187.77 16.76
 -1 9 -17 244.71 20.64
 1 -9 17 221.6 18.53
 1 -9 17 225.97 17.71
 1 -9 17 256.82 19.86
 1 -9 16 76.67 9.76
 -1 9 -16 86.61 12.56
 1 -9 16 68.06 10.12
 1 -9 16 64.56 9.33
 1 -9 16 96.91 12.98
 1 -9 16 70.46 10.62
 1 -9 16 75.19 10.59
 1 -9 16 69.39 10.14
 1 -9 15 99.84 11.29
 1 -9 15 100.78 11.82
 1 -9 14 65.09 8.8
 1 -9 14 56.19 8.39
 1 -9 13 179.31 14.03
 1 -9 13 182.9 14.81
 1 -9 12 460.07 21.47
 1 -9 12 438.88 21.34
 1 -9 11 261.12 15.59
 1 -9 11 281.24 16.3
 1 -9 10 129.05 10.65
 1 -9 10 137.63 11.09
 1 -9 9 597.56 22.25
 1 -9 9 577.83 21.85
 1 -9 8 443.8 18.84
 1 -9 8 516.01 20.25
 1 -9 7 266.17 14.6
 1 -9 6 174.14 14.47
 1 -9 6 155.1 11.09
 1 -9 5 5.4 2.74
 1 -9 5 5.19 3.94
 1 -9 4 1995.08 57.73
 1 -9 4 1564.41 35.3
 1 -9 3 12.93 3.85
 1 -9 3 21.11 7.37
 1 -9 2 166.67 17.62
 1 -9 2 112.88 9.81
 -1 9 -1 39.4 6.08
 1 -9 1 53.35 6.83
 -1 9 0 369.1 18.51
 1 -9 0 407.02 18.7
 -1 9 1 543.02 22.92
 1 -9 -1 575.64 22.09
 -1 9 2 26.04 5.59
 1 -9 -2 38.62 8.29
 1 -9 -3 485.2 28.5
 -1 9 3 386.69 21.48
 1 -9 -4 873.02 37.81
 -1 9 4 885.83 33.51
 -1 9 5 27.52 5.69
 1 -9 -5 46.32 9.4
 -1 9 6 91.76 11.96
 1 -9 -6 84 12.4
 -1 9 7 5.4 5.71
 1 -9 -7 4.84 4.03
 1 -9 -8 27.74 5.66
 1 -9 -8 30.14 8.01
 1 -9 -8 33.48 7.95
 1 -9 -8 27.62 7.7
 1 -9 -8 23.17 5.76
 -1 9 8 30.02 9.41
 1 -9 -9 143.71 17.08
 1 -9 -9 104.59 10.69
 1 -9 -9 148.55 16.55
 1 -9 -9 104.41 12.5
 1 -9 -9 143.25 15.76
 -1 9 9 125.51 15.79
 1 -9 -10 124.3 15.5
 -1 9 10 113.24 14.69
 1 -9 -10 85 9.84
 1 -9 -10 127 15.15
 1 -9 -10 90.81 12.79
 1 -9 -10 86.63 11.79
 1 -9 -11 294.91 18.16
 1 -9 -11 361.75 25.69
 1 -9 -11 288.65 20.35
 1 -9 -11 298.42 20.79
 1 -9 -11 386.24 26.03
 1 -9 -11 292.19 22.1
 1 -9 -12 50.9 8.55
 1 -9 -12 66.98 10.19
 1 -9 -12 64.61 12.11
 1 -9 -12 46.42 8.4
 1 -9 -12 72.33 9.3
 1 -9 -12 78.52 11.58
 1 -9 -13 16.78 6.06
 1 -9 -13 16.48 5.44
 1 -9 -13 14.61 6.56
 1 -9 -13 13.26 5.8
 1 -9 -13 13.38 5.28
 1 -9 -13 10.74 5.39
 1 -9 -14 123.95 13.24
 1 -9 -14 101.74 12.05
 1 -9 -14 124.76 13.72
 1 -9 -14 139.9 14.95
 1 -9 -14 136.35 12.28
 1 -9 -14 155.31 15.17
 1 -9 -15 72.32 10.38
 1 -9 -15 82.86 10.95
 1 -9 -15 109.15 12.21
 1 -9 -15 65.42 9.42
 1 -9 -15 92.24 9.96
 1 -9 -15 78.94 9.52
 1 -9 -16 -0.61 2.68
 1 -9 -16 0.41 2.76
 1 -9 -16 0.32 3.07
 1 -9 -16 -0.43 2.19
 1 -9 -16 -0.39 2.32
 1 -9 -16 -0.56 2.56
 1 -9 -17 0.16 2.37
 1 -9 -17 -4.79 3.39
 1 -9 -17 -1.26 2.33
 1 -9 -17 -0.62 2.63
 1 -9 -17 1.88 2.01
 1 -9 -17 3.06 2.62
 1 -8 26 -0.32 1.55
 1 -8 26 1.28 1.55
 -1 8 -26 2.87 2.08
 -1 8 -25 5.26 2.88
 1 -8 25 4.09 2.23
 1 -8 25 4.42 2.62
 1 -8 24 0.21 2.23
 1 -8 24 2.63 2.01
 1 -8 24 2.75 2.15
 -1 8 -24 4.53 3.27
 1 -8 23 58.4 7.98
 1 -8 23 56.11 7.64
 -1 8 -23 68.72 9.06
 -1 8 -23 48.71 6.95
 1 -8 23 47.75 7.65
 1 -8 22 195.19 15.01
 -1 8 -22 174.71 13.57
 -1 8 -22 188.57 14.66
 1 -8 22 208.89 16.58
 1 -8 22 174.29 13.84
 1 -8 21 140.06 14.08
 1 -8 21 185.96 14.46
 1 -8 21 173.73 14.88
 -1 8 -21 156.27 13.09
 -1 8 -21 121.16 12.09
 -1 8 -21 213.12 17.23
 1 -8 20 303.66 19.15
 -1 8 -20 378.48 24.1
 1 -8 20 339.02 21.88
 1 -8 20 326.16 21.12
 -1 8 -20 351.05 20.97
 -1 8 -20 285.11 18.72
 1 -8 19 11.83 4.2
 1 -8 19 7.23 3.58
 -1 8 -19 17.72 6.16
 1 -8 19 9.96 4.58
 -1 8 -19 4.19 3.5
 1 -8 19 10.12 4.37
 -1 8 -19 11.21 4.27
 1 -8 19 8.53 3.74
 -1 8 -18 -2.88 3.6
 1 -8 18 1.62 3.05
 1 -8 18 2.01 3.11
 1 -8 18 2.94 3.07
 1 -8 18 3.69 2.99
 -1 8 -18 1.19 3.03
 1 -8 18 1.94 2.68
 1 -8 18 5.18 2.84
 1 -8 17 87.8 11.71
 1 -8 17 98.7 11.58
 1 -8 17 103.94 12.23
 1 -8 17 84.58 11.39
 1 -8 16 68.56 10.08
 1 -8 16 55.46 8.82
 1 -8 15 104.17 11.67
 1 -8 15 93.88 11.43
 1 -8 14 112.49 11.72
 1 -8 13 558.18 24.57
 1 -8 12 115.32 10.89
 1 -8 12 131.13 12.13
 1 -8 11 330.35 17.91
 1 -8 11 355.78 17.98
 1 -8 10 3.57 2.17
 1 -8 10 4.21 2.27
 1 -8 9 11.72 3.42
 1 -8 9 11.61 3.25
 1 -8 8 280.67 14.59
 1 -8 8 291.84 14.43
 1 -8 7 278.55 13.89
 1 -8 7 329.94 17.35
 1 -8 7 317.67 15.53
 1 -8 6 91.89 7.96
 1 -8 6 117.22 11.62
 1 -8 6 111.95 9.02
 1 -8 5 148.53 14.56
 1 -8 5 126.62 9.11
 1 -8 4 658.45 21.22
 1 -8 4 954.14 41.01
 1 -8 3 238.22 22.56
 1 -8 3 151.73 10.37
 1 -8 2 90.86 14.72
 1 -8 2 59.71 6.56
 1 -8 1 358.01 27.45
 1 -8 1 228.29 12.76
 -1 8 0 99.81 8.56
 -1 8 0 79.4 7.78
 1 -8 0 93.94 8.32
 -1 8 1 272.14 14.83
 1 -8 -1 302.94 14.81
 1 -8 -1 376.35 26.18
 -1 8 1 347.61 16.62
 -1 8 2 246.74 14.69
 1 -8 -2 290.08 22.31
 -1 8 2 298 16.17
 1 -8 -2 284.08 14.3
 -1 8 3 4.88 2.88
 1 -8 -3 2.17 3.41
 -1 8 3 3.16 2.72
 -1 8 4 379.36 20.75
 1 -8 -4 350.24 24.02
 -1 8 4 360.61 19.6
 -1 8 5 186.1 15.59
 1 -8 -5 162.19 16.56
 1 -8 -6 379.81 24.96
 -1 8 6 407.68 23.07
 -1 8 7 115.22 13.27
 1 -8 -7 148.28 15.74
 1 -8 -8 87.74 11.99
 -1 8 8 81.85 12.24
 -1 8 9 6.6 6.24
 1 -8 -9 0.45 3.4
 1 -8 -10 17.24 4.32
 1 -8 -10 15.7 5.01
 -1 8 10 20.78 7.22
 1 -8 -10 21.05 6.21
 1 -8 -10 28.5 8.11
 1 -8 -10 19.64 5.86
 1 -8 -10 17.49 5.2
 1 -8 -11 0.19 3.83
 1 -8 -11 2.43 3.35
 1 -8 -11 3.97 3.19
 1 -8 -11 6.35 3.41
 1 -8 -11 5.59 2.65
 1 -8 -11 4 4.65
 1 -8 -12 5.84 3.99
 1 -8 -12 7.3 5.65
 1 -8 -12 6.2 3.94
 1 -8 -12 6.47 4.06
 -1 8 12 17.65 6.83
 1 -8 -12 7.78 4.01
 1 -8 -12 0.23 3.35
 1 -8 -12 6.44 4.25
 1 -8 -13 317.99 19.47
 1 -8 -13 340.02 22.6
 1 -8 -13 314.49 20.89
 1 -8 -13 324.4 23.31
 1 -8 -13 429.55 28.28
 1 -8 -13 419.35 27.56
 1 -8 -14 142.28 14.8
 1 -8 -14 138.5 13.83
 1 -8 -14 150.05 13.38
 1 -8 -14 189.26 18.31
 1 -8 -14 207.18 18.5
 1 -8 -15 26.26 6.82
 1 -8 -15 32.84 7.11
 1 -8 -15 25.74 6.38
 1 -8 -15 30.24 7.05
 1 -8 -15 40.92 8.93
 1 -8 -16 25.38 7.21
 1 -8 -16 10.27 3.69
 1 -8 -16 11.13 3.85
 1 -8 -16 11.61 4.65
 1 -8 -16 13.43 4.39
 1 -8 -16 15.06 4.78
 1 -8 -17 13.47 5.36
 1 -8 -17 9.56 3.96
 1 -8 -17 7.7 3.06
 1 -8 -17 14.77 4.77
 1 -8 -17 8.46 3.87
 1 -8 -18 0.54 2.36
 1 -8 -18 -0.36 3.35
 1 -8 -18 -1.26 2.94
 1 -8 -18 -3.01 3.09
 1 -8 -18 0.31 1.97
 1 -8 -19 -1.07 1.91
 1 -8 -19 -4.27 3.13
 1 -8 -19 0.02 1.88
 1 -8 -19 -1.06 2.13
 1 -8 -19 0.25 2.67
 -1 7 -26 19.07 4.1
 1 -7 26 11.53 3.52
 1 -7 26 13.74 3.53
 -1 7 -25 20.22 4.64
 1 -7 25 18.09 4.12
 1 -7 25 14.2 4.31
 -1 7 -24 4.31 3.21
 1 -7 24 5.97 2.71
 1 -7 24 6.66 3.32
 -1 7 -24 6.62 3.63
 1 -7 23 -2.01 3.06
 1 -7 23 -1.44 2.37
 -1 7 -23 0.94 2.79
 -1 7 -23 2.96 3.72
 1 -7 23 -0.74 1.96
 1 -7 22 145.69 12.75
 -1 7 -22 140.46 12.16
 -1 7 -22 173 15.61
 1 -7 22 146.91 13.13
 1 -7 22 130.39 13.47
 -1 7 -22 118.26 12.08
 -1 7 -21 61.11 9
 -1 7 -21 48.2 8.02
 1 -7 21 59.77 9.27
 -1 7 -21 73.11 9.19
 1 -7 21 56.48 8.73
 1 -7 21 49.04 7.75
 -1 7 -21 66.31 10.48
 1 -7 20 37 7.7
 -1 7 -20 35.86 7.5
 -1 7 -20 37.19 6.49
 1 -7 20 29.3 6.73
 1 -7 20 23.67 5.76
 1 -7 20 34.79 7.83
 -1 7 -20 31.35 6.79
 1 -7 20 40.25 7.46
 -1 7 -19 150.24 13.66
 1 -7 19 157.94 14.2
 1 -7 19 157.34 15.17
 1 -7 19 167.03 15.23
 -1 7 -19 122.75 11.5
 1 -7 19 188.04 15.59
 -1 7 -19 122.63 12.96
 1 -7 19 190.42 15.94
 1 -7 18 203.66 16.68
 1 -7 18 211.17 16.62
 1 -7 18 220.11 17.76
 -1 7 -18 245.03 17.97
 -1 7 -18 208.12 16.11
 1 -7 18 225.35 18.63
 -1 7 -18 249.3 16.97
 1 -7 17 146.03 14.13
 1 -7 16 437.47 23.88
 1 -7 15 284.35 18.87
 1 -7 14 127.87 12.56
 -1 7 -14 165.32 13.08
 1 -7 13 616.04 25.9
 -1 7 -13 567.4 22.64
 1 -7 12 257.93 16.28
 -1 7 -12 341.62 16.8
 -1 7 -11 1306.9 30.12
 1 -7 11 1299.65 34.08
 -1 7 -10 335.75 14.26
 1 -7 10 295.94 15.34
 -1 7 -9 12.21 2.89
 1 -7 9 17.08 3.87
 1 -7 8 814.02 24.57
 1 -7 8 862.87 23.67
 -1 7 -8 823.44 19.92
 -1 7 -7 1585.92 26.52
 1 -7 7 1574.85 33.31
 1 -7 7 1573.03 31.2
 -1 7 -6 1071.19 21.5
 1 -7 6 1043.06 25.01
 1 -7 5 456.71 16.54
 1 -7 5 481.41 17.47
 1 -7 4 196.48 10.56
 -1 7 -4 169.95 8.81
 1 -7 4 184.38 10.56
 1 -7 3 2708.56 39.64
 1 -7 3 2653.4 34.37
 -1 7 -3 2670.3 35.31
 -1 7 -2 2.18 1.69
 1 -7 2 0.71 1.65
 1 -7 1 323.5 13.62
 -1 7 -1 302.66 12.46
 1 -7 0 13.73 8.49
 1 -7 0 5.02 2
 -1 7 0 8.05 2.3
 -1 7 1 291.02 13.18
 1 -7 -1 275 12.57
 1 -7 -2 762.9 21.34
 -1 7 2 816.75 23.59
 1 -7 -3 110.02 13.62
 -1 7 3 108.71 9.34
 -1 7 3 96.06 8.73
 -1 7 4 1282.58 33.16
 1 -7 -4 1413.13 46.69
 -1 7 4 1363.73 34.12
 1 -7 -5 825.41 34.86
 -1 7 5 755.03 27.43
 -1 7 5 756.89 27.24
 1 -7 -6 78.78 10.66
 -1 7 6 67.3 8.52
 1 -7 -7 32.01 6.97
 -1 7 7 20.76 4.94
 1 -7 -8 28.99 6.27
 -1 7 8 23.8 6.45
 1 -7 -9 1.7 2.3
 -1 7 9 10.31 5.5
 -1 7 10 86.42 12.27
 1 -7 -10 73.72 10.01
 -1 7 11 255.51 19.94
 1 -7 -12 456.59 29.9
 1 -7 -12 458.93 27.4
 1 -7 -12 348.85 25.01
 1 -7 -12 339.95 20.98
 1 -7 -12 377.84 23.63
 -1 7 12 419.44 25.76
 1 -7 -12 379.66 19.89
 1 -7 -12 368.02 20.3
 1 -7 -13 10.03 4.99
 1 -7 -13 10.45 4.9
 1 -7 -13 6.04 4.95
 1 -7 -13 8.24 3.66
 1 -7 -13 12.78 4.1
 1 -7 -13 1.41 2.89
 -1 7 13 19.92 6.13
 1 -7 -14 14.44 4.63
 1 -7 -14 11.91 4.37
 1 -7 -14 9.37 5.11
 1 -7 -14 13.11 5.97
 1 -7 -14 14.8 5.63
 1 -7 -15 418.78 25.59
 1 -7 -15 411.35 25.37
 1 -7 -15 347.69 21.71
 1 -7 -15 402.32 21.27
 1 -7 -16 148.14 13.22
 1 -7 -16 128.08 12.53
 1 -7 -16 154.77 13.15
 1 -7 -16 174.89 15.64
 1 -7 -17 -2.02 3.05
 1 -7 -17 0.11 2.51
 1 -7 -17 5.75 6.27
 1 -7 -17 -1.68 3.1
 1 -7 -17 3.71 3.3
 1 -7 -18 -1.82 3.03
 1 -7 -18 0.31 2.52
 1 -7 -18 0.27 5.42
 1 -7 -18 1.71 3.04
 1 -7 -18 -0.12 2.98
 1 -7 -19 9.4 5.59
 1 -7 -19 4.74 2.78
 1 -7 -19 0.94 1.85
 1 -7 -19 4.29 2.33
 1 -7 -19 2.61 2.34
 1 -7 -20 1.91 2.24
 1 -7 -20 7.75 3.01
 1 -7 -20 13.18 4.67
 1 -7 -20 7.75 2.69
 1 -7 -20 13.41 3.66
 1 -7 -20 6.26 2.18
 1 -6 26 3.07 2.27
 -1 6 -26 2.2 1.99
 -1 6 -26 1.67 2.32
 1 -6 26 1.3 1.67
 -1 6 -25 1.71 2.08
 -1 6 -25 3.25 3.06
 1 -6 25 0.04 1.94
 1 -6 25 2.73 2.18
 -1 6 -24 2.59 2.58
 1 -6 24 0.83 1.84
 1 -6 24 -0.38 2.58
 -1 6 -24 3.93 3.2
 -1 6 -24 4.76 3.4
 -1 6 -23 18.58 5.77
 -1 6 -23 10.68 4.06
 1 -6 23 15.71 4.45
 -1 6 -23 7.94 3.69
 1 -6 23 11.93 4.55
 1 -6 23 11.92 3.67
 -1 6 -22 57.27 8.1
 1 -6 22 77.9 10.6
 1 -6 22 96.67 10.63
 1 -6 22 89.12 10.01
 -1 6 -22 95.36 10.17
 -1 6 -22 65.7 8.92
 1 -6 21 306.41 19.47
 -1 6 -21 287.39 18.2
 1 -6 21 323.81 21
 -1 6 -21 347.95 19.21
 1 -6 21 292.38 19.22
 -1 6 -21 320.43 20.07
 1 -6 20 222.17 16.91
 -1 6 -20 235.08 16.53
 1 -6 20 278.52 19.15
 1 -6 20 224.18 17.04
 -1 6 -20 169.23 14.82
 1 -6 20 309.59 20.27
 -1 6 -20 147.98 13.05
 1 -6 20 199.46 17
 1 -6 19 222.51 17.11
 1 -6 19 244.74 17.75
 -1 6 -19 285.81 18.01
 -1 6 -19 278.96 19.16
 1 -6 19 263.6 19.75
 1 -6 19 252.22 18.48
 -1 6 -19 257.98 17.58
 -1 6 -18 4.18 2.81
 1 -6 18 4.37 2.71
 1 -6 17 -0.74 2.58
 -1 6 -17 3.79 2.71
 -1 6 -16 9.13 3.22
 1 -6 16 10.53 4.09
 -1 6 -15 136.23 12.15
 1 -6 15 135.15 12.92
 -1 6 -14 48.94 7.08
 1 -6 14 60.26 8.4
 -1 6 -13 146.27 11.63
 1 -6 13 139.71 12.5
 -1 6 -12 375.09 17.44
 1 -6 12 378.35 19.51
 -1 6 -11 59.68 6.7
 1 -6 11 67.61 7.92
 1 -6 10 472.06 19.47
 -1 6 -10 537.28 18.32
 -1 6 -9 2.96 1.64
 1 -6 9 3.57 1.73
 -1 6 -8 2.36 3.45
 1 -6 8 4.19 1.91
 -1 6 -8 3.35 1.56
 -1 6 -7 309.27 29.28
 1 -6 7 288.77 12.86
 -1 6 -7 278.43 10.56
 -1 6 -6 667.08 43
 1 -6 6 658.66 18.56
 1 -6 6 652.44 20.63
 -1 6 -6 642.5 15.34
 1 -6 6 690.31 24.9
 1 -6 5 1121.55 26.23
 -1 6 -5 1063.81 55.14
 -1 6 -5 1002.57 18.77
 1 -6 5 1024.1 22.73
 1 -6 4 270.71 12.35
 -1 6 -4 246.21 9.29
 1 -6 4 243.92 11.12
 1 -6 3 2013.91 29.77
 1 -6 3 1896.03 30.67
 1 -6 2 166.23 7.39
 1 -6 2 176.9 9.17
 -1 6 -1 425.85 12.77
 1 -6 1 399.34 10.22
 -1 6 0 76.08 5.64
 1 -6 0 65.52 5.63
 -1 6 1 121.89 7.49
 1 -6 -1 134.17 7.87
 1 -6 -2 266.86 11.22
 -1 6 2 268.82 11.58
 -1 6 3 988.06 24.71
 -1 6 3 972.19 24
 -1 6 4 105.87 8.58
 1 -6 -4 117.76 13.15
 -1 6 4 116.44 9.01
 -1 6 5 1074.66 29.11
 1 -6 -5 1169.29 38.61
 -1 6 5 1079.12 29.02
 1 -6 -6 490.81 24.24
 -1 6 6 419.86 19.46
 -1 6 7 1021.45 32.21
 1 -6 -7 1022.07 34
 -1 6 8 59.8 8.68
 1 -6 -8 67.92 8.83
 -1 6 9 202.47 15.93
 1 -6 -9 201.11 14.57
 -1 6 10 134.48 13.77
 1 -6 -10 111.62 10.69
 -1 6 11 53.06 9.63
 -1 6 12 13.74 6.9
 1 -6 -13 0.78 2.86
 1 -6 -13 2.7 2.32
 1 -6 -13 1.46 2.13
 1 -6 -13 5.71 4.28
 1 -6 -13 1.92 2.31
 1 -6 -13 2.53 2.97
 1 -6 -14 411.58 23.28
 -1 6 14 468.8 26.15
 1 -6 -14 431.42 22.16
 1 -6 -14 518.13 28.72
 1 -6 -14 419.45 26.12
 1 -6 -14 476.49 26.17
 1 -6 -14 422.66 23.12
 1 -6 -15 113.88 12.2
 1 -6 -15 122.2 12.21
 1 -6 -15 111.53 12.41
 1 -6 -15 136.12 13.77
 -1 6 15 155.77 15.1
 1 -6 -16 12.19 4.65
 1 -6 -16 17.79 5.97
 1 -6 -16 15.29 4.82
 1 -6 -16 13.83 4.86
 1 -6 -17 0.66 2.44
 1 -6 -17 -2.24 4
 1 -6 -17 0.16 2.59
 1 -6 -17 -2.33 2.68
 1 -6 -18 9.32 3.85
 1 -6 -18 2.24 2.26
 1 -6 -18 10.8 4.42
 1 -6 -18 6.01 3.23
 1 -6 -19 0.56 2.06
 1 -6 -19 -2.19 2.88
 1 -6 -19 5.91 5.46
 1 -6 -19 4.69 3.44
 1 -6 -19 1.05 2.44
 1 -6 -20 3.45 2.44
 1 -6 -20 0.71 1.76
 1 -6 -20 2.63 2.7
 1 -6 -20 -1.15 2.74
 1 -6 -20 2.8 2.23
 1 -6 -21 13.29 5.91
 1 -6 -21 12 3.62
 1 -6 -21 4.69 2.29
 1 -6 -21 6.78 2.19
 1 -6 -21 9.47 3.68
 1 -6 -21 7.97 3
 -1 5 -26 10.48 2.93
 1 -5 26 6.16 2.86
 -1 5 -26 3.2 2.75
 1 -5 26 12.01 3.37
 -1 5 -25 4.97 2.6
 -1 5 -25 7.37 3.06
 1 -5 25 2.79 2.37
 -1 5 -25 11.26 3.98
 1 -5 25 8.62 3.28
 -1 5 -24 10.75 3.49
 -1 5 -24 15.36 4.13
 1 -5 24 10.51 4.28
 1 -5 24 10.45 3.62
 -1 5 -24 11.83 4.24
 1 -5 23 14.79 4.58
 -1 5 -23 18.97 4.98
 -1 5 -23 18.15 5.07
 -1 5 -23 14.1 4.69
 1 -5 23 17.38 4.99
 -1 5 -22 3.49 2.84
 -1 5 -22 10.46 3.3
 1 -5 22 11.95 4.72
 -1 5 -22 7.45 3.44
 1 -5 22 11.32 4.09
 1 -5 22 13.2 4.43
 -1 5 -21 151.1 13.12
 -1 5 -21 169.93 13.33
 1 -5 21 158.71 14.7
 -1 5 -21 160.86 14.29
 -1 5 -21 154.07 13.58
 1 -5 21 155.6 13.72
 1 -5 20 11.4 4.04
 -1 5 -20 12.99 4.35
 1 -5 20 21.61 5.81
 -1 5 -20 11.33 3.6
 -1 5 -20 7.94 3.96
 -1 5 -20 5.96 3.28
 1 -5 20 18.82 4.75
 1 -5 20 8.33 3.51
 1 -5 19 53.6 8.66
 1 -5 19 67.22 9.7
 -1 5 -19 61.03 8.64
 -1 5 -19 102.63 11.61
 -1 5 -19 83.9 10.21
 1 -5 19 84.77 11.46
 -1 5 -19 122.79 11.56
 -1 5 -18 317.63 18.81
 1 -5 18 346.55 20.64
 -1 5 -17 185.47 14.41
 1 -5 17 163.44 14.12
 1 -5 16 204.73 16.83
 1 -5 16 179.58 14.42
 1 -5 15 367.73 22.21
 1 -5 15 317.8 18.81
 1 -5 14 636.27 26.05
 1 -5 14 633.68 28.61
 1 -5 13 645.03 28.49
 1 -5 13 547.07 23.61
 1 -5 12 1096.85 31.87
 1 -5 12 990.08 34.32
 -1 5 -12 1008.06 28.01
 -1 5 -11 602.44 20.61
 1 -5 11 577.91 25.93
 1 -5 10 2028.34 47.07
 -1 5 -10 1978.69 34.87
 1 -5 10 2007.54 39.44
 1 -5 9 474.16 22.37
 -1 5 -9 390.89 34.79
 -1 5 -9 456.33 15.71
 1 -5 9 381.76 16.25
 -1 5 -8 41.49 10.81
 1 -5 8 39.56 4.96
 -1 5 -8 36.13 4.32
 1 -5 8 44.91 6.89
 1 -5 7 255.43 11.55
 -1 5 -7 258.16 25.95
 -1 5 -7 263.86 10.22
 -1 5 -6 963.92 53.41
 1 -5 6 939.07 20.92
 -1 5 -6 949.81 48.27
 -1 5 -6 910.31 17.33
 1 -5 5 1660.99 38.93
 -1 5 -5 1753.86 65.61
 -1 5 -5 1738.83 22.51
 -1 5 -5 1797.38 69.66
 1 -5 5 1664 27.44
 -1 5 -5 1750.42 65.45
 1 -5 5 1699.4 66.45
 -1 5 -4 29.62 2.83
 -1 5 -4 33.16 9.17
 1 -5 4 34.85 4.01
 1 -5 4 42.75 10.53
 1 -5 4 35.33 4.4
 -1 5 -4 39.73 9.79
 1 -5 3 287.42 11.17
 -1 5 -3 241.85 23.17
 -1 5 -3 260.63 24.59
 1 -5 3 245.65 10.08
 1 -5 2 2700.39 32.36
 -1 5 -2 2604.19 75.09
 1 -5 1 2.34 1.03
 -1 5 -1 0.04 2.83
 1 -5 1 4.32 1.45
 -1 5 -1 1.14 0.99
 -1 5 -1 3.18 2.37
 -1 5 0 7.26 3.99
 -1 5 0 15.25 5.41
 1 -5 0 6.52 1.83
 1 -5 0 9.45 4.58
 -1 5 0 5.04 1.47
 1 -5 -1 13.55 2.37
 -1 5 1 15.8 2.51
 -1 5 1 13.14 5.34
 1 -5 -1 17.59 6.16
 1 -5 -2 74.28 5.21
 -1 5 2 70.85 5.63
 -1 5 2 75.3 5.67
 -1 5 3 467.53 15.29
 -1 5 3 483.54 15.13
 -1 5 4 567.77 18.02
 -1 5 4 611.22 18.32
 -1 5 5 2451.16 39.22
 -1 5 5 2401.64 39.92
 -1 5 6 195.98 11.9
 1 -5 -6 174.16 12.95
 1 -5 -7 245.36 14.78
 -1 5 7 250.82 14.42
 -1 5 8 279.12 16.37
 1 -5 -8 277.75 15.57
 1 -5 -9 73.78 8
 -1 5 9 85.32 9.73
 1 -5 -10 11.44 3.24
 -1 5 10 14.5 5.1
 -1 5 11 18.36 5.72
 -1 5 12 236.72 17.78
 -1 5 13 718.29 30.93
 1 -5 -14 42.76 8.89
 -1 5 14 35.39 7.51
 1 -5 -15 21.02 5.22
 -1 5 15 29.96 6.61
 1 -5 -15 20.86 5.59
 1 -5 -15 19.03 4.66
 1 -5 -16 481.43 24.21
 1 -5 -16 445.58 24.35
 -1 5 16 490.93 25.87
 1 -5 -16 424.38 22.42
 1 -5 -16 459.73 22.57
 1 -5 -17 195.93 15.34
 1 -5 -17 224.56 17.12
 1 -5 -17 183.61 15.04
 1 -5 -17 227.39 15.72
 1 -5 -18 4.51 2.97
 1 -5 -18 3.93 2.28
 1 -5 -18 -1.66 3.22
 1 -5 -18 2.45 2.77
 1 -5 -19 1.12 2.66
 1 -5 -19 1.29 2.65
 1 -5 -19 -1.72 2.75
 1 -5 -19 1.08 2.09
 1 -5 -20 3.46 3.26
 1 -5 -20 2.92 2.59
 1 -5 -20 8.56 7.75
 1 -5 -20 1.26 2.85
 1 -5 -20 1.14 1.72
 1 -5 -21 8.86 3.2
 1 -5 -21 5.64 3.2
 1 -5 -21 14.25 3.87
 1 -5 -21 13.54 6.36
 1 -5 -21 11.59 3.11
 1 -5 -21 9.75 3.47
 1 -5 -22 14.72 3.92
 1 -5 -22 19.35 5.88
 1 -5 -22 8.02 2.74
 1 -5 -22 15.35 3.7
 -1 4 -26 89.43 7.44
 -1 4 -26 89.34 8.67
 1 -4 26 80.96 8.43
 1 -4 26 87.01 8.26
 1 -4 25 2.8 2.18
 1 -4 25 3.76 2.75
 -1 4 -25 4.34 3.17
 -1 4 -25 3.52 2.56
 -1 4 -25 3.93 2.41
 1 -4 24 0.21 2.22
 -1 4 -24 2.18 2.51
 -1 4 -24 0.18 2.59
 1 -4 24 0.39 1.95
 -1 4 -24 -0.55 2.42
 -1 4 -23 3.57 3.48
 1 -4 23 5.9 3.5
 -1 4 -23 0.91 2.44
 -1 4 -22 19.66 5.23
 1 -4 22 24.27 6.1
 -1 4 -22 25.17 5.16
 -1 4 -21 164.98 13.45
 1 -4 21 139.11 13.71
 -1 4 -21 173.38 14.08
 -1 4 -21 121.03 12.05
 1 -4 21 156.48 13.47
 1 -4 21 213.88 16.28
 -1 4 -21 118.92 11.03
 -1 4 -20 260.47 17.19
 1 -4 20 340.42 22.55
 -1 4 -20 298.38 19.1
 1 -4 20 243.58 17.36
 1 -4 20 247.97 17.39
 -1 4 -20 312.07 18.1
 1 -4 20 266.99 18.95
 1 -4 19 172.17 14.41
 -1 4 -19 172.49 13.05
 1 -4 19 184.47 16.1
 -1 4 -19 169.25 14.35
 1 -4 18 117.13 11.78
 1 -4 17 -0.63 2.95
 1 -4 17 0.74 2.14
 1 -4 17 5.56 3.56
 1 -4 16 36 6.82
 1 -4 16 27.08 5.61
 1 -4 16 34.83 6.57
 1 -4 15 2.73 2.18
 1 -4 15 0.74 2.23
 1 -4 14 172.35 13.78
 1 -4 14 146.34 11.89
 1 -4 14 172.09 13.58
 1 -4 13 6.93 3.02
 1 -4 13 7.84 3.26
 1 -4 13 8.74 3.73
 1 -4 12 83.58 8.42
 1 -4 12 73.18 8.55
 1 -4 12 84.49 8.93
 1 -4 11 572.35 22.06
 1 -4 11 584.86 23.23
 1 -4 11 534.16 20.64
 1 -4 10 603.35 22.91
 1 -4 10 688.73 22.33
 1 -4 9 205.45 11.55
 1 -4 9 223.2 13.79
 1 -4 8 238.49 11.65
 -1 4 -8 248.68 26.31
 1 -4 8 265.88 14.42
 -1 4 -7 17.34 6.98
 -1 4 -7 14.38 7.5
 1 -4 7 16.15 3.04
 1 -4 7 17.65 3.89
 1 -4 7 15.76 8.24
 1 -4 6 35.5 5.1
 -1 4 -6 33.16 8.81
 1 -4 6 22.64 7.99
 -1 4 -6 21.08 8.42
 -1 4 -6 30.2 3.25
 1 -4 6 26.91 3.63
 1 -4 5 463.75 16.67
 1 -4 5 493.52 13.86
 -1 4 -5 504.62 32.39
 -1 4 -5 534.88 36.2
 1 -4 5 540.33 36.1
 -1 4 -4 2180.64 69.11
 -1 4 -4 2058.49 63.77
 1 -4 4 2106.19 27.57
 -1 4 -4 1984.31 63.77
 1 -4 4 2034.52 65.41
 1 -4 3 617.87 15.49
 -1 4 -3 578.95 33.65
 -1 4 -3 556.3 31.61
 1 -4 3 594.64 14.19
 -1 4 -2 4477.05 88.14
 1 -4 2 4472.25 37.25
 -1 4 -2 4309.54 83.05
 -1 4 -1 72.98 10.71
 -1 4 -1 71.24 10.83
 1 -4 1 80.01 11.12
 1 -4 1 77.85 4.71
 -1 4 0 676.38 31.73
 -1 4 0 731.53 33.75
 1 -4 0 755.59 14.34
 1 -4 0 725.31 32.96
 1 -4 -1 165.99 16.18
 -1 4 1 142.62 15.13
 1 -4 -1 168.92 6.78
 -1 4 2 374.7 24.89
 -1 4 2 381.1 11.52
 1 -4 -2 418.72 10.98
 1 -4 -2 385.35 25.2
 -1 4 2 365.56 10.7
 -1 4 3 51.48 9.9
 1 -4 -3 63.19 4.52
 1 -4 -3 61.38 10.66
 -1 4 3 52.43 4.65
 1 -4 -3 69.41 9.25
 -1 4 3 49.57 4.39
 1 -4 -4 367.55 27.25
 -1 4 4 343.96 12.51
 -1 4 4 329.32 26.32
 -1 4 4 320.66 12.61
 -1 4 5 19.52 3.42
 1 -4 -5 17.82 4.21
 -1 4 6 468.03 16.7
 1 -4 -6 436.07 18.11
 1 -4 -7 607 20.83
 -1 4 7 612.22 20.58
 -1 4 8 965.91 27.78
 1 -4 -8 888.5 25.01
 1 -4 -9 9.45 2.81
 -1 4 9 10.91 3.95
 -1 4 10 44.16 7.29
 -1 4 11 211.07 15.41
 -1 4 12 42.03 7.49
 -1 4 13 47 8.07
 -1 4 14 8.4 4.43
 -1 4 15 448.92 23.88
 1 -4 -16 3.5 2.68
 -1 4 16 3.49 2.45
 1 -4 -16 6.47 3.35
 1 -4 -16 2.37 2.83
 1 -4 -16 4.8 3.3
 1 -4 -17 1.68 2.42
 1 -4 -17 6.59 3.08
 1 -4 -17 1.57 2.81
 -1 4 17 1.67 2.19
 1 -4 -17 0.79 2.89
 1 -4 -18 23.14 4.95
 1 -4 -18 27.46 6.17
 1 -4 -18 29.15 6.39
 1 -4 -18 22.04 5.49
 1 -4 -19 -3.9 4.12
 1 -4 -19 1.1 1.91
 1 -4 -19 2.34 3.11
 1 -4 -19 2.79 3.16
 1 -4 -20 2.26 2.09
 1 -4 -20 1.99 2.73
 1 -4 -20 5.74 3.4
 1 -4 -20 5.82 3.15
 1 -4 -21 4.84 2.55
 1 -4 -21 5.16 2.56
 1 -4 -21 9.34 3.72
 1 -4 -21 8.12 3.38
 1 -4 -21 7.31 3.46
 1 -4 -21 10.24 6.89
 1 -4 -22 27.4 5.4
 1 -4 -22 21.23 4.51
 1 -4 -22 26.52 4.61
 1 -4 -23 16.07 4.83
 1 -4 -23 22.39 4.23
 1 -4 -23 29.36 4.86
 -1 3 -26 2.02 2.26
 -1 3 -26 1.53 2.29
 1 -3 26 2.6 2.36
 1 -3 26 2.09 2.23
 -1 3 -25 28.66 4.98
 1 -3 25 38.47 6.35
 -1 3 -25 33.03 6.23
 1 -3 25 43.7 6.6
 -1 3 -24 30.95 5.67
 1 -3 24 26.5 6.03
 -1 3 -24 33.77 6.78
 -1 3 -23 26.03 5.77
 1 -3 23 20.7 5.78
 -1 3 -23 24.78 6.08
 -1 3 -22 30.86 6.75
 -1 3 -22 26.17 5.9
 1 -3 22 27.14 6.21
 1 -3 21 94.36 10.99
 -1 3 -21 87.15 9.44
 -1 3 -21 80.21 9.81
 -1 3 -20 314.62 19.61
 1 -3 20 287.27 18.37
 1 -3 20 266.05 17.42
 1 -3 20 275.47 19.19
 1 -3 20 290.29 19.35
 1 -3 19 140.2 12.66
 1 -3 19 137.11 13.26
 -1 3 -19 67.88 9.13
 1 -3 19 98.03 10.54
 1 -3 19 86.9 10.7
 1 -3 18 174.58 15.14
 1 -3 18 154.02 13.2
 1 -3 17 364.5 20.95
 1 -3 17 309.16 17.87
 1 -3 16 222.1 15.45
 1 -3 16 187.67 13.61
 1 -3 16 222.72 16.46
 1 -3 15 166.16 12.4
 1 -3 15 188.3 14.8
 1 -3 15 171.61 13.3
 1 -3 14 193.74 12.96
 1 -3 14 198.23 13.77
 1 -3 13 925.39 28.75
 1 -3 13 966.53 30.84
 1 -3 12 1416.14 34.63
 1 -3 12 1411.7 36.09
 1 -3 11 620.33 22.7
 1 -3 11 577.07 21.36
 1 -3 10 28.47 4.75
 1 -3 10 50.88 6.79
 1 -3 10 40.57 6.13
 1 -3 10 36.15 10.85
 1 -3 9 1169.68 29.05
 1 -3 9 1371.8 62.44
 1 -3 9 1282.77 27.44
 1 -3 9 1477.93 31.03
 1 -3 8 255.59 25.86
 1 -3 8 237.33 28.84
 1 -3 8 244.55 12.02
 1 -3 8 216.35 10.75
 -1 3 -8 226.28 28.07
 1 -3 8 210.65 12.11
 1 -3 7 461.46 15.04
 1 -3 7 445.72 36.51
 1 -3 7 474.35 32.95
 -1 3 -7 435.22 36.16
 1 -3 7 357.83 14.67
 1 -3 7 425.67 14.01
 1 -3 6 39.92 10.62
 -1 3 -6 40.63 10.2
 1 -3 6 37.57 3.89
 1 -3 6 51.74 10.76
 -1 3 -6 42.03 9.28
 1 -3 6 26.77 4.12
 -1 3 -5 460.54 31.78
 1 -3 5 443.24 12.11
 -1 3 -5 498.26 29.37
 -1 3 -4 1735.43 53.96
 -1 3 -4 1562.37 54.91
 -1 3 -3 655.65 33.04
 -1 3 -3 634.52 32.89
 -1 3 -2 2029.96 50.38
 -1 3 -2 2105.13 54.34
 -1 3 -1 1257.85 39.11
 1 -3 1 1236.38 37.35
 -1 3 -1 1186.01 35.76
 -1 3 0 18.38 4.7
 1 -3 0 21.4 5.01
 -1 3 1 182.21 14.24
 1 -3 -1 203.85 15.06
 1 -3 -2 186.07 15.14
 -1 3 2 157.42 14.21
 1 -3 -3 241.78 13.06
 -1 3 3 270.23 19.84
 1 -3 -3 288.36 20.32
 1 -3 -4 124.69 9.15
 -1 3 4 127.44 14.79
 -1 3 4 127.75 6.74
 1 -3 -4 135.31 14.95
 -1 3 5 490.3 32.03
 -1 3 5 506 14.83
 1 -3 -5 523.63 17.5
 1 -3 -5 498.59 30.81
 1 -3 -6 2906.31 40.15
 -1 3 6 3095.81 39.09
 -1 3 7 66.31 6.34
 1 -3 -7 58.94 5.57
 -1 3 8 277.62 13.69
 1 -3 -8 247.91 11.43
 -1 3 9 661.52 22.64
 1 -3 -9 618.93 18.28
 -1 3 10 157.99 11.7
 -1 3 11 49.64 6.98
 -1 3 12 2.76 3.2
 -1 3 13 44.19 7.49
 -1 3 14 493.88 23.48
 -1 3 15 17.95 5.33
 -1 3 16 11.78 3.66
 1 -3 -17 449.52 23.53
 1 -3 -17 441.92 22.23
 -1 3 17 390.06 22.2
 1 -3 -17 390.41 19.91
 1 -3 -17 391.36 21.7
 1 -3 -17 346.61 20.23
 1 -3 -18 164.35 13.91
 1 -3 -18 175.41 13.48
 1 -3 -18 192.16 15.19
 1 -3 -18 195.11 15.79
 -1 3 18 202.79 16.31
 1 -3 -18 155.09 13.56
 1 -3 -19 54.2 8.44
 1 -3 -19 67.19 9.33
 1 -3 -19 56.26 8.01
 1 -3 -19 72.18 9.8
 1 -3 -19 59.81 7.84
 1 -3 -20 2.78 2.56
 1 -3 -20 2.44 2.07
 1 -3 -20 0.26 1.8
 1 -3 -20 -1.88 3.3
 1 -3 -20 2.89 2.86
 1 -3 -20 3.14 3.3
 1 -3 -21 -0.41 1.88
 1 -3 -21 2.64 2.24
 1 -3 -21 -0.84 2.65
 1 -3 -21 -1.14 2.7
 1 -3 -21 -0.14 2.62
 1 -3 -21 0.84 2.01
 1 -3 -22 0.17 1.99
 1 -3 -22 -0.76 3.66
 1 -3 -22 -0.41 2.14
 1 -3 -22 -2.73 3.52
 1 -3 -23 13.58 3.91
 1 -3 -23 21.13 4.49
 1 -3 -23 13.69 5.13
 1 -3 -24 21.77 4.31
 1 -3 -24 26.75 4.9
 1 -3 -24 24.43 4.45
 1 -2 26 31.95 4.8
 1 -2 26 22.74 4.24
 -1 2 -26 22.88 3.86
 -1 2 -26 20.58 4.35
 1 -2 25 82.89 8.96
 -1 2 -25 101.58 9.71
 -1 2 -25 93.09 8.26
 -1 2 -24 17.67 4.42
 -1 2 -24 21.05 5.33
 -1 2 -24 18.82 4.1
 1 -2 24 18.85 5.08
 1 -2 23 11.16 4.23
 -1 2 -23 8.78 3.14
 -1 2 -23 9.42 4.3
 -1 2 -23 16.81 4.68
 -1 2 -22 5.69 3.29
 -1 2 -22 8.25 3.27
 1 -2 22 4.19 2.84
 -1 2 -21 23.55 5.71
 -1 2 -21 21.25 4.61
 1 -2 21 19.64 5.26
 -1 2 -21 22.96 5.09
 1 -2 20 157.61 13.47
 -1 2 -20 113.2 10.73
 -1 2 -20 100.64 11.31
 -1 2 -20 121.45 11.04
 1 -2 20 157.96 14.3
 1 -2 19 97.8 10.64
 1 -2 19 102.75 10.75
 1 -2 19 108.75 11.89
 -1 2 -19 101.47 10.1
 1 -2 18 120.18 11.33
 1 -2 18 138.8 13.19
 1 -2 17 6.02 3.35
 1 -2 16 3.68 3.06
 1 -2 15 66.85 9.03
 1 -2 15 67.83 8.18
 1 -2 14 4.37 2.32
 1 -2 14 1.26 1.97
 1 -2 13 60.67 7.17
 1 -2 13 82.59 9.16
 1 -2 12 140.28 11.44
 1 -2 12 116.07 9.66
 1 -2 11 781.93 23.97
 1 -2 11 767.07 25.79
 1 -2 10 397.21 35.82
 1 -2 10 430.68 18.36
 1 -2 10 466.18 18.47
 1 -2 9 1457.46 31.5
 1 -2 9 1585.31 68.43
 1 -2 9 1577.55 31.88
 1 -2 8 681.9 20.01
 -1 2 -8 629 45.96
 1 -2 8 663.18 42.06
 1 -2 8 630.31 47.09
 1 -2 8 693.92 20.36
 1 -2 7 1.96 3.33
 1 -2 7 4.9 1.8
 1 -2 7 4.4 2.13
 1 -2 7 10.27 6.2
 -1 2 -7 2.31 3.77
 1 -2 6 157.73 19.63
 1 -2 6 129.29 8.24
 1 -2 6 170.99 18.66
 -1 2 -6 166.46 20.07
 -1 2 -5 199.87 18.92
 -1 2 -5 175.82 18.67
 1 -2 5 198.79 18.52
 1 -2 4 570.07 28.41
 -1 2 -4 569.19 28.53
 1 -2 4 554.21 31.17
 -1 2 -4 525.57 28.89
 1 -2 3 5002.51 79.54
 -1 2 -3 5096.48 80.1
 -1 2 -3 4843.45 81.08
 -1 2 -2 181.79 15.28
 -1 2 -2 176.58 14.43
 -1 2 -1 904.95 28.31
 -1 2 -1 882.92 24.95
 -1 2 0 25.53 4.32
 1 -2 0 27.52 4.49
 1 -2 -1 661.11 21.95
 -1 2 1 634.13 21.45
 1 -2 -2 31.7 5.48
 -1 2 2 31.66 5.51
 1 -2 -3 7.51 3.47
 -1 2 3 7.46 3.22
 -1 2 4 403.54 24.13
 1 -2 -4 391.79 23
 1 -2 -5 136.7 7.44
 -1 2 5 166.91 7.71
 -1 2 5 121.09 15.07
 1 -2 -5 132.96 14.85
 1 -2 -6 64.45 5.09
 1 -2 -6 77.03 12.39
 -1 2 6 78.83 13.28
 -1 2 6 69.12 5.5
 1 -2 -7 1.02 1.12
 1 -2 -7 4.35 4.32
 -1 2 7 2.23 2.84
 -1 2 7 3.8 1.76
 1 -2 -8 880.96 18.88
 -1 2 8 883.31 23.09
 1 -2 -9 80.25 5.78
 -1 2 9 84.21 7.8
 -1 2 10 37.52 5.77
 -1 2 11 17.91 4.18
 -1 2 12 416.75 19.18
 -1 2 13 198.49 13.66
 -1 2 14 80.48 9.29
 -1 2 15 124.16 11.71
 -1 2 16 446.22 22.53
 1 -2 -17 61.41 8.68
 -1 2 17 50.23 7.97
 1 -2 -17 52.67 7.45
 1 -2 -17 52.21 8.03
 1 -2 -17 54.75 7.88
 -1 2 18 1.96 2.35
 1 -2 -18 0.11 2.5
 1 -2 -18 0.05 1.87
 1 -2 -18 -0.71 2.33
 1 -2 -18 2.42 3.74
 1 -2 -18 2.77 2.63
 1 -2 -19 55.08 7.56
 1 -2 -19 40.8 7.21
 1 -2 -19 61.58 9.02
 1 -2 -19 61.34 9.07
 -1 2 19 73.75 9.56
 1 -2 -19 49.54 7.34
 1 -2 -20 1.98 2.63
 1 -2 -20 10.07 3.95
 1 -2 -20 3 2.92
 1 -2 -20 -1.69 3.12
 1 -2 -20 -0.08 2.52
 1 -2 -20 3.21 2.1
 1 -2 -21 4.51 3.69
 1 -2 -21 -2.37 2.97
 1 -2 -21 3.66 3.08
 1 -2 -21 0.44 2.51
 1 -2 -21 2.8 2.4
 1 -2 -21 0.26 1.93
 1 -2 -22 11.22 4.3
 1 -2 -22 15.45 5.87
 1 -2 -22 14.49 4.32
 1 -2 -22 11.75 3.89
 1 -2 -23 43.76 7.15
 1 -2 -23 34.92 6
 1 -2 -23 43.44 6.65
 1 -2 -23 33.03 6.11
 1 -2 -24 13.34 3.7
 1 -2 -24 12.32 3.51
 1 -2 -24 3.48 2.73
 1 -2 -24 2.27 2.15
 1 -1 25 7.39 3.03
 -1 1 -25 8.05 3
 -1 1 -25 11.83 3.97
 -1 1 -25 8.47 2.95
 -1 1 -24 53.39 7.53
 1 -1 24 56.06 7.74
 -1 1 -24 59.93 7.01
 -1 1 -24 49.63 6.45
 -1 1 -23 53.26 8.22
 -1 1 -23 45.06 6.64
 1 -1 23 50.14 7.73
 -1 1 -22 12.01 3.62
 1 -1 22 13.21 4.84
 -1 1 -22 15.07 5.02
 -1 1 -21 7.84 3.08
 -1 1 -21 9.07 3.12
 -1 1 -21 8.95 4.11
 -1 1 -20 157.76 12.83
 1 -1 20 203.44 16.18
 -1 1 -20 139.04 13.3
 1 -1 20 202.98 15.05
 -1 1 -20 162.4 12.35
 1 -1 19 313.34 19.93
 -1 1 -19 365.09 20.97
 -1 1 -19 358.07 19.67
 -1 1 -19 336.47 17.81
 -1 1 -19 283.93 17.23
 -1 1 -18 154.37 13.17
 1 -1 18 153.52 15.85
 1 -1 17 189.85 15.24
 1 -1 16 354.1 20.24
 1 -1 15 251.27 15.37
 1 -1 15 278.98 17.63
 1 -1 14 214.34 14.99
 1 -1 14 195.42 13.21
 1 -1 13 104.32 9.6
 1 -1 13 119.15 11
 1 -1 12 488.05 21.16
 1 -1 12 435.39 18.17
 1 -1 11 621.59 23.06
 1 -1 11 590.22 20.75
 1 -1 10 746.2 24.17
 1 -1 10 722.85 21.88
 1 -1 9 32.69 11.55
 1 -1 9 28.97 4.7
 1 -1 9 23.68 4.22
 1 -1 8 1373.01 69.91
 1 -1 8 1310.34 28.64
 1 -1 8 1498.55 69.12
 -1 1 -8 1390.74 63.85
 1 -1 8 1508.61 28.93
 -1 1 -7 184.53 22.19
 1 -1 7 189.62 23.72
 1 -1 7 165.13 22.46
 1 -1 7 199.54 10.13
 1 -1 7 166.18 9.44
 -1 1 -6 1026.15 48.39
 1 -1 6 1124.8 53.25
 1 -1 6 1133.66 22.57
 1 -1 6 1020.87 21.28
 1 -1 6 1023.39 51.11
 1 -1 5 692.49 38.25
 -1 1 -5 653.01 36.8
 1 -1 4 602.33 32.57
 1 -1 4 569.13 29.2
 -1 1 -4 575.9 30.42
 -1 1 -3 57.84 8.34
 1 -1 3 52.47 7.89
 -1 1 -2 79.39 8.05
 -1 1 -2 85.69 9.4
 1 -1 2 96.97 9.65
 -1 1 -1 2998.63 44.54
 1 -1 1 3126.42 42.25
 -1 1 0 1320.64 24.01
 -1 1 0 1275.55 19.29
 1 -1 0 1273.5 20.07
 -1 1 1 582.14 15.52
 1 -1 -1 583.17 15.24
 1 -1 -2 68.8 6.58
 -1 1 2 75.21 7.39
 -1 1 3 1307.71 36.38
 1 -1 -3 1357.94 35.05
 -1 1 4 532.59 27.08
 1 -1 -4 540.87 26.2
 -1 1 5 9.78 4.42
 1 -1 -5 8.34 3.92
 -1 1 5 7.77 1.71
 -1 1 6 1538.01 25.05
 1 -1 -6 1493.47 55.46
 1 -1 -7 5939.34 120.68
 -1 1 7 5434.35 50.93
 -1 1 8 17.77 3.44
 1 -1 -8 21.98 2.66
 1 -1 -8 24.06 9.08
 -1 1 9 277.37 12.91
 -1 1 10 718.24 21.97
 -1 1 11 343.19 15.85
 -1 1 12 143.61 10.71
 -1 1 13 7.86 3.09
 -1 1 14 38.31 6.35
 -1 1 15 289.15 17.1
 -1 1 16 125.2 11.64
 -1 1 17 4.22 2.82
 1 -1 -18 417.16 20.05
 1 -1 -18 458.76 23.75
 -1 1 18 496.97 24.22
 1 -1 -18 434.66 22.08
 1 -1 -18 379.87 20.12
 1 -1 -18 402.35 21.14
 1 -1 -19 85.2 10.02
 1 -1 -19 87.51 10.69
 1 -1 -19 95.31 9.94
 1 -1 -19 87.82 9.99
 -1 1 19 121.37 12.08
 1 -1 -19 94.33 10.82
 1 -1 -19 101.43 10.15
 1 -1 -20 95.94 9.89
 1 -1 -20 97.49 10.71
 1 -1 -20 85.98 9.42
 1 -1 -20 76.03 9.4
 1 -1 -20 99.12 11.56
 1 -1 -20 87.93 10.16
 1 -1 -21 15.71 4.55
 1 -1 -21 26.54 5.67
 1 -1 -21 29.07 5.48
 1 -1 -22 1.04 2.37
 1 -1 -22 1.51 3.03
 1 -1 -22 -2.08 2.32
 1 -1 -22 8.04 4.99
 1 -1 -23 8.32 3.51
 1 -1 -23 9.67 3.81
 1 -1 -23 7.06 3.64
 1 -1 -23 12.02 4.73
 1 -1 -24 22.49 5.11
 1 -1 -24 16.78 4.4
 1 -1 -24 14.33 4.04
 1 -1 -24 18.9 4.73
 1 -1 -24 18.15 4.31
 1 -1 -25 61.86 6.9
 1 -1 -25 57.51 6.88
 1 -1 -25 70.21 7.43
 -1 1 25 61.8 6.71
 1 -1 -25 64.98 7.03
 -1 0 -25 12.71 3.28
 1 0 25 13.94 3.46
 -1 0 -25 11.46 3.34
 -1 0 -25 16.38 3.39
 -1 0 -24 30.33 5.06
 1 0 24 28.95 5.36
 -1 0 -24 34.88 6.19
 -1 0 -24 25.14 4.58
 1 0 23 12.18 3.93
 -1 0 -23 16.5 4.23
 -1 0 -23 15.9 4.96
 -1 0 -22 10.72 3.75
 -1 0 -22 13.46 4.49
 1 0 22 9.35 4.05
 -1 0 -21 13.4 4.16
 -1 0 -21 15.22 4.12
 -1 0 -21 11.37 4.47
 -1 0 -20 12.02 4.67
 -1 0 -20 7.07 2.8
 -1 0 -20 6.38 3.44
 -1 0 -20 9.51 3.73
 -1 0 -19 47.76 7.22
 -1 0 -19 50.97 7.45
 1 0 19 52.95 10.22
 1 0 19 79.17 10.16
 -1 0 -19 45.86 6.66
 -1 0 -19 56.96 8.54
 -1 0 -18 0.01 2.1
 -1 0 -18 4.81 3.44
 -1 0 -18 -1.79 2.35
 -1 0 -18 4.42 2.81
 1 0 18 3.36 2.33
 1 0 17 165.53 14.35
 1 0 16 134.71 12.58
 1 0 15 55.64 8.26
 1 0 14 43.58 6.93
 1 0 14 39.33 6.3
 1 0 13 11.36 3.28
 1 0 13 13.65 4
 1 0 12 2.59 1.99
 1 0 12 1 1.76
 1 0 11 17.56 3.57
 1 0 11 18.34 4.2
 1 0 10 2281.33 39.01
 1 0 10 2347.05 42.94
 1 0 9 1220.46 30.02
 1 0 9 1289.79 28.04
 1 0 8 1972.29 35.95
 -1 0 -8 2037.87 75.7
 1 0 8 2025.73 33.25
 1 0 7 483.15 16.84
 1 0 7 510.23 15.87
 1 0 7 503.35 40.71
 -1 0 -7 445.33 33.09
 -1 0 -6 60.51 11.33
 1 0 6 53.69 5.35
 1 0 6 61.27 5.32
 1 0 6 75.36 14.87
 -1 0 -5 83.77 12.16
 1 0 5 94.58 5.9
 -1 0 -4 530.26 26.61
 1 0 4 619.65 33.69
 -1 0 -3 41.8 6.46
 1 0 3 42.61 7.96
 1 0 2 2932.2 50.52
 -1 0 -2 2855.11 41.18
 1 0 1 21.99 3.04
 -1 0 -1 20.97 2.46
 1 0 0 537.78 19.52
 -1 0 1 357.91 13.03
 1 0 -1 371.48 13.46
 -1 0 2 836.92 19.28
 1 0 -2 821.49 25.05
 1 0 -3 110.68 11.35
 1 0 -4 98.67 12.52
 1 0 -5 39.19 9.03
 -1 0 5 25.78 7.7
 -1 0 6 25.23 7.62
 -1 0 6 22.51 3.05
 1 0 -6 24.48 7.82
 1 0 -7 843.31 47.48
 -1 0 7 762.73 18.44
 -1 0 7 740.45 45.09
 -1 0 8 10.3 6.38
 1 0 -8 13.64 6.92
 -1 0 8 10.86 2.97
 -1 0 9 2948.23 40.76
 -1 0 10 109.74 8.33
 -1 0 11 44.15 5.49
 -1 0 12 25.45 4.44
 -1 0 13 7.28 2.95
 -1 0 14 81.6 8.67
 -1 0 15 563.85 23.14
 -1 0 16 188.77 14.39
 -1 0 17 638.21 26.52
 -1 0 18 126.84 12.19
 1 0 -19 23.28 4.95
 1 0 -19 19.46 4.67
 1 0 -19 8.24 3.51
 1 0 -19 14.98 4.87
 1 0 -19 28.22 5.61
 1 0 -20 68.92 8.47
 1 0 -20 61.65 9.25
 1 0 -20 63.21 8.94
 -1 0 20 72.33 9.52
 1 0 -21 42.51 7.07
 1 0 -21 41 7.61
 1 0 -21 38.56 6.33
 1 0 -22 1.4 2.89
 1 0 -22 2.11 2.35
 1 0 -22 3.46 2.11
 1 0 -23 22.01 4.94
 1 0 -23 20.31 5.17
 1 0 -23 21.92 4.98
 1 0 -24 53.08 7.39
 1 0 -24 42.1 6.91
 1 0 -24 53.11 7.57
 -1 0 24 48.46 6.59
 1 0 -24 62.84 7.7
 1 0 -25 3.2 2.26
 1 0 -25 4.9 2.89
 -1 0 25 1.33 2.09
 1 0 -25 9.2 3.86
 1 0 -25 2.96 2.9
 -1 0 26 102.9 8.64
 -1 0 26 95.28 7.46
 1 0 -26 94.88 7.96
 1 0 -26 112.06 8.43
 1 0 -26 108.41 8.39
 1 0 -26 99.2 8.03
 1 1 24 8.85 3
 -1 -1 -24 12.03 3.25
 -1 -1 -24 16.77 4.34
 -1 -1 -23 58.03 7.67
 1 1 23 47.69 6.84
 -1 -1 -23 52.83 7.02
 -1 -1 -22 69.6 8.76
 -1 -1 -22 58.27 7.57
 -1 -1 -21 30.63 5.91
 -1 -1 -21 28.07 5.81
 -1 -1 -21 33.33 6.88
 -1 -1 -21 25.78 5.18
 -1 -1 -20 28.3 5.52
 -1 -1 -20 31.42 6.6
 -1 -1 -20 26.81 5.26
 -1 -1 -20 22.01 5.27
 -1 -1 -19 172.5 13.45
 1 1 19 183.85 17.8
 -1 -1 -19 207.94 13.84
 -1 -1 -19 189.44 14.28
 -1 -1 -19 187.03 15.07
 -1 -1 -18 364.97 20.81
 1 1 18 368.74 24.74
 1 1 18 351.38 21.67
 -1 -1 -18 275 17.17
 -1 -1 -18 304.55 16.83
 -1 -1 -18 343.21 19.18
 -1 -1 -17 113.23 11.17
 1 1 17 117.34 14.44
 1 1 16 167.58 14.41
 1 1 15 142.79 12.9
 1 1 14 166.04 13.36
 1 1 13 294.01 17.14
 1 1 13 289.68 15.96
 1 1 12 116.93 10.59
 1 1 12 124.39 10.31
 1 1 11 711.07 23.09
 1 1 11 715.33 24.63
 1 1 10 638.82 20.98
 1 1 10 574.64 21.59
 1 1 9 22.17 4.35
 1 1 9 26.49 4.2
 1 1 8 537.38 19.02
 1 1 8 512.06 17.16
 1 1 7 684.57 18.14
 1 1 7 642.45 19.86
 1 1 7 677.25 47.45
 1 1 6 3.55 1.69
 -1 -1 -6 3.78 3.12
 1 1 6 3.99 1.81
 1 1 6 3.4 2.08
 1 1 6 0.16 2.93
 1 1 5 379.81 13.73
 1 1 5 389.71 27.43
 1 1 5 397.07 12.01
 -1 -1 -5 370.64 24.31
 1 1 5 378.17 11.84
 1 1 4 24.28 2.86
 -1 -1 -4 26.13 5.92
 1 1 4 28.09 2.9
 1 1 3 11.92 3.78
 -1 -1 -3 10.26 3.56
 -1 -1 -2 61.5 6.67
 1 1 2 62.55 7.15
 -1 -1 -1 402.18 14.38
 1 1 1 383.7 14.36
 1 1 0 6492.81 51.51
 -1 -1 0 6788.73 54.51
 -1 -1 1 523.25 13.19
 1 1 -1 571.45 17.36
 1 1 -1 573.35 16.71
 1 1 -2 490.48 18.86
 -1 -1 2 478.57 16.63
 -1 -1 3 28.89 5.72
 1 1 -3 23.95 5.94
 -1 -1 4 1320.14 44.64
 -1 -1 5 223.06 8.44
 -1 -1 5 232.23 21.57
 -1 -1 6 206.53 22.15
 -1 -1 6 229.43 12.69
 -1 -1 7 886.49 19.36
 -1 -1 7 971.2 31.49
 1 1 -8 4409.66 116.95
 -1 -1 8 4247.93 115.62
 -1 -1 8 4372.1 45.81
 -1 -1 9 58.8 5.61
 -1 -1 9 75.23 10.66
 -1 -1 10 82.38 7.02
 -1 -1 11 1100.89 27.02
 -1 -1 12 540.13 19.66
 -1 -1 13 357.35 16.8
 -1 -1 14 3.52 2.34
 -1 -1 15 40.74 6.63
 -1 -1 16 53.14 7.2
 -1 -1 17 200.98 14.74
 -1 -1 18 72.83 9.4
 1 1 -19 409.09 20.56
 -1 -1 19 512.07 24.33
 1 1 -19 442.39 23.69
 -1 -1 19 514.13 23.43
 1 1 -19 424.33 21.97
 1 1 -20 82.24 10.83
 1 1 -20 82.55 10.2
 -1 -1 20 92.68 10.33
 1 1 -20 84.25 9.46
 -1 -1 20 102.21 11.06
 1 1 -21 115.48 11.7
 1 1 -21 123.69 12.84
 1 1 -21 113.72 11.2
 1 1 -22 46.98 7.66
 1 1 -22 62.97 8.32
 1 1 -22 49.55 8.3
 1 1 -23 28.28 5.92
 1 1 -23 37.35 6.48
 1 1 -23 29.79 6.35
 1 1 -23 33.75 6.9
 1 1 -24 13.56 4.14
 1 1 -24 4.78 3.12
 -1 -1 24 10.93 3.88
 1 1 -24 18.04 5.13
 1 1 -24 14.74 5.1
 1 1 -25 18.67 4.24
 1 1 -25 15.58 4.37
 1 1 -25 23.2 4.82
 -1 -1 25 21.15 4.94
 -1 -1 25 19.84 4.39
 1 1 -25 23.1 4.48
 1 1 -26 101.48 8.68
 -1 -1 26 88.96 8.53
 1 1 -26 89.28 8.18
 -1 -1 26 90.84 7.69
 1 1 -26 94.78 8.46
 1 1 -26 84.8 7.73
 -1 -2 -24 4.24 2.32
 1 2 24 9.98 2.83
 -1 -2 -24 1.91 2.58
 -1 -2 -24 11.74 2.91
 -1 -2 -23 1.8 2.39
 1 2 23 3.37 2.33
 -1 -2 -23 1.87 1.76
 -1 -2 -22 15.51 4.21
 -1 -2 -22 19.79 4.49
 -1 -2 -21 36.29 6.59
 -1 -2 -21 35.17 6.29
 -1 -2 -21 33.52 5.42
 -1 -2 -21 29.69 5.78
 -1 -2 -20 36.81 5.91
 -1 -2 -20 29.73 6.12
 -1 -2 -20 28.69 5.48
 -1 -2 -20 26.04 5.93
 -1 -2 -19 4.54 3.3
 -1 -2 -19 4.11 2.66
 -1 -2 -19 1.1 1.87
 -1 -2 -19 2.58 4.05
 1 2 19 5.1 4.17
 -1 -2 -19 1.36 2.5
 -1 -2 -18 45.72 7.67
 -1 -2 -18 41.27 6.5
 1 2 18 34.48 8.11
 -1 -2 -18 37.18 6.55
 1 2 18 53.78 9.09
 -1 -2 -18 41.55 7
 -1 -2 -18 34.22 6.63
 -1 -2 -17 113.06 11.02
 -1 -2 -17 121.57 10.83
 1 2 17 91.29 12.16
 -1 -2 -17 88.51 9.86
 -1 -2 -17 119.76 11.58
 1 2 16 217.53 17.06
 -1 -2 -16 200.77 14.72
 1 2 15 279.16 18.74
 1 2 14 51.96 8.13
 1 2 13 27.89 5.66
 1 2 12 3.82 2.48
 1 2 12 3.26 2.05
 1 2 11 7.83 2.72
 1 2 11 7.67 2.72
 1 2 10 2.18 1.9
 1 2 10 3.43 2.13
 1 2 9 1789.33 37.15
 1 2 9 1919.38 35.1
 1 2 8 629.92 19.03
 1 2 8 559.84 19.87
 1 2 7 1363.03 26.19
 1 2 7 1276.57 27.05
 1 2 6 195.26 22.23
 1 2 6 167.17 10.01
 -1 -2 -6 175.39 19.37
 1 2 6 196.02 10.03
 1 2 6 209.18 9.75
 1 2 5 13.02 2.45
 1 2 5 9.02 2.46
 1 2 5 6.86 4.69
 -1 -2 -5 5.95 3.58
 1 2 5 8.26 2.19
 1 2 4 11.56 2.13
 1 2 4 9.08 4.05
 -1 -2 -4 13.1 4.79
 1 2 4 11.71 2.67
 -1 -2 -3 2.96 2.34
 -1 -2 -2 4.83 2.74
 1 2 2 0.88 1.58
 -1 -2 -1 838.49 27.43
 1 2 1 775.98 25.87
 -1 -2 0 7.95 2.85
 1 2 0 14.41 3.34
 1 2 0 10.36 3.22
 1 2 -1 262.43 13.78
 1 2 -1 281.95 15.68
 -1 -2 2 407.76 18.87
 1 2 -2 405 21.54
 1 2 -2 412.01 21.32
 1 2 -3 198.42 17.48
 -1 -2 3 175 13.66
 -1 -2 4 464.94 24.71
 1 2 -4 527.88 31.24
 -1 -2 5 288.1 22.33
 1 2 -5 296.72 25.82
 -1 -2 6 1197.63 51.83
 -1 -2 6 1139.14 19.44
 1 2 -6 1229.96 57.03
 1 2 -6 1174.48 22.2
 -1 -2 7 29.28 3.58
 -1 -2 7 22.79 8.7
 -1 -2 7 19.89 3
 1 2 -7 15.51 8.04
 -1 -2 8 717.42 18.64
 -1 -2 8 706.45 17.84
 -1 -2 8 762.71 49.62
 -1 -2 9 296.61 12.85
 -1 -2 10 1812.36 32.87
 -1 -2 11 19.74 4.05
 -1 -2 12 4.64 2.75
 -1 -2 13 216.86 13
 -1 -2 14 23.97 4.85
 -1 -2 15 49.33 7.02
 -1 -2 15 40.42 6.14
 -1 -2 16 316.13 17.8
 -1 -2 16 293.76 16.73
 -1 -2 17 164.85 13.32
 -1 -2 17 140.2 12.17
 -1 -2 18 290.3 17.87
 -1 -2 18 279.54 17.4
 1 2 -19 117 11.16
 -1 -2 19 142.49 12.93
 -1 -2 19 138.17 12.31
 -1 -2 19 129.5 13.07
 1 2 -19 159.06 14.55
 1 2 -19 114.07 11.55
 1 2 -20 6.98 2.78
 -1 -2 20 3.46 3.13
 1 2 -20 7.21 3.31
 -1 -2 20 17.68 4.56
 -1 -2 20 18.23 4.49
 1 2 -20 4.15 3.41
 1 2 -21 34.03 6.67
 1 2 -21 35.13 6.62
 -1 -2 21 37.77 7.24
 1 2 -21 36.85 7.38
 1 2 -21 27.73 5.94
 -1 -2 21 31.27 6.39
 1 2 -21 35.67 6.88
 -1 -2 21 39.21 6.88
 1 2 -22 46.67 8.29
 1 2 -22 37.28 6.66
 -1 -2 22 36.24 7.01
 -1 -2 22 39.54 6.75
 1 2 -22 38.43 7.56
 1 2 -22 42.49 7.06
 -1 -2 23 26.91 5.93
 1 2 -23 31.16 6.2
 1 2 -23 22.39 5.88
 1 2 -23 16.97 4.71
 1 2 -23 15.24 4.6
 -1 -2 23 17.92 4.44
 -1 -2 24 -0.72 2.51
 1 2 -24 -2.69 3.76
 1 2 -24 -1.12 2.61
 1 2 -24 1.98 2.28
 1 2 -24 1.53 2.79
 1 2 -25 27.53 5.22
 -1 -2 25 20.38 4.45
 1 2 -25 20.94 4.85
 1 2 -25 17.04 4
 1 2 -25 26.62 5.57
 -1 -2 25 27.42 5.54
 1 2 -26 16.1 4.35
 -1 -2 26 11.61 3.67
 1 2 -26 21.68 4.68
 1 2 -26 9.59 3.32
 1 2 -26 6.3 2.91
 -1 -2 26 10.77 3.43
 -1 -3 -23 19.41 3.99
 1 3 23 12.82 3.24
 -1 -3 -23 11.68 3.1
 -1 -3 -22 13.29 3.44
 -1 -3 -22 9.51 2.99
 -1 -3 -21 56.28 7.75
 -1 -3 -21 46.58 6.27
 -1 -3 -21 50.23 7.05
 -1 -3 -21 58.04 7.31
 -1 -3 -21 54.85 6.67
 -1 -3 -20 70.24 7.8
 -1 -3 -20 76.09 9.05
 -1 -3 -20 62.86 7.77
 -1 -3 -20 69.87 8.83
 -1 -3 -20 60.17 7.84
 -1 -3 -19 18.31 4.59
 -1 -3 -19 17 4.51
 -1 -3 -19 12.95 4
 -1 -3 -19 23.9 5.83
 -1 -3 -19 18.78 5.26
 -1 -3 -18 235 15.03
 -1 -3 -18 228.61 15.33
 -1 -3 -18 226.27 16.56
 -1 -3 -18 211.37 15.26
 -1 -3 -18 215.27 15.41
 -1 -3 -17 181.96 13.73
 1 3 17 233.97 19.04
 -1 -3 -17 180.92 14.01
 1 3 17 214.22 18.5
 -1 -3 -17 175.81 14
 -1 -3 -17 214.43 15.47
 -1 -3 -16 24.63 5.44
 -1 -3 -16 19.99 5.11
 -1 -3 -16 26.5 4.98
 1 3 16 21.83 6.24
 -1 -3 -16 30.28 5.86
 1 3 15 22.08 5.89
 -1 -3 -15 21.37 5.88
 1 3 14 67.09 9.64
 1 3 13 46 7.54
 1 3 12 323.22 19.04
 1 3 11 300.19 17.77
 1 3 11 273.79 15.71
 1 3 10 387.16 19.2
 1 3 10 355.03 17.37
 1 3 9 31.7 5.16
 1 3 9 30.02 5.52
 1 3 8 4.3 3.01
 1 3 8 3.13 1.75
 1 3 8 5.36 2.73
 1 3 7 2480.81 37.89
 1 3 7 2530.53 39.45
 1 3 6 359.23 13.56
 1 3 6 352.14 13.86
 1 3 5 109.83 15.98
 -1 -3 -5 111.7 15.85
 1 3 5 132.49 8.06
 1 3 5 108.83 8.13
 1 3 4 14.66 2.57
 1 3 4 12.9 2.83
 1 3 4 12.31 5.32
 -1 -3 -4 16.4 5.73
 1 3 3 367.57 11.36
 -1 -3 -3 359.08 24.08
 1 3 3 375.19 25.03
 -1 -3 -2 37.15 7.42
 1 3 2 32.55 6.86
 1 3 2 32.36 3.3
 1 3 1 663.99 13.69
 -1 -3 -1 686.14 13
 1 3 0 705.5 13.84
 1 3 0 690.54 26.91
 -1 -3 0 708.9 30.11
 -1 -3 0 672.22 12.44
 1 3 -1 9999 104.2
 1 3 -2 983.92 35.56
 1 3 -2 994.93 17.25
 1 3 -3 7.32 4.49
 1 3 -3 6.63 1.9
 -1 -3 3 2.9 2.24
 1 3 -4 147.41 7.49
 1 3 -4 130.64 17.58
 -1 -3 4 112.24 13.59
 -1 -3 4 121.84 6.16
 1 3 -5 537.81 14.73
 1 3 -5 506.44 17.71
 -1 -3 5 526.71 13.67
 1 3 -6 177.8 8.99
 -1 -3 6 188.69 8.63
 -1 -3 6 177.04 19.54
 1 3 -7 168.72 25.46
 -1 -3 7 128.85 6.7
 -1 -3 7 140.04 19.37
 -1 -3 7 130.14 7.76
 1 3 -7 131.88 8.42
 1 3 -8 479.66 17
 -1 -3 8 463.52 14.43
 1 3 -8 457.8 45.5
 -1 -3 8 430.45 37.44
 -1 -3 8 400.62 14.53
 -1 -3 9 1345.46 27.59
 -1 -3 9 1328.07 26.64
 1 3 -9 1330.75 29.71
 -1 -3 10 6.43 2.45
 1 3 -10 5.13 2.64
 -1 -3 10 3.83 2.02
 -1 -3 11 194.72 11.61
 -1 -3 11 190.49 11.6
 -1 -3 12 454 18.4
 -1 -3 12 434.55 18.21
 -1 -3 13 149.27 11.1
 -1 -3 13 140.58 10.85
 -1 -3 14 772.07 25.69
 -1 -3 14 665.74 24.31
 -1 -3 15 111.13 10.44
 -1 -3 15 131.92 10.98
 -1 -3 16 5.7 2.9
 -1 -3 16 4.34 2.66
 -1 -3 17 28.47 5.63
 -1 -3 17 21.07 4.95
 -1 -3 18 220.79 15.45
 1 3 -18 176.8 14.86
 -1 -3 18 211.78 15.55
 -1 -3 19 272.68 19.34
 1 3 -19 303.74 20.13
 1 3 -19 241.88 17.56
 -1 -3 19 234.47 16.34
 1 3 -19 336.18 19.08
 -1 -3 19 246.7 17.09
 1 3 -19 249.08 16.71
 1 3 -19 235.28 16.6
 -1 -3 20 200.66 15.36
 -1 -3 20 302.44 18.65
 1 3 -20 241.33 16.91
 -1 -3 20 236.77 17.66
 1 3 -20 206.64 15.06
 1 3 -20 210.85 16.92
 1 3 -20 263.74 17.09
 -1 -3 20 326.47 19.94
 1 3 -20 373.89 24.96
 1 3 -20 284.65 18.83
 -1 -3 21 21.32 5.76
 -1 -3 21 15.43 4.51
 -1 -3 21 12.95 4.5
 1 3 -21 10.09 4.05
 1 3 -21 13.01 4.31
 1 3 -21 10.65 3.64
 -1 -3 21 17.31 4.75
 1 3 -21 15.85 5.1
 1 3 -21 21.73 5.77
 1 3 -22 111.33 11.25
 1 3 -22 131.47 12.58
 1 3 -22 118.51 11.57
 -1 -3 22 116.36 12.27
 1 3 -22 136.61 13.4
 -1 -3 22 112.15 11.44
 1 3 -23 99.45 10.71
 -1 -3 23 96.86 10.83
 1 3 -23 85.95 9.71
 -1 -3 23 91.32 10.51
 -1 -3 23 82.9 9.45
 1 3 -23 89.71 9.91
 1 3 -23 76.46 10.05
 1 3 -24 30.4 5.91
 1 3 -24 29.45 5.53
 1 3 -24 17.88 5.19
 1 3 -24 19.21 4.96
 -1 -3 24 22.3 5.01
 -1 -3 24 21.41 5.02
 -1 -3 24 30.7 6.16
 1 3 -25 13.7 4.27
 -1 -3 25 12 4.12
 1 3 -25 19.89 5.19
 1 3 -25 9.19 3.73
 -1 -3 25 13.85 3.61
 1 3 -25 9.96 3.33
 -1 -3 26 6.99 2.22
 1 3 -26 9.45 2.67
 1 3 -26 5.75 3.11
 -1 -3 26 8.3 3.32
 1 3 -26 1.95 2.48
 1 3 -26 7.01 2.85
 1 3 -27 103.33 7.96
 -1 -3 27 108.22 8.45
 1 3 -27 91.51 7.63
 -1 -3 27 90.88 6.96
 -1 -4 -22 -1.8 2.3
 -1 -4 -22 -0.99 1.9
 -1 -4 -21 -0.31 2.02
 -1 -4 -21 -1.95 2.67
 -1 -4 -21 -1.76 1.92
 -1 -4 -21 -2.18 2.61
 -1 -4 -20 18.68 4.5
 -1 -4 -20 22.35 4.56
 -1 -4 -20 27.16 5.33
 -1 -4 -20 22.21 4.81
 -1 -4 -20 16.69 4.57
 -1 -4 -19 33.93 5.79
 -1 -4 -19 28.65 5.86
 -1 -4 -19 26.17 5.8
 -1 -4 -19 39.09 5.83
 -1 -4 -19 37.31 6.55
 -1 -4 -18 -0.25 2.39
 -1 -4 -18 3.87 3.53
 -1 -4 -18 0.34 2.7
 -1 -4 -18 1.26 2.19
 -1 -4 -18 0.41 2.52
 -1 -4 -17 48.84 7.34
 -1 -4 -17 46.95 7.71
 -1 -4 -17 45.19 7.33
 -1 -4 -17 56.74 8.42
 -1 -4 -16 226.45 16.23
 -1 -4 -16 214.27 16.73
 -1 -4 -16 220.81 16.07
 -1 -4 -16 186.95 15.01
 -1 -4 -16 234.39 15.41
 -1 -4 -15 186.33 15.03
 -1 -4 -15 217.27 15.09
 1 4 15 242.93 20.11
 -1 -4 -15 211.37 17.33
 -1 -4 -15 197.79 15.24
 1 4 14 262.43 20.31
 -1 -4 -14 180.85 14.25
 -1 -4 -14 176.15 14.27
 -1 -4 -14 177.44 14.94
 1 4 14 268.9 29.73
 1 4 13 121.65 13.52
 1 4 12 5.85 3.33
 1 4 11 51.7 8.21
 1 4 10 4.68 2.96
 1 4 10 5.96 2.68
 1 4 9 4.69 3.62
 1 4 9 2.92 2.01
 1 4 8 1596.71 33.66
 1 4 8 1544.3 39.09
 1 4 7 789.74 23.62
 1 4 7 828.49 23.33
 1 4 6 438.24 19.19
 1 4 6 494.91 17.4
 1 4 6 468.38 17.2
 1 4 5 18.17 3.4
 1 4 5 16.08 3.78
 1 4 4 137.36 8.27
 1 4 4 122.77 9.06
 -1 -4 -3 19.94 6.77
 1 4 3 16.68 5.9
 1 4 3 15.7 3.25
 1 4 3 15.11 2.81
 -1 -4 -2 7.89 4.23
 1 4 2 12.15 2.39
 1 4 2 10.26 4.84
 1 4 2 11.21 2.4
 1 4 1 5.74 3.6
 -1 -4 -1 2.58 1.22
 1 4 1 2.81 1.48
 1 4 1 9.14 3.93
 -1 -4 -1 5.36 3.32
 1 4 0 347.48 23.1
 -1 -4 0 357.47 25.13
 -1 -4 0 339.61 10.33
 1 4 0 345.76 11
 1 4 0 321.68 23.4
 -1 -4 1 83.98 5.16
 1 4 -1 101.08 13.32
 1 4 -1 85.97 5.53
 1 4 -2 74.63 12.07
 -1 -4 2 62.19 4.52
 1 4 -2 68.33 10.65
 1 4 -2 76.08 5.42
 1 4 -3 1780.41 57.77
 1 4 -3 1781.28 26.32
 1 4 -3 1856.86 62.56
 -1 -4 4 149.13 16.82
 1 4 -4 174.41 19.91
 1 4 -4 167.65 20.01
 -1 -4 4 152.31 7.43
 1 4 -4 136.74 7.64
 1 4 -5 17.05 7.76
 1 4 -5 11.39 2.58
 -1 -4 5 9.72 2.2
 -1 -4 5 11.67 5.39
 1 4 -5 9.69 5.11
 1 4 -6 4.24 2.24
 -1 -4 6 4.74 1.73
 -1 -4 6 4.62 3.42
 1 4 -6 3.34 3.8
 1 4 -6 2.6 1.76
 -1 -4 7 4.75 1.97
 1 4 -7 3.28 1.99
 1 4 -7 2.37 5.68
 -1 -4 7 0.84 2.82
 1 4 -8 188.42 10.92
 -1 -4 8 138.4 21.5
 -1 -4 8 144.14 9.01
 1 4 -8 171.14 31.13
 1 4 -9 2216.92 38.55
 -1 -4 9 2126.58 36.2
 1 4 -10 295.54 15.5
 -1 -4 10 185.42 11.96
 -1 -4 11 2954.03 47.96
 1 4 -11 2995.66 50.53
 1 4 -12 7.57 3.63
 -1 -4 12 4.58 2.89
 -1 -4 12 3.58 3.03
 1 4 -13 3.12 2.76
 -1 -4 13 2.39 2.2
 -1 -4 13 1.91 1.95
 1 4 -14 41.7 7.04
 -1 -4 14 42.55 6.71
 -1 -4 14 40.08 6.02
 -1 -4 15 73.83 8.93
 -1 -4 15 65.86 7.85
 1 4 -15 55.81 8.33
 1 4 -16 13.34 5.58
 -1 -4 16 6.44 3.18
 -1 -4 16 11.51 3.94
 -1 -4 17 290.12 17.21
 -1 -4 17 305.35 18.89
 1 4 -17 279.57 18.79
 1 4 -18 102.94 12
 -1 -4 18 95.95 10.99
 1 4 -19 66.33 8.95
 1 4 -19 48.56 8.14
 -1 -4 19 91.48 10.76
 1 4 -19 65.13 9.03
 1 4 -19 93.55 12.8
 1 4 -19 76.97 10.25
 -1 -4 19 51.98 8.61
 1 4 -19 41.04 7.14
 -1 -4 19 39.29 7.01
 1 4 -20 160.58 14.74
 1 4 -20 159.9 13.49
 -1 -4 20 168.49 15.17
 -1 -4 20 151 13.72
 -1 -4 20 197.17 15.78
 -1 -4 20 171.05 15.4
 1 4 -20 165.2 14.16
 1 4 -20 148.57 13.47
 1 4 -20 168.74 14.95
 1 4 -21 0.42 3.56
 -1 -4 21 -0.5 3.55
 1 4 -21 0.66 2.1
 1 4 -21 -1.05 3.41
 -1 -4 21 4.73 3.17
 -1 -4 21 -0.95 2.37
 1 4 -21 4.96 3.26
 1 4 -21 -0.95 2.23
 1 4 -21 -0.35 2.81
 -1 -4 21 0.14 3.02
 1 4 -22 11.92 5.3
 1 4 -22 5.09 2.85
 1 4 -22 15.68 4.64
 1 4 -22 10.26 3.83
 -1 -4 22 9.35 3.44
 -1 -4 22 10.61 4
 -1 -4 22 7.48 3.78
 1 4 -22 2.4 3.4
 1 4 -23 25.15 6.32
 1 4 -23 24.89 5.77
 -1 -4 23 24.64 5.8
 -1 -4 23 20.01 5.38
 1 4 -23 32.43 6.6
 1 4 -23 19.63 4.82
 -1 -4 23 28.97 6.12
 1 4 -23 25.15 5.82
 1 4 -24 36.31 6
 -1 -4 24 34.05 6.68
 1 4 -24 38.03 6.78
 -1 -4 24 31.2 5.9
 1 4 -24 25.13 5.77
 1 4 -24 40.14 6.42
 1 4 -24 21.41 5.84
 -1 -4 24 27.34 5.32
 1 4 -25 4.88 3.15
 1 4 -25 6.56 3.42
 1 4 -25 4.43 3.54
 1 4 -25 7.99 2.8
 -1 -4 25 7.77 3.09
 -1 -4 25 11.83 3.42
 -1 -4 25 7.97 3.48
 -1 -4 26 31.88 5.56
 1 4 -26 22.5 4.54
 -1 -4 26 29.09 4.74
 1 4 -26 25.35 4.78
 -1 -4 27 32.35 4.34
 -1 -4 27 26.96 4.39
 -1 -5 -21 1.52 1.27
 -1 -5 -21 -0.6 2.08
 -1 -5 -21 0.42 1.87
 -1 -5 -21 -0.59 2.15
 -1 -5 -20 12.14 3.52
 -1 -5 -20 10.28 3.37
 -1 -5 -20 13.36 3.32
 -1 -5 -20 10.44 3.56
 -1 -5 -20 11.39 3.43
 -1 -5 -19 46.57 6.82
 -1 -5 -19 38.34 6.2
 -1 -5 -19 44.8 6.48
 -1 -5 -19 44.65 6.18
 -1 -5 -19 38.5 6.67
 -1 -5 -18 58.91 8.35
 -1 -5 -18 54.94 7.16
 -1 -5 -18 53.85 7.36
 -1 -5 -18 54.71 7.62
 -1 -5 -18 67.67 8.7
 -1 -5 -17 240.47 16.3
 -1 -5 -17 261.69 15.83
 -1 -5 -17 273.04 17.42
 -1 -5 -17 249.44 16.43
 -1 -5 -16 71.26 9.57
 -1 -5 -16 89.45 9.7
 -1 -5 -16 79.84 10.14
 -1 -5 -16 84.05 10.71
 -1 -5 -15 30.37 5.7
 -1 -5 -15 34.08 6.88
 1 5 15 43.11 9.06
 -1 -5 -15 36.4 7.52
 -1 -5 -15 24.62 5.72
 -1 -5 -14 37.83 6.22
 -1 -5 -14 37.04 6.51
 -1 -5 -14 43.94 7.59
 -1 -5 -14 42.03 7.98
 -1 -5 -13 17.59 5.2
 -1 -5 -13 21.15 5.57
 1 5 13 18.79 6.61
 -1 -5 -13 16.78 5.74
 -1 -5 -13 15.99 4.29
 1 5 12 0.05 3.26
 1 5 11 77.87 11.1
 1 5 10 232.87 15.22
 1 5 10 294.75 21.08
 -1 -5 -9 313.47 19.87
 1 5 9 328.64 17.26
 1 5 8 29.9 7.11
 1 5 8 14.89 3.75
 1 5 8 21.25 4.55
 1 5 7 48.58 6.81
 1 5 7 61.38 7.07
 1 5 6 2855.1 56.32
 1 5 6 2909.74 45.83
 1 5 6 2744.74 44.77
 1 5 5 693.64 26.63
 1 5 5 718.06 21.56
 1 5 4 4.92 1.9
 1 5 4 5.74 3.27
 1 5 3 50.36 6.34
 1 5 3 52.01 5.24
 1 5 2 44.77 5.72
 1 5 2 40.78 9.55
 1 5 2 42.4 4.69
 1 5 1 157.79 18.35
 1 5 1 150.08 9.48
 -1 -5 -1 146.3 7.94
 1 5 1 153.57 8.52
 -1 -5 0 560.32 15.12
 1 5 0 552.14 33.86
 1 5 0 506.04 14.93
 1 5 0 570.73 17
 -1 -5 1 201.99 9.04
 1 5 -1 204.25 20.71
 1 5 -1 188.96 20.67
 1 5 -1 216.78 9.81
 1 5 -2 3872.04 91.68
 1 5 -2 4093.05 98.23
 -1 -5 2 4045.93 40.22
 1 5 -3 732.42 43.13
 1 5 -3 704.55 17.87
 1 5 -3 693.77 39.98
 -1 -5 3 664.86 16.66
 -1 -5 4 3.07 1.41
 1 5 -4 3.71 3.32
 1 5 -4 8.75 5.81
 1 5 -4 6.17 2.42
 -1 -5 5 211.75 22.88
 1 5 -5 211.12 25.2
 1 5 -5 203.1 10.18
 -1 -5 5 196.43 9.56
 1 5 -6 68.63 6.07
 -1 -5 6 51.99 5.17
 -1 -5 6 50.44 11.68
 1 5 -6 60.05 15.3
 1 5 -6 61.33 5.43
 1 5 -7 477.3 16.22
 -1 -5 7 450.79 15.39
 -1 -5 8 5.53 2.14
 1 5 -8 3.72 2.15
 1 5 -9 422.72 17.16
 -1 -5 9 383.5 15.76
 1 5 -10 161.19 11.13
 -1 -5 10 177.77 11.48
 1 5 -11 128.71 10.48
 -1 -5 11 124.08 10.22
 1 5 -12 417.05 20.19
 -1 -5 12 374.23 18.67
 -1 -5 13 699.99 26.54
 1 5 -13 651.93 26.18
 -1 -5 14 206.08 15.14
 1 5 -14 211.18 15.86
 -1 -5 15 386.77 21.25
 1 5 -15 379.97 21.7
 1 5 -16 282.74 19.2
 -1 -5 16 291.38 18.98
 -1 -5 17 273.51 18.63
 1 5 -17 238.37 17.86
 1 5 -18 55.69 9.3
 -1 -5 18 51.31 8.5
 1 5 -19 194.43 15.29
 1 5 -19 255.92 17.78
 1 5 -19 202.46 16.68
 -1 -5 19 242.75 18.66
 1 5 -19 288.89 19.7
 -1 -5 19 278.68 19.88
 -1 -5 19 367.06 21.91
 -1 -5 19 209.1 16.18
 1 5 -19 352.35 24.43
 -1 -5 20 356.24 21.6
 -1 -5 20 389.11 23.05
 1 5 -20 437.54 23.14
 1 5 -20 325.8 20.84
 1 5 -20 402.64 23.39
 1 5 -20 456.34 26.73
 -1 -5 20 386.63 22.14
 -1 -5 20 389.99 23.41
 1 5 -20 362.07 21.05
 -1 -5 21 189.31 15.22
 1 5 -21 296.86 20.68
 1 5 -21 181.1 15.55
 -1 -5 21 244.93 18.12
 1 5 -21 219.36 16.24
 -1 -5 21 225.93 17.35
 -1 -5 21 331.56 20.7
 1 5 -21 182.97 14.58
 -1 -5 22 2.08 2.73
 1 5 -22 7.45 3.68
 1 5 -22 5.95 3.15
 1 5 -22 2.28 3.2
 1 5 -22 5.57 4.02
 -1 -5 22 5.69 3.23
 -1 -5 22 4.26 3.08
 1 5 -23 34.85 6.58
 -1 -5 23 45.33 7.66
 -1 -5 23 39.19 6.9
 -1 -5 23 37.59 6.59
 1 5 -23 36.7 7.27
 1 5 -23 42.75 7.18
 1 5 -23 42.65 7.36
 1 5 -24 63.08 8.94
 1 5 -24 74.39 8.76
 -1 -5 24 73.25 9.23
 1 5 -24 66.67 8.6
 -1 -5 24 60.68 8.06
 -1 -5 24 63.57 8.06
 1 5 -24 57.45 8.18
 1 5 -25 88.05 8.7
 -1 -5 25 63.43 7.37
 -1 -5 25 59.71 7.42
 -1 -5 25 76.53 8.84
 1 5 -25 71.19 8.55
 1 5 -25 56.05 7.5
 -1 -5 26 9.04 3.33
 -1 -5 26 5.09 2.59
 -1 -5 26 10.08 3.01
 1 5 -26 4.67 2.48
 1 5 -26 2.82 2.4
 -1 -5 27 -2.45 2.05
 1 5 -27 -5.55 3.1
 -1 -5 27 0.35 1.29
 -1 -6 -20 1.89 1.91
 -1 -6 -20 -2.08 2.09
 -1 -6 -20 4.82 3.39
 -1 -6 -20 1.55 2.16
 -1 -6 -20 -0.29 1.79
 -1 -6 -19 17.72 3.94
 -1 -6 -19 19.29 4.28
 -1 -6 -19 23.26 4.16
 -1 -6 -19 12.56 3.49
 -1 -6 -19 18.19 4.05
 -1 -6 -18 60.41 7.78
 -1 -6 -18 38.53 6.55
 -1 -6 -18 48.29 6.27
 -1 -6 -18 52.12 7.15
 -1 -6 -18 42.52 6.51
 -1 -6 -17 7.37 4.26
 -1 -6 -17 3.38 2.88
 -1 -6 -17 9.34 3.82
 -1 -6 -17 3.72 2.45
 -1 -6 -16 21.82 6.34
 -1 -6 -16 16.25 4.93
 -1 -6 -16 16.75 4.95
 -1 -6 -16 16.88 5.16
 -1 -6 -16 25.88 6.89
 -1 -6 -15 311.26 20.53
 -1 -6 -15 307.22 19.37
 -1 -6 -15 335.53 23.28
 -1 -6 -15 302.98 17.54
 -1 -6 -15 272.44 18.2
 -1 -6 -14 157.51 14.69
 -1 -6 -14 163.56 15.43
 -1 -6 -14 171.98 13.75
 -1 -6 -14 150.11 13.99
 -1 -6 -13 105.75 10.76
 -1 -6 -13 103.74 11.73
 -1 -6 -13 105.97 11.46
 -1 -6 -13 109.46 12.25
 -1 -6 -12 74.71 8.81
 1 6 12 110.96 14.94
 -1 -6 -12 74.38 9.68
 -1 -6 -12 82.48 10.59
 -1 -6 -12 74.8 10.41
 -1 -6 -11 26.43 5.63
 -1 -6 -11 23.37 5.6
 1 6 10 2.82 4.12
 -1 -6 -9 2.45 3.06
 1 6 9 0.69 1.89
 1 6 8 13.74 3.65
 1 6 8 12.4 3.65
 1 6 7 894.14 29.23
 1 6 7 959.29 29.49
 1 6 6 27.71 7.54
 1 6 6 27.03 5.4
 1 6 6 27.88 5.42
 1 6 5 73.72 11.01
 1 6 5 57.44 6.85
 1 6 4 84.73 10.57
 1 6 4 61.54 6.77
 1 6 3 56.17 6.19
 1 6 2 107.01 8.14
 1 6 1 71.77 6.46
 -1 -6 -1 66.02 6.08
 1 6 0 120.08 8.25
 -1 -6 0 123.2 8.03
 -1 -6 1 44.36 4.85
 1 6 -1 32.31 4.35
 1 6 -2 765.98 20.22
 -1 -6 2 787.75 19.91
 1 6 -3 131.77 8.62
 -1 -6 3 107.72 7.64
 1 6 -4 2398.22 35.99
 -1 -6 4 2098.5 33.33
 -1 -6 5 5 1.98
 1 6 -5 12.85 3.08
 -1 -6 6 89.69 7.05
 1 6 -6 89.93 7.26
 1 6 -7 6.73 2.36
 -1 -6 7 6.08 2.11
 -1 -6 8 50.23 5.56
 1 6 -8 45.3 5.55
 -1 -6 9 299.11 14.3
 1 6 -9 375.13 16.31
 -1 -6 10 2145.46 39.65
 1 6 -10 2055.81 39.49
 -1 -6 11 348.9 17.16
 1 6 -11 482.76 20.42
 1 6 -12 1292.04 34.59
 -1 -6 12 1334.29 35.1
 -1 -6 13 9.62 3.73
 1 6 -13 16.08 4.96
 1 6 -14 2.92 3.11
 -1 -6 14 2.25 2.11
 -1 -6 15 18.63 4.89
 1 6 -15 21.3 5.89
 -1 -6 16 103.31 11.56
 1 6 -16 112.25 12.14
 1 6 -17 4.45 3.75
 -1 -6 17 4.11 3.15
 -1 -6 18 24.29 6.08
 1 6 -18 24.96 5.98
 1 6 -18 16.57 5.2
 1 6 -18 15.62 4.61
 -1 -6 18 33.48 6.75
 1 6 -18 26.76 6.93
 1 6 -18 23.65 5.72
 -1 -6 18 24.5 6.3
 -1 -6 18 7.36 3.06
 -1 -6 19 170.87 16.06
 1 6 -19 158.93 14.03
 -1 -6 19 167.9 15.07
 1 6 -19 196.08 18.06
 1 6 -19 163.42 15.41
 -1 -6 19 180.66 15.22
 -1 -6 19 177.06 16.01
 1 6 -19 183.53 14.82
 1 6 -19 146.01 14.14
 1 6 -20 8.79 4.81
 1 6 -20 -0.88 2.3
 -1 -6 20 1.92 2.42
 -1 -6 20 6.57 3.9
 1 6 -20 3.22 3.76
 -1 -6 20 1.12 2.85
 1 6 -20 1.29 3.2
 1 6 -20 -2 3.49
 -1 -6 20 6.31 3.7
 1 6 -21 89.61 11.13
 1 6 -21 88.01 10.96
 1 6 -21 108.17 11.62
 -1 -6 21 114.33 12.54
 -1 -6 21 113.1 12.4
 1 6 -21 138.68 14.05
 -1 -6 21 100.28 10.88
 1 6 -22 5.04 3.62
 -1 -6 22 3.13 2.47
 1 6 -22 0.38 2.65
 -1 -6 22 6.2 3.27
 -1 -6 22 1.29 2.27
 1 6 -22 2.93 3.62
 1 6 -22 12.88 4.88
 -1 -6 23 5.71 3.03
 1 6 -23 1.55 3.35
 1 6 -23 7.2 3.49
 -1 -6 23 3.37 2.23
 1 6 -23 3.25 2.66
 -1 -6 23 4.65 2.78
 -1 -6 24 8.22 3.47
 -1 -6 24 7.46 3.28
 -1 -6 24 4.88 2.75
 1 6 -24 11.32 3.79
 1 6 -24 5.28 3.06
 -1 -6 25 8.54 3.14
 -1 -6 25 11.97 3.98
 -1 -6 25 12.17 3.47
 1 6 -25 15.11 3.83
 1 6 -25 9.35 3.54
 -1 -6 26 31.61 4.83
 -1 -6 26 42.4 5.82
 1 6 -26 28.83 5.01
 1 6 -26 42.82 5.58
 -1 -6 26 32.64 4.66
 -1 -7 -18 21.27 4.69
 -1 -7 -18 28.99 4.64
 -1 -7 -18 26.74 4.85
 -1 -7 -18 20.49 4.75
 -1 -7 -17 77.04 9.31
 -1 -7 -17 69.93 8.24
 -1 -7 -17 79.67 8.04
 -1 -7 -17 90.22 9.11
 -1 -7 -17 75.45 8.84
 -1 -7 -16 222.09 15.57
 -1 -7 -16 250.67 16.65
 -1 -7 -16 237.57 16.12
 -1 -7 -16 272.32 17.62
 -1 -7 -16 248.85 15.18
 -1 -7 -15 23.1 7.06
 -1 -7 -15 28.34 5.89
 -1 -7 -15 32.67 7.27
 -1 -7 -15 21.71 6.23
 -1 -7 -15 21.25 5.54
 -1 -7 -14 17.78 5.98
 -1 -7 -14 26.19 7.69
 -1 -7 -14 10.24 4.36
 -1 -7 -14 17.12 5.3
 -1 -7 -14 16.9 5.04
 -1 -7 -13 176 14.9
 -1 -7 -13 195.84 14.67
 -1 -7 -13 193.41 16.3
 -1 -7 -13 196.33 16.52
 -1 -7 -12 83.19 9.57
 -1 -7 -12 74.38 10.92
 -1 -7 -12 63.02 9.48
 -1 -7 -12 74.24 10.7
 -1 -7 -11 0.49 2.14
 -1 -7 -11 3.99 1.98
 -1 -7 -11 2.27 2.45
 -1 -7 -11 0.49 2.62
 -1 -7 -10 9.33 3.52
 -1 -7 -10 4.11 3.13
 -1 -7 -10 1.55 2.3
 -1 -7 -10 6.6 3.22
 -1 -7 -9 142.48 15.35
 -1 -7 -8 276.3 22.44
 1 7 8 225.71 16.03
 1 7 7 119.52 11.63
 1 7 7 127.72 11.99
 1 7 6 11.97 4.17
 1 7 6 9.03 3.68
 1 7 5 1850.18 42.08
 1 7 4 653.24 23.79
 1 7 3 11.86 3.65
 1 7 2 10.6 2.96
 1 7 1 27.54 4.63
 1 7 0 118.01 9.05
 -1 -7 0 123.07 9
 -1 -7 1 157.27 9.98
 1 7 -1 159.76 10.31
 -1 -7 2 223.72 11.86
 1 7 -2 259.37 12.98
 1 7 -3 1855.48 34.3
 -1 -7 3 1727.52 32.69
 1 7 -4 79.58 7.11
 -1 -7 4 85.32 7.42
 1 7 -5 337.13 14.47
 -1 -7 5 315.53 14.14
 -1 -7 6 360.35 15.38
 1 7 -6 350.4 14.85
 1 7 -7 58.86 6.16
 -1 -7 7 66.84 6.7
 -1 -7 8 199.46 11.71
 1 7 -8 196.09 11.48
 -1 -7 9 70.01 7.18
 1 7 -9 73.21 7.26
 1 7 -10 464.15 18.89
 -1 -7 10 444.51 18.65
 1 7 -11 12.8 4.01
 -1 -7 11 5.38 2.82
 -1 -7 12 443.97 20.25
 1 7 -12 403.03 19.29
 1 7 -13 409.21 20.62
 -1 -7 13 349.66 19.02
 1 7 -14 464.67 22.84
 -1 -7 14 533.57 24.42
 -1 -7 15 128.42 12.42
 1 7 -15 125.87 12.33
 1 7 -16 133.68 13.4
 -1 -7 16 136.02 13.23
 -1 -7 17 280.82 19.2
 1 7 -17 256.45 18.49
 -1 -7 17 261.92 19.01
 -1 -7 18 311.61 20.26
 1 7 -18 231.34 17.32
 -1 -7 18 264.46 18.9
 -1 -7 18 223.58 16.71
 -1 -7 18 235.29 18.55
 1 7 -18 299.11 22.01
 1 7 -18 255.23 18.27
 -1 -7 18 243.25 18.17
 1 7 -19 76.97 10.64
 -1 -7 19 66.01 9.56
 1 7 -19 77.81 10.4
 1 7 -19 118.73 13.84
 -1 -7 19 111.78 13.34
 -1 -7 19 129.93 13.05
 -1 -7 19 106.32 12.38
 1 7 -20 158.4 15.09
 -1 -7 20 182.17 15.45
 -1 -7 20 107.41 11.54
 -1 -7 20 120.29 12.83
 1 7 -20 124.44 12.39
 1 7 -20 144.33 13.74
 -1 -7 20 118.49 12.97
 1 7 -20 173.42 15.38
 -1 -7 21 257.54 17.15
 1 7 -21 237.16 17.72
 1 7 -21 207.53 15.72
 -1 -7 21 255.7 18.11
 -1 -7 21 245.93 17.9
 -1 -7 22 106.76 10.68
 -1 -7 22 137.38 12.76
 -1 -7 22 120.67 11.92
 1 7 -22 136.31 12.86
 1 7 -22 123.49 11.7
 -1 -7 23 0.33 2.61
 1 7 -23 4.34 3.04
 1 7 -23 2.11 2.49
 -1 -7 23 5.56 3.12
 -1 -7 23 3.23 2.8
 -1 -7 24 12.24 3.73
 1 7 -24 10.76 3.6
 -1 -7 24 12.43 4.07
 1 7 -24 15 4.28
 -1 -7 24 13.17 3.66
 1 7 -25 34.73 5.59
 -1 -7 25 27.11 4.93
 1 7 -25 24.31 5.07
 -1 -7 25 31.9 5.68
 -1 -7 25 31.14 5
 -1 -7 26 58.11 6.5
 1 7 -26 68.27 7.05
 -1 -7 26 39.13 5.03
 -1 -7 26 46.92 5.59
 -1 -8 -17 30.81 5.07
 -1 -8 -17 30.78 4.43
 -1 -8 -17 31.85 4.78
 -1 -8 -17 29.69 5.38
 -1 -8 -17 33.31 5.79
 -1 -8 -17 31.4 5.11
 -1 -8 -16 2.4 2.47
 -1 -8 -16 2.85 2.3
 -1 -8 -16 5.42 3.92
 -1 -8 -16 -0.49 2.56
 -1 -8 -16 3.95 3.03
 -1 -8 -15 3.54 3.11
 -1 -8 -15 12.05 5.54
 -1 -8 -15 3.17 3.33
 -1 -8 -15 2.47 3.54
 -1 -8 -15 3.15 2.9
 -1 -8 -15 2.08 3.08
 -1 -8 -14 251.44 16.59
 -1 -8 -14 277.62 20.06
 -1 -8 -14 283.36 18.51
 -1 -8 -14 249.38 17.4
 -1 -8 -14 262.92 18.65
 -1 -8 -13 92.03 11.17
 -1 -8 -13 100.16 12.12
 -1 -8 -13 87.14 11.7
 -1 -8 -13 128.36 15.06
 -1 -8 -13 110.99 11.06
 -1 -8 -12 21.76 5.98
 -1 -8 -12 12.41 4.26
 -1 -8 -12 19.75 6.27
 -1 -8 -12 18.56 5.7
 -1 -8 -12 16.62 6.55
 -1 -8 -11 24.53 6.41
 -1 -8 -11 23.38 5.93
 -1 -8 -11 17.93 5.51
 -1 -8 -11 23.11 5.11
 -1 -8 -10 82.3 9.4
 -1 -8 -10 80.14 10.65
 -1 -8 -10 75.88 10.7
 -1 -8 -10 87.86 12.35
 -1 -8 -9 8.77 4.29
 -1 -8 -9 6.45 3.21
 -1 -8 -9 11.74 5.37
 -1 -8 -9 10.7 4.22
 -1 -8 -8 2.71 2.82
 -1 -8 -8 1.59 2.96
 -1 -8 -8 3.11 2.89
 -1 -8 -8 3.98 3.82
 -1 -8 -8 2 2.7
 1 8 7 97.55 11.06
 -1 -8 -7 95.18 11.28
 1 8 7 85.97 10.85
 -1 -8 -7 105.56 14.49
 1 8 6 438.63 23.54
 1 8 6 474.92 23.63
 1 8 5 14.72 4.53
 1 8 4 12.01 4.02
 1 8 3 343.27 18.38
 1 8 2 -0.78 2.32
 1 8 1 34.66 5.62
 1 8 0 2.43 2.16
 -1 -8 1 243.36 13.68
 1 8 -1 234.14 13.79
 1 8 -2 4.3 3.3
 -1 -8 2 0.56 1.42
 1 8 -3 773.74 23.96
 -1 -8 3 790.2 24.13
 -1 -8 4 68.92 7.37
 1 8 -4 97.04 8.77
 -1 -8 5 1355.71 31.74
 1 8 -5 1314.27 30.56
 -1 -8 6 193.87 12.02
 1 8 -6 177.44 11.2
 -1 -8 7 17.69 3.85
 1 8 -7 7.23 2.36
 1 8 -8 4.55 1.77
 -1 -8 8 8.35 2.85
 -1 -8 9 23.15 4.55
 1 8 -9 18.65 3.86
 1 8 -10 131.72 10.41
 -1 -8 10 105.52 9.56
 1 8 -11 686.59 24.28
 -1 -8 11 725.81 25.57
 -1 -8 12 113.41 10.69
 1 8 -12 142.74 11.84
 -1 -8 13 153.78 12.6
 1 8 -13 133.57 11.58
 -1 -8 14 2.77 2.55
 1 8 -14 -0.17 1.76
 -1 -8 15 79.26 9.72
 1 8 -15 80.56 9.88
 1 8 -16 2.04 3.06
 1 8 -16 3.06 2.09
 -1 -8 16 1.65 3.18
 -1 -8 16 -0.84 2.99
 -1 -8 16 2.05 2.79
 1 8 -16 -1.98 3.12
 -1 -8 16 3.18 2.76
 1 8 -17 9.34 3.96
 -1 -8 17 11.45 4.43
 -1 -8 17 15.74 4.86
 1 8 -17 8.25 3.46
 -1 -8 17 15.65 5.13
 -1 -8 17 14.09 4.34
 -1 -8 17 12.55 4.14
 1 8 -17 9.66 3.99
 1 8 -18 0.13 1.89
 1 8 -18 1.02 2.61
 1 8 -18 1.57 2.63
 -1 -8 18 -1.29 2.37
 -1 -8 18 0.08 3.26
 -1 -8 18 0.65 1.88
 -1 -8 18 4.53 3.07
 -1 -8 18 4.97 3.34
 -1 -8 19 4.56 2.93
 1 8 -19 0.35 2.76
 -1 -8 19 8.62 4.17
 -1 -8 19 8.6 3.9
 1 8 -19 8.92 3.81
 1 8 -19 6.92 3.65
 -1 -8 19 2.56 2.16
 -1 -8 19 8.79 3.91
 -1 -8 20 67.07 9.66
 -1 -8 20 73.09 9.73
 1 8 -20 54.42 8.21
 1 8 -20 64.44 9.55
 -1 -8 20 68.65 9.06
 -1 -8 21 141.55 13.31
 1 8 -21 107.96 11.54
 -1 -8 21 144.64 13.68
 -1 -8 21 153.15 12.88
 1 8 -21 128.32 13.05
 1 8 -22 112.66 11.17
 -1 -8 22 124.82 11.91
 -1 -8 22 100.55 10.14
 -1 -8 22 119.43 11.62
 1 8 -22 137.85 12.62
 1 8 -23 4.87 3.11
 -1 -8 23 1.79 1.8
 -1 -8 23 1.07 2.56
 -1 -8 23 4.53 3.04
 1 8 -23 0.2 2.39
 -1 -8 24 1.25 1.73
 -1 -8 24 -1.88 2.54
 -1 -8 24 -1.92 2.5
 1 8 -24 1.52 2.04
 -1 -8 25 -0.94 2.11
 -1 -8 25 2.73 1.78
 -1 -8 25 2.53 2.07
 1 8 -25 -0.25 2.12
 -1 -8 26 3.49 1.84
 1 8 -26 7.91 2.91
 -1 -8 26 4.31 1.91
 -1 -8 26 9.13 2.83
 -1 -9 -15 214.5 14.31
 -1 -9 -15 196.29 12.19
 -1 -9 -15 172.96 11.44
 -1 -9 -15 173.23 12.98
 -1 -9 -15 199.64 12.97
 -1 -9 -15 170.87 12.24
 -1 -9 -14 0.69 3.1
 -1 -9 -14 4.87 3.56
 -1 -9 -14 10.26 4.75
 -1 -9 -14 8.06 3.92
 -1 -9 -14 10.43 4.35
 -1 -9 -13 2.51 3.15
 -1 -9 -13 0.73 3.29
 -1 -9 -13 8.66 4.97
 -1 -9 -13 3.51 3.3
 -1 -9 -13 4.04 3.72
 -1 -9 -12 254.79 18.69
 -1 -9 -12 234.83 17.56
 -1 -9 -12 232.89 17.67
 -1 -9 -12 276.25 20.52
 -1 -9 -12 242.81 16.23
 -1 -9 -11 110.02 11.66
 -1 -9 -11 116.65 13.45
 -1 -9 -11 99.01 11.8
 -1 -9 -11 108.36 12.52
 -1 -9 -11 136.81 15.48
 -1 -9 -10 0.95 2.94
 -1 -9 -10 4.95 3.36
 -1 -9 -10 1.95 2.84
 -1 -9 -10 1.39 3.04
 -1 -9 -9 -0.34 3.32
 -1 -9 -9 -3.32 3.43
 -1 -9 -9 2.62 2.93
 -1 -9 -9 -1.36 2.96
 -1 -9 -8 90.9 10.3
 -1 -9 -8 88.48 11.12
 -1 -9 -8 104.35 13.62
 -1 -9 -8 87.48 11.57
 -1 -9 -8 110.23 14.04
 -1 -9 -7 146.27 14.95
 -1 -9 -7 161.69 17.66
 -1 -9 -7 151.41 13.29
 -1 -9 -7 196.79 19.06
 -1 -9 -7 160.34 14.43
 1 9 6 82.65 11.09
 -1 -9 -6 108.23 14.1
 -1 -9 -6 89.48 11.82
 -1 -9 -6 96.59 13.99
 -1 -9 -6 87.99 10.59
 -1 -9 -5 67.69 10.3
 1 9 5 57.65 9.28
 1 9 5 65.84 9.48
 -1 -9 -5 59.91 8.49
 -1 -9 -5 71.71 11.29
 -1 -9 -5 73.3 12.45
 1 9 4 1140.84 38.34
 1 9 3 420.84 22.46
 1 9 2 35.25 6.2
 1 9 1 14.28 3.85
 1 9 0 29.35 5.43
 1 9 -1 14.03 3.8
 -1 -9 1 10.66 3.26
 -1 -9 2 5.85 2.56
 1 9 -2 11.9 3.6
 1 9 -3 529.69 21.56
 -1 -9 3 512.73 21.02
 -1 -9 4 793.84 25.99
 1 9 -4 826.41 26.44
 1 9 -5 42.32 6.22
 -1 -9 5 36.43 5.7
 -1 -9 6 348.53 17.32
 1 9 -6 358.53 16.98
 1 9 -7 325.27 16.19
 -1 -9 7 352.56 17.34
 -1 -9 8 45.56 6.48
 1 9 -8 40.23 5.72
 1 9 -9 17.56 3.83
 -1 -9 9 16.11 3.85
 -1 -9 10 73.69 8.44
 1 9 -10 84.28 8.77
 -1 -9 11 663.81 25.21
 1 9 -11 593.31 23.16
 1 9 -12 56.45 7.81
 -1 -9 12 41.01 6.8
 -1 -9 13 293.67 17.9
 1 9 -13 245.11 15.91
 -1 -9 14 368.56 20.49
 1 9 -14 407.72 21.08
 -1 -9 15 361.44 21.88
 1 9 -15 359.59 20.15
 -1 -9 15 351.18 21.99
 -1 -9 15 402.49 21.84
 1 9 -15 342.43 22.14
 -1 -9 15 358.79 20.5
 -1 -9 15 364.55 22.34
 -1 -9 15 375.22 21.05
 -1 -9 16 159.79 14.07
 -1 -9 16 163.27 14.85
 -1 -9 16 167.93 15.18
 -1 -9 16 159.31 14.84
 1 9 -16 164.46 15.69
 -1 -9 16 150.7 13.74
 1 9 -16 158.6 13.73
 -1 -9 16 172.29 14.6
 -1 -9 17 56.83 8.51
 -1 -9 17 55.61 8.57
 1 9 -17 49.63 9.15
 -1 -9 17 56.25 8.54
 -1 -9 17 58.95 9.3
 1 9 -17 57.82 8.32
 -1 -9 17 56.95 8.54
 1 9 -18 116.95 12
 -1 -9 18 121.86 12.49
 -1 -9 18 138.97 14.02
 1 9 -18 120.65 13.32
 -1 -9 18 157.79 13.84
 -1 -9 18 150.88 13.6
 -1 -9 18 134.58 13.19
 -1 -9 19 208.82 15.8
 -1 -9 19 178.04 14.1
 -1 -9 19 191.41 15.91
 1 9 -19 216.53 17.11
 -1 -9 19 210.57 15.2
 -1 -9 20 89.32 9.83
 -1 -9 20 97.39 11.91
 1 9 -20 94.39 11.48
 -1 -9 20 96.98 11.05
 -1 -9 20 121.6 11.51
 1 9 -21 25.21 5.42
 -1 -9 21 22.16 5.68
 -1 -9 21 19.56 4.95
 -1 -9 21 27.37 5.84
 -1 -9 22 159.4 12.12
 -1 -9 22 155.46 12.65
 -1 -9 22 163.4 13.36
 1 9 -22 155.11 13.18
 1 9 -23 43.52 6.71
 -1 -9 23 35.67 5.74
 -1 -9 23 30.17 5.04
 -1 -9 23 37.38 6.15
 -1 -9 24 5.76 2.38
 -1 -9 24 5.99 2.61
 1 9 -24 6.57 2.64
 -1 -9 24 5.78 2.44
 -1 -9 25 9.79 2.71
 1 9 -25 13.42 3.36
 -1 -9 25 8.11 2.54
 -1 -9 25 4.43 1.93
 -1 -10 -14 11.56 4.53
 -1 -10 -14 8.32 3.45
 -1 -10 -14 12.61 3.43
 -1 -10 -14 8.51 3.01
 -1 -10 -14 5.86 3.15
 -1 -10 -13 153.86 11.62
 -1 -10 -13 150.06 11.27
 -1 -10 -13 133.17 11.36
 -1 -10 -13 134.02 11.53
 -1 -10 -13 145.14 12.63
 -1 -10 -12 11.6 4.89
 -1 -10 -12 14.87 4.91
 -1 -10 -12 14.36 5.47
 -1 -10 -12 15.47 4.73
 -1 -10 -12 15.66 4.91
 -1 -10 -11 2.19 2.87
 -1 -10 -11 5.18 3.33
 -1 -10 -11 0.3 3.32
 -1 -10 -11 0.61 2.72
 -1 -10 -11 3.99 3.04
 -1 -10 -10 -0.29 3.02
 -1 -10 -10 -0.13 2.94
 -1 -10 -10 -3.1 4.88
 -1 -10 -10 -3.52 4.44
 -1 -10 -10 -2.46 4.14
 -1 -10 -9 27.78 5.69
 -1 -10 -9 22.19 6.09
 -1 -10 -9 30.16 7.56
 -1 -10 -9 33.05 7.21
 -1 -10 -9 21.18 5.53
 -1 -10 -8 16.78 4.81
 -1 -10 -8 16.55 5.74
 -1 -10 -8 23.27 6.64
 -1 -10 -8 28.09 7.66
 -1 -10 -8 17.31 5.34
 -1 -10 -7 -1.8 3.25
 -1 -10 -7 1.52 3.16
 -1 -10 -7 1.19 2.32
 -1 -10 -7 2.85 2.61
 -1 -10 -6 179.83 16.98
 -1 -10 -6 191.82 15.32
 -1 -10 -6 225.21 19.53
 -1 -10 -6 164.92 14.8
 -1 -10 -5 201.37 17.8
 -1 -10 -5 196.43 18.64
 1 10 5 151.67 15.82
 -1 -10 -5 181.72 15.39
 -1 -10 -5 172.2 15.1
 1 10 4 64.21 9.72
 -1 -10 -4 71.34 11.41
 -1 -10 -4 71.98 9.54
 1 10 4 72.59 10.4
 -1 -10 -4 74.78 10.07
 -1 -10 -4 79.56 11.07
 -1 -10 -3 6.57 3.84
 -1 -10 -3 2.04 2.24
 -1 -10 -3 5.4 3.5
 1 10 3 5.9 3.65
 -1 -10 -3 5.45 3.75
 -1 -10 -2 237.92 18.63
 -1 -10 -2 222.81 17.03
 -1 -10 -2 203.42 15.68
 -1 -10 -2 213.02 15.99
 1 10 2 209.83 16.44
 -1 -10 -1 11.06 3.64
 -1 -10 -1 12.35 4.34
 1 10 1 7.99 3.02
 -1 -10 -1 16.53 5.06
 -1 -10 -1 9.19 3.42
 1 10 0 13.21 4.03
 1 10 -1 1.26 2.52
 1 10 -2 132.85 11.8
 1 10 -3 7.7 3.74
 -1 -10 3 2.33 2.39
 1 10 -4 519.65 22.16
 -1 -10 4 537.28 22.84
 1 10 -5 37.88 6.42
 -1 -10 5 34.27 5.93
 -1 -10 6 528.8 22.54
 1 10 -6 498.29 21.18
 -1 -10 7 114.62 10.41
 1 10 -7 113.5 10.11
 1 10 -8 2.11 1.46
 -1 -10 8 3.91 1.95
 -1 -10 9 1.8 1.67
 1 10 -9 -0.69 1.88
 1 10 -10 68.32 8.11
 -1 -10 10 74.7 8.68
 -1 -10 11 67.43 8.37
 1 10 -11 82.04 9.11
 1 10 -12 122.47 12.06
 -1 -10 12 114.33 11.97
 -1 -10 12 147.59 13.68
 -1 -10 12 123.89 11.48
 1 10 -12 124.49 11.23
 1 10 -12 114.89 11.92
 -1 -10 12 130.46 13.17
 -1 -10 12 147.02 12.58
 -1 -10 12 128.92 11.64
 1 10 -13 189.01 14.32
 -1 -10 13 214.38 16.59
 -1 -10 13 233.32 17.5
 -1 -10 13 208.3 15.29
 1 10 -13 224.48 17.08
 1 10 -13 185.46 15.43
 -1 -10 13 184.51 14.43
 -1 -10 13 225.56 16.13
 -1 -10 13 202.15 16.51
 -1 -10 14 37.06 6.74
 1 10 -14 27.93 6.84
 1 10 -14 33.63 6.34
 -1 -10 14 33.65 6.45
 -1 -10 14 37.96 7.38
 1 10 -14 25.41 6.08
 -1 -10 14 31 6.27
 -1 -10 14 35.02 6.92
 -1 -10 14 34.12 6.88
 1 10 -15 1.64 1.69
 -1 -10 15 2.03 2.36
 -1 -10 15 6.75 3.32
 1 10 -15 0.74 2.71
 -1 -10 15 1.68 2.79
 1 10 -15 3.43 3.45
 -1 -10 15 5.1 3.79
 -1 -10 15 5.03 2.77
 -1 -10 15 0.66 2.15
 -1 -10 16 30.36 6.42
 -1 -10 16 24.97 6.1
 -1 -10 16 27.36 5.92
 1 10 -16 27.06 6.36
 -1 -10 16 25.9 5.71
 -1 -10 16 25.04 6.21
 -1 -10 16 29.1 6.02
 -1 -10 17 21.06 5.55
 -1 -10 17 20.03 5.41
 1 10 -17 13.8 4.75
 -1 -10 17 21.64 5.27
 -1 -10 17 21.26 5.37
 -1 -10 17 19.59 4.89
 1 10 -18 14.91 4.99
 -1 -10 18 8.88 3.38
 -1 -10 18 8.86 3.92
 -1 -10 18 14.56 4.36
 -1 -10 18 12.5 4.17
 -1 -10 18 9.32 3.44
 -1 -10 19 4.23 3.37
 -1 -10 19 5.14 3.04
 -1 -10 19 1.08 2.29
 -1 -10 19 3.51 2.69
 1 10 -19 3.91 3.47
 -1 -10 20 74.9 8.94
 1 10 -20 72.39 9.6
 -1 -10 20 76.45 10.17
 -1 -10 20 62.51 8.57
 -1 -10 20 69.46 8.32
 -1 -10 21 117.92 11.44
 -1 -10 21 84.5 8.92
 1 10 -21 124.76 11.7
 -1 -10 21 110.34 10.61
 1 10 -22 140.24 11.87
 -1 -10 22 150.54 12.28
 -1 -10 22 157.83 11.52
 -1 -10 22 150.72 11.81
 1 10 -23 53.89 7.17
 1 10 -23 71.98 8.04
 -1 -10 23 63.54 7.45
 -1 -10 23 75.52 7.93
 -1 -10 23 55.25 6.49
 1 10 -24 1.74 2.25
 -1 -10 24 2.88 2.06
 1 10 -24 3.1 2.11
 -1 -10 24 5.01 2.26
 -1 -10 24 5.26 2.05
 -1 -11 -12 4.48 3.49
 -1 -11 -12 2.48 2.13
 -1 -11 -12 7.32 4
 -1 -11 -12 4.93 3.08
 -1 -11 -12 4.37 2.83
 -1 -11 -11 200.87 13.42
 -1 -11 -11 207.76 15.18
 -1 -11 -11 212.6 13.92
 -1 -11 -11 205.79 14.3
 -1 -11 -11 208.47 12.54
 -1 -11 -10 128.33 11.71
 -1 -11 -10 136.85 11.21
 -1 -11 -10 121.72 12.02
 -1 -11 -10 137.27 12.07
 -1 -11 -10 112.09 11.86
 -1 -11 -9 -1.11 3.57
 -1 -11 -9 -0.27 3.32
 -1 -11 -9 0.95 2.33
 -1 -11 -9 4.69 3.55
 -1 -11 -9 -0.73 3.1
 -1 -11 -8 -0.98 3.45
 -1 -11 -8 -1.06 3.83
 -1 -11 -8 2.73 2.33
 -1 -11 -8 1.08 3.83
 -1 -11 -8 2.73 2.7
 -1 -11 -7 8.05 3.29
 -1 -11 -7 9.09 4.22
 -1 -11 -7 7.59 3.88
 -1 -11 -7 9.52 5.27
 -1 -11 -6 27.66 7.1
 -1 -11 -6 27.34 7.28
 -1 -11 -6 26.81 6.1
 -1 -11 -6 20.9 5.86
 -1 -11 -5 62.03 8.84
 -1 -11 -5 49.7 9.01
 -1 -11 -5 54.83 10.28
 -1 -11 -5 50.77 8.55
 -1 -11 -5 48.32 7.77
 -1 -11 -4 98.9 12.39
 -1 -11 -4 86.03 10.81
 -1 -11 -4 73.76 9.94
 -1 -11 -3 478.82 26.66
 -1 -11 -3 439.95 23.94
 -1 -11 -3 439.72 23.34
 -1 -11 -2 187.85 15.12
 1 11 2 183.18 16.28
 -1 -11 -2 199.43 15.83
 -1 -11 -2 225.34 18.2
 -1 -11 -1 237.27 17.02
 -1 -11 -1 245.8 18.46
 -1 -11 -1 227.91 18.82
 -1 -11 -1 213.26 15.88
 -1 -11 -1 216.63 17.31
 1 11 1 217.53 17.15
 -1 -11 0 79.23 10.25
 1 11 0 71.32 9.75
 -1 -11 0 69.33 9.2
 -1 -11 0 78.3 11.41
 -1 -11 0 67.04 9.01
 -1 -11 0 70.42 10.2
 1 11 -1 3.76 2.62
 -1 -11 1 3.19 2.83
 -1 -11 1 3.76 3.58
 -1 -11 1 2.03 2
 -1 -11 1 2.02 1.81
 -1 -11 1 3.42 2.8
 1 11 -2 5.12 2.93
 -1 -11 2 5.45 2.71
 -1 -11 2 5.06 2.98
 -1 -11 2 6.29 3.02
 -1 -11 2 6.7 3.07
 -1 -11 3 21.94 5.55
 -1 -11 3 21.05 5.62
 -1 -11 3 28.65 5.91
 1 11 -3 17.04 4.71
 -1 -11 3 25.55 6.08
 -1 -11 3 21.04 4.9
 -1 -11 4 346.59 19.8
 -1 -11 4 335.84 20.72
 -1 -11 4 362.77 19.55
 -1 -11 4 343.36 20.76
 -1 -11 4 337.22 18.92
 1 11 -4 330.22 18.71
 -1 -11 5 72.07 9.05
 -1 -11 5 66.68 9.28
 1 11 -5 74.49 8.87
 -1 -11 5 69.23 8.58
 -1 -11 5 73.36 8.77
 -1 -11 5 74.63 8.75
 -1 -11 5 75.59 9.78
 1 11 -6 26.1 5.62
 -1 -11 6 20.24 4.65
 -1 -11 6 25.29 5.46
 -1 -11 6 23.49 5.17
 -1 -11 6 22.46 5.76
 -1 -11 6 18.11 5.24
 -1 -11 6 24.2 5.38
 -1 -11 7 272.26 16.89
 1 11 -7 306.59 17.58
 -1 -11 7 309.9 19.49
 -1 -11 7 344.53 20.35
 -1 -11 7 322.59 18.11
 -1 -11 7 342.34 19.96
 -1 -11 7 357.8 18.87
 -1 -11 8 337.95 20.44
 1 11 -8 318.99 17.79
 -1 -11 8 362.07 20.44
 -1 -11 8 352.25 20.41
 -1 -11 8 349.94 18.78
 -1 -11 8 334.09 18.65
 -1 -11 8 328.9 18.5
 1 11 -8 349.35 20.05
 -1 -11 9 98.21 10.05
 -1 -11 9 93.77 10.58
 1 11 -9 87.83 9.9
 -1 -11 9 107.74 11.4
 -1 -11 9 92.52 9.61
 -1 -11 9 89.24 9.61
 -1 -11 9 97.67 11.14
 1 11 -10 53 8.36
 1 11 -10 48.53 7.39
 -1 -11 10 44.61 6.92
 -1 -11 10 51.89 7.92
 -1 -11 10 39.2 6.63
 -1 -11 10 48.52 8.06
 -1 -11 10 40.15 7.55
 -1 -11 10 49.17 7.36
 -1 -11 11 250.41 18.02
 1 11 -11 260.71 17.38
 -1 -11 11 244.34 17.28
 -1 -11 11 274.3 18.57
 -1 -11 11 217.27 15.4
 -1 -11 11 252.78 16.3
 -1 -11 11 271.22 17.25
 1 11 -11 301.6 19.12
 -1 -11 12 512.76 23.31
 1 11 -12 481.29 23.83
 -1 -11 12 494.53 23.36
 -1 -11 12 544.24 26.59
 -1 -11 12 504.19 24.89
 -1 -11 12 481.55 25.2
 -1 -11 12 504.77 23.72
 -1 -11 13 86.08 11.05
 1 11 -13 100.61 11.6
 -1 -11 13 74.58 9.68
 -1 -11 13 82.49 10.48
 -1 -11 13 75.9 10.43
 -1 -11 13 95.49 10.7
 1 11 -13 70.69 9.54
 1 11 -14 129.73 12.96
 -1 -11 14 168.15 14.22
 -1 -11 14 145.88 14.02
 -1 -11 14 162.22 13.46
 -1 -11 14 159.97 14.67
 -1 -11 14 138.64 13.5
 -1 -11 14 134.01 12.52
 1 11 -14 151.33 13.82
 -1 -11 15 195.57 15.17
 1 11 -15 167.38 14.88
 -1 -11 15 172.32 15.29
 -1 -11 15 159.76 15.07
 -1 -11 15 184.79 15.46
 1 11 -15 194.31 15.92
 -1 -11 15 169.31 14.12
 -1 -11 16 192.5 16.11
 -1 -11 16 186.61 15.63
 1 11 -16 196.02 16.24
 -1 -11 16 196.18 14.86
 -1 -11 16 213.87 15.56
 1 11 -16 177.01 15.18
 -1 -11 16 200.55 15.64
 -1 -11 17 120.25 12.24
 -1 -11 17 125.36 12.83
 1 11 -17 120.33 12.63
 1 11 -17 115.06 12.28
 -1 -11 17 126.53 12.05
 -1 -11 17 115.57 11.55
 -1 -11 17 126.33 12.09
 -1 -11 18 48.24 7.63
 -1 -11 18 55.29 8.78
 -1 -11 18 62.35 8.36
 1 11 -18 52.46 8.36
 -1 -11 18 47.52 7.61
 -1 -11 18 54.88 7.96
 1 11 -18 59.22 9.08
 -1 -11 19 178.78 13.4
 -1 -11 19 165.14 14.08
 -1 -11 19 156.53 12.77
 1 11 -19 193.34 15.12
 -1 -11 19 155.5 12.73
 1 11 -19 152.6 13.38
 -1 -11 19 162.75 12.68
 -1 -11 20 149.61 11.33
 -1 -11 20 137.26 11.34
 -1 -11 20 157.98 12.15
 -1 -11 20 155.74 13.12
 1 11 -20 163.81 13.46
 1 11 -20 125.04 11.79
 -1 -11 21 34.08 5.86
 -1 -11 21 25.29 5.18
 -1 -11 21 21.59 5.34
 1 11 -21 23.97 5.52
 -1 -11 21 20.69 4.46
 1 11 -21 32.56 6.4
 -1 -11 22 15.1 3.89
 1 11 -22 13 4.39
 -1 -11 22 11.41 4.04
 -1 -11 22 8.16 3.32
 1 11 -22 2.04 2.4
 -1 -11 23 117.27 8.96
 -1 -11 23 100.19 7.93
 -1 -11 23 104.09 8.7
 1 11 -23 100.36 8.69
 1 11 -23 106.76 9.08
 -1 -11 24 6.21 2.35
 -1 -11 24 4 1.92
 1 11 -24 1 1.93
 1 11 -24 9.01 2.57
 -1 -11 24 5.26 2.18
 -1 -12 -9 29.15 5.55
 -1 -12 -9 19.3 4.68
 -1 -12 -9 20 4.26
 -1 -12 -9 17.49 4.22
 -1 -12 -8 1.55 2.91
 -1 -12 -8 2.87 2.46
 -1 -12 -8 -0.59 2.98
 -1 -12 -8 2.88 2.64
 -1 -12 -7 59.92 8.38
 -1 -12 -7 54.54 7.63
 -1 -12 -7 67.17 8.76
 -1 -12 -7 50.83 8.22
 -1 -12 -6 21.6 5.64
 -1 -12 -6 20.85 5.49
 -1 -12 -6 25.41 6.29
 -1 -12 -6 20.23 5.24
 -1 -12 -5 143.92 13.75
 -1 -12 -5 145.16 12.85
 -1 -12 -5 148.03 13.9
 -1 -12 -5 162.55 15.02
 -1 -12 -4 90.59 10.71
 -1 -12 -4 92.97 11.25
 -1 -12 -4 121.05 13.41
 -1 -12 -4 97.1 11.39
 -1 -12 -4 98.66 11.1
 -1 -12 -3 116.57 12.27
 -1 -12 -3 118.47 12.69
 -1 -12 -3 109.9 11.59
 -1 -12 -3 119.5 13.72
 -1 -12 -2 1.91 3.22
 -1 -12 -2 2.32 4.54
 -1 -12 -2 5.6 4.11
 -1 -12 -2 3.63 4.09
 -1 -12 -1 300.14 19.89
 -1 -12 -1 316.9 21.71
 -1 -12 -1 278.65 18.42
 -1 -12 -1 250.76 17.32
 -1 -12 0 73.59 9.51
 -1 -12 0 91.41 10.79
 -1 -12 0 83.64 10.9
 -1 -12 0 68.8 9.15
 -1 -12 1 17.68 4.71
 -1 -12 1 13.11 4.58
 -1 -12 1 18.91 5.23
 -1 -12 1 17.48 4.56
 -1 -12 2 23.16 5.19
 -1 -12 2 22.24 5.25
 -1 -12 2 19.62 5.54
 -1 -12 2 24.38 5.63
 -1 -12 3 70.9 9.16
 -1 -12 3 47.55 7.55
 -1 -12 3 55.83 8.74
 -1 -12 3 59.23 8.19
 -1 -12 4 69.31 9.44
 -1 -12 4 68 8.72
 -1 -12 4 67.95 8.86
 -1 -12 4 60.11 9.35
 -1 -12 5 284.68 18.7
 -1 -12 5 260.69 18.29
 -1 -12 5 262.86 16.56
 -1 -12 5 264.29 17.21
 -1 -12 6 26.25 5.65
 -1 -12 6 26.02 6.2
 -1 -12 6 17.93 6.25
 -1 -12 6 21.84 6.08
 -1 -12 6 8.73 3.37
 -1 -12 6 26.49 6.16
 -1 -12 7 217.35 14.81
 -1 -12 7 214.31 14.69
 -1 -12 7 232.85 16.61
 -1 -12 7 218.64 16.58
 -1 -12 7 177.42 13.92
 -1 -12 7 220.58 16.15
 -1 -12 8 121.57 11.47
 -1 -12 8 133.86 12.72
 -1 -12 8 141.8 12.25
 -1 -12 8 152.33 13.55
 -1 -12 8 145.28 12.11
 -1 -12 8 137.58 13.21
 -1 -12 9 106.18 10.65
 -1 -12 9 108.81 11.77
 -1 -12 9 102.19 10.19
 -1 -12 9 106.05 11.72
 -1 -12 9 113.97 11.6
 -1 -12 10 26.22 5.19
 -1 -12 10 31.11 6.34
 -1 -12 10 26.47 5.78
 -1 -12 10 25.9 6.09
 -1 -12 10 27.54 5.47
 1 12 -11 6.56 3.16
 -1 -12 11 4.34 3.26
 -1 -12 11 5.79 3.04
 -1 -12 11 9.92 3.9
 -1 -12 11 4.77 2.81
 -1 -12 11 5.27 2.84
 1 12 -12 83.3 9.71
 -1 -12 12 79.03 9.9
 -1 -12 12 79.07 9.16
 -1 -12 12 80.97 10.47
 -1 -12 12 95.14 10.99
 -1 -12 12 79.96 9.64
 -1 -12 13 7.91 3.63
 1 12 -13 1.52 3.28
 -1 -12 13 6.49 3.75
 -1 -12 13 6.06 3.52
 -1 -12 13 1.32 2.6
 -1 -12 13 5.02 3.47
 -1 -12 14 109.25 11.71
 -1 -12 14 95.2 11.05
 -1 -12 14 94.41 11.24
 -1 -12 14 98.47 10.4
 1 12 -14 95.62 10.63
 -1 -12 14 96.22 10.64
 -1 -12 15 54.3 8.46
 -1 -12 15 50.23 7.56
 1 12 -15 56.26 8.47
 -1 -12 15 55.81 8.82
 1 12 -15 54.64 8.14
 -1 -12 15 63.39 8.57
 -1 -12 15 49.1 8.33
 1 12 -16 25.52 5.37
 -1 -12 16 15.4 4.1
 -1 -12 16 20.71 5.25
 1 12 -16 13.11 4.46
 -1 -12 16 17.66 5
 -1 -12 16 20.69 5.09
 -1 -12 16 14.7 4.44
 -1 -12 17 38.59 6.64
 1 12 -17 38.01 6.66
 -1 -12 17 38.8 7.08
 -1 -12 17 31.43 6.23
 -1 -12 17 34.89 6.06
 1 12 -17 27.91 5.76
 -1 -12 17 36.74 6.3
 1 12 -18 7.5 3.2
 1 12 -18 14.49 4.44
 -1 -12 18 10.28 3.61
 -1 -12 18 10.12 3.37
 -1 -12 18 11.46 3.7
 -1 -12 18 13.23 3.75
 -1 -12 18 9.37 3.23
 -1 -12 19 0.38 1.9
 1 12 -19 0.7 2.5
 -1 -12 19 -1.28 2.27
 -1 -12 19 -2.6 2.96
 1 12 -19 1.6 2.25
 -1 -12 19 -0.07 2.05
 -1 -12 19 -4.17 2.94
 -1 -12 20 3.15 2.92
 1 12 -20 -1.63 2.31
 1 12 -20 1.09 2.09
 -1 -12 20 1.2 2.46
 -1 -12 20 1.92 2.15
 -1 -12 20 2.85 2.32
 -1 -12 21 152.14 10.3
 1 12 -21 109.97 9.69
 -1 -12 21 135.79 10.74
 1 12 -21 129.51 10.26
 -1 -12 21 137.62 10.14
 -1 -12 21 116.32 8.57
 1 12 -22 56.62 6.44
 1 12 -22 39.08 5.49
 -1 -12 22 56.88 6.45
 -1 -12 22 61.52 6.44
 -1 -12 22 44.82 5.46
 -1 -13 -7 7.18 2.64
 -1 -13 -7 7.79 3.27
 -1 -13 -7 4.56 2.53
 -1 -13 -7 8.14 3.22
 -1 -13 -6 22.83 4.65
 -1 -13 -6 21.9 4.86
 -1 -13 -6 25.58 4.93
 -1 -13 -6 20.93 4.52
 -1 -13 -5 -0.29 2.49
 -1 -13 -5 2.37 2.66
 -1 -13 -5 1.33 2.76
 -1 -13 -5 3.76 3.01
 -1 -13 -4 10.66 3.99
 -1 -13 -4 6.04 3.46
 -1 -13 -4 9.08 4.06
 -1 -13 -4 9.34 4.5
 -1 -13 -3 183.93 14.36
 -1 -13 -3 168.84 13.2
 -1 -13 -3 184.8 13.66
 -1 -13 -3 199.73 15.16
 -1 -13 -3 198.48 14.91
 -1 -13 -2 296.08 17.32
 -1 -13 -2 283.29 17.16
 -1 -13 -2 310.94 18.82
 -1 -13 -2 307.89 18.18
 -1 -13 -2 321.2 19.33
 -1 -13 -1 30.89 6.4
 -1 -13 -1 30.06 6.2
 -1 -13 -1 32.68 6
 -1 -13 -1 32.53 6.41
 -1 -13 0 96.7 10.28
 -1 -13 0 126.56 12.32
 -1 -13 0 114.34 11.03
 -1 -13 1 169.44 14.14
 -1 -13 1 150.95 12.6
 -1 -13 1 146.57 12.34
 -1 -13 2 8.38 3.37
 -1 -13 2 7.63 3.75
 -1 -13 2 12.04 3.59
 -1 -13 2 11.85 4.09
 -1 -13 3 25.55 5.98
 -1 -13 3 25.36 5.36
 -1 -13 3 29.64 6.17
 -1 -13 4 20.02 5.18
 -1 -13 4 17.37 5.81
 -1 -13 4 19.37 5.23
 -1 -13 5 443.23 21.06
 -1 -13 5 433.53 21.56
 -1 -13 5 447.66 23.13
 -1 -13 6 21.93 5.64
 -1 -13 6 28.6 6.65
 -1 -13 6 27.92 5.82
 -1 -13 6 29.68 6.43
 -1 -13 7 76.13 9.86
 -1 -13 7 73.3 9
 -1 -13 7 83.44 10.02
 -1 -13 7 72.6 9.79
 -1 -13 8 110.37 11.49
 -1 -13 8 96.24 11.19
 -1 -13 8 107.34 11.5
 -1 -13 8 104.18 10.37
 -1 -13 9 302.65 17.37
 -1 -13 9 326.65 19.42
 -1 -13 9 340.61 19.85
 -1 -13 9 314.68 19.74
 -1 -13 10 77.83 9.73
 -1 -13 10 69.25 8.6
 -1 -13 10 80.22 9.07
 -1 -13 10 78.97 10.11
 -1 -13 10 80.91 9.71
 -1 -13 11 16.41 5.1
 -1 -13 11 19 4.98
 -1 -13 11 12.63 3.89
 -1 -13 11 18.27 5.16
 -1 -13 11 14.74 4.81
 -1 -13 12 193.9 14.41
 -1 -13 12 191.77 15.25
 -1 -13 12 177.24 14.99
 -1 -13 12 198.66 15.8
 -1 -13 12 175.67 13.26
 -1 -13 13 368.13 19.07
 -1 -13 13 377.25 20.73
 -1 -13 13 394.04 21.98
 -1 -13 13 400.48 21.74
 -1 -13 13 368.09 19.72
 -1 -13 14 32.73 7.03
 -1 -13 14 35.04 7.29
 -1 -13 14 41.78 7.93
 -1 -13 14 38.57 6.52
 -1 -13 14 44.22 7.57
 -1 -13 15 34.92 6.5
 -1 -13 15 50.55 7.63
 -1 -13 15 43.44 7.38
 -1 -13 15 40.41 6.53
 -1 -13 15 38.17 6.88
 -1 -13 16 113.1 10.43
 -1 -13 16 85.65 9.81
 -1 -13 16 99.23 10.56
 -1 -13 16 98.36 9.7
 -1 -13 16 97.7 9.98
 1 13 -16 102.2 10.06
 1 13 -17 71.42 8.19
 -1 -13 17 59.02 7.74
 1 13 -17 66.23 7.65
 -1 -13 17 71.57 8.1
 -1 -13 17 73.08 8.25
 -1 -13 17 68.84 7.96
 -1 -13 17 69.96 8.62
 -1 -13 18 63.86 7.3
 -1 -13 18 55.8 7.45
 -1 -13 18 60.3 7.29
 1 13 -18 57.67 6.8
 -1 -13 18 57.67 6.92
 1 13 -18 55.82 7.07
 -1 -13 18 56.44 6.8
 1 13 -19 26.54 4.64
 -1 -13 19 35.55 5.38
 -1 -13 19 33.92 5.79
 1 13 -19 30.5 5.27
 -1 -13 19 32.66 5.08
 -1 -13 19 32.59 5.03
 -1 -13 19 32.65 5.11
 -1 -13 20 77.98 7.16
 1 13 -20 64.32 6.46
 -1 -13 20 70.88 6.9
 -1 -13 20 59.01 5.94
 -1 -13 20 66.98 7.33
 1 13 -20 54.74 6.37
 -1 -13 21 22.02 4.01
 -1 -13 21 29.08 4.29
 -1 -13 21 19.96 3.57
 1 13 -21 17.55 3.38
 1 13 -21 22.09 3.85
 -1 -14 -3 45.78 6.23
 -1 -14 -3 42.62 6.05
 -1 -14 -3 38.83 6.26
 -1 -14 -3 44.83 6.04
 -1 -14 -2 60.53 7.22
 -1 -14 -2 56.83 7.21
 -1 -14 -2 56.28 7.17
 -1 -14 -1 4.62 2.85
 -1 -14 -1 5.23 2.94
 -1 -14 -1 1.79 2.23
 -1 -14 -1 1.54 2.31
 -1 -14 0 133.39 10.93
 -1 -14 0 148.38 11.96
 -1 -14 0 121.52 10.35
 -1 -14 1 88.18 8.96
 -1 -14 1 72.22 8.39
 -1 -14 2 7.78 3.35
 -1 -14 2 6.06 2.55
 -1 -14 3 1.74 1.97
 -1 -14 3 3.2 2.62
 -1 -14 4 18.79 4.64
 -1 -14 4 20.35 4.53
 -1 -14 4 18.78 4.88
 -1 -14 5 67.58 8.4
 -1 -14 5 75.3 9.04
 -1 -14 5 69.18 8.09
 -1 -14 6 104.72 10.73
 -1 -14 6 116.38 10.87
 -1 -14 6 110.51 10.07
 -1 -14 7 39.14 6.37
 -1 -14 7 41.87 6.76
 -1 -14 7 39.01 6.91
 -1 -14 8 8.8 3.66
 -1 -14 8 10.74 3.39
 -1 -14 8 12.26 4.15
 -1 -14 9 5.35 3.1
 -1 -14 9 8.72 3.31
 -1 -14 9 7.92 3.51
 -1 -14 9 7 2.58
 -1 -14 10 50.91 7.66
 -1 -14 10 44.02 7.16
 -1 -14 10 52.47 7.49
 -1 -14 10 45.98 6.73
 -1 -14 11 69.58 9.11
 -1 -14 11 72.37 9.03
 -1 -14 11 65.11 7.76
 -1 -14 11 68.27 8.53
 -1 -14 12 3.49 3.35
 -1 -14 12 8.36 3.79
 -1 -14 12 6.77 3.46
 -1 -14 12 8.2 3.26
 -1 -14 13 95.32 10
 -1 -14 13 93.95 9.96
 -1 -14 13 92.04 9.08
 -1 -14 13 92.86 10.32
 -1 -14 14 45.23 7.33
 -1 -14 14 54.36 8.04
 -1 -14 14 48.54 6.87
 -1 -14 14 52.06 7.76
 -1 -14 14 57.63 7.55
 -1 -14 15 158.18 11.59
 -1 -14 15 171.68 12.45
 -1 -14 15 161.28 12.53
 -1 -14 15 172.79 11.82
 -1 -14 15 164.4 12.72
 -1 -14 16 62.03 7.22
 -1 -14 16 52.03 7.15
 -1 -14 16 55.88 7.09
 -1 -14 16 57.75 6.74
 -1 -14 16 53.56 7.25
 -1 -14 17 55.65 6.47
 -1 -14 17 50.05 6.14
 -1 -14 17 50.51 6.53
 -1 -14 17 60.72 6.96
 -1 -14 17 61.5 6.64
 -1 -14 18 9.01 3
 -1 -14 18 8.81 2.72
 -1 -14 18 10.04 3.15
 -1 -14 18 11.56 2.98
 -1 -14 18 15.88 3.46
 -1 -15 2 175.75 11.21
 -1 -15 2 154.96 10.51
 -1 -15 3 47.57 6.16
 -1 -15 3 35.63 5.42
 -1 -15 4 4.05 2.45
 -1 -15 4 -1.29 2.35
 -1 -15 5 22.67 4.45
 -1 -15 5 27.81 5.01
 -1 -15 6 247.5 13.76
 -1 -15 6 231.85 14.31
 -1 -15 6 232.36 14.01
 -1 -15 7 10.38 3.67
 -1 -15 7 6.57 3.21
 -1 -15 7 9.11 3.88
 -1 -15 8 25.88 4.91
 -1 -15 8 29.75 5.49
 -1 -15 8 27.53 5.33
 -1 -15 9 35.6 6
 -1 -15 9 38.32 6.39
 -1 -15 9 36.11 5.74
 -1 -15 10 182.94 12.77
 -1 -15 10 160.78 11.19
 -1 -15 10 175.41 12.5
 -1 -15 11 106.76 9.73
 -1 -15 11 105.86 9.06
 -1 -15 11 110.21 10.03
 -1 -15 12 48.28 6.69
 -1 -15 12 50.34 6.78
 -1 -15 12 55.84 6.48
 -1 -15 13 164.83 11.8
 -1 -15 13 160.85 11.44
 -1 -15 13 167.78 10.96
 -1 -15 14 128.42 10.27
 -1 -15 14 135.82 9.61
 -1 -15 14 127.11 9.77
 2 -16 15 276.79 14.68
 2 -16 15 261.1 13.78
 2 -16 15 281.69 13.91
 2 -16 15 267.21 12.86
 2 -16 14 163.96 11.22
 2 -16 14 158.34 11.2
 2 -16 14 162.65 10.89
 2 -16 14 145 11.06
 2 -16 13 -0.19 2.39
 2 -16 13 1.9 2.15
 2 -16 13 5.19 3.13
 2 -16 13 1.86 2.11
 2 -16 12 8.42 3.11
 2 -16 12 9.88 3.78
 2 -16 12 5.63 2.29
 2 -16 12 6.45 2.79
 2 -16 12 7.08 2.8
 2 -16 11 75.58 9.35
 2 -16 11 73.13 8.22
 2 -16 11 65.07 7.77
 2 -16 11 69.53 7.37
 2 -16 11 60.42 7.28
 2 -16 10 18.67 4.37
 2 -16 10 16.28 4.15
 2 -16 10 17.77 3.9
 2 -16 9 81.51 8.75
 2 -16 9 82.9 9.02
 2 -16 8 18.79 4.79
 2 -16 8 23.2 5.05
 2 -16 7 474.31 21.5
 2 -16 6 156.04 12.57
 2 -16 6 165.4 12.24
 2 -16 5 25.84 4.93
 2 -16 5 26.45 5.81
 2 -16 5 37.72 7.4
 2 -16 4 34.75 6.83
 2 -16 4 25.95 5.38
 2 -16 3 70.34 8.72
 2 -16 3 64.71 7.95
 2 -16 2 23.78 4.49
 2 -16 2 20.81 4.92
 2 -16 2 24.65 5.17
 2 -16 1 -3.19 2.63
 2 -16 1 -3.59 2.62
 2 -16 1 -0.36 2.15
 2 -16 0 58.27 6.72
 2 -16 0 55.7 6.28
 2 -15 19 -0.42 1.77
 2 -15 19 2.45 1.94
 2 -15 19 0.98 1.59
 2 -15 19 -0.32 1.75
 2 -15 18 22.76 4.15
 2 -15 18 29.89 4.69
 2 -15 18 28.65 5.07
 2 -15 17 5.1 2.92
 2 -15 17 0.76 1.71
 2 -15 17 2.45 2.34
 2 -15 16 235.79 14.37
 2 -15 16 253.63 14.65
 2 -15 16 248.72 15.28
 2 -15 15 59.34 7.8
 2 -15 15 69.54 8.25
 2 -15 15 56.35 6.98
 2 -15 15 63.7 7.91
 2 -15 14 -2 2.71
 2 -15 14 -0.08 2.36
 2 -15 14 2.91 3.21
 2 -15 14 0.48 1.93
 2 -15 13 5.18 2.7
 2 -15 13 1.71 2.36
 2 -15 13 7.11 3.16
 2 -15 13 7.33 3.27
 2 -15 12 0.54 2.44
 2 -15 12 1.08 1.69
 2 -15 12 -1.92 3.65
 2 -15 12 0.52 2.29
 2 -15 12 2.16 2.03
 2 -15 11 0.29 1.65
 2 -15 11 2.87 2.07
 2 -15 11 2.02 1.98
 2 -15 11 2.72 2.05
 2 -15 10 1.69 1.84
 2 -15 10 0.56 2.45
 2 -15 10 1.28 2.15
 2 -15 10 1.01 2.12
 2 -15 9 67.23 8.55
 2 -15 9 64.85 8.5
 2 -15 9 76.22 9.12
 2 -15 9 68.63 8.05
 2 -15 8 43.87 7.05
 2 -15 8 44.6 7.24
 2 -15 8 46.1 7.28
 2 -15 8 45.34 6.81
 2 -15 7 121.55 11.22
 2 -15 7 126.06 11.83
 2 -15 6 10.43 3.97
 2 -15 6 6.75 3.91
 2 -15 5 229.36 16.39
 2 -15 5 221.98 15.05
 2 -15 4 19.12 5.03
 2 -15 3 0.69 3.21
 2 -15 2 20.08 5.24
 2 -15 1 89.03 10.48
 2 -15 1 86.86 10.74
 2 -15 0 36.84 7.04
 2 -15 0 42.53 7.91
 2 -15 0 35.44 6.66
 2 -15 -1 217.23 14.3
 2 -15 -1 251.18 15.45
 2 -15 -2 35.2 6.35
 2 -15 -2 32.32 6.13
 2 -15 -2 41.13 6.29
 2 -15 -3 143.26 11.57
 2 -15 -3 162.73 12.07
 2 -15 -4 9.84 3.61
 2 -15 -4 12.86 3.71
 2 -15 -5 0.83 2.21
 2 -15 -5 0.37 2.05
 2 -14 21 36.82 5.07
 2 -14 21 43.92 5.32
 2 -14 21 40.43 5.08
 2 -14 20 0.59 1.51
 2 -14 20 -1.75 2.19
 2 -14 20 -0.18 1.77
 2 -14 19 -1.19 2.27
 2 -14 19 -1.47 2.29
 2 -14 19 -1.63 2.06
 2 -14 18 95.57 9.44
 2 -14 18 110.49 10.02
 2 -14 18 107.34 10.2
 2 -14 17 198.23 13.86
 2 -14 17 185.54 14.12
 2 -14 17 191.07 13.85
 2 -14 16 62.02 8.29
 2 -14 16 62.34 8.42
 2 -14 16 60.75 8.48
 2 -14 15 15.21 4.84
 2 -14 15 14.56 4.95
 2 -14 15 10.62 5.04
 2 -14 15 13.92 5.29
 2 -14 14 626.15 26.85
 2 -14 14 585.64 26.36
 2 -14 14 615.17 25.63
 2 -14 14 585.67 25.69
 2 -14 13 289.92 18.86
 2 -14 13 317.45 19.49
 2 -14 13 278.6 18.33
 2 -14 13 293.08 17.86
 2 -14 12 9.01 4.17
 2 -14 12 12.12 3.78
 2 -14 12 7.53 3.55
 2 -14 12 9.57 3.83
 2 -14 12 8.61 3.69
 2 -14 11 15.13 4.46
 2 -14 11 10.11 3.32
 2 -14 11 13.01 3.84
 2 -14 11 16.75 4.37
 2 -14 11 14.01 4.11
 2 -14 10 127.05 12.29
 2 -14 10 117.1 11.56
 2 -14 10 126.57 11.49
 2 -14 10 120.26 12.9
 2 -14 10 121.43 12.08
 2 -14 9 23.53 5.54
 2 -14 9 26.57 6.02
 2 -14 9 30.19 6.21
 2 -14 9 30.68 6.93
 2 -14 9 31.44 5.93
 2 -14 8 53.23 7.44
 2 -14 8 53.42 8.96
 2 -14 8 58.88 8.43
 2 -14 8 59.14 8.42
 2 -14 8 60.5 8.47
 2 -14 7 57.57 8.26
 2 -14 7 56.71 8.89
 2 -14 7 60.77 7.95
 2 -14 7 60.76 9.08
 2 -14 7 61.52 8.8
 2 -14 6 555.63 25.53
 2 -14 6 513.55 23.78
 2 -14 6 520.76 25.06
 2 -14 6 514.16 26.66
 2 -14 5 134.72 13.03
 2 -14 5 136.32 12.38
 2 -14 5 131.81 12.73
 2 -14 4 46 7.2
 2 -14 4 56.47 8.75
 2 -14 3 87.43 9.9
 2 -14 3 96.42 11.97
 2 -14 2 58.35 9.26
 2 -14 1 7.29 3.08
 2 -14 0 12.42 4.74
 2 -14 -1 229.36 18.24
 2 -14 -1 223.38 16.38
 2 -14 -2 12.97 4.66
 2 -14 -2 16.99 5.85
 2 -14 -2 27.05 6.26
 2 -14 -3 45.06 7.48
 2 -14 -3 43.34 7.23
 2 -14 -3 40.44 7.19
 2 -14 -4 69.65 9.52
 2 -14 -4 70.47 9.42
 2 -14 -5 140.49 12.26
 2 -14 -5 141.3 12.16
 2 -14 -6 41.55 6.87
 2 -14 -6 43.68 6.95
 2 -14 -7 33.18 6
 2 -14 -7 38.95 6.44
 2 -14 -7 24.63 5.45
 2 -14 -8 136.33 10.73
 2 -14 -8 143.31 10.78
 2 -14 -8 143.7 11.04
 2 -13 22 60.56 6.68
 2 -13 22 70.65 7.1
 -2 13 -22 61.12 6.22
 2 -13 22 60.26 6.41
 -2 13 -21 1.63 1.84
 2 -13 21 0.99 1.8
 2 -13 21 1.05 1.69
 2 -13 21 2.01 1.59
 2 -13 20 7.62 3.1
 2 -13 20 1.81 2.14
 2 -13 20 3.9 1.97
 -2 13 -20 5.12 2.4
 2 -13 19 10.88 3.34
 2 -13 19 11.56 3.74
 2 -13 19 8.45 3.32
 2 -13 19 10.61 3.55
 2 -13 18 1.55 2.44
 2 -13 18 1.18 2.22
 2 -13 18 -0.62 3.09
 2 -13 18 -0.83 2.95
 2 -13 17 40.82 6.93
 2 -13 17 36.21 6.71
 2 -13 17 41.85 7.2
 2 -13 17 33.43 6.47
 2 -13 16 8.75 3.69
 2 -13 16 12.62 4.1
 2 -13 16 13.28 4.46
 2 -13 16 11.85 4.55
 2 -13 15 229.05 17.2
 2 -13 15 229.53 16.39
 2 -13 15 224.2 16.66
 2 -13 15 213.28 16.53
 2 -13 14 0.76 2.07
 2 -13 14 3.26 3.18
 2 -13 14 1.66 2.84
 2 -13 14 -1.44 2.62
 2 -13 13 3.84 3.13
 2 -13 13 5.15 3
 2 -13 13 4.73 3.27
 2 -13 13 2.89 2.46
 2 -13 12 65.87 9.05
 2 -13 12 55.48 8.86
 2 -13 12 57.14 8.19
 2 -13 12 54.18 8.49
 2 -13 11 0.64 1.96
 2 -13 11 1.11 2.12
 2 -13 11 1.66 2.36
 2 -13 11 -0.57 2.26
 2 -13 11 1.36 3.01
 2 -13 10 6.6 3.4
 2 -13 10 1.96 2.51
 2 -13 10 2.97 2.46
 2 -13 10 5.05 2.88
 2 -13 10 6.29 2.76
 2 -13 9 -0.35 2.52
 2 -13 9 0.77 2.24
 2 -13 9 -0.04 3.2
 2 -13 9 0.69 1.83
 2 -13 9 -0.62 2.05
 2 -13 9 1.81 2.11
 2 -13 8 160.49 15.07
 2 -13 8 157.73 13.92
 2 -13 8 152.9 12.63
 2 -13 8 142.69 12.25
 2 -13 8 168.35 13.99
 2 -13 8 151.45 13.24
 2 -13 7 10.03 4.04
 2 -13 7 11.36 4.72
 2 -13 7 15.77 4.44
 2 -13 7 12.24 4.43
 2 -13 7 12.54 4.71
 2 -13 7 7.74 3.58
 2 -13 6 518.83 25.5
 2 -13 6 516.14 24.95
 2 -13 6 524.32 24.63
 2 -13 6 494.11 25.99
 2 -13 6 466.37 22.31
 2 -13 5 1.53 3.64
 2 -13 5 3.14 3.35
 2 -13 5 2.09 2.71
 2 -13 5 6.83 4.19
 2 -13 5 6.69 4.57
 2 -13 4 376.72 20.97
 2 -13 4 402.67 22.41
 2 -13 4 403.88 23.84
 2 -13 4 359.97 21.85
 2 -13 4 392.76 20.73
 2 -13 3 19.6 3.52
 2 -13 3 34.85 7.9
 2 -13 3 37.06 7.72
 2 -13 3 39 7.22
 2 -13 3 30.92 6.1
 2 -13 3 38.75 6.86
 2 -13 2 14.46 5.07
 2 -13 2 13.12 4.33
 2 -13 1 20.89 6.27
 2 -13 0 166.17 16.79
 2 -13 -1 24.92 6.45
 2 -13 -1 20.58 7.51
 2 -13 -2 324.97 21.25
 2 -13 -2 337.48 23.83
 2 -13 -3 15.43 5.73
 2 -13 -3 22.46 6.19
 2 -13 -3 16.12 6
 2 -13 -4 104 11.56
 2 -13 -4 109.18 11.57
 2 -13 -4 93.61 11.16
 2 -13 -5 23.13 6.04
 2 -13 -5 18.27 5.03
 2 -13 -6 7.94 4.6
 2 -13 -6 7.52 3.48
 2 -13 -7 27.32 6.65
 2 -13 -7 17.71 5.31
 2 -13 -8 40.43 7.24
 2 -13 -8 36.39 6.93
 2 -13 -8 44.23 7.27
 2 -13 -9 0.6 2.9
 2 -13 -9 2.75 2.32
 2 -13 -9 2.57 3.66
 2 -13 -9 3.54 3.51
 2 -13 -10 7.16 3.76
 2 -13 -10 5.92 3.76
 2 -13 -10 5.57 3.84
 2 -13 -10 3.2 2.54
 2 -12 23 7.23 2.97
 2 -12 23 9.74 3.07
 -2 12 -23 4.94 2.47
 2 -12 23 9.33 3.75
 2 -12 23 8.68 3.11
 2 -12 22 7.95 3.51
 2 -12 22 6.85 3.34
 2 -12 22 6.16 2.8
 -2 12 -22 4.11 2.72
 2 -12 22 7.47 3.29
 -2 12 -21 112.17 10.01
 2 -12 21 95.2 9.38
 2 -12 21 99.07 9.69
 2 -12 21 119.66 10.86
 2 -12 21 112.47 10.43
 2 -12 20 71.43 8.72
 2 -12 20 72.61 9.06
 2 -12 20 72.85 8.67
 2 -12 20 73.37 9.06
 -2 12 -20 69.62 8.58
 2 -12 20 80.46 9.37
 2 -12 19 3.1 3.27
 -2 12 -19 3.21 2.67
 2 -12 19 1.59 2.23
 2 -12 19 1.4 2.28
 2 -12 19 2.33 2.4
 2 -12 19 1.15 2.09
 2 -12 18 1.63 2.27
 2 -12 18 -0.39 3.17
 2 -12 18 1.8 2.35
 2 -12 18 -0.76 2.2
 -2 12 -18 1 2.68
 2 -12 18 -0.27 2.35
 2 -12 17 106.77 11.93
 2 -12 17 96.15 11.35
 2 -12 17 98.32 11.8
 2 -12 17 100.42 11.08
 2 -12 17 104.17 11.69
 2 -12 16 135.42 13.58
 2 -12 16 131.49 12.93
 2 -12 16 114.65 12.8
 2 -12 16 140.37 14.48
 2 -12 16 137.28 13.86
 2 -12 15 115.55 13.26
 2 -12 15 111.44 12.22
 2 -12 15 116.48 13.11
 2 -12 15 126.06 12.6
 2 -12 15 115.77 12.72
 2 -12 14 2.03 4.06
 2 -12 14 1.59 2.9
 2 -12 14 2.95 3.24
 2 -12 14 6.69 4.18
 2 -12 14 8.99 4.44
 2 -12 14 4.28 3.46
 2 -12 14 5.03 4.04
 2 -12 13 479.03 26.3
 2 -12 13 517.05 26.62
 2 -12 13 471.87 26.94
 2 -12 13 471.06 23.68
 2 -12 13 495.75 25.42
 2 -12 13 497.43 25.99
 2 -12 13 476.92 23.92
 2 -12 12 257.36 18.66
 2 -12 12 280.84 20.39
 2 -12 12 270.64 18.45
 2 -12 12 274.33 20.53
 2 -12 12 267.39 17.62
 2 -12 12 257.24 17.18
 2 -12 12 280.39 19.6
 2 -12 11 119.88 13.12
 2 -12 11 118.73 12.4
 2 -12 11 116.14 11.91
 2 -12 11 130.86 14.21
 2 -12 11 97.46 10.41
 2 -12 11 117.05 12.38
 2 -12 11 122.14 11.82
 2 -12 10 5.73 2.68
 2 -12 10 9.12 4.54
 2 -12 10 6.57 3.47
 2 -12 10 2.04 2.31
 2 -12 10 1.29 1.6
 2 -12 10 2.35 2.38
 2 -12 10 2.83 2.96
 2 -12 10 2.51 2.23
 2 -12 9 20.98 4.88
 2 -12 9 16.12 4.62
 2 -12 9 24.79 5.33
 2 -12 9 15.78 5.74
 2 -12 9 17.27 4.42
 2 -12 9 19.72 4.63
 2 -12 8 11.89 3.64
 2 -12 8 14.81 4.27
 2 -12 8 15.53 4.4
 2 -12 8 14.85 5.53
 2 -12 8 14.32 4.5
 2 -12 8 12.93 4.57
 2 -12 7 27.32 5.72
 2 -12 7 22.51 5.09
 2 -12 7 23.18 6.19
 2 -12 7 23.8 5.41
 2 -12 7 22.75 4.97
 2 -12 7 22.43 5.32
 2 -12 6 216.14 15.98
 2 -12 6 213.61 15.59
 2 -12 6 196.82 14.15
 2 -12 6 226.29 16.68
 2 -12 6 200.1 16.16
 2 -12 5 284.98 18.39
 2 -12 5 340.36 23.14
 2 -12 5 272.18 18.67
 2 -12 5 287.96 17.12
 2 -12 5 273.93 17.56
 2 -12 5 260.62 18.26
 2 -12 4 124.23 14.76
 2 -12 4 93.29 10.52
 2 -12 4 89.74 10.85
 2 -12 4 101.58 11.16
 2 -12 4 96.86 10.06
 -2 12 -4 89.18 10.38
 2 -12 4 114.05 12.61
 2 -12 3 238.71 16.62
 -2 12 -3 231.34 16.61
 2 -12 3 209.26 16.55
 2 -12 3 237.89 17.37
 2 -12 3 265.56 19.88
 2 -12 3 222.13 15.47
 -2 12 -2 46.36 7.63
 2 -12 2 54.81 8.6
 2 -12 2 64.5 9.98
 2 -12 2 40 7.05
 2 -12 2 69.6 11.32
 2 -12 2 53.05 7.71
 2 -12 2 58.64 8.47
 2 -12 1 21.47 6.22
 2 -12 1 2.23 5.25
 2 -12 1 19.7 5.59
 -2 12 -1 13.72 4.36
 2 -12 1 17.55 6.29
 2 -12 0 9.89 4.91
 2 -12 0 11.9 5.28
 -2 12 0 5.89 3.15
 2 -12 0 11.04 4.94
 2 -12 -1 133 14.92
 -2 12 1 120.76 13.62
 2 -12 -1 141.75 16.05
 2 -12 -1 142.77 14.81
 2 -12 -2 354.13 23.19
 2 -12 -2 388.91 25.14
 -2 12 2 317.17 21.65
 2 -12 -2 405.95 26.33
 2 -12 -3 1.78 3.28
 2 -12 -3 10.81 5.52
 2 -12 -3 7.55 4.92
 2 -12 -4 50.15 7.98
 2 -12 -4 42.75 8.52
 2 -12 -4 42.91 8.81
 2 -12 -5 152.55 14.1
 2 -12 -5 159.42 15.09
 2 -12 -6 148.12 13.61
 2 -12 -6 140.57 13.66
 2 -12 -7 68.25 9.29
 2 -12 -7 81.19 10.49
 2 -12 -7 78.52 11.34
 2 -12 -8 53.03 8.22
 2 -12 -8 70.22 10.67
 2 -12 -8 62.6 9.43
 2 -12 -9 250.49 19.45
 2 -12 -9 192.18 15.37
 2 -12 -9 221.9 17.1
 2 -12 -9 238.77 16.99
 2 -12 -10 245.36 18.24
 2 -12 -10 211.37 15.35
 2 -12 -10 218.19 16.19
 2 -12 -11 35.55 7.09
 2 -12 -11 30.71 7.05
 2 -12 -11 36.52 7.15
 2 -12 -11 41.2 7.2
 2 -12 -12 18.63 4.98
 2 -12 -12 26.32 6.06
 2 -12 -12 25.06 5.47
 2 -12 -12 29.79 5.76
 2 -12 -12 29.11 6.12
 2 -11 24 10.1 2.83
 2 -11 24 7.36 2.83
 2 -11 24 11.29 3.2
 2 -11 24 12.95 3.56
 -2 11 -24 5.53 2.35
 2 -11 23 13.08 4
 2 -11 23 13.61 4.02
 -2 11 -23 9.46 3.31
 2 -11 23 12.63 3.97
 2 -11 23 15.64 4.2
 2 -11 22 153.1 12.24
 2 -11 22 193.68 13.65
 -2 11 -22 183.64 13.14
 2 -11 22 155.79 11.35
 2 -11 22 190.54 13.32
 2 -11 22 162.85 12.3
 2 -11 21 43.95 7.25
 2 -11 21 40.15 6.53
 -2 11 -21 46.24 7.3
 2 -11 21 37.15 6.6
 2 -11 21 40.13 6.96
 2 -11 21 44.26 7.05
 2 -11 20 2.01 2.28
 -2 11 -20 2.22 2.82
 2 -11 20 4.41 2.64
 2 -11 20 3.77 3.13
 2 -11 20 6.04 3.38
 2 -11 20 0.51 2.22
 2 -11 19 4.59 2.67
 2 -11 19 8.53 3.92
 2 -11 19 11.89 4.22
 2 -11 19 7.8 3.52
 2 -11 19 7.05 3.35
 -2 11 -19 6.15 3.68
 -2 11 -18 38.88 7.45
 2 -11 18 28.49 6.38
 2 -11 18 27.36 6.07
 2 -11 18 28.09 6.15
 2 -11 18 26.3 6.29
 2 -11 18 31.1 6.66
 2 -11 17 41.56 8.12
 2 -11 17 38.67 7.52
 2 -11 17 39.23 7.65
 -2 11 -17 43.35 8.23
 2 -11 17 42.01 7.7
 2 -11 17 42.97 8.4
 2 -11 16 50.07 8.17
 2 -11 16 67.32 10.12
 2 -11 16 56.19 9.15
 2 -11 16 60 9.31
 2 -11 16 52.63 8.25
 -2 11 -16 54.05 9.19
 2 -11 16 63.49 9.97
 2 -11 16 70.14 10.88
 2 -11 15 144.41 14.3
 2 -11 15 156.36 15.41
 2 -11 15 149.32 14.21
 2 -11 15 144.99 13.21
 2 -11 15 138.69 15.27
 2 -11 15 177.99 15.04
 2 -11 15 126.66 13.72
 2 -11 14 262.26 19.97
 2 -11 14 249.75 20.66
 2 -11 14 232.88 17.9
 2 -11 14 223.25 16.98
 2 -11 14 188.18 14.74
 2 -11 14 224.58 18.09
 2 -11 14 193 15.53
 2 -11 14 243.22 18.99
 2 -11 13 111.61 12.62
 2 -11 13 93.05 9.91
 2 -11 13 108.57 13.14
 2 -11 13 98.09 13.03
 2 -11 13 92.65 11.22
 2 -11 13 97.29 11.22
 2 -11 13 99.03 11.99
 2 -11 13 95.41 10.73
 2 -11 12 7.82 4.27
 2 -11 12 5.49 4.05
 2 -11 12 3.89 2.8
 2 -11 12 2.33 2.57
 2 -11 12 0.47 1.95
 2 -11 12 -3.01 4.28
 2 -11 12 4.84 3.48
 2 -11 12 0.14 2.09
 2 -11 11 231.31 15.64
 2 -11 11 215 14.44
 2 -11 10 22.35 4.93
 2 -11 9 48.21 6.87
 2 -11 8 23.61 4.92
 2 -11 7 368.75 18.58
 2 -11 6 12.63 4.58
 2 -11 6 12.24 3.96
 2 -11 5 1133.05 32.52
 2 -11 5 1385.37 45.25
 2 -11 4 22.66 6.89
 2 -11 4 18.33 4.38
 -2 11 -3 428.92 21.85
 2 -11 3 453.06 20.93
 2 -11 2 152.84 12.36
 -2 11 -2 151.98 13.41
 2 -11 1 95.19 14.17
 -2 11 -1 74.09 9.38
 2 -11 1 76.69 8.89
 -2 11 0 47.72 7.69
 2 -11 0 68.1 11.92
 2 -11 -1 213.88 19.76
 -2 11 1 202.1 16.22
 2 -11 -2 38.84 9.16
 2 -11 -2 48.86 9.18
 -2 11 2 36.26 7.21
 2 -11 -2 36.5 8.6
 -2 11 3 306.73 21.05
 2 -11 -3 299.91 21.58
 2 -11 -3 243.56 19.86
 2 -11 -3 298.09 23.01
 2 -11 -4 35.4 8.29
 2 -11 -4 34.31 7.84
 -2 11 4 15.94 3.52
 2 -11 -4 40.43 8.94
 2 -11 -5 8.86 5.57
 2 -11 -5 2.84 3.35
 -2 11 5 -3.76 6.72
 2 -11 -5 3.58 3.85
 2 -11 -5 2.17 2.42
 2 -11 -6 -0.14 3.65
 -2 11 6 6.49 4.97
 2 -11 -6 4.78 4.5
 2 -11 -6 -4.15 3.73
 2 -11 -7 23.79 7.37
 2 -11 -7 17.69 4.8
 2 -11 -7 13.01 5.38
 2 -11 -8 19.77 4.87
 2 -11 -8 17.59 6.25
 2 -11 -8 10.77 4.6
 2 -11 -9 18.16 6.8
 2 -11 -9 8.97 3.81
 2 -11 -9 5 3.71
 2 -11 -10 1.19 2.76
 2 -11 -10 3.7 3.5
 2 -11 -10 2 4.44
 2 -11 -10 0.55 2.99
 2 -11 -10 1.13 4.08
 2 -11 -11 101.15 13.76
 2 -11 -11 97.64 10.9
 2 -11 -11 87.49 11.17
 2 -11 -11 110.03 13.04
 2 -11 -11 117.92 12.59
 2 -11 -12 131.6 12.14
 2 -11 -12 133.73 14.07
 2 -11 -12 112.83 11.5
 2 -11 -13 49.22 7.53
 2 -11 -13 43.98 8.24
 2 -11 -13 61.77 9.39
 2 -11 -13 55.95 8.47
 2 -11 -13 53.5 7.66
 2 -11 -14 29.41 5.27
 2 -11 -14 48.82 7.96
 2 -11 -14 35.33 6.1
 2 -11 -14 42.32 6.22
 2 -11 -14 41.26 7.02
 2 -10 25 -0.31 1.49
 2 -10 25 1.15 1.46
 2 -10 25 6.2 2.74
 -2 10 -25 3.22 2.07
 2 -10 25 2.89 1.66
 -2 10 -24 93.98 8.92
 2 -10 24 48.06 6.36
 2 -10 24 89.75 8.39
 2 -10 24 85.18 8.43
 2 -10 24 56.49 6.43
 2 -10 23 329.09 17.58
 2 -10 23 348.93 18.29
 -2 10 -23 358.12 18.58
 2 -10 23 300.74 16.21
 2 -10 22 13.6 4.13
 2 -10 22 5.88 2.81
 2 -10 22 11.65 4.22
 -2 10 -22 16.31 4.77
 2 -10 22 8.27 3.58
 2 -10 21 35.05 6.81
 2 -10 21 24.14 5.82
 2 -10 21 26.84 6.44
 2 -10 21 32.56 6.34
 -2 10 -21 26.15 6.51
 -2 10 -20 214.46 17.05
 2 -10 20 179.17 14.89
 2 -10 20 172.99 14.75
 2 -10 20 179.48 15.21
 2 -10 20 201.69 16.17
 2 -10 19 212.18 17.37
 2 -10 19 183.88 15.96
 -2 10 -19 221.45 18.17
 2 -10 19 187.43 15.7
 2 -10 19 210.33 16.96
 2 -10 18 35.08 7.52
 2 -10 18 38 8.13
 2 -10 18 39.81 7.87
 2 -10 18 43.68 8.58
 -2 10 -18 42.59 8.66
 2 -10 17 0.31 2.49
 -2 10 -17 1.9 3.2
 2 -10 17 0.86 2.53
 2 -10 17 5.14 3.67
 2 -10 17 1.56 2.02
 2 -10 17 1.86 2.31
 2 -10 17 5.18 3.66
 2 -10 16 151.02 14.63
 2 -10 16 155.24 16.64
 2 -10 16 157.6 15.88
 2 -10 16 133.57 14.23
 -2 10 -16 191.26 18.17
 2 -10 16 161.95 14.54
 2 -10 15 222.57 18.49
 2 -10 15 227.99 18.58
 2 -10 15 223.42 17.49
 2 -10 15 190.02 15.44
 2 -10 15 204.86 16.36
 2 -10 15 257.01 21.84
 -2 10 -15 242.1 20.55
 2 -10 14 162.95 14.08
 2 -10 14 156.06 15.48
 2 -10 14 161.99 17.46
 2 -10 14 132.48 12.58
 2 -10 14 139.32 14.28
 2 -10 13 38.49 6.62
 2 -10 13 47.08 7.68
 2 -10 12 673.2 27
 2 -10 12 584.05 24.35
 2 -10 11 463.39 21.64
 2 -10 11 419.18 20.28
 2 -10 10 388.79 18.92
 2 -10 10 428.59 20.07
 2 -10 9 90.44 9.12
 2 -10 9 100.14 9.5
 2 -10 8 52.35 6.75
 2 -10 8 53.47 6.95
 2 -10 7 2.06 1.55
 2 -10 6 6.99 3.32
 2 -10 6 7.37 2.64
 2 -10 5 558.17 21.86
 2 -10 5 737.13 32.27
 2 -10 4 169.24 11.97
 2 -10 4 197.39 18.52
 2 -10 3 26.04 4.97
 2 -10 3 36.84 8.81
 2 -10 2 226.03 14.04
 2 -10 2 329.94 26.82
 -2 10 -1 371.68 20.07
 2 -10 1 385.03 18.53
 -2 10 0 111.63 11.22
 2 -10 0 112.52 10.24
 2 -10 -1 14.67 7.04
 -2 10 1 10.71 3.72
 2 -10 -2 265.68 23.85
 -2 10 2 208.73 15.91
 -2 10 3 1228.03 39.4
 2 -10 -3 1280.03 49.33
 -2 10 4 27.31 6.74
 2 -10 -4 38.75 9.33
 2 -10 -5 333.58 25.2
 -2 10 5 294.91 20.75
 2 -10 -6 43.15 10.35
 2 -10 -6 30.8 7.04
 2 -10 -6 39.28 7.56
 2 -10 -6 39.16 9.4
 2 -10 -6 59.15 11.12
 -2 10 6 21.83 5.43
 -2 10 7 226.72 19.51
 2 -10 -7 279.09 24.08
 2 -10 -7 207.21 15.57
 2 -10 -7 256.51 22.62
 2 -10 -7 250.52 20.25
 -2 10 8 175.41 17.75
 2 -10 -8 211.67 21.03
 2 -10 -8 163.43 13.38
 2 -10 -8 185.32 17.31
 2 -10 -8 191.75 19.82
 2 -10 -9 27.36 8.12
 2 -10 -9 22.83 5.58
 2 -10 -9 20.18 6.43
 2 -10 -10 213.58 16.3
 2 -10 -10 285.72 21.29
 2 -10 -10 273.6 24.39
 2 -10 -11 279.56 20.74
 2 -10 -11 441.46 29.5
 2 -10 -11 274.98 19.05
 2 -10 -11 301.9 20.01
 2 -10 -11 353.87 20.17
 2 -10 -11 379.76 24.62
 2 -10 -12 33.16 6.86
 2 -10 -12 25.81 6.99
 2 -10 -12 22.31 7.43
 2 -10 -12 18.05 5.73
 2 -10 -12 22.43 6.28
 2 -10 -12 27.85 8.48
 2 -10 -13 12.49 5.8
 2 -10 -13 14.16 5.85
 2 -10 -13 -2.83 3.8
 2 -10 -13 14.88 4.77
 2 -10 -13 8.41 4.81
 2 -10 -14 27.97 6.24
 2 -10 -14 41.34 6.94
 2 -10 -14 41.37 8.34
 2 -10 -14 49.75 8.13
 2 -10 -14 42.62 8.26
 2 -10 -14 35.2 6.75
 2 -10 -15 6.69 3.06
 2 -10 -15 4.43 3.49
 2 -10 -15 16.35 6.04
 2 -10 -15 5.66 3.45
 2 -10 -15 5.81 3.96
 2 -10 -15 1.22 2.66
 2 -10 -16 6.31 3.31
 2 -10 -16 1.51 2.42
 2 -10 -16 4.55 3.5
 2 -10 -16 5.44 2.31
 2 -10 -16 3.18 2.54
 2 -9 25 1.53 1.74
 2 -9 25 -2.21 1.7
 -2 9 -25 0.83 1.85
 2 -9 25 1.15 1.97
 2 -9 24 0.95 2.11
 -2 9 -24 3.66 2.88
 2 -9 24 1.52 1.68
 2 -9 24 0.07 2.04
 2 -9 23 65.4 8.93
 2 -9 23 64.85 8.1
 2 -9 23 58.14 7.76
 -2 9 -23 75.63 9.52
 2 -9 22 5.15 3.05
 -2 9 -22 4.53 3.63
 2 -9 22 5.83 3.57
 2 -9 22 4.08 3.01
 2 -9 21 316.76 19.9
 -2 9 -21 349.05 21.86
 2 -9 21 310.39 19.85
 2 -9 21 312.6 19.43
 2 -9 20 16.37 5.52
 2 -9 20 19.1 5.77
 -2 9 -20 21.31 6.68
 2 -9 20 34.42 7.27
 2 -9 19 8.24 4.65
 2 -9 19 7 3.9
 2 -9 19 3.77 3.14
 2 -9 18 97.47 12.24
 2 -9 18 94.94 11.85
 2 -9 18 115.02 14
 2 -9 18 92.41 11.36
 2 -9 18 88.78 11.19
 2 -9 17 3.95 3.1
 2 -9 17 0.81 2.18
 2 -9 17 6.99 4.07
 2 -9 17 6.32 3.18
 2 -9 17 1.57 2.94
 2 -9 16 96.17 11.5
 2 -9 16 82.84 10.73
 2 -9 16 91.46 13.17
 2 -9 16 78.85 11.24
 2 -9 16 74.39 10.7
 2 -9 15 180.43 15.43
 2 -9 15 169.46 15.17
 2 -9 14 379.96 21.75
 2 -9 14 298.29 19.37
 2 -9 13 314.6 19.09
 2 -9 13 266.31 17.74
 2 -9 12 298.83 17.72
 2 -9 12 345.84 19.18
 2 -9 11 12.62 3.87
 2 -9 11 5.12 3.03
 2 -9 10 404.37 19.15
 2 -9 10 427.66 19.39
 2 -9 9 318.53 16.61
 2 -9 9 321.32 16.47
 2 -9 8 6.48 2.45
 2 -9 8 7.87 3.31
 2 -9 7 1.68 1.78
 2 -9 7 3.45 2.18
 2 -9 6 649.2 22.87
 2 -9 6 619.96 26.17
 2 -9 6 578.39 20.95
 2 -9 5 10.46 4.66
 2 -9 5 10.67 3.15
 2 -9 5 10.35 3.42
 2 -9 4 1309.93 31.59
 2 -9 4 1487.89 48.76
 2 -9 3 30.54 8.75
 2 -9 3 22.34 4.35
 2 -9 2 193.98 21.32
 2 -9 2 144 10.47
 2 -9 1 346.79 30.46
 2 -9 1 254.83 13.95
 -2 9 0 150.86 12.21
 2 -9 0 157.65 11.13
 -2 9 1 55.12 7.39
 2 -9 -1 78.29 14.19
 2 -9 -1 64.49 7.21
 2 -9 -2 48.71 11.33
 -2 9 2 35.02 6.36
 2 -9 -3 104.92 15
 -2 9 3 86.89 9.82
 2 -9 -4 26.12 7.58
 -2 9 4 35.29 6.74
 2 -9 -5 95.05 13.23
 -2 9 5 83.56 10.35
 2 -9 -6 50.13 9.87
 -2 9 6 32.86 5.95
 -2 9 7 10.27 3.76
 2 -9 -7 15.37 5.49
 2 -9 -8 42.49 9.39
 2 -9 -8 26.24 5.46
 2 -9 -8 39.37 8.96
 -2 9 8 33.6 7.59
 2 -9 -8 32.89 8.54
 -2 9 9 18.28 7.52
 2 -9 -9 13.02 4.15
 2 -9 -9 18.79 6.13
 2 -9 -9 14.66 6.33
 2 -9 -9 17.43 6.09
 2 -9 -9 11.53 5.66
 2 -9 -10 -1.49 3.85
 2 -9 -10 -2.25 3.35
 2 -9 -10 -1.41 2.55
 2 -9 -10 -1.6 3.83
 2 -9 -10 -1.99 3.17
 2 -9 -11 28.87 7.56
 2 -9 -11 12.31 4.57
 2 -9 -11 18.81 5.4
 2 -9 -11 24.72 7.51
 2 -9 -11 12.84 5.2
 2 -9 -12 370.11 26.21
 2 -9 -12 287.57 18.56
 2 -9 -12 322.04 21.17
 2 -9 -12 275.68 20.83
 2 -9 -12 352.54 25.14
 2 -9 -12 326.08 22.67
 2 -9 -12 335.29 20.38
 2 -9 -13 298.64 22.32
 2 -9 -13 234.1 16.12
 2 -9 -13 171.4 15.91
 2 -9 -13 165.28 15.12
 2 -9 -13 260.15 21.72
 2 -9 -13 242.36 19.02
 2 -9 -13 186.4 15.5
 2 -9 -14 55.27 8.93
 2 -9 -14 66.35 8.85
 2 -9 -14 52.66 9.46
 2 -9 -14 47.66 9.15
 2 -9 -14 59.66 9.79
 2 -9 -14 47.89 9.13
 2 -9 -15 43.46 6.9
 2 -9 -15 31.06 6.7
 2 -9 -15 42.74 8.83
 2 -9 -15 29.62 6.41
 2 -9 -15 26.59 6.21
 2 -9 -15 46.85 9.02
 2 -9 -16 -0.58 2.9
 2 -9 -16 -0.71 2.68
 2 -9 -16 -0.47 2.66
 2 -9 -16 0.03 3.26
 2 -9 -16 5.41 3.57
 2 -9 -16 -2.41 3.13
 2 -9 -17 -1.14 2.24
 2 -9 -17 -1.41 2.43
 2 -9 -17 -2.05 2.98
 2 -9 -17 2.69 3.39
 2 -9 -17 0.18 2.24
 2 -9 -18 0.01 2.3
 2 -9 -18 -1.44 2.26
 2 -9 -18 5.03 3.35
 2 -9 -18 -2.29 2.68
 2 -8 26 12.04 3.22
 2 -8 26 9.97 2.62
 -2 8 -26 16.96 3.73
 2 -8 25 -0.13 1.71
 2 -8 25 -0.4 1.8
 2 -8 25 2.05 2.25
 -2 8 -25 0.34 2.22
 2 -8 24 10.71 3.63
 2 -8 24 4.87 2.77
 2 -8 24 13.09 3.56
 -2 8 -24 8.71 3.85
 2 -8 24 4.19 2.01
 -2 8 -23 80.87 8.96
 2 -8 23 114.05 10.9
 2 -8 23 111.96 9.87
 2 -8 23 102.09 10.91
 -2 8 -22 388.8 22.96
 -2 8 -22 313.64 18.3
 2 -8 22 325.81 20.2
 2 -8 22 329.53 19.77
 2 -8 22 325.08 17.86
 2 -8 21 33.09 6.61
 -2 8 -21 22.81 5.46
 2 -8 21 30.98 6.78
 -2 8 -20 10.53 4.39
 2 -8 20 6.52 4.26
 2 -8 20 15.58 5.81
 2 -8 20 12.3 5.09
 2 -8 19 284.69 19.78
 2 -8 19 269.33 19.64
 2 -8 19 283.99 21.47
 2 -8 19 273.23 19.91
 2 -8 19 309.3 19.79
 -2 8 -19 243.42 17.03
 2 -8 18 176.64 15.86
 2 -8 18 166.69 15.63
 2 -8 18 201.35 16.56
 2 -8 18 185.67 16.54
 2 -8 17 124.89 13.38
 2 -8 17 120.57 13.72
 2 -8 17 163.37 15.26
 2 -8 17 132.93 14.25
 2 -8 16 18.4 5.61
 2 -8 16 13.7 4.56
 2 -8 15 172.64 15.74
 2 -8 15 199.44 16.49
 2 -8 14 6.15 3.76
 2 -8 14 3.58 2.51
 2 -8 13 174.24 14.86
 2 -8 13 205.12 15.64
 2 -8 12 389.6 20.25
 2 -8 12 304.54 18.55
 2 -8 11 615.17 24.01
 2 -8 11 526.47 23.02
 2 -8 10 124.36 10.3
 2 -8 10 104.7 9.99
 2 -8 9 717.34 24.83
 2 -8 9 783.68 24.38
 2 -8 8 413.64 17.17
 2 -8 8 407.8 18.46
 2 -8 7 69.35 6.95
 2 -8 7 83.55 8.23
 2 -8 6 183.69 11.05
 2 -8 6 208.4 12.73
 2 -8 6 195.77 14.25
 2 -8 5 11.04 4.31
 2 -8 5 10.4 3.01
 2 -8 5 11.08 2.99
 2 -8 4 1757.18 33.75
 2 -8 4 1854.84 34.16
 2 -8 4 1907.89 53.12
 2 -8 3 108.05 8.42
 2 -8 3 109.41 7.69
 2 -8 3 109.04 14.71
 2 -8 2 210.14 11.62
 2 -8 2 217.93 23.68
 2 -8 1 260.17 12.94
 2 -8 1 282.22 29.42
 2 -8 0 988.82 54.37
 2 -8 0 842.37 23.26
 -2 8 1 394.06 17.99
 2 -8 -1 430.89 16.64
 2 -8 -2 38.4 10.74
 -2 8 2 30.33 5.12
 2 -8 -2 33.09 4.84
 -2 8 3 509.25 21.25
 2 -8 -3 631.11 37.63
 2 -8 -4 1651.82 56
 -2 8 4 1344.39 36.2
 2 -8 -5 21.32 7.52
 -2 8 5 15.05 4.53
 2 -8 -6 316.3 23.1
 -2 8 6 280.66 17.63
 2 -8 -7 1.69 3.12
 -2 8 7 -6.78 5.75
 -2 8 8 67.19 9.4
 2 -8 -8 93.61 12.38
 -2 8 9 187.6 16.74
 2 -8 -9 224.67 18.41
 2 -8 -10 134.09 15.48
 2 -8 -10 137.17 14.1
 -2 8 10 129.19 14.62
 2 -8 -10 108.73 10.49
 2 -8 -10 125.73 15.32
 2 -8 -11 265.4 17.21
 2 -8 -11 322.61 23.97
 2 -8 -11 310.96 24.18
 2 -8 -11 296.31 21.56
 -2 8 11 266.45 20.96
 2 -8 -12 230.4 19.9
 -2 8 12 196.97 18.06
 2 -8 -12 146.83 13.52
 2 -8 -12 213.63 19.79
 2 -8 -12 180.96 14.61
 2 -8 -12 200.09 17.01
 2 -8 -12 143.78 15.47
 2 -8 -13 -1.46 2.93
 2 -8 -13 5.77 4.5
 2 -8 -13 1.85 4.76
 2 -8 -13 4.11 4.01
 2 -8 -13 2.36 3.31
 2 -8 -13 1.48 3.38
 2 -8 -13 1.54 4.04
 2 -8 -13 6.81 4.14
 2 -8 -14 66.02 10.69
 2 -8 -14 57.84 8.52
 2 -8 -14 52.88 9.62
 2 -8 -14 65.56 9.88
 2 -8 -14 42.28 8.67
 2 -8 -14 61.28 10.43
 2 -8 -14 69.02 11.01
 2 -8 -15 58.16 8.52
 2 -8 -15 70.32 9.4
 2 -8 -15 74.8 11.08
 2 -8 -15 46.81 8.84
 2 -8 -15 64.57 8.98
 2 -8 -15 100.17 12.58
 2 -8 -15 82.27 11.6
 2 -8 -16 3.4 3.28
 2 -8 -16 -0.65 3.15
 2 -8 -16 2.82 3.23
 2 -8 -16 1.45 4.78
 2 -8 -16 -7.1 4.78
 2 -8 -16 2.85 3.14
 2 -8 -16 -0.05 2.95
 2 -8 -17 19.52 6.26
 2 -8 -17 11.69 5.83
 2 -8 -17 9.81 4.27
 2 -8 -17 8.97 3.36
 2 -8 -17 8.89 3.68
 2 -8 -18 14.08 5.99
 2 -8 -18 6.31 2.91
 2 -8 -18 10.27 3.33
 2 -8 -18 14.95 4.13
 2 -8 -18 13.41 4.46
 2 -8 -19 8.85 3.1
 2 -8 -19 -3.23 3.59
 2 -8 -19 10.85 3.79
 2 -8 -19 14.83 3.73
 2 -8 -19 21.83 6.27
 2 -8 -19 4.79 1.92
 2 -7 26 1.64 1.59
 2 -7 26 2.53 1.71
 2 -7 26 1.75 1.93
 -2 7 -26 7.09 2.8
 2 -7 25 0.66 1.67
 -2 7 -25 0.08 1.91
 2 -7 25 1.09 2.17
 2 -7 25 0.17 1.77
 -2 7 -25 6.28 3.25
 -2 7 -24 4.03 2.74
 2 -7 24 5.79 2.65
 2 -7 24 3.24 2.3
 2 -7 24 -1.61 2.96
 -2 7 -24 6.54 3.63
 -2 7 -23 19.52 4.97
 2 -7 23 15.48 4.52
 2 -7 23 25.59 5.08
 2 -7 23 23.83 5.05
 -2 7 -22 146.65 12.93
 2 -7 22 150.52 14.05
 2 -7 22 140.2 12.14
 2 -7 22 158.51 13.75
 -2 7 -21 30.67 6.23
 2 -7 21 47 7.38
 2 -7 21 51.05 8.03
 2 -7 21 38.08 7.36
 2 -7 20 321.78 20.76
 2 -7 20 323.78 21.66
 2 -7 20 321.6 20.71
 2 -7 20 320.91 19.63
 -2 7 -20 319.9 19.74
 -2 7 -19 4.47 3.51
 2 -7 19 4.55 3.15
 2 -7 19 2.45 2.79
 2 -7 19 4.98 3.06
 2 -7 19 4.2 2.98
 2 -7 18 5.39 3.62
 2 -7 18 5.79 3.23
 -2 7 -18 3.58 3.18
 2 -7 18 6.71 3.26
 2 -7 18 1.67 2.65
 2 -7 17 145.47 14.18
 2 -7 17 168.38 15.56
 2 -7 16 31.05 7.43
 2 -7 16 13.68 4.84
 2 -7 15 191.68 16.04
 2 -7 15 188.77 16.97
 2 -7 14 300.13 20.95
 2 -7 14 269.65 18.53
 2 -7 13 667.35 28.1
 2 -7 13 524.31 26.88
 2 -7 12 222.11 17.01
 2 -7 12 220.46 15.59
 2 -7 11 643.95 26.9
 2 -7 11 736.38 26.65
 2 -7 10 57.41 7.09
 2 -7 10 67.33 8.37
 2 -7 9 90.05 8.21
 2 -7 9 73.39 8.17
 2 -7 8 435.87 18.79
 2 -7 8 453.03 17.35
 2 -7 7 8.35 3.05
 2 -7 7 6.18 2.32
 2 -7 6 1.48 2.22
 2 -7 6 5.58 2.29
 2 -7 6 4.65 2.29
 2 -7 5 533.11 17.32
 2 -7 5 532.23 19.26
 2 -7 4 225.51 11.72
 2 -7 4 220.02 11.07
 2 -7 4 188.33 15.87
 2 -7 3 574.12 17.93
 2 -7 3 609.64 17.51
 2 -7 2 35.3 3.9
 2 -7 2 33.38 9.73
 2 -7 2 39.45 4.68
 2 -7 1 6.42 8.72
 2 -7 1 3.33 1.11
 2 -7 1 1 1.21
 2 -7 0 132.11 8.47
 2 -7 0 150.72 22.9
 2 -7 -1 803.43 47.49
 2 -7 -1 653.26 18.68
 -2 7 2 247.41 13.15
 2 -7 -2 290.28 12.49
 2 -7 -3 36.22 9.31
 -2 7 3 28.41 4.77
 -2 7 4 322.49 16.25
 2 -7 -4 434.14 27.72
 2 -7 -5 67.28 11.07
 -2 7 5 38.16 6.16
 -2 7 6 573.94 22.95
 2 -7 -6 615.03 29.89
 -2 7 7 109.47 10.95
 2 -7 -7 136.31 13.76
 2 -7 -8 145.36 13.92
 -2 7 8 140.55 12.48
 2 -7 -9 15.84 5.19
 -2 7 9 7.02 3.7
 -2 7 10 29.04 6.82
 2 -7 -10 23.95 5.8
 -2 7 11 7.02 5.02
 2 -7 -12 24.74 5.71
 -2 7 12 63.68 10.38
 2 -7 -12 48.69 8.75
 2 -7 -12 58.95 9.9
 2 -7 -12 48.69 9.69
 2 -7 -12 48.31 7.5
 2 -7 -12 45.66 8.2
 2 -7 -13 482.7 28.14
 -2 7 13 396.79 24.54
 2 -7 -13 396.94 25.03
 2 -7 -13 427.97 21.83
 2 -7 -13 489.98 29.06
 2 -7 -13 476.77 24.34
 2 -7 -13 420.95 24.44
 2 -7 -14 298.07 22.97
 2 -7 -14 376.32 24.6
 2 -7 -14 309.34 19.08
 2 -7 -14 312.68 21.7
 2 -7 -14 230.63 18.22
 -2 7 14 360.21 23.03
 2 -7 -14 260.04 18.3
 2 -7 -14 346.54 23.39
 2 -7 -15 65.4 9.5
 2 -7 -15 53.1 8.04
 2 -7 -15 62.25 8.99
 2 -7 -15 45.33 8.66
 2 -7 -15 51.85 9
 2 -7 -15 66.21 12.05
 2 -7 -15 40.4 7.99
 2 -7 -15 55.41 10.23
 2 -7 -16 30.23 6.62
 2 -7 -16 51.53 9.41
 2 -7 -16 34.85 7.3
 2 -7 -16 34.21 8.69
 2 -7 -16 36.04 6.51
 2 -7 -16 21.8 5.51
 2 -7 -17 2.87 2.55
 2 -7 -17 4.95 2.66
 2 -7 -17 12.41 5.23
 2 -7 -17 4.99 3.07
 2 -7 -17 13.59 6.55
 2 -7 -17 6.46 3.35
 2 -7 -18 -0.74 2.52
 2 -7 -18 -2.34 2.68
 2 -7 -18 0.23 5.02
 2 -7 -18 -0.59 2.63
 2 -7 -18 0.74 2.95
 2 -7 -19 7.95 6.13
 2 -7 -19 1.4 2.41
 2 -7 -19 0.44 2.47
 2 -7 -19 -0.34 2.44
 2 -7 -19 -2.96 2.96
 2 -7 -20 1.88 2.34
 2 -7 -20 3.42 2.47
 2 -7 -20 2.45 2.46
 2 -7 -20 -1.87 3.06
 2 -7 -20 5.42 5.37
 2 -6 26 22.55 4.45
 2 -6 26 21.37 3.64
 -2 6 -26 21.22 4.24
 -2 6 -26 26.56 4.71
 2 -6 26 19.83 3.73
 2 -6 25 18.17 4.54
 2 -6 25 23.33 4.36
 -2 6 -25 25.03 5.15
 -2 6 -25 20.35 5
 2 -6 25 20.55 4.24
 2 -6 24 2.94 1.98
 2 -6 24 7.8 3.65
 -2 6 -24 3.36 2.74
 -2 6 -24 0.74 2.9
 2 -6 24 0.2 1.75
 2 -6 23 7.22 2.92
 2 -6 23 8.27 4.13
 2 -6 23 5.4 2.67
 -2 6 -23 3.19 2.53
 2 -6 22 62.12 8.24
 2 -6 22 61.04 9.42
 2 -6 22 69.83 8.96
 -2 6 -22 49.29 7.83
 2 -6 21 145.89 12.98
 2 -6 21 136 13.13
 -2 6 -21 146.78 13.32
 2 -6 21 142.47 14.11
 2 -6 20 47.4 8.15
 2 -6 20 50.46 7.77
 2 -6 20 57.11 9.05
 2 -6 20 62.82 9.22
 -2 6 -20 44.56 7.58
 2 -6 20 47.82 7.95
 2 -6 19 8.61 3.79
 2 -6 19 0.05 3.28
 2 -6 19 4.41 2.22
 2 -6 19 9.58 4.54
 2 -6 19 0.37 1.93
 -2 6 -19 5.24 2.82
 2 -6 18 167.44 15.5
 2 -6 18 188.97 16
 -2 6 -18 182.25 14.82
 2 -6 18 162.73 14.66
 2 -6 18 207.16 16.67
 2 -6 17 209.33 16.79
 2 -6 17 228.93 18.09
 2 -6 17 201.89 17.59
 2 -6 16 502.79 25.69
 2 -6 16 565.36 28.47
 2 -6 16 518.57 27.59
 2 -6 15 203.77 17.26
 2 -6 15 233.24 19.18
 2 -6 15 187.4 15.59
 2 -6 14 159.66 14.02
 2 -6 14 165.76 16.22
 2 -6 14 155.45 14.99
 2 -6 13 66.74 9.72
 2 -6 13 80.09 9.74
 2 -6 13 56.45 9.47
 2 -6 12 121.42 11.7
 2 -6 12 135.25 14.5
 2 -6 12 130.34 13.3
 2 -6 11 546.43 22.97
 2 -6 11 510.79 25.2
 2 -6 10 233.53 14.12
 2 -6 10 263.05 17.94
 2 -6 10 219.23 15.89
 2 -6 9 50.84 7.33
 2 -6 9 59.86 8.82
 2 -6 9 63.89 7.01
 2 -6 8 553.45 18.93
 2 -6 8 628.43 26.11
 2 -6 7 791.72 24.57
 2 -6 7 895.64 22.86
 2 -6 6 304.88 12.74
 2 -6 6 300.57 14.42
 2 -6 5 104.74 9.47
 2 -6 5 104.57 8.34
 2 -6 5 97.67 6.99
 2 -6 4 34.71 6.21
 2 -6 4 43.15 5.13
 2 -6 4 27.31 3.75
 2 -6 3 3930.54 42.8
 2 -6 3 3673.96 41.18
 2 -6 2 95.65 6.61
 2 -6 2 94.64 6.09
 2 -6 2 84.54 11.64
 2 -6 1 447.26 13.77
 2 -6 1 412.57 28.3
 2 -6 1 426.67 11.88
 2 -6 0 5.13 1.69
 2 -6 0 6.31 7.4
 2 -6 0 5.17 1.42
 2 -6 -1 348.22 10.34
 2 -6 -1 353.83 12.49
 2 -6 -2 836.27 16.06
 2 -6 -2 890.06 19.53
 -2 6 3 17.25 3.32
 2 -6 -3 20.08 6.82
 2 -6 -3 18.43 3.09
 -2 6 4 954.74 24.53
 2 -6 -4 1288.87 44.14
 2 -6 -5 2248.42 54.83
 -2 6 5 1974.76 36.84
 -2 6 6 26.34 4.94
 2 -6 -6 36.23 7.27
 -2 6 7 56.83 6.92
 2 -6 -7 59.4 8.31
 -2 6 8 3.92 1.99
 2 -6 -8 13.41 4.15
 2 -6 -9 13.1 4.26
 -2 6 9 7.35 3.27
 2 -6 -10 73.22 8.74
 -2 6 10 67.74 9.28
 -2 6 11 108.15 11.94
 -2 6 12 338.64 21.34
 2 -6 -13 63.47 8.39
 2 -6 -13 67.32 10.1
 2 -6 -14 44.01 8.33
 2 -6 -14 19.35 5.84
 2 -6 -14 38.57 7.66
 2 -6 -14 33.03 6.09
 2 -6 -14 28.69 6.26
 -2 6 14 45.94 8.81
 2 -6 -15 210.45 17.25
 2 -6 -15 257.23 17.98
 2 -6 -15 240.58 18.06
 -2 6 15 229.74 17.88
 2 -6 -15 262.62 20.15
 2 -6 -15 236.41 16.41
 2 -6 -15 264.75 18.04
 2 -6 -16 231.56 22.02
 2 -6 -16 206.67 16.15
 2 -6 -16 224.23 15.62
 2 -6 -16 251.37 19.53
 2 -6 -16 179.47 14.92
 2 -6 -16 157.05 13.72
 2 -6 -17 -0.96 2.51
 2 -6 -17 -1.1 3.29
 2 -6 -17 -3.21 3.58
 2 -6 -17 -1.19 2.37
 2 -6 -17 3.15 4.88
 2 -6 -17 -0.16 2
 2 -6 -18 1.7 2.92
 2 -6 -18 1.61 2.03
 2 -6 -18 1.65 5.92
 2 -6 -18 1.76 2.71
 2 -6 -18 -0.73 3
 2 -6 -19 6.68 3.43
 2 -6 -19 15.04 5.27
 2 -6 -19 4.87 3.36
 2 -6 -19 12.94 7.18
 2 -6 -19 9.08 3.47
 2 -6 -20 11.3 3.88
 2 -6 -20 16.18 3.94
 2 -6 -20 27.03 5.81
 2 -6 -20 20.2 4.76
 2 -6 -20 19.76 4.42
 2 -6 -21 14.09 4.07
 2 -6 -21 4.9 2.38
 2 -6 -21 13.76 5.83
 2 -6 -21 8.98 3.06
 -2 5 -26 2.96 2.39
 2 -5 26 5.82 2.25
 2 -5 26 5.07 2.49
 -2 5 -26 5.21 2.53
 2 -5 25 5.17 3.07
 -2 5 -25 8.54 3.07
 2 -5 25 6.51 2.79
 2 -5 25 8.03 2.81
 -2 5 -25 5.51 3.15
 2 -5 24 13.36 4.09
 2 -5 24 14.42 3.87
 -2 5 -24 12.57 4.47
 2 -5 24 11.98 3.71
 2 -5 23 3.79 2.12
 2 -5 23 1.58 1.8
 -2 5 -23 1.21 2.43
 2 -5 23 1.98 2.88
 2 -5 22 64.97 8.84
 2 -5 22 56.52 7.89
 -2 5 -22 50.43 7.89
 2 -5 22 57.51 8.63
 -2 5 -21 294.87 18.71
 2 -5 21 279.4 19.33
 2 -5 21 274.87 18.16
 2 -5 20 79.3 10.31
 2 -5 20 130.75 13.47
 -2 5 -20 60.96 8.86
 2 -5 20 89.34 10.58
 2 -5 20 133.98 13.23
 2 -5 19 311.79 20.14
 2 -5 19 336.37 22.15
 2 -5 19 302.9 19.53
 -2 5 -19 348.28 20.42
 2 -5 19 305.09 20.96
 2 -5 18 12.11 4.05
 2 -5 18 17.05 5.04
 2 -5 18 20.79 5.26
 2 -5 18 17.82 5.42
 2 -5 18 27.07 6.51
 2 -5 17 -0.54 2.33
 2 -5 17 6.52 4.37
 2 -5 17 -0.22 2.16
 2 -5 16 161.2 14.22
 2 -5 16 177.21 16.22
 2 -5 16 150.83 14.1
 2 -5 15 127.75 12.37
 2 -5 15 126.16 12.79
 2 -5 14 48.82 7.66
 2 -5 14 43.58 8.73
 2 -5 14 36.53 6.65
 2 -5 13 122.71 11.49
 2 -5 13 136.17 15.62
 2 -5 13 115.84 11.66
 2 -5 12 538.37 24.17
 2 -5 12 480.15 28.27
 2 -5 11 84.94 9.08
 2 -5 11 92.72 12.54
 2 -5 11 80.9 9.32
 2 -5 10 689.83 25.86
 2 -5 10 635.86 29.77
 2 -5 9 11.16 3.34
 2 -5 9 13.34 4.62
 2 -5 9 13.34 4.05
 2 -5 8 4.61 3.01
 2 -5 8 5.59 2.21
 2 -5 8 3.44 2.52
 2 -5 7 660.71 19.2
 2 -5 7 684.16 23.87
 2 -5 6 413.54 14.44
 -2 5 -6 387.97 35.37
 2 -5 6 372.52 15.8
 -2 5 -5 327.19 31.54
 -2 5 -5 369.83 31.69
 2 -5 5 364.07 13.78
 2 -5 5 329.71 12.3
 2 -5 5 392.63 34.68
 -2 5 -5 388.88 34.6
 2 -5 5 356.57 14.33
 2 -5 5 382.84 16.62
 2 -5 4 452.28 35.26
 2 -5 4 429.42 16.73
 2 -5 4 420.5 13.21
 2 -5 4 414.84 16.14
 -2 5 -4 439.46 35.54
 2 -5 4 466.99 15.19
 -2 5 -4 398.27 34.93
 -2 5 -4 427.29 32.6
 2 -5 3 1158.36 22.26
 -2 5 -3 966.72 45.88
 -2 5 -3 1087.65 52.64
 2 -5 3 1028.42 27.64
 -2 5 -3 1120.47 60.99
 2 -5 3 1062.66 20.21
 2 -5 2 320.36 16.95
 -2 5 -2 366.31 29.32
 2 -5 2 375.09 11.33
 2 -5 2 398.11 11.98
 -2 5 -2 359.23 26.57
 -2 5 -1 82.06 12.5
 -2 5 -1 80.28 13.62
 2 -5 1 73.92 9.39
 2 -5 1 80.53 4.87
 2 -5 1 104.22 5.97
 -2 5 0 161.08 17.61
 2 -5 0 163.17 14.88
 2 -5 0 191.22 7.28
 2 -5 0 212.27 8.39
 -2 5 0 217.24 21.49
 2 -5 0 221.54 20.65
 -2 5 1 76.03 12.17
 2 -5 -1 86.51 13.09
 2 -5 -1 79.61 4.65
 2 -5 -1 84.71 5.34
 -2 5 1 78.64 13.09
 2 -5 -1 87.16 11.21
 2 -5 -2 527.32 12.15
 2 -5 -2 545.75 27.07
 2 -5 -2 608.65 35.58
 2 -5 -2 590.48 14.37
 -2 5 3 734.46 18.72
 2 -5 -3 752.83 30.96
 2 -5 -3 699.89 14.61
 2 -5 -4 34.55 6.36
 -2 5 4 34 4.44
 2 -5 -4 26.31 3
 -2 5 5 1012.55 23.96
 2 -5 -5 1097.6 33.62
 -2 5 6 157.81 10.17
 2 -5 -6 197.41 13.96
 2 -5 -7 536.91 22.16
 -2 5 7 540.42 19.78
 -2 5 8 231.13 13.89
 2 -5 -8 239.22 14.71
 -2 5 9 394.11 19.22
 2 -5 -9 408.35 18.97
 2 -5 -10 56.78 7.15
 -2 5 10 56.17 7.85
 -2 5 11 35.4 7.26
 -2 5 12 4.32 4.41
 -2 5 13 51.74 8.62
 -2 5 14 432.33 23.44
 -2 5 15 408.86 22.94
 2 -5 -15 238.94 17.78
 2 -5 -15 398.46 23.67
 2 -5 -15 369.9 19.99
 2 -5 -15 351.42 21.32
 2 -5 -15 300.97 18.81
 2 -5 -15 291.18 18.47
 2 -5 -16 41.15 7.61
 2 -5 -16 46.16 8.48
 -2 5 16 33.39 6.74
 2 -5 -16 35.42 6.8
 2 -5 -16 28.31 6.25
 2 -5 -16 45.66 8.47
 2 -5 -16 43.78 7.63
 2 -5 -17 2.92 3.43
 2 -5 -17 7.04 3.76
 2 -5 -17 8.55 4.45
 2 -5 -17 3.91 2.59
 2 -5 -17 6.48 4.02
 2 -5 -18 22.74 5.66
 2 -5 -18 14.55 4.42
 2 -5 -18 16.84 4.77
 2 -5 -18 32.22 9.91
 2 -5 -18 20.71 5.8
 2 -5 -18 20.21 5.28
 2 -5 -19 4.18 3.55
 2 -5 -19 3.87 6.13
 2 -5 -19 1.88 2.27
 2 -5 -19 -0.37 2.79
 2 -5 -19 3.55 2.37
 2 -5 -20 2.49 2.81
 2 -5 -20 2.01 3.13
 2 -5 -20 4.74 6.18
 2 -5 -20 1.81 2.68
 2 -5 -20 4.23 2.83
 2 -5 -20 1.81 1.94
 2 -5 -21 -0.57 4.54
 2 -5 -21 1.08 2.52
 2 -5 -21 -1.82 2.86
 2 -5 -21 -1.7 2.51
 2 -5 -22 44.53 5.73
 2 -5 -22 59.21 7.41
 2 -5 -22 41.11 5.79
 2 -5 -22 54.27 9.23
 2 -4 26 2.34 2
 2 -4 26 3.08 2.35
 -2 4 -26 2.04 1.66
 -2 4 -26 3.85 2.43
 -2 4 -25 27.43 5.48
 2 -4 25 29.75 4.98
 -2 4 -25 36.87 5.81
 2 -4 25 27.67 4.87
 2 -4 25 28.31 5.62
 -2 4 -24 21.42 5.29
 2 -4 24 22.13 5.47
 2 -4 24 26.68 5.01
 2 -4 24 20.93 4.83
 -2 4 -23 12.15 4.6
 2 -4 23 13.89 4.25
 2 -4 23 12.49 4.95
 -2 4 -22 -0.94 3.11
 2 -4 22 -0.3 2.77
 2 -4 22 -0.71 2.61
 -2 4 -21 72.73 9.54
 2 -4 21 71.94 9.75
 2 -4 21 80.68 9.67
 2 -4 20 26.84 6.44
 2 -4 20 24.93 5.75
 -2 4 -20 36.09 6.85
 2 -4 20 23.84 5.44
 2 -4 19 63.63 8.86
 -2 4 -19 82.27 10.07
 2 -4 19 72.32 9.61
 2 -4 19 64.85 9.6
 2 -4 18 144.95 13.37
 2 -4 18 105.58 11.89
 2 -4 18 167.43 15.84
 2 -4 18 119.96 12.61
 2 -4 17 225.62 16.27
 2 -4 17 232.55 17.12
 2 -4 16 180.91 14.18
 2 -4 16 203.29 17.49
 2 -4 16 159.71 13.91
 2 -4 15 491.2 22.89
 2 -4 15 518 24.14
 2 -4 14 443.24 21.18
 2 -4 14 470.55 22.53
 2 -4 13 276.3 16.38
 2 -4 13 306.33 17.79
 2 -4 12 454.92 20.3
 2 -4 12 457.97 20.82
 2 -4 11 340.9 17.58
 2 -4 11 283.61 15.61
 2 -4 10 1643 35.64
 2 -4 10 1420.09 35.15
 2 -4 9 548.94 21.26
 2 -4 9 616.91 20.78
 2 -4 8 7.84 2.54
 2 -4 8 7.84 2.96
 2 -4 8 7.26 3.41
 -2 4 -7 684.63 48.37
 2 -4 7 593.74 17.84
 2 -4 7 485.05 19.79
 2 -4 7 542.16 19.64
 -2 4 -7 625.75 46.65
 2 -4 6 1688.98 28.22
 2 -4 6 1607.36 32.51
 2 -4 6 1959.47 79.02
 -2 4 -6 1768.5 73.7
 -2 4 -6 1966.9 77.36
 2 -4 6 1794.74 34.28
 2 -4 5 1211.04 25.35
 -2 4 -5 1285.04 59.46
 2 -4 5 1367.15 62.91
 2 -4 5 1150.12 21.87
 -2 4 -5 1249.03 59.15
 2 -4 5 1239.29 25.46
 2 -4 5 1258.76 27.29
 -2 4 -4 698.19 38.49
 2 -4 4 671.73 17.16
 2 -4 4 580.96 14.86
 2 -4 4 606.98 15.38
 2 -4 4 685.93 41.62
 -2 4 -4 632.39 40.46
 -2 4 -4 660 40.88
 2 -4 4 583.53 17.64
 -2 4 -3 245.27 25.26
 -2 4 -3 313.19 26.62
 2 -4 3 267.58 9.58
 2 -4 3 286.8 10.15
 -2 4 -3 246.2 20.95
 2 -4 3 260.61 11.12
 2 -4 3 268.1 23.87
 -2 4 -2 3582.67 73.81
 -2 4 -2 3606.15 100.71
 2 -4 2 3661.81 32.79
 -2 4 -2 3703.9 86.14
 -2 4 -1 32.89 6.92
 2 -4 1 28.41 2.91
 2 -4 1 27.14 4.31
 -2 4 -1 35.36 8.7
 2 -4 0 607.24 11.92
 2 -4 0 650.87 31.12
 -2 4 0 640.81 32.9
 -2 4 0 598.41 28.78
 2 -4 0 663.98 12.83
 2 -4 -1 10.72 4.34
 2 -4 -1 11.56 3.61
 2 -4 -1 11.87 1.78
 -2 4 1 10.31 4.11
 2 -4 -1 12.14 1.9
 2 -4 -2 376.98 24.7
 2 -4 -2 346.65 9.34
 -2 4 2 349.9 23.93
 2 -4 -2 387.78 10.28
 2 -4 -3 944.91 16.15
 2 -4 -3 1052.36 43.49
 -2 4 3 984.38 19.42
 -2 4 3 1033.1 43.91
 2 -4 -4 404.69 28.36
 2 -4 -4 352.73 10.1
 2 -4 -4 366.32 9.7
 -2 4 4 376.35 28.68
 2 -4 -4 329.15 16.49
 -2 4 4 360.46 12.4
 2 -4 -5 1846.95 37.83
 2 -4 -5 1825.85 23.49
 2 -4 -5 1710.29 23.22
 -2 4 5 1756.32 29.11
 2 -4 -6 1223.13 30.2
 2 -4 -6 1211.33 21.21
 -2 4 6 1244.12 25.72
 2 -4 -7 85.56 8.18
 -2 4 7 82.01 7.35
 2 -4 -7 82.5 6.38
 2 -4 -8 22.54 4.39
 2 -4 -8 16.55 3.33
 -2 4 8 16.2 3.67
 -2 4 9 12.94 3.47
 2 -4 -9 12.66 3.21
 2 -4 -10 59.38 6.53
 -2 4 10 42.93 6.71
 -2 4 11 62.73 8.27
 -2 4 12 140.35 12.56
 -2 4 13 401.7 21.21
 -2 4 14 4.11 3.56
 -2 4 15 24.45 5.98
 2 -4 -16 530.81 24.67
 2 -4 -16 444.29 23.48
 2 -4 -16 486.53 22.7
 -2 4 16 452.84 23.71
 2 -4 -16 513.02 24.49
 2 -4 -16 503.11 25.82
 2 -4 -16 408.11 22.65
 2 -4 -17 249.69 16.39
 2 -4 -17 237.07 16.92
 2 -4 -17 276.98 19.33
 2 -4 -17 188.26 15.03
 -2 4 17 277.1 18.7
 2 -4 -17 189.97 14.78
 2 -4 -18 -2.48 3.11
 2 -4 -18 -2.55 3.57
 2 -4 -18 -0.18 2.07
 2 -4 -18 -1.64 2.37
 2 -4 -18 1.78 2.54
 2 -4 -19 6.32 3.19
 2 -4 -19 1.56 2.71
 2 -4 -19 3.25 2.56
 2 -4 -19 9.49 4.26
 2 -4 -20 2.33 2.43
 2 -4 -20 0.83 2.23
 2 -4 -20 2.74 3.02
 2 -4 -20 5.26 5.71
 2 -4 -20 0.7 2.09
 2 -4 -20 0.93 2.09
 2 -4 -21 9.68 3.48
 2 -4 -21 8.71 5.15
 2 -4 -21 8.98 3.48
 2 -4 -21 11.07 4.2
 2 -4 -22 18.62 4.45
 2 -4 -22 24.44 5.85
 2 -4 -22 32.86 7.75
 2 -4 -22 23.28 4.84
 2 -4 -23 2.79 4.28
 2 -4 -23 3.45 2.51
 2 -4 -23 6.36 3.2
 2 -4 -23 2.38 2.24
 2 -3 26 66.18 6.38
 2 -3 26 69.2 7.27
 -2 3 -26 69.86 7.13
 2 -3 25 -0.28 1.95
 -2 3 -25 -1.76 2.96
 2 -3 25 -0.01 1.58
 -2 3 -24 2.83 2.99
 2 -3 24 3.31 2.91
 2 -3 24 2.63 1.63
 2 -3 23 16.19 4.67
 2 -3 23 13.26 4.17
 -2 3 -23 11.3 4.25
 -2 3 -22 21.54 5.29
 2 -3 22 18.92 4.62
 2 -3 22 20.32 5.4
 2 -3 21 59.79 8.77
 -2 3 -21 49.72 7.78
 2 -3 21 74.35 9.03
 2 -3 20 269.18 18.08
 2 -3 20 263.59 18.52
 2 -3 20 239.01 16.47
 -2 3 -20 276.21 17.7
 2 -3 19 184.05 14.74
 -2 3 -19 162.94 13.97
 2 -3 18 336.84 20.35
 2 -3 18 339.99 21.53
 -2 3 -18 371.75 20.26
 2 -3 18 315.89 19.26
 2 -3 18 370.06 24.33
 2 -3 17 12.78 4.08
 2 -3 17 13.31 4.27
 2 -3 17 9.73 3.57
 2 -3 16 0.78 1.8
 2 -3 16 0.85 2.55
 2 -3 16 2.24 3.66
 2 -3 16 5.74 3.25
 2 -3 15 24.8 5.89
 2 -3 15 26.61 6.87
 2 -3 15 20.49 4.81
 2 -3 15 27.14 5.25
 2 -3 14 153.12 12.57
 2 -3 14 149.57 11.88
 2 -3 14 180.33 17.09
 2 -3 14 165.87 14.19
 2 -3 13 140.23 12.4
 2 -3 13 117.58 10.74
 2 -3 12 26.02 5.43
 2 -3 12 24.94 5.03
 2 -3 11 231.74 14.29
 2 -3 11 224.16 14.24
 2 -3 10 91.88 8.5
 2 -3 10 96.74 8.95
 2 -3 9 370.26 16.04
 2 -3 9 400.94 17.36
 2 -3 9 377.02 15.67
 2 -3 8 2.94 4.17
 2 -3 8 2.89 1.58
 2 -3 8 3.31 1.95
 2 -3 8 3.9 3.08
 2 -3 8 8.06 2.95
 2 -3 7 6.65 5.01
 2 -3 7 4.43 2.25
 2 -3 7 5.25 2.36
 2 -3 7 6.94 2.09
 -2 3 -7 7.95 5.56
 2 -3 7 9.39 6.54
 2 -3 6 194.81 11.03
 2 -3 6 195.01 23.78
 2 -3 6 199.94 9.37
 2 -3 6 213.7 24.86
 2 -3 6 205.54 11.46
 -2 3 -6 211.59 24.13
 -2 3 -6 230.5 26.37
 2 -3 5 1439.76 60.88
 2 -3 5 1213.5 26.33
 -2 3 -5 1491.82 62.52
 2 -3 5 1288.43 21.78
 2 -3 5 1313.93 24.97
 2 -3 5 1458.33 62.46
 -2 3 -5 1419.83 58.27
 2 -3 5 1277.39 24.72
 2 -3 4 545.73 35.65
 2 -3 4 589.04 17.25
 2 -3 4 608.97 14.69
 2 -3 4 628.48 15.47
 -2 3 -4 530.94 34.2
 -2 3 -4 584.03 37.08
 -2 3 -3 1340.45 51.44
 -2 3 -3 1294.71 44.02
 -2 3 -3 1261.64 52.22
 -2 3 -2 4094.84 93.24
 -2 3 -2 4206.17 85.21
 -2 3 -2 4191.19 69.17
 -2 3 -1 77.65 10.69
 -2 3 -1 86.31 9.2
 2 -3 1 94.02 4.64
 -2 3 -1 86.48 14.34
 -2 3 0 981.09 30.74
 2 -3 0 1013.22 32.76
 -2 3 0 972.34 35.41
 2 -3 0 1038.25 14.83
 -2 3 1 60.08 8.23
 2 -3 -1 74.76 4.08
 2 -3 -1 64.61 8.64
 -2 3 2 12.84 4.12
 2 -3 -2 13.17 4.37
 2 -3 -2 10.9 2.62
 2 -3 -2 9.79 1.68
 2 -3 -3 278.37 19.77
 2 -3 -3 269.65 8.19
 -2 3 3 277.53 9.35
 -2 3 3 260.72 19.85
 2 -3 -4 1262.77 44.89
 2 -3 -4 1192.61 17.41
 2 -3 -4 1220.12 17.91
 -2 3 4 1204.18 46.14
 -2 3 4 1217.45 20.78
 2 -3 -5 135.19 6.29
 2 -3 -5 139.39 6.72
 -2 3 5 164.43 18.77
 -2 3 5 152.89 7.83
 2 -3 -5 166.29 17.74
 2 -3 -5 129.56 8.5
 2 -3 -6 626.95 19.03
 2 -3 -6 692.71 39.37
 -2 3 6 654.1 41.01
 2 -3 -6 618.38 15.86
 -2 3 6 670.35 17.71
 -2 3 7 464.35 15.76
 2 -3 -7 499.7 17.01
 2 -3 -7 486.05 16.06
 2 -3 -8 983.3 23.86
 2 -3 -8 997.4 24.89
 -2 3 8 1027.18 25.25
 2 -3 -9 20.62 3.7
 -2 3 9 17.18 3.97
 -2 3 10 165.09 11.61
 2 -3 -10 178.41 10.27
 -2 3 11 257.41 15.14
 -2 3 12 3.95 2.76
 2 -3 -13 4.32 2.59
 -2 3 13 6.99 3.33
 -2 3 14 7.08 3.39
 2 -3 -14 2.8 1.99
 -2 3 15 469.06 23.2
 -2 3 16 115.96 11.67
 2 -3 -17 -1.72 3.09
 2 -3 -17 -2.36 4.43
 2 -3 -17 3.26 2.84
 2 -3 -17 2.75 3.26
 -2 3 17 4.23 2.47
 2 -3 -17 0.44 2.92
 2 -3 -18 4.56 2.66
 2 -3 -18 3.32 2.97
 2 -3 -18 10.6 4.06
 2 -3 -18 14.12 4.52
 -2 3 18 13.43 3.78
 2 -3 -18 7.56 3.79
 2 -3 -19 43.12 10.99
 2 -3 -19 19.05 5.21
 2 -3 -19 28.17 6.45
 2 -3 -19 23.43 5.34
 2 -3 -19 27.34 6.6
 2 -3 -19 23.74 5.6
 2 -3 -20 8.29 3.66
 2 -3 -20 14.12 7.29
 2 -3 -20 6.85 3.37
 2 -3 -20 7.5 3.61
 2 -3 -20 4.37 2.93
 2 -3 -20 8.31 3.47
 2 -3 -21 4.8 2.96
 2 -3 -21 3.5 3.07
 2 -3 -21 6.38 3.44
 2 -3 -21 11.14 5.82
 2 -3 -22 1.34 2.14
 2 -3 -22 1.05 2.39
 2 -3 -22 6.31 3.7
 2 -3 -22 -1.51 4.06
 2 -3 -23 21.98 4.82
 2 -3 -23 22.22 4.45
 2 -3 -23 28.08 5.5
 2 -3 -23 25.19 5.94
 2 -3 -24 49.48 6.71
 2 -3 -24 39.66 5.98
 2 -3 -24 43.44 5.4
 2 -3 -24 30.37 4.97
 2 -3 -24 41.68 6.07
 -2 2 -25 5.91 2.84
 2 -2 25 5.88 2.87
 2 -2 24 20.51 4.84
 2 -2 24 21.49 4.53
 -2 2 -24 26.35 5.45
 2 -2 23 26.4 5.04
 -2 2 -23 20.91 5.27
 2 -2 23 23.43 5.64
 -2 2 -22 35.41 6.95
 2 -2 22 29.32 6.19
 2 -2 22 32.14 5.81
 -2 2 -21 18.45 5.27
 2 -2 21 25.59 6.05
 2 -2 21 24.05 5.49
 -2 2 -20 144.16 13.25
 2 -2 20 131.5 12.22
 2 -2 19 15.03 4.73
 2 -2 19 8.71 4.87
 -2 2 -19 7.68 3.65
 2 -2 19 21.31 5.09
 2 -2 18 217.02 18.8
 -2 2 -18 218.33 15.72
 2 -2 18 179.07 15.68
 2 -2 18 158.14 13.42
 2 -2 17 162.31 13.7
 2 -2 17 203.96 16.28
 2 -2 16 151.27 14.2
 2 -2 16 128.11 12.12
 2 -2 15 78.98 10.01
 2 -2 15 59.33 8.02
 2 -2 14 451.07 25.83
 2 -2 14 429.62 22.63
 2 -2 13 1121.87 35.42
 2 -2 13 1082.93 40.51
 2 -2 12 868.13 27.63
 2 -2 12 949.95 38.89
 2 -2 12 866.11 30.18
 2 -2 11 480.1 21.14
 2 -2 11 507.44 20.4
 2 -2 10 233.43 14.09
 2 -2 10 299.66 15.38
 2 -2 9 1613.22 45.36
 2 -2 9 1693.92 34.9
 2 -2 8 160.35 12.85
 2 -2 8 115.95 8.69
 -2 2 -8 99.04 18.04
 2 -2 8 97.89 18.54
 2 -2 8 147.52 10.23
 -2 2 -7 23.61 8.91
 2 -2 7 33.52 4.41
 2 -2 7 37.82 5.74
 2 -2 7 37.89 5.13
 2 -2 7 34.72 10.3
 2 -2 7 31.6 10.62
 -2 2 -6 40.95 10.24
 2 -2 6 38.72 4.8
 2 -2 6 34.32 4.15
 2 -2 6 36.32 4.95
 2 -2 6 46.33 10.91
 2 -2 6 39.34 10.77
 2 -2 5 671.55 16.52
 2 -2 5 658.96 16.98
 2 -2 5 651.09 17.13
 2 -2 5 651.07 18.61
 -2 2 -5 691.11 37.73
 2 -2 4 1583.53 22.62
 -2 2 -4 1429.22 49.41
 2 -2 4 1420.76 26.33
 -2 2 -4 1537.68 59.29
 -2 2 -3 124.43 16.07
 2 -2 3 141.97 15.83
 -2 2 -3 124.26 13.82
 -2 2 -2 342.57 24.91
 2 -2 2 343.36 20.21
 -2 2 -2 337.43 21.94
 -2 2 -2 330.14 17
 -2 2 -1 4921.59 53.46
 -2 2 -1 4907.34 75.54
 -2 2 0 17.29 3.37
 2 -2 0 19.09 3.63
 -2 2 0 20.94 6.44
 -2 2 0 19.35 4.27
 2 -2 -1 79.35 7.54
 -2 2 1 76.78 7.41
 -2 2 2 100.85 9.74
 2 -2 -2 120.46 5.09
 2 -2 -2 94.03 9.08
 2 -2 -3 160.4 8.17
 2 -2 -3 169.3 6.2
 -2 2 3 220.29 16.29
 -2 2 3 208.75 7
 2 -2 -3 217.07 15.1
 -2 2 4 1830.35 22.51
 2 -2 -4 1888.84 23.07
 -2 2 4 1799.39 53.3
 2 -2 -4 1822.03 49.1
 2 -2 -4 1798.93 21.16
 2 -2 -5 1119.18 19.66
 2 -2 -5 1049.13 21.84
 -2 2 5 1120.9 46.9
 2 -2 -5 1036.76 17.19
 -2 2 5 1135.77 19.67
 2 -2 -5 1103.77 42.59
 2 -2 -6 3045 36.72
 2 -2 -6 3081.13 37.74
 -2 2 6 3148 86.65
 2 -2 -6 3162.04 80.01
 -2 2 7 623.3 17.24
 2 -2 -7 645.88 39.59
 2 -2 -7 611.38 16.85
 2 -2 -8 19.39 3.22
 -2 2 8 20.98 3.6
 2 -2 -9 418.82 14.3
 -2 2 9 363.13 15.29
 -2 2 10 211.3 12.38
 -2 2 11 57.8 6.88
 -2 2 12 14.76 4.22
 -2 2 13 189.69 13.26
 -2 2 14 397.57 19.78
 -2 2 15 5.82 3.44
 -2 2 16 39.78 6.72
 2 -2 -16 42.62 7.99
 2 -2 -17 514.01 22.9
 2 -2 -17 506.28 25.22
 2 -2 -17 451.62 23.08
 -2 2 17 501.05 24.13
 2 -2 -17 553.23 24.5
 2 -2 -18 194.99 15.33
 2 -2 -18 214.54 15.35
 2 -2 -18 197.65 14.79
 2 -2 -18 228.77 16.33
 -2 2 18 304.21 18.96
 2 -2 -18 254.51 16.16
 2 -2 -18 285.21 19.15
 2 -2 -18 372.61 22.84
 2 -2 -19 27.24 6.33
 2 -2 -19 24.05 5.55
 2 -2 -19 22.86 5.18
 2 -2 -19 32.34 9.07
 2 -2 -19 16.61 4.44
 2 -2 -19 13.78 4.58
 -2 2 19 29.32 6.12
 2 -2 -20 3.81 2.72
 2 -2 -20 3.08 2.78
 2 -2 -20 1.61 2.17
 2 -2 -21 1.96 3.93
 2 -2 -21 0.82 2.62
 2 -2 -21 1.44 2.6
 2 -2 -21 -1.56 2.46
 2 -2 -22 10.13 4.21
 2 -2 -22 11.8 3.83
 2 -2 -22 5.61 3.84
 2 -2 -22 6.8 3.38
 2 -2 -23 20.94 4.98
 2 -2 -23 22.92 4.66
 2 -2 -23 23.43 5.56
 2 -2 -23 24.49 5.79
 2 -2 -24 8.17 3.68
 2 -2 -24 10.15 3.38
 2 -2 -24 10.43 3.88
 2 -2 -24 2.08 2.8
 2 -2 -24 4.35 3.04
 2 -2 -25 104.4 8.58
 -2 2 25 98.72 8.1
 2 -2 -25 110.1 8.96
 2 -2 -25 103.02 8.33
 -2 2 25 111.4 8.51
 -2 1 -25 96.29 8.55
 2 -1 25 80.93 8.18
 2 -1 24 1.93 2.36
 -2 1 -24 5.24 3.57
 -2 1 -23 4.8 3.34
 -2 1 -23 6.94 2.58
 2 -1 23 4.75 2.27
 2 -1 23 4.25 3.09
 2 -1 22 4.98 3.19
 -2 1 -22 5.31 3.62
 2 -1 22 7.64 3.05
 -2 1 -22 8.96 3.04
 2 -1 21 42.47 7.09
 -2 1 -21 35.01 6.08
 -2 1 -21 34.4 6.92
 -2 1 -20 81.15 9.93
 2 -1 20 86.01 11.86
 -2 1 -20 104.81 10.15
 2 -1 19 229.75 17.55
 -2 1 -19 249.44 16.86
 2 -1 19 254.11 20.98
 -2 1 -19 207.55 14.19
 2 -1 19 217.59 15.73
 -2 1 -18 126.76 11.4
 -2 1 -18 126.95 12.01
 -2 1 -18 143.62 11.87
 2 -1 18 133.35 15.31
 2 -1 17 81.41 10.46
 2 -1 16 2.64 2.58
 2 -1 16 2.02 2.26
 2 -1 15 23.76 5.62
 2 -1 15 19.05 4.7
 2 -1 14 14.72 4.78
 2 -1 14 21.14 4.95
 2 -1 13 99.08 9.68
 2 -1 13 110.29 11.29
 2 -1 12 11.52 4.01
 2 -1 12 8.34 3.11
 2 -1 11 71.13 8.58
 2 -1 11 55.96 8.13
 2 -1 11 58.15 7.14
 2 -1 10 229.92 16.04
 2 -1 10 244.57 14.2
 2 -1 10 226.81 14.46
 2 -1 9 1153.88 28.51
 2 -1 9 1081.95 32.07
 -2 1 -8 135.32 20
 2 -1 8 198.01 12.67
 2 -1 8 142.21 22.93
 2 -1 8 152.87 10.46
 2 -1 8 184.57 11.23
 2 -1 7 52.4 5.6
 2 -1 7 59.73 14.95
 2 -1 7 64.89 6.5
 -2 1 -7 58.06 12.28
 2 -1 7 53.46 12.83
 2 -1 7 60.37 6.21
 2 -1 6 10.77 2.31
 2 -1 6 6.16 5.2
 2 -1 6 8.14 2.51
 -2 1 -6 10.45 5.54
 2 -1 6 9.55 2.58
 2 -1 6 5.58 5.16
 2 -1 5 387.61 33.32
 2 -1 5 371.49 13.23
 2 -1 5 375.7 13.67
 -2 1 -5 417.18 27.63
 2 -1 5 325.42 11.61
 -2 1 -4 790.63 37.27
 -2 1 -4 769.5 33.47
 2 -1 4 807.39 36.22
 2 -1 4 829.64 16.99
 2 -1 4 808.88 18.7
 -2 1 -3 3021.09 62.21
 -2 1 -3 2746.46 54.87
 -2 1 -2 605.7 33.71
 -2 1 -2 564.27 22.44
 2 -1 2 654.47 26.7
 2 -1 1 5277.7 89.59
 2 -1 1 5532.67 54.72
 -2 1 -1 5369.72 92.54
 -2 1 -1 5155.44 63.18
 -2 1 -1 5044.91 34.92
 -2 1 0 48.65 8.27
 -2 1 0 52.55 5.96
 -2 1 0 44.86 2.95
 2 -1 0 55.51 8.7
 -2 1 1 728.4 18.15
 2 -1 -1 768.38 15.81
 -2 1 1 741.54 30.68
 -2 1 2 1433.1 42.54
 -2 1 2 1369.48 33.27
 2 -1 -2 1452.15 27.9
 2 -1 -3 86.38 8.55
 2 -1 -4 251.99 8.98
 2 -1 -4 239.15 9.3
 2 -1 -4 212.47 7.3
 2 -1 -4 248.07 17.37
 2 -1 -5 942.6 16.43
 2 -1 -5 1011.68 19.9
 2 -1 -5 975.82 19.17
 -2 1 5 967.57 16.79
 2 -1 -5 943.97 39.43
 2 -1 -6 21.64 6.97
 -2 1 6 18.84 2.86
 2 -1 -6 22.47 3.24
 2 -1 -7 666.3 16.26
 -2 1 7 666.26 17.23
 2 -1 -7 715.48 41.91
 2 -1 -8 1339.21 23.39
 -2 1 8 1197.61 25.01
 2 -1 -8 1242.96 60.1
 -2 1 9 1093.71 25.34
 2 -1 -9 1152.83 21.83
 -2 1 10 6.03 2.51
 -2 1 11 36.63 5.46
 -2 1 12 223.15 13.23
 -2 1 13 22.78 4.62
 -2 1 14 45.25 6.6
 -2 1 15 0.61 1.63
 -2 1 16 560.61 24.12
 -2 1 17 3 2.27
 2 -1 -18 11.47 4.13
 2 -1 -18 2.46 2.74
 2 -1 -18 8.04 2.98
 2 -1 -18 5.25 4.04
 2 -1 -18 10.22 4.28
 2 -1 -18 22.48 6.45
 2 -1 -18 1.62 2.89
 -2 1 18 16.19 4.85
 2 -1 -18 11.18 3.64
 2 -1 -19 88.11 13.16
 2 -1 -19 66.52 8.41
 2 -1 -19 53.75 8.03
 2 -1 -19 68.28 10.11
 -2 1 19 87.22 10.29
 2 -1 -19 59.79 8.59
 2 -1 -19 80.35 10.05
 2 -1 -20 1.82 3.02
 2 -1 -20 2.61 2.45
 2 -1 -20 -1.83 2.65
 2 -1 -20 0.05 2.06
 2 -1 -21 10.86 4.73
 2 -1 -21 3.39 2.22
 2 -1 -21 8.5 4.62
 2 -1 -21 8.98 3.59
 2 -1 -21 5.15 3.07
 2 -1 -22 9.57 3.97
 2 -1 -22 10.16 3.56
 2 -1 -22 12.9 4.97
 2 -1 -22 13.27 3.89
 2 -1 -23 23.42 4.95
 2 -1 -23 21.8 5.27
 2 -1 -23 16.12 4.88
 2 -1 -23 18.18 4.93
 2 -1 -24 26.27 5.48
 2 -1 -24 28.07 5.56
 2 -1 -24 27.95 5.36
 2 -1 -24 27.29 5.68
 2 -1 -25 110.92 9.4
 -2 1 25 97.31 8.58
 -2 1 25 100.7 9.27
 2 -1 -25 114.67 9.55
 2 -1 -25 105.06 9.13
 -2 0 -24 30.3 5.49
 -2 0 -24 34 4.81
 2 0 24 27.22 4.87
 -2 0 -23 34.17 5.46
 2 0 23 39.7 6.73
 -2 0 -23 47.6 7.27
 -2 0 -22 11.48 4.35
 -2 0 -22 11.96 3.41
 2 0 22 11.79 3.52
 -2 0 -21 22.7 4.84
 -2 0 -21 29.74 6.46
 -2 0 -20 113.57 10.62
 2 0 20 117.62 13.95
 -2 0 -20 118.32 11.86
 -2 0 -19 317.76 19.08
 -2 0 -19 246.95 16
 2 0 19 285.52 21.81
 -2 0 -19 301.68 17.47
 2 0 18 66.15 10.57
 -2 0 -18 59.98 8.02
 -2 0 -18 83.21 9.15
 -2 0 -18 63.45 8.76
 -2 0 -17 212.07 14.58
 2 0 17 153.49 14.34
 2 0 17 189.6 17.78
 -2 0 -17 126.84 11.55
 2 0 17 199.69 19.64
 2 0 16 371.27 21.68
 2 0 16 352.17 19.99
 2 0 15 260.74 16.94
 2 0 15 252.23 17.73
 2 0 14 163.56 13.86
 2 0 14 141.11 12.47
 2 0 13 165.2 12.81
 2 0 13 172.35 13.94
 2 0 12 980.32 32.12
 2 0 12 879.31 28.51
 2 0 11 885.82 30.04
 2 0 11 836.97 27.27
 2 0 10 502.5 21.85
 2 0 10 480.62 19.47
 2 0 9 153.42 11.75
 2 0 9 177.01 11.45
 2 0 8 868.85 24.18
 -2 0 -8 787.47 47.04
 2 0 8 763.99 24.6
 2 0 8 862.56 58.65
 -2 0 -7 165.4 20
 2 0 7 150.71 10.18
 2 0 7 183.44 8.77
 2 0 7 176.31 10.3
 2 0 7 166.01 23.8
 2 0 6 32.4 4.42
 2 0 6 46.5 13.6
 2 0 6 45.09 4.95
 2 0 6 35.53 10.18
 -2 0 -6 38.51 9.02
 2 0 6 38.17 4
 2 0 5 27.69 9.63
 2 0 5 34.64 4.3
 -2 0 -5 27.43 6.84
 2 0 5 33.96 3.51
 2 0 5 28.47 3.91
 2 0 5 37.22 4.79
 2 0 4 205.6 8.86
 2 0 4 174.95 23.38
 -2 0 -4 179.28 14.45
 2 0 4 171.32 16.69
 2 0 4 192.66 9.05
 2 0 4 197.37 7.38
 2 0 3 1359.9 39.46
 2 0 3 1439.71 59.73
 2 0 3 1502.95 20.57
 -2 0 -3 1443.08 34.05
 2 0 2 297.76 16.14
 -2 0 -2 256.84 10.92
 2 0 1 2648.34 29.99
 -2 0 -1 2689.88 24.05
 2 0 0 1273.12 42.44
 2 0 -1 18.5 5.12
 2 0 -2 53.48 5.47
 -2 0 2 53.98 6.37
 -2 0 2 59.91 8.22
 2 0 -2 51.66 7.75
 -2 0 3 9.41 3.26
 -2 0 3 16.09 4.01
 2 0 -3 11.56 3.68
 -2 0 4 160.98 16.01
 2 0 -4 171.24 15.61
 2 0 -4 193.05 7.99
 -2 0 4 182.67 12.2
 2 0 -5 12.65 2.23
 2 0 -5 17.81 5.96
 -2 0 5 15.05 3.89
 2 0 -5 12.39 2.52
 -2 0 5 14.23 5.8
 2 0 -6 511.25 33.31
 -2 0 6 451.19 12.55
 -2 0 6 482.13 33.58
 2 0 -7 4179.26 38.46
 2 0 -7 4202.17 103.81
 -2 0 7 4041.34 105.73
 -2 0 8 282.1 11.46
 -2 0 8 337.31 32.75
 2 0 -8 368.42 33.13
 2 0 -9 624.7 15.15
 -2 0 9 679.28 18.81
 -2 0 10 787.73 21.58
 -2 0 11 593.46 19.57
 -2 0 12 36.34 5.18
 -2 0 13 59.21 6.96
 -2 0 14 106.69 9.77
 -2 0 15 682.23 24.99
 -2 0 16 65.55 8.42
 -2 0 17 78.04 9.12
 2 0 -18 631.04 27.73
 -2 0 18 672.91 27.21
 2 0 -18 637.2 25.39
 2 0 -19 329.74 18.57
 -2 0 19 394.41 21.17
 2 0 -19 320.18 21.4
 2 0 -19 284.22 17.68
 -2 0 19 386.5 20.33
 2 0 -19 341.38 20.75
 2 0 -20 60.13 8.28
 -2 0 20 98.58 10.75
 2 0 -20 76.26 10.52
 2 0 -20 72.13 9.59
 2 0 -20 68.45 8.88
 -2 0 20 85.6 10.02
 2 0 -21 1.95 2.32
 2 0 -21 3.64 3.02
 2 0 -21 9.59 4.21
 2 0 -21 6.09 3.09
 2 0 -22 4.93 3.21
 2 0 -22 6.25 3.73
 2 0 -22 4.67 3.03
 2 0 -22 4.64 2.93
 2 0 -23 9.4 4
 2 0 -23 6.24 3.81
 2 0 -23 7.23 3.19
 2 0 -23 9.93 4.31
 2 0 -23 8.29 3.66
 2 0 -24 43.28 6.88
 2 0 -24 44.65 6.79
 2 0 -24 41.9 6.95
 -2 0 24 35.4 6.16
 2 0 -24 50.43 7.39
 -2 0 25 16.9 4.42
 2 0 -25 35.23 6.15
 -2 0 25 26.38 4.97
 2 0 -25 27.28 5.1
 2 0 -25 13.95 4.31
 2 0 -25 17.32 4.93
 2 0 -26 96.51 8.18
 2 0 -26 85.25 7.62
 2 0 -26 93.54 8.05
 -2 0 26 82.7 7.59
 -2 0 26 80.92 7.34
 -2 -1 -24 63.53 6.88
 -2 -1 -24 51.11 5.48
 2 1 24 54.1 6.44
 -2 -1 -23 15.2 4.17
 -2 -1 -23 12.05 3.35
 2 1 23 15.54 4.13
 -2 -1 -22 18.25 4.69
 2 1 22 12.16 3.33
 -2 -1 -22 13.15 3.58
 -2 -1 -21 8 3.86
 -2 -1 -21 9.51 3.39
 2 1 20 33.52 7.82
 -2 -1 -20 34.07 5.99
 -2 -1 -20 36.53 6.25
 -2 -1 -20 35.75 6.65
 2 1 19 22.98 6.96
 -2 -1 -19 20.8 4.9
 -2 -1 -19 25.26 6.28
 -2 -1 -19 33.65 6.12
 -2 -1 -18 72.98 8.99
 2 1 18 70.58 10.46
 2 1 18 74.38 11.21
 -2 -1 -18 63.87 8.32
 -2 -1 -17 157.31 12.72
 -2 -1 -17 153.05 12.94
 2 1 17 150.14 15.52
 2 1 17 181.59 18.8
 2 1 16 3.85 4.72
 2 1 16 0.92 2.48
 2 1 16 6.85 3.51
 -2 -1 -16 1.54 1.66
 2 1 15 8.73 4.44
 2 1 15 1.64 1.89
 2 1 14 41.52 6.84
 2 1 14 41.54 7.51
 2 1 13 4.21 3.13
 2 1 13 2.19 2.02
 2 1 12 27.54 5.54
 2 1 12 29.45 5.88
 2 1 11 27.37 5.77
 2 1 11 27.47 5.13
 2 1 10 1075.35 29.57
 2 1 10 1151.3 33.37
 2 1 9 349.49 17.9
 2 1 9 367.31 16.57
 2 1 8 1282.61 29.68
 2 1 8 1341.68 33.64
 2 1 7 207.38 12.72
 -2 -1 -7 175.65 20.66
 2 1 7 240.45 12.46
 2 1 7 201.27 27.88
 2 1 7 234.83 11.38
 2 1 6 71.16 7.04
 2 1 6 84.14 6.97
 -2 -1 -6 72.07 12.08
 2 1 6 74.11 15.66
 2 1 6 86.4 6.44
 2 1 5 95.95 8.5
 -2 -1 -5 78.81 11.31
 2 1 5 88.92 5.98
 2 1 5 85.99 6.6
 2 1 4 45.08 4.68
 -2 -1 -4 61.79 8.99
 2 1 4 59.52 11.73
 2 1 4 63.19 5.45
 2 1 4 64.75 5.47
 2 1 4 58.29 4.54
 -2 -1 -3 34.63 5.77
 2 1 3 36.51 3.35
 2 1 3 34.25 7.01
 2 1 3 34.71 7.59
 2 1 3 37.12 3.57
 2 1 3 39.18 4.05
 -2 -1 -2 3445.38 50.37
 2 1 2 3219.13 28.6
 2 1 2 3175.63 56.14
 2 1 1 874.32 23.79
 -2 -1 -1 952.84 23.48
 2 1 0 160.18 17.77
 2 1 0 2586.32 33.6
 2 1 -1 5.06 3.57
 2 1 -1 4.44 1.72
 2 1 -2 755.48 29.05
 2 1 -2 738.54 22.95
 2 1 -3 287.34 14.69
 2 1 -3 325.06 10.92
 -2 -1 3 278.92 14.65
 2 1 -3 316.93 9.78
 2 1 -4 9.45 2.26
 2 1 -4 14.34 2.55
 2 1 -4 13.62 2.44
 2 1 -5 1059.37 23.36
 2 1 -5 1090.19 20.27
 2 1 -6 7.18 2.15
 2 1 -6 4.63 2.51
 -2 -1 6 2.93 3.75
 2 1 -6 6.36 2.27
 2 1 -7 8.01 2.18
 2 1 -7 6.95 2.57
 -2 -1 7 6.62 4.8
 2 1 -7 7.29 4.49
 -2 -1 7 6.34 1.67
 -2 -1 7 8.88 1.88
 2 1 -8 5.28 1.63
 2 1 -8 2.67 2.97
 -2 -1 8 3.73 1.64
 -2 -1 8 4.2 4.94
 -2 -1 9 1359.21 25.93
 2 1 -9 1249.92 21.59
 -2 -1 10 191.86 10.23
 -2 -1 11 75.23 6.83
 -2 -1 12 20.13 3.79
 -2 -1 13 172.63 11.43
 -2 -1 14 188.67 12.39
 -2 -1 15 285.95 15.97
 -2 -1 16 96.41 9.8
 -2 -1 16 73.64 8.56
 -2 -1 17 666.5 26.08
 -2 -1 17 655.96 25.64
 -2 -1 18 71.11 9.1
 -2 -1 18 74.47 9.2
 2 1 -19 13.73 4.42
 2 1 -19 7.33 4.35
 2 1 -19 4.99 2.64
 -2 -1 19 29.59 5.89
 -2 -1 19 22.77 5.22
 2 1 -19 13.57 4.1
 2 1 -20 84.06 9.91
 2 1 -20 104.06 11.77
 2 1 -20 89.99 11.38
 2 1 -20 76.61 9.55
 2 1 -20 85.12 10.38
 2 1 -21 1.02 3.1
 2 1 -21 7.64 3.95
 2 1 -21 5.6 3.15
 2 1 -21 6.76 3.13
 2 1 -21 10.32 4.22
 2 1 -22 0.78 3.27
 2 1 -22 3.9 3.39
 2 1 -22 -1.03 2.16
 2 1 -22 1.61 2.28
 2 1 -22 -0.24 2.41
 2 1 -23 25.32 5.62
 2 1 -23 20.46 5.47
 2 1 -23 26.16 5.62
 -2 -1 23 16.83 4.55
 2 1 -23 20.38 5.27
 2 1 -24 26.64 6.19
 -2 -1 24 36.01 6.18
 2 1 -24 40.71 6.98
 2 1 -24 45.23 7.14
 2 1 -24 32.42 6.31
 -2 -1 24 34.4 6.7
 -2 -1 25 21.49 4.89
 -2 -1 25 16.13 4.22
 2 1 -25 12.34 3.66
 2 1 -25 27.9 5.54
 2 1 -25 24.52 4.98
 2 1 -25 16.51 4.61
 2 1 -26 109.39 9
 -2 -1 26 99.65 8.76
 2 1 -26 122.18 9.45
 -2 -1 26 105.06 8.67
 2 1 -26 118.96 9.43
 -2 -2 -23 25.25 4.62
 -2 -2 -23 28.95 4.31
 2 2 23 22.23 4.31
 -2 -2 -22 32.4 5.29
 -2 -2 -22 40.17 6.3
 -2 -2 -21 26.18 5.44
 -2 -2 -21 25.85 5.13
 -2 -2 -20 21.27 5.01
 2 2 20 19.97 5.86
 -2 -2 -20 18.4 4.45
 -2 -2 -20 25.5 5.6
 2 2 19 128.31 14.11
 -2 -2 -19 123.52 11.29
 -2 -2 -19 146.12 12.9
 -2 -2 -19 152.27 12.41
 2 2 18 268.87 20.74
 -2 -2 -18 295.72 17.46
 -2 -2 -18 240.47 16.02
 2 2 17 61.15 10.06
 -2 -2 -17 54.38 7.58
 -2 -2 -17 81.46 9.53
 2 2 16 138.1 14.49
 -2 -2 -16 111.09 11.45
 2 2 16 140.2 15.38
 2 2 16 149.35 18
 -2 -2 -16 157.11 12.95
 2 2 15 114.92 16.04
 -2 -2 -15 102.25 10.97
 2 2 15 97.4 13.18
 -2 -2 -15 102.57 10.51
 2 2 15 89.23 11.85
 2 2 14 247.6 17.94
 2 2 14 213.61 15.9
 2 2 13 184.49 15.03
 2 2 13 167.91 13.63
 2 2 12 110.73 10.8
 2 2 12 110.34 11.29
 2 2 11 673.88 26.89
 2 2 11 619.95 24.29
 2 2 10 648.16 25.54
 2 2 10 667.61 24.15
 2 2 9 154.15 11.97
 2 2 9 152.35 11.04
 2 2 8 51.09 6.22
 2 2 8 47.1 5.92
 2 2 8 54.21 6.9
 2 2 7 587.36 22.16
 2 2 7 633.31 20.65
 2 2 6 83.66 15.73
 2 2 6 89.88 17.47
 2 2 6 72.97 7.53
 -2 -2 -6 74.51 13.01
 2 2 6 81.3 7.18
 2 2 6 74.49 6.37
 2 2 5 102.98 8.6
 2 2 5 114.33 18.25
 2 2 5 111.95 16.7
 2 2 5 112.79 7.14
 -2 -2 -5 106.2 14.23
 2 2 5 111.2 7.78
 2 2 4 77.06 7.02
 2 2 4 92.33 13.63
 2 2 4 104.91 6.48
 2 2 4 116.79 9.19
 2 2 4 105.33 7.26
 -2 -2 -4 90.83 12.05
 2 2 3 176.31 8.74
 -2 -2 -3 172.48 15.27
 2 2 3 171.94 7.81
 2 2 2 232.31 8.41
 2 2 2 264.19 9.27
 -2 -2 -2 249.91 17.15
 -2 -2 -1 393.54 20.12
 2 2 1 381.92 10.89
 2 2 1 352.44 18.64
 2 2 0 5180.48 39.7
 2 2 0 4987.24 65.23
 2 2 -1 1399.67 33.74
 2 2 -1 1289.37 20.1
 2 2 -1 1349.32 33.39
 2 2 -2 496.1 21.93
 2 2 -2 505.15 13.31
 2 2 -2 473.82 10.72
 -2 -2 3 203.07 13.42
 2 2 -3 245.33 18.11
 2 2 -3 231.02 17.2
 2 2 -3 232.57 8.51
 2 2 -3 247.1 9.65
 2 2 -4 159.88 9.7
 -2 -2 4 173.16 14.49
 2 2 -4 172.29 8.32
 2 2 -4 142.59 14.83
 2 2 -4 148.17 8.02
 2 2 -5 21.09 3.3
 2 2 -5 23.1 3.64
 -2 -2 5 26.14 6.67
 2 2 -6 204.06 10.35
 2 2 -6 220.68 11.89
 -2 -2 6 223.53 8.59
 2 2 -7 985.83 23.34
 -2 -2 7 933.84 48.85
 -2 -2 7 856.78 18.56
 -2 -2 8 4213.65 113.07
 -2 -2 8 4025.79 43.24
 2 2 -9 29.45 5.29
 -2 -2 9 29.89 10.29
 -2 -2 9 31.86 4.32
 -2 -2 9 30.99 4.1
 2 2 -10 129.35 10.22
 -2 -2 10 129.94 8.39
 -2 -2 10 139.61 9.26
 -2 -2 11 668.55 20.82
 -2 -2 11 716.72 22.37
 -2 -2 12 529.67 18.87
 -2 -2 12 470.48 18.9
 -2 -2 13 298.74 14.89
 -2 -2 13 254.47 14.55
 -2 -2 14 14.16 3.63
 -2 -2 14 9.36 3.01
 -2 -2 15 58.03 7.32
 -2 -2 15 51.91 7.26
 2 2 -16 148.27 13.87
 -2 -2 16 164.87 12.47
 -2 -2 16 159.62 12.67
 2 2 -17 126.74 13.13
 -2 -2 17 146.52 12.38
 2 2 -18 21.56 6.16
 -2 -2 18 13.37 4.38
 2 2 -19 287.6 18.19
 2 2 -19 278.06 18.9
 2 2 -19 279.13 17.8
 2 2 -19 303.35 18.36
 2 2 -19 291.09 20.29
 2 2 -19 311.62 20.57
 2 2 -20 48.45 8.53
 2 2 -20 44.06 7.38
 2 2 -20 41.13 7.18
 2 2 -20 56.65 8.98
 2 2 -20 48.22 8.13
 2 2 -20 50.25 8.09
 -2 -2 21 140.41 12.91
 2 2 -21 154.76 13.4
 2 2 -21 141.26 14.05
 2 2 -21 147.92 13.82
 2 2 -21 159.29 13.4
 -2 -2 22 21.77 5.23
 -2 -2 22 34.03 6.68
 2 2 -22 30.73 6.11
 2 2 -22 30.51 6.45
 2 2 -22 33.73 6.67
 2 2 -22 23.02 6.03
 -2 -2 23 1.32 2.49
 2 2 -23 1.69 2.57
 -2 -2 23 -1.17 3.22
 2 2 -23 0.7 2.48
 2 2 -23 5.34 3.32
 2 2 -23 2.58 2.64
 -2 -2 24 0.91 2.03
 2 2 -24 0.39 2.69
 2 2 -24 0.18 2.31
 -2 -2 24 -0.52 2.7
 2 2 -24 -0.85 3.03
 2 2 -24 1 2.74
 2 2 -25 11.43 4.39
 2 2 -25 19.54 4.69
 -2 -2 25 16.97 4.64
 2 2 -25 17.68 4.45
 -2 -2 25 16.59 4.37
 2 2 -25 19.01 4.4
 2 2 -26 81.54 7.76
 -2 -2 26 86.04 8.14
 2 2 -26 87.99 8.4
 2 2 -26 77.15 7.99
 -2 -2 26 91.19 8.53
 -2 -3 -22 10.08 3.04
 -2 -3 -22 7.2 3.05
 -2 -3 -21 12.17 3.41
 -2 -3 -21 9.01 3.63
 -2 -3 -20 3.19 2.12
 -2 -3 -20 2.99 3.03
 -2 -3 -20 0.69 2.01
 -2 -3 -19 8.97 4
 2 3 19 6.92 3.94
 -2 -3 -19 3.74 2.49
 -2 -3 -19 6.59 3.35
 -2 -3 -18 18.2 4.93
 -2 -3 -18 29.9 5.8
 2 3 18 16.26 5.34
 2 3 17 7.52 4.14
 -2 -3 -17 3.33 3.08
 -2 -3 -17 4.89 3.32
 -2 -3 -17 4.04 3.32
 -2 -3 -16 167.41 13.71
 2 3 16 187.68 21.72
 2 3 16 194.46 18.34
 -2 -3 -16 132.06 12.58
 -2 -3 -16 143.89 12.69
 -2 -3 -16 158.93 14.01
 2 3 16 151.62 15.43
 2 3 15 44.89 8.55
 -2 -3 -15 63.14 8.3
 -2 -3 -15 56.71 8.17
 2 3 15 51.01 10.15
 2 3 15 67.68 12.67
 -2 -3 -15 52.26 8.52
 2 3 14 57.25 10.75
 -2 -3 -14 40.25 7.09
 2 3 14 35.18 7.78
 2 3 14 59.25 12.95
 -2 -3 -14 30.62 7.26
 2 3 14 49.39 9
 2 3 13 53.75 8.9
 2 3 13 42.86 7.38
 2 3 12 -1.12 2.55
 2 3 12 2.14 2.19
 2 3 11 3.19 2.89
 2 3 11 4.05 2.67
 2 3 10 9 3.48
 2 3 10 6.69 2.94
 2 3 9 1228.12 35.85
 2 3 9 1198.91 32.29
 2 3 8 454.81 20.97
 2 3 8 478.2 19.82
 2 3 8 474.1 19.27
 2 3 7 629.68 23.92
 2 3 7 626.78 21.55
 2 3 7 644.22 21.3
 2 3 6 188.28 12.69
 2 3 6 213.5 11.95
 2 3 6 213.82 11.57
 2 3 5 44.81 6.24
 2 3 5 50.54 5.24
 2 3 5 46.04 5.44
 2 3 4 42.51 5.77
 2 3 4 54.47 11.29
 2 3 4 46.77 4.88
 -2 -3 -4 45.27 9.71
 2 3 3 2.52 1.64
 -2 -3 -3 3.92 3.31
 2 3 3 2.8 2.18
 2 3 3 1.22 2.74
 2 3 2 17.19 2.8
 -2 -3 -2 10.17 4.25
 2 3 2 20.28 2.97
 2 3 2 13.47 4.95
 2 3 1 1995.62 27.63
 2 3 1 2035.41 46.82
 2 3 1 1836.42 22.79
 -2 -3 -1 2064.91 56.53
 2 3 1 1886.71 52.31
 2 3 0 158.44 12.89
 -2 -3 0 154.59 6.5
 2 3 0 153.66 7.58
 2 3 -1 947.58 34.64
 -2 -3 1 893.59 15.35
 2 3 -1 916.65 18.65
 2 3 -2 129.09 14.72
 -2 -3 2 119.82 5.67
 2 3 -2 115.9 5.56
 2 3 -2 123.55 7.25
 2 3 -3 192.97 9.02
 2 3 -3 171.31 7
 -2 -3 3 187.47 7.22
 2 3 -3 197.22 19.32
 2 3 -4 5.03 3.36
 2 3 -4 6.57 5.18
 -2 -3 4 5.68 1.39
 2 3 -4 6.89 2.09
 -2 -3 4 6.43 3.42
 2 3 -4 8.07 1.95
 -2 -3 5 1.44 1.97
 2 3 -5 -0.03 3.31
 2 3 -5 2.65 1.48
 2 3 -5 3.14 1.46
 -2 -3 5 4.03 1.38
 2 3 -5 2.83 1.88
 2 3 -6 220.73 10.76
 -2 -3 6 215.36 8.86
 2 3 -6 234.48 26.37
 -2 -3 6 207.99 20.95
 2 3 -6 220.51 11.61
 2 3 -7 15.39 3.81
 -2 -3 7 17.44 6.62
 -2 -3 7 12.17 2.36
 2 3 -7 10.64 2.62
 -2 -3 8 84.08 6.6
 -2 -3 8 96.54 17.3
 2 3 -8 80.75 7.53
 2 3 -8 90.71 9.37
 2 3 -9 20.81 4.75
 -2 -3 9 8.05 2.73
 -2 -3 10 1516.21 31.86
 2 3 -10 1511.46 35.23
 2 3 -11 140.47 11.79
 -2 -3 11 154.9 10.89
 -2 -3 12 1.53 1.98
 2 3 -12 0.85 2.38
 -2 -3 13 33.15 5.65
 2 3 -13 36.94 7.1
 -2 -3 14 7.15 3.12
 2 3 -14 10.39 4.54
 -2 -3 15 92.03 10.04
 2 3 -15 103.08 12.16
 2 3 -16 318.13 20.62
 -2 -3 16 361.33 20.3
 2 3 -17 144.07 14.43
 -2 -3 17 145 13.06
 2 3 -18 374.57 22.54
 -2 -3 18 429.63 22.44
 2 3 -19 102.24 11.34
 2 3 -19 91.29 11.1
 2 3 -19 98.67 11.98
 2 3 -19 120.58 14.95
 2 3 -19 121.04 13.4
 2 3 -19 124.98 12.26
 -2 -3 19 101.95 11.73
 2 3 -20 11.19 4.21
 -2 -3 20 8.97 3.78
 2 3 -20 15.37 5.89
 2 3 -20 6.99 4.07
 2 3 -20 14.17 5.01
 2 3 -20 9.87 3.8
 -2 -3 20 1.1 2.34
 2 3 -20 3.74 3.78
 2 3 -21 29.03 6.28
 -2 -3 21 32.92 6.98
 2 3 -21 34.16 6.82
 2 3 -21 36.61 7.84
 2 3 -21 37.41 7.04
 -2 -3 21 32.65 6.79
 2 3 -22 16.82 5.38
 2 3 -22 23.57 5.99
 2 3 -22 23.45 5.42
 -2 -3 22 24.38 5.98
 2 3 -22 15.62 5.19
 -2 -3 22 21.85 5.44
 2 3 -23 6.18 3.15
 2 3 -23 2.33 3.2
 2 3 -23 11.72 4.09
 2 3 -23 12.19 3.97
 -2 -3 23 5.87 3.03
 -2 -3 23 13.34 4.26
 2 3 -24 3.41 3.16
 2 3 -24 7.39 3.48
 2 3 -24 10.85 4.05
 -2 -3 24 8.66 3.47
 -2 -3 24 8.08 3.8
 2 3 -24 6 3.25
 2 3 -25 30.26 5.76
 -2 -3 25 31.93 5.58
 2 3 -25 26.7 4.94
 -2 -3 25 30.3 5.78
 2 3 -25 28.39 5.84
 2 3 -26 -2.36 3.33
 2 3 -26 -4.29 3.45
 -2 -3 26 0.74 1.7
 -2 -3 26 -2.08 2.74
 -2 -4 -21 46.51 6.17
 -2 -4 -21 45.37 5.75
 -2 -4 -20 23.59 4.98
 -2 -4 -20 19.39 4.33
 -2 -4 -20 18.85 4.24
 -2 -4 -19 5.02 3.21
 -2 -4 -19 3.67 2.57
 -2 -4 -19 8.48 2.89
 -2 -4 -19 5.87 2.6
 -2 -4 -18 129.72 11.5
 2 4 18 126.08 13.47
 -2 -4 -18 144.34 11.59
 -2 -4 -18 158.83 12.61
 -2 -4 -17 231.09 15.91
 -2 -4 -17 270.09 16.91
 2 4 17 237.64 19.06
 -2 -4 -17 219.36 15.5
 2 4 16 73.83 10.92
 -2 -4 -16 73.85 9.16
 -2 -4 -16 89.46 9.94
 -2 -4 -16 92.79 10.14
 -2 -4 -16 90.69 11.19
 2 4 15 86.44 12
 -2 -4 -15 69.94 9.18
 2 4 15 99.94 14.03
 -2 -4 -15 74.07 9.42
 -2 -4 -15 77.36 10.71
 2 4 14 29.93 7.32
 -2 -4 -14 38.11 6.8
 2 4 14 61.28 10.76
 -2 -4 -14 40.48 7.72
 -2 -4 -14 41.89 7.32
 2 4 14 67.66 13.67
 2 4 14 54.89 10.65
 2 4 13 74.54 12.11
 2 4 13 70.43 11.03
 -2 -4 -13 73.62 9.27
 -2 -4 -13 68.9 9.19
 2 4 13 99.84 16.65
 -2 -4 -13 73.87 9.82
 2 4 12 170.65 14.65
 2 4 12 221.71 18.65
 2 4 11 61.23 9.54
 2 4 11 60.51 8.47
 2 4 10 451.13 24.4
 2 4 10 368.92 19.91
 2 4 9 277.65 18.53
 2 4 9 248.51 15.59
 2 4 9 258.9 15.97
 2 4 8 0.63 1.89
 2 4 8 6.7 3.31
 2 4 8 1.42 1.75
 2 4 7 503.45 22.89
 2 4 7 496.03 20.39
 2 4 7 523.67 20.67
 2 4 6 296.38 17.09
 2 4 6 322.18 15.79
 2 4 6 311.5 15.16
 2 4 5 1.83 2.09
 2 4 5 0.85 1.85
 2 4 4 149.69 9.4
 2 4 3 71.04 6.21
 2 4 2 13.76 6.07
 2 4 2 12.1 2.45
 -2 -4 -2 13.89 5.55
 2 4 1 3.19 2.81
 -2 -4 -1 3.58 3.2
 2 4 1 3.67 1.83
 2 4 0 535.39 15.99
 -2 -4 0 513.77 14.08
 -2 -4 1 5361.31 44.38
 2 4 -1 5307.87 50.19
 2 4 -2 588.1 33.16
 -2 -4 2 624.21 15.09
 2 4 -2 576.26 16.78
 2 4 -3 116.78 7.84
 2 4 -3 102.01 14.22
 -2 -4 3 107.37 6.44
 2 4 -3 127.52 17.6
 -2 -4 4 141.77 7.44
 2 4 -4 155.27 19.15
 2 4 -4 137.25 6.82
 2 4 -4 161.5 21.73
 2 4 -4 173.06 9.83
 2 4 -5 234.6 24.05
 2 4 -5 227.7 27.57
 2 4 -5 164.66 8.19
 -2 -4 5 173.64 8.22
 2 4 -5 192.2 10.27
 -2 -4 5 197.38 19.5
 2 4 -6 4.53 4.61
 2 4 -6 1.04 1.41
 -2 -4 6 0.97 2.65
 -2 -4 6 1.92 1.4
 2 4 -6 6.29 5.05
 2 4 -6 3.27 2.03
 -2 -4 7 105.69 6.93
 2 4 -7 111.35 8.58
 2 4 -7 109.99 8.58
 2 4 -8 322.34 15.95
 2 4 -8 315.72 15.17
 -2 -4 9 2267.54 36.26
 2 4 -9 2367.99 41.35
 2 4 -10 28.38 6.13
 -2 -4 10 12.41 3.65
 2 4 -11 25.48 5.37
 -2 -4 11 23.74 4.42
 -2 -4 12 580.76 22.75
 2 4 -12 604.49 25.49
 2 4 -13 373.19 20.88
 -2 -4 13 386.13 19.56
 2 4 -14 460.64 24.24
 -2 -4 14 508.66 23.55
 -2 -4 15 30.58 6.11
 2 4 -15 25.3 6.35
 2 4 -16 46.32 8.66
 -2 -4 16 48.07 7.87
 2 4 -17 62.81 9.54
 -2 -4 17 72.37 9.45
 2 4 -18 141.55 14.36
 2 4 -19 104.69 14.26
 2 4 -19 138.34 13.63
 2 4 -19 70.22 10.5
 2 4 -19 84.36 10.94
 2 4 -19 107.33 14.47
 -2 -4 19 109.17 12.56
 2 4 -19 118.01 13.14
 -2 -4 19 82.94 11.89
 2 4 -19 68.24 9.8
 2 4 -19 131.86 13.65
 2 4 -20 287.61 19.88
 2 4 -20 396.25 25.64
 2 4 -20 309.45 20.33
 2 4 -20 271.37 18.74
 2 4 -20 322.35 19.99
 -2 -4 20 270.4 18.76
 2 4 -20 258.96 19.19
 2 4 -20 360.96 24.03
 2 4 -20 281.02 19.08
 -2 -4 20 316.86 20.98
 -2 -4 21 39.41 7.32
 2 4 -21 35.52 6.88
 2 4 -21 37.56 6.92
 2 4 -21 39.53 7.8
 2 4 -21 43.12 7.64
 2 4 -21 50.06 8.71
 -2 -4 21 33.82 7.57
 2 4 -22 131.11 12.58
 2 4 -22 123.55 12.49
 2 4 -22 107.92 11.41
 2 4 -22 110.28 12.27
 2 4 -22 141.45 13.51
 -2 -4 22 115.41 11.98
 -2 -4 22 135.24 13.37
 -2 -4 23 54.87 8.36
 2 4 -23 38.78 7.05
 2 4 -23 34.75 6.87
 2 4 -23 46.77 7.37
 2 4 -23 47.78 7.36
 2 4 -23 48.87 7.86
 -2 -4 23 40.16 7.18
 2 4 -24 19.56 5.11
 -2 -4 24 25.08 5.79
 2 4 -24 22.38 5.42
 -2 -4 24 25.54 5.36
 2 4 -25 -3.1 3.42
 2 4 -25 1.04 3.14
 -2 -4 25 3.19 3.03
 -2 -4 25 4.11 2.58
 -2 -4 26 9.49 2.94
 -2 -4 26 5.2 1.91
 2 4 -26 6.24 2.32
 -2 -5 -20 20.67 4.01
 -2 -5 -20 25.77 4.63
 -2 -5 -20 22.42 4.36
 -2 -5 -19 25.31 4.67
 -2 -5 -19 26.2 5.26
 -2 -5 -19 24.83 4.96
 -2 -5 -19 26.78 4.99
 -2 -5 -18 1.51 2.57
 -2 -5 -18 0.33 1.85
 -2 -5 -18 0.41 2.23
 -2 -5 -18 4.75 3.76
 -2 -5 -17 37.62 6.58
 -2 -5 -17 31.63 6.22
 -2 -5 -17 34.44 6.5
 -2 -5 -16 90.72 10.08
 -2 -5 -16 96.37 10.72
 -2 -5 -16 94.53 10.35
 -2 -5 -16 99.29 11.61
 -2 -5 -15 152.31 13.56
 -2 -5 -15 141.42 13.22
 -2 -5 -15 165.07 15.31
 2 5 14 95.63 12.54
 -2 -5 -14 121.95 11.9
 -2 -5 -14 121.69 12.16
 -2 -5 -14 114.07 12.66
 -2 -5 -13 79.92 10.36
 2 5 13 103.51 13.54
 -2 -5 -13 77.4 9.91
 -2 -5 -13 83.67 11
 -2 -5 -12 40.36 7.08
 -2 -5 -12 37.98 6.81
 2 5 12 31.95 7.41
 2 5 12 61.38 13.89
 -2 -5 -12 36.64 7.31
 2 5 12 35.06 9.79
 2 5 11 4.14 3.26
 2 5 10 38.95 6.84
 2 5 9 2.68 2.12
 2 5 8 1122.67 33.65
 2 5 8 1042.32 33
 2 5 7 411.64 19.88
 2 5 7 396.5 19.24
 2 5 6 429.47 19.22
 2 5 6 458.5 20.42
 2 5 5 101.94 9.44
 2 5 5 104.96 9.07
 2 5 4 4.71 2.27
 2 5 3 69.71 6.88
 2 5 2 47.61 5.56
 2 5 1 11.7 3.06
 2 5 0 418.18 15.59
 -2 -5 0 459.85 15.28
 2 5 -1 14.58 3.03
 -2 -5 1 15.29 2.96
 -2 -5 2 41.25 4.53
 2 5 -2 38.24 4.88
 -2 -5 3 471.32 15.18
 2 5 -3 488.82 17.11
 -2 -5 4 22.5 3.42
 2 5 -4 23.77 4
 2 5 -5 107.78 8.21
 -2 -5 5 98.03 6.89
 -2 -5 6 15.82 2.94
 2 5 -6 12.44 3.35
 2 5 -7 34.87 5.14
 -2 -5 7 30.86 4.28
 -2 -5 8 178.42 10.15
 2 5 -8 215.27 12.78
 2 5 -8 213.48 11.56
 2 5 -9 859.11 25.26
 -2 -5 9 785.48 21.7
 2 5 -9 852.05 25.26
 2 5 -10 109.61 10.81
 2 5 -10 111.36 10.43
 2 5 -11 1313 34.68
 -2 -5 11 1273.3 31.23
 2 5 -11 1333.22 37.05
 2 5 -12 12.2 4.36
 2 5 -12 12.02 4.16
 -2 -5 12 11.23 3.3
 2 5 -13 4.28 3.66
 2 5 -13 6.55 3.79
 -2 -5 13 5.85 2.87
 2 5 -14 64.27 9.33
 2 5 -14 67.93 11.13
 -2 -5 14 61.52 8.12
 -2 -5 15 43.64 7.06
 2 5 -15 35.54 7.29
 2 5 -15 40.47 8.68
 2 5 -16 52.16 10.84
 2 5 -16 35.35 8.05
 2 5 -17 361.97 22.8
 2 5 -17 467.05 28.51
 2 5 -18 284.55 18.95
 -2 -5 18 191.39 18.05
 2 5 -18 173.12 15.37
 -2 -5 18 223.93 17.55
 2 5 -18 233.25 18.69
 2 5 -18 138.8 13.75
 2 5 -18 217.59 19.86
 2 5 -18 226.37 20.02
 2 5 -18 162.88 15.78
 2 5 -19 212.48 18.78
 -2 -5 19 123.68 12.96
 2 5 -19 152.79 14.05
 2 5 -19 95.55 12.02
 2 5 -19 141.11 13.54
 2 5 -19 140.88 14.12
 2 5 -19 192.6 18.06
 -2 -5 19 151.35 14.84
 2 5 -19 102.7 11.72
 2 5 -20 181.04 15.01
 -2 -5 20 161.9 15.18
 2 5 -20 134.46 13.74
 -2 -5 20 160.21 14.47
 2 5 -20 167.94 15.75
 2 5 -20 150.82 14.14
 2 5 -20 176.78 16.65
 2 5 -20 123.71 12.53
 2 5 -20 167.69 16
 2 5 -21 9.44 4.55
 2 5 -21 -2.75 3.84
 2 5 -21 7.22 2.92
 -2 -5 21 0.66 2.86
 -2 -5 21 8.69 3.94
 2 5 -22 18.46 5.74
 2 5 -22 14.44 4.94
 -2 -5 22 18.88 5.27
 2 5 -22 22.49 5.45
 -2 -5 22 19.41 5.19
 2 5 -23 43.63 7.34
 2 5 -23 38.81 7.36
 -2 -5 23 40.67 7.3
 2 5 -23 41.76 6.94
 -2 -5 23 40.54 7.42
 -2 -5 24 14.28 4.44
 2 5 -24 19.98 4.64
 2 5 -24 13.57 4.9
 2 5 -24 15.97 4.66
 -2 -5 24 12.22 4.31
 -2 -5 25 -3.1 2.73
 -2 -5 25 0.8 1.94
 2 5 -25 -1.08 1.8
 2 5 -25 -6.12 3.04
 2 5 -26 31.36 4.89
 -2 -5 26 37.29 5.53
 -2 -5 26 45.51 5.6
 -2 -6 -19 22.72 4.09
 -2 -6 -19 23.62 3.93
 -2 -6 -19 24.45 4.39
 -2 -6 -19 34.9 5.23
 -2 -6 -18 29.19 4.94
 -2 -6 -18 40.05 6.25
 -2 -6 -18 31.81 5.42
 -2 -6 -18 30.84 5.27
 -2 -6 -17 179.4 12.92
 -2 -6 -17 198.51 13.99
 -2 -6 -17 177.97 12.78
 -2 -6 -16 124.4 12.1
 -2 -6 -16 125.34 11.62
 -2 -6 -16 128.34 12.38
 -2 -6 -16 137.37 12.32
 -2 -6 -15 30.63 6.82
 -2 -6 -15 29.23 5.92
 -2 -6 -15 31.01 6.79
 -2 -6 -14 1.93 2.69
 -2 -6 -14 0.46 2.92
 -2 -6 -14 2.62 2.95
 -2 -6 -13 32.11 6.58
 -2 -6 -13 30.47 6.79
 -2 -6 -13 39.04 7.71
 -2 -6 -12 4.97 3.26
 -2 -6 -12 5.62 3.26
 -2 -6 -12 4.99 3.02
 -2 -6 -11 57.74 8.49
 -2 -6 -11 58.92 8.8
 -2 -6 -11 58.79 9.08
 -2 -6 -10 154.6 14.06
 2 6 10 149.05 14.17
 -2 -6 -10 143.84 12.86
 -2 -6 -10 150.47 13.96
 2 6 9 299.07 19.09
 2 6 8 10.55 4.22
 2 6 8 8.49 3.66
 2 6 7 15.44 4.61
 2 6 7 14.06 4.33
 2 6 6 1222.06 35.57
 2 6 6 1159.95 34.09
 2 6 5 297.3 17.43
 2 6 5 321.27 17.25
 2 6 4 159.03 11.82
 2 6 3 15.34 3.71
 2 6 2 99.18 8.79
 2 6 1 12.09 3.28
 2 6 0 154.19 10.61
 2 6 -1 389.39 16.66
 -2 -6 1 361.8 15.09
 2 6 -2 5227.64 60.1
 -2 -6 2 5072.4 55.01
 2 6 -3 661.49 21.42
 -2 -6 3 677.99 20.02
 2 6 -4 45.04 5.7
 -2 -6 4 29.17 4.14
 -2 -6 5 133.21 8.88
 2 6 -5 159.15 10.48
 -2 -6 6 178.34 10.37
 2 6 -6 205.08 11.97
 2 6 -7 83.53 7.81
 -2 -6 7 93.03 7.49
 -2 -6 8 110.89 8.27
 2 6 -8 107.94 9
 -2 -6 9 263.63 13.16
 2 6 -9 317.98 15.78
 2 6 -10 631.7 22.91
 -2 -6 10 570.75 20.19
 2 6 -11 6.5 3.63
 -2 -6 11 6.9 2.98
 2 6 -12 65.82 8.87
 2 6 -12 67.65 8.51
 -2 -6 12 47.47 6.63
 2 6 -13 403.19 21.26
 -2 -6 13 405.25 19.75
 2 6 -13 417.24 21.87
 2 6 -14 164.97 14.62
 2 6 -14 157.27 13.93
 2 6 -15 275.11 18.86
 2 6 -15 292.27 20.46
 2 6 -16 125.46 14.01
 2 6 -16 105.91 12.2
 2 6 -17 51.81 8.16
 2 6 -17 47.7 8.1
 -2 -6 17 49.71 9.15
 2 6 -17 62.15 10.13
 2 6 -17 50.55 9.84
 -2 -6 17 49.76 8.3
 2 6 -17 47.8 8.54
 2 6 -18 34.7 7.37
 -2 -6 18 12.67 5.34
 2 6 -18 9.82 3.97
 -2 -6 18 23.7 6.93
 2 6 -18 11.43 5.36
 2 6 -18 16.33 6.17
 -2 -6 18 21.92 6
 2 6 -18 11.84 5.04
 -2 -6 19 244.33 18.46
 2 6 -19 172.56 14.89
 -2 -6 19 193.02 15.89
 -2 -6 19 208.56 16.87
 2 6 -19 245.56 19.53
 2 6 -19 213.79 16.81
 2 6 -19 234.68 18.01
 2 6 -19 278.86 20.33
 2 6 -20 295.63 19.28
 -2 -6 20 264.98 18.36
 -2 -6 20 246.49 18.08
 2 6 -20 236.34 18.81
 2 6 -20 210.86 16.37
 -2 -6 20 225.83 17.84
 -2 -6 20 229.11 17.07
 2 6 -21 188.45 15.25
 -2 -6 21 179.13 14.59
 -2 -6 21 187.95 15.28
 -2 -6 21 203.66 16.3
 -2 -6 21 165.06 13.75
 -2 -6 22 1.54 2.43
 2 6 -22 0.48 2.74
 -2 -6 22 4.5 3.06
 -2 -6 22 2.04 2.94
 2 6 -22 1.06 2.9
 -2 -6 22 0.64 1.83
 2 6 -23 43.23 7.78
 2 6 -23 56.46 8.29
 -2 -6 23 53.8 8.09
 -2 -6 23 58.88 8.09
 2 6 -24 59.86 8.33
 2 6 -24 71.03 8.39
 -2 -6 24 57.44 7.56
 -2 -6 24 61.14 8.33
 -2 -6 25 41.62 5.81
 -2 -6 25 52.94 6.99
 2 6 -25 62.46 7.2
 2 6 -25 46 6.82
 2 6 -26 -0.47 2.27
 -2 -6 26 6.85 2.82
 2 6 -26 3.36 2.09
 -2 -6 26 8.24 2.78
 -2 -7 -17 1.4 2.45
 -2 -7 -17 5.21 2.54
 -2 -7 -17 0.55 2.17
 -2 -7 -17 2.47 2.09
 -2 -7 -16 27.51 5.63
 -2 -7 -16 22.84 5.34
 -2 -7 -16 26.01 5.75
 -2 -7 -16 22.06 5.23
 -2 -7 -15 99.58 10.35
 -2 -7 -15 108.62 11.18
 -2 -7 -15 109.42 10.82
 -2 -7 -15 100.4 11.33
 -2 -7 -15 124.6 12.15
 -2 -7 -14 126.13 12.48
 -2 -7 -14 133.87 12.99
 -2 -7 -14 139.44 14.04
 -2 -7 -13 65.63 9.45
 -2 -7 -13 60.47 8.97
 -2 -7 -13 68.9 10.4
 -2 -7 -12 62.15 9.3
 -2 -7 -12 62.16 9.5
 -2 -7 -12 57.22 9.69
 -2 -7 -11 6.21 3.66
 -2 -7 -11 3.54 2.99
 -2 -7 -11 3.13 3.33
 -2 -7 -10 24.73 5.84
 -2 -7 -10 26.66 6.49
 -2 -7 -10 19.49 5.5
 -2 -7 -9 1.97 2.94
 -2 -7 -9 1.61 2.51
 2 7 9 1.31 2.17
 -2 -7 -9 0.15 2.03
 2 7 8 15.35 4.99
 -2 -7 -8 16.15 5.08
 -2 -7 -8 15.77 4.66
 -2 -7 -8 16.08 5.04
 2 7 8 16.06 4.88
 2 7 7 745.18 30.49
 2 7 7 693.07 29.39
 2 7 6 193.01 15.32
 2 7 6 197.79 15.52
 2 7 5 96.06 10.7
 2 7 5 88.86 9.97
 2 7 4 12.62 4.06
 2 7 3 5.68 3.09
 2 7 2 4.28 2.43
 2 7 1 19.51 4.27
 2 7 0 18.83 4.29
 2 7 -1 192.35 12.64
 -2 -7 2 210.81 12.57
 2 7 -2 218.83 13.42
 2 7 -3 46.49 6.35
 -2 -7 3 25.79 4.51
 2 7 -4 961.78 27.38
 -2 -7 4 852.52 24.53
 2 7 -5 58.57 6.75
 -2 -7 5 61.49 6.55
 2 7 -6 10.77 2.73
 -2 -7 6 19.71 3.68
 2 7 -7 54.01 6.42
 -2 -7 7 53.42 6.06
 -2 -7 8 49.28 5.93
 2 7 -8 45.33 6.13
 -2 -7 9 108.63 8.99
 2 7 -9 138.34 11
 -2 -7 10 709.83 23.33
 2 7 -10 784.2 26.3
 -2 -7 11 172.96 12.03
 2 7 -11 255.86 15.62
 2 7 -12 879.16 29.94
 2 7 -13 15.13 4.8
 2 7 -14 33.5 6.42
 2 7 -15 21.43 5.96
 -2 -7 16 31.09 7.25
 2 7 -16 34.74 6.79
 2 7 -16 37.15 7.27
 -2 -7 16 32.87 7
 2 7 -16 30.01 6.98
 -2 -7 16 22.56 5.51
 2 7 -17 64.35 10.49
 -2 -7 17 71.35 10.31
 -2 -7 17 70.17 10.37
 -2 -7 17 59.87 9.49
 -2 -7 17 74.63 10.74
 2 7 -17 47.52 8.33
 2 7 -17 44 8.57
 -2 -7 18 115.14 12.47
 2 7 -18 127.64 13.16
 -2 -7 18 88.15 10.7
 -2 -7 18 103.79 12.04
 2 7 -18 100.57 11.62
 -2 -7 18 116.38 12.55
 2 7 -18 115.69 13.39
 -2 -7 19 166.9 14.87
 -2 -7 19 176.02 15.2
 2 7 -19 130.59 13.35
 -2 -7 19 154.54 14.78
 -2 -7 19 169.83 15.26
 2 7 -19 150.51 14.92
 2 7 -19 110.49 12.3
 2 7 -20 28.25 6.14
 -2 -7 20 30.85 6.88
 -2 -7 20 23.17 5.56
 -2 -7 20 21.44 5.38
 2 7 -20 29.25 6.63
 -2 -7 20 27.78 6.16
 2 7 -21 115.7 12.05
 -2 -7 21 139.18 13.33
 -2 -7 21 133.28 12.48
 -2 -7 21 136.01 12.71
 2 7 -21 147.9 13.99
 -2 -7 21 123.43 11.6
 2 7 -22 -1.12 2.97
 -2 -7 22 -0.34 2.72
 -2 -7 22 3.03 2.81
 -2 -7 22 0.77 2.54
 -2 -7 22 -0.08 2.06
 2 7 -22 1.73 2.41
 2 7 -23 0.43 2.29
 -2 -7 23 -2.89 3.15
 -2 -7 23 0.29 2.09
 -2 -7 23 -1.55 2.26
 -2 -7 23 0.04 1.67
 2 7 -23 3.79 2.79
 -2 -7 24 9.34 3.7
 2 7 -24 9.36 3.95
 2 7 -24 7.76 3.28
 -2 -7 24 7.62 2.98
 -2 -7 25 3.24 2.05
 2 7 -25 4.09 2.24
 -2 -7 25 5.59 2.68
 -2 -7 26 3.24 2.01
 2 7 -26 2.68 2
 -2 -7 26 4.56 2.02
 -2 -8 -16 105.82 9.16
 -2 -8 -16 123.91 9.8
 -2 -8 -16 101.39 8.36
 -2 -8 -16 100.92 9.2
 -2 -8 -16 108.69 8.74
 -2 -8 -15 67.71 8.02
 -2 -8 -15 64.76 8.46
 -2 -8 -15 71.48 8.55
 -2 -8 -15 91.83 9.56
 -2 -8 -14 13.09 5.09
 -2 -8 -14 10.58 4.18
 -2 -8 -14 10.78 4.18
 -2 -8 -14 14.03 4.96
 -2 -8 -13 6.74 3.44
 -2 -8 -13 11.59 4.65
 -2 -8 -13 11.32 3.75
 -2 -8 -13 9.23 4.27
 -2 -8 -12 12.14 4.24
 -2 -8 -12 14.9 4.84
 -2 -8 -12 15.87 5.58
 -2 -8 -11 2.8 3.49
 -2 -8 -11 1.35 2.78
 -2 -8 -11 0.56 1.99
 -2 -8 -11 -1.39 2.79
 -2 -8 -10 16.82 4.25
 -2 -8 -10 14.29 4.96
 -2 -8 -10 16.51 5.29
 -2 -8 -10 12.77 4.49
 -2 -8 -9 110.55 12.29
 -2 -8 -9 115.01 13.07
 -2 -8 -9 114.51 10.93
 -2 -8 -9 117.96 13.13
 -2 -8 -8 146.38 12.51
 -2 -8 -8 148.65 14.25
 -2 -8 -8 124.53 14.71
 -2 -8 -8 138.89 13.72
 -2 -8 -8 141.9 14.67
 2 8 8 137.75 14.21
 -2 -8 -7 6.54 3.83
 2 8 7 3.21 2.92
 2 8 7 5.23 3.69
 -2 -8 -7 4.22 3.1
 -2 -8 -7 6.13 3.75
 -2 -8 -7 6.51 3.98
 2 8 6 26.66 6.64
 -2 -8 -6 27.61 7.02
 -2 -8 -6 27.51 6.44
 2 8 6 28.31 6.32
 -2 -8 -6 25.6 6.08
 -2 -8 -5 1115.51 36.52
 -2 -8 -5 1163.72 37.12
 2 8 5 1072.51 37.65
 2 8 5 1024.05 36.42
 2 8 4 498.22 25.56
 2 8 4 490.11 24.44
 2 8 3 4.19 3.39
 2 8 2 8.34 3.39
 2 8 1 74.92 8.84
 2 8 0 92.32 9.6
 2 8 -1 137.86 11.61
 2 8 -2 112.38 10.53
 -2 -8 2 87.32 8.88
 2 8 -3 1657.47 38.71
 -2 -8 3 1508.65 35.85
 2 8 -4 324.12 17
 -2 -8 4 312.77 16.04
 2 8 -5 26.55 5.1
 -2 -8 5 16.31 3.58
 -2 -8 6 151.53 11
 2 8 -6 173.13 12.28
 -2 -8 7 173.28 11.74
 2 8 -7 197.34 13.12
 -2 -8 8 230.28 13.54
 2 8 -8 216.7 13.77
 2 8 -9 17.39 4.17
 -2 -8 9 18.3 3.77
 2 8 -10 163.48 12.58
 2 8 -11 89.32 9.38
 2 8 -12 104.94 10.64
 2 8 -13 101.55 10.99
 2 8 -14 281.81 18.24
 2 8 -15 142.08 13.78
 -2 -8 15 138.33 14.23
 -2 -8 15 127.63 12.58
 -2 -8 15 128.17 13.22
 2 8 -15 126.9 12.47
 2 8 -15 117 13.49
 -2 -8 15 134.13 13.49
 2 8 -16 282.39 19.19
 -2 -8 16 260.13 18.42
 2 8 -16 231.39 17.48
 2 8 -16 245.89 19.28
 -2 -8 16 263.85 19
 -2 -8 16 274.52 19.68
 2 8 -16 246.77 17.77
 -2 -8 16 255.2 18.35
 2 8 -17 211.11 16.49
 2 8 -17 215.02 16.4
 -2 -8 17 248.89 17.95
 2 8 -17 216.68 17.76
 -2 -8 17 231.17 17.58
 -2 -8 17 218.95 16.42
 2 8 -17 216.22 16.81
 -2 -8 17 233.54 18.09
 -2 -8 18 159.72 14.53
 -2 -8 18 144.46 14
 -2 -8 18 140.06 13.06
 2 8 -18 161.16 15.37
 -2 -8 18 165.26 14.59
 2 8 -18 143.84 13.53
 2 8 -18 158.9 14.43
 2 8 -19 39.58 8.43
 -2 -8 19 51.78 8.92
 -2 -8 19 46.05 8.44
 -2 -8 19 49.9 8.42
 2 8 -19 31.38 6.99
 -2 -8 19 64.84 9.58
 -2 -8 20 84.2 9.84
 2 8 -20 121.39 12.72
 2 8 -20 102.88 11.23
 -2 -8 20 106.98 11.48
 -2 -8 20 105.18 10.95
 -2 -8 20 112.44 11.78
 -2 -8 21 185.26 14.33
 -2 -8 21 180.68 14.54
 -2 -8 21 165.47 13.87
 2 8 -21 163.17 14.32
 -2 -8 21 147.58 12.15
 2 8 -21 127.83 12.63
 -2 -8 22 73.27 8.01
 -2 -8 22 84.4 9.43
 -2 -8 22 90.49 9.94
 2 8 -22 98.22 10.62
 -2 -8 22 78.06 8.85
 -2 -8 23 1 2.22
 -2 -8 23 -0.22 2.3
 -2 -8 23 -0.23 1.7
 2 8 -23 -2.26 2.92
 -2 -8 23 2.67 2.17
 -2 -8 24 21.59 4.38
 -2 -8 24 18.41 3.82
 2 8 -24 25.18 4.97
 -2 -8 24 16.9 4.09
 2 8 -25 32.85 5.19
 -2 -8 25 35.47 4.89
 -2 -8 25 33.87 4.99
 -2 -9 -14 161.11 11.86
 -2 -9 -14 170.76 12.56
 -2 -9 -14 190.53 12.32
 -2 -9 -14 137.09 10.63
 -2 -9 -14 176.87 13.59
 -2 -9 -13 143.07 12.32
 -2 -9 -13 140.74 12.17
 -2 -9 -13 150.71 13.73
 -2 -9 -13 147.07 12.19
 -2 -9 -12 15.04 4.83
 -2 -9 -12 10.24 4.4
 -2 -9 -12 16.74 4.77
 -2 -9 -12 11.39 5.32
 -2 -9 -11 33.65 5.96
 -2 -9 -11 34.26 6.72
 -2 -9 -11 29.9 6.22
 -2 -9 -11 47.8 8.37
 -2 -9 -11 37.85 7.37
 -2 -9 -10 13.77 4.13
 -2 -9 -10 10.11 3.75
 -2 -9 -10 16.8 5.23
 -2 -9 -10 12.44 4.52
 -2 -9 -9 -2.21 3.11
 -2 -9 -9 -3.38 4.11
 -2 -9 -9 4.04 3.2
 -2 -9 -9 -5.74 4.84
 -2 -9 -8 1.97 3.36
 -2 -9 -8 4.98 2.74
 -2 -9 -8 1.48 2.47
 -2 -9 -8 -1.12 3.2
 -2 -9 -7 9.92 4.32
 -2 -9 -7 7.43 3.8
 -2 -9 -7 9.62 4.36
 -2 -9 -7 8.87 3.83
 -2 -9 -6 257.16 18.69
 -2 -9 -6 228.35 18.06
 -2 -9 -6 231.84 20.24
 -2 -9 -6 258.59 19.65
 -2 -9 -6 250.63 16.59
 2 9 6 210.57 17.76
 2 9 6 203.6 17.6
 -2 -9 -5 54.33 8.68
 -2 -9 -5 69.1 10.18
 2 9 5 51.42 8.96
 2 9 5 54.23 9.02
 -2 -9 -5 64.94 9.53
 -2 -9 -4 3.52 2.91
 2 9 4 2.83 2.16
 2 9 4 1.82 2.96
 -2 -9 -4 7.82 3.64
 -2 -9 -3 58.73 8.75
 -2 -9 -3 68.48 9.37
 2 9 3 55.99 8.64
 2 9 2 9.91 3.9
 -2 -9 -2 9.99 3.86
 -2 -9 -2 6.99 3.11
 -2 -9 -2 12.04 4.26
 2 9 1 12.26 3.88
 2 9 0 3.29 2.48
 2 9 -1 9.06 3.21
 2 9 -2 8.49 3.81
 2 9 -3 491.26 22.28
 2 9 -4 114.09 11.28
 -2 -9 4 92.34 9.88
 2 9 -5 816.51 27.82
 -2 -9 5 819.46 27.41
 2 9 -6 58.42 7.71
 -2 -9 6 64.12 7.65
 2 9 -7 14.54 3.86
 2 9 -8 31.67 5.56
 2 9 -9 86.11 9.09
 2 9 -10 80.04 9.46
 2 9 -11 608.53 24.85
 2 9 -12 84.85 9.86
 -2 -9 12 130.39 12.08
 2 9 -12 137.99 13.7
 -2 -9 12 108.39 11.67
 -2 -9 12 116.6 12.59
 -2 -9 12 94.73 10.72
 -2 -9 13 414.76 23.36
 -2 -9 13 348.7 19.92
 2 9 -13 363.44 21.27
 2 9 -13 351.62 21.69
 2 9 -13 355.16 19.84
 -2 -9 13 333.64 20.49
 2 9 -13 322.27 20.61
 -2 -9 13 375.51 20.68
 2 9 -14 2.83 2.88
 2 9 -14 5.35 3.68
 2 9 -14 12.92 5.04
 -2 -9 14 6.72 3.67
 -2 -9 14 6.62 3.72
 2 9 -14 1.47 2.49
 -2 -9 14 4.81 3.36
 -2 -9 14 6.09 3.4
 2 9 -15 5.5 3.93
 2 9 -15 5.43 3.6
 -2 -9 15 3.77 2.99
 -2 -9 15 6.03 2.73
 -2 -9 15 5.83 3.21
 2 9 -15 5.9 3.42
 -2 -9 15 7.32 3.89
 2 9 -15 8.22 3.77
 -2 -9 16 6.64 3.48
 2 9 -16 1.73 2.13
 -2 -9 16 7.33 3.91
 2 9 -16 -0.58 2.68
 2 9 -16 8.41 3.62
 -2 -9 16 6.78 3.77
 -2 -9 16 6.22 3.28
 -2 -9 17 35.1 6.92
 -2 -9 17 41.87 7.17
 -2 -9 17 34.61 7.23
 2 9 -17 32.19 7.14
 -2 -9 17 36.5 6.98
 -2 -9 18 2.84 2.52
 -2 -9 18 4.11 2.87
 2 9 -18 2.76 3.22
 -2 -9 18 2.27 2.78
 -2 -9 18 0.63 2.28
 -2 -9 19 -2.36 2.8
 -2 -9 19 2.48 2.52
 -2 -9 19 1.97 2.88
 2 9 -19 4.07 3.47
 -2 -9 19 0.73 1.98
 -2 -9 20 128.67 11.98
 -2 -9 20 129.59 12.21
 -2 -9 20 122.76 12.12
 2 9 -20 124.41 12.68
 -2 -9 20 110.18 10.56
 -2 -9 21 2.9 3
 -2 -9 21 3.05 2.96
 -2 -9 21 2.43 2.53
 2 9 -21 4.59 3.94
 -2 -9 21 8.75 3.45
 -2 -9 22 52.13 7.49
 2 9 -22 52.91 7.52
 -2 -9 22 44.16 6.03
 -2 -9 22 42.59 6.47
 -2 -9 22 45.57 6.68
 -2 -9 23 2.21 1.63
 2 9 -23 3.2 3.28
 2 9 -23 2.58 2.33
 -2 -9 23 6.03 2.41
 -2 -9 23 2.18 2.01
 -2 -9 23 5.62 2.74
 2 9 -24 -3.05 2.91
 -2 -9 24 0.23 1.7
 -2 -9 24 -1.6 1.78
 2 9 -24 1.7 2.07
 -2 -9 24 -1.65 2.23
 -2 -9 25 -0.53 1.66
 2 9 -25 3.18 2.04
 2 9 -25 0.25 1.99
 -2 -9 25 -0.2 1.8
 -2 -10 -12 83.44 9.2
 -2 -10 -12 85.68 8.25
 -2 -10 -12 73.61 7.98
 -2 -10 -12 92.16 10.32
 -2 -10 -11 50.14 7.59
 -2 -10 -11 59.02 7.51
 -2 -10 -11 59.85 7.76
 -2 -10 -11 55.99 8.89
 -2 -10 -10 3.55 2.28
 -2 -10 -10 3.22 3.01
 -2 -10 -10 6.91 3.05
 -2 -10 -10 1.58 2.99
 -2 -10 -10 7.04 3.83
 -2 -10 -9 -2.25 3.89
 -2 -10 -9 -3.37 3.31
 -2 -10 -9 0.62 3.65
 -2 -10 -9 -0.79 2.89
 -2 -10 -9 0.45 3.69
 -2 -10 -8 89.76 10.75
 -2 -10 -8 77.41 9.17
 -2 -10 -8 81.36 10.63
 -2 -10 -8 76.28 11
 -2 -10 -7 91.2 11.57
 -2 -10 -7 99.85 10.49
 -2 -10 -7 105.82 11.97
 -2 -10 -7 100.6 12.47
 -2 -10 -6 29.48 6.14
 -2 -10 -6 23.58 6.27
 -2 -10 -6 27.41 7.04
 -2 -10 -6 37.04 7.85
 -2 -10 -5 27.48 7.22
 -2 -10 -5 28.58 6.69
 -2 -10 -5 33.74 7.05
 -2 -10 -5 29.78 7.23
 -2 -10 -4 890.46 34.22
 -2 -10 -4 971.78 36.75
 -2 -10 -4 960.04 35.87
 -2 -10 -3 279.9 19.22
 -2 -10 -3 328.69 21.09
 -2 -10 -3 285.5 19.59
 2 10 2 6.99 3.84
 -2 -10 -2 1.62 2.83
 -2 -10 -2 1.94 2.45
 -2 -10 -1 4.56 2.67
 2 10 1 3.05 2.35
 -2 -10 -1 3.78 2.73
 -2 -10 -1 5.13 2.61
 -2 -10 -1 2.76 2.26
 -2 -10 0 7.62 3.85
 -2 -10 0 9.15 3.99
 2 10 0 5.54 2.93
 -2 -10 0 7.74 3.48
 -2 -10 0 6.57 2.87
 -2 -10 1 5.81 2.77
 -2 -10 1 6.15 3.22
 -2 -10 1 7.66 2.66
 -2 -10 1 5.21 2.75
 2 10 -1 -0.53 2.35
 -2 -10 2 58.99 8.08
 -2 -10 2 56.36 8.54
 -2 -10 2 60.5 8.6
 -2 -10 2 51.89 7.59
 2 10 -2 51.16 7.88
 -2 -10 3 127.28 11.71
 -2 -10 3 125.08 12.98
 -2 -10 3 121.99 12.39
 -2 -10 3 112.8 11.46
 2 10 -3 111.77 11.14
 -2 -10 4 581.65 28.1
 -2 -10 4 636.46 26.59
 -2 -10 4 627.74 25.89
 -2 -10 4 666.03 26.24
 -2 -10 4 634.1 27.51
 2 10 -4 585.48 25.17
 -2 -10 4 616.81 25.44
 -2 -10 5 59.83 8.53
 2 10 -5 58.52 8.66
 2 10 -5 55.42 7.88
 -2 -10 5 56.29 8.85
 -2 -10 5 59.39 8.15
 -2 -10 5 53.41 8.1
 -2 -10 5 62.09 8.24
 -2 -10 5 51.71 7.73
 -2 -10 6 181.98 13.85
 2 10 -6 183.9 14.27
 2 10 -6 161.94 12.86
 -2 -10 6 183.69 14.61
 -2 -10 6 174.28 13.6
 -2 -10 6 168.91 15.06
 -2 -10 6 171.91 13.63
 -2 -10 7 184.2 13.81
 2 10 -7 175.95 14.23
 -2 -10 7 189.1 14.38
 -2 -10 7 187.97 14.94
 -2 -10 7 183.1 14.02
 2 10 -7 161.51 12.78
 -2 -10 7 165.41 14.6
 -2 -10 8 74.27 8.88
 -2 -10 8 71.39 9.65
 2 10 -8 67.2 9.1
 2 10 -8 62.39 7.95
 2 10 -8 69.14 8.85
 -2 -10 8 71.58 9.27
 -2 -10 8 74.87 9.1
 -2 -10 8 70.16 8.55
 -2 -10 9 75.71 10.01
 2 10 -9 86.34 10.17
 2 10 -9 68.17 8.32
 -2 -10 9 72.41 9.16
 2 10 -9 81.58 9.97
 -2 -10 9 85.52 9.92
 -2 -10 9 83.92 9.36
 -2 -10 9 79.61 8.96
 -2 -10 10 102.09 10.4
 2 10 -10 93.34 10.01
 2 10 -10 113.78 11.82
 -2 -10 10 98.98 10.7
 2 10 -10 101.89 10.74
 -2 -10 10 117.11 11.9
 2 10 -10 106.8 11.77
 -2 -10 10 109.32 12.09
 -2 -10 10 107.06 10.76
 -2 -10 11 239.89 16.25
 2 10 -11 245.01 17.72
 2 10 -11 242.08 17.34
 -2 -10 11 246.42 18.05
 -2 -10 11 269.78 16.96
 2 10 -11 235.07 16.74
 -2 -10 11 245.29 17.07
 2 10 -11 250.85 16.4
 -2 -10 11 274.42 18.59
 -2 -10 12 5.88 3.34
 2 10 -12 14.03 5.69
 -2 -10 12 5.44 3.71
 2 10 -12 5.88 4.55
 2 10 -12 6.05 3.02
 -2 -10 12 3.29 2.54
 2 10 -12 5.16 3.58
 -2 -10 12 5.02 3.49
 -2 -10 12 8.69 4.1
 2 10 -13 120.8 12.55
 2 10 -13 124.61 11.93
 2 10 -13 123.53 12.84
 -2 -10 13 125.37 12.07
 2 10 -13 106.57 12.35
 -2 -10 13 120.61 12.51
 -2 -10 13 118.19 11.55
 -2 -10 13 132.08 13.44
 -2 -10 13 124.12 13.06
 2 10 -14 155.6 13.89
 2 10 -14 235.65 18.28
 -2 -10 14 180.1 16.09
 -2 -10 14 212.43 16.66
 -2 -10 14 203.48 15.44
 2 10 -14 181.52 15.74
 -2 -10 14 227.46 17.6
 2 10 -14 257.37 18.04
 -2 -10 14 219.72 16.13
 2 10 -15 328.6 19.94
 2 10 -15 314.52 21.02
 -2 -10 15 335.68 20.83
 2 10 -15 305.22 20.32
 -2 -10 15 314.76 19.41
 -2 -10 15 341.3 20.15
 -2 -10 15 338.37 20.87
 2 10 -16 65.02 9.05
 -2 -10 16 69.31 9.38
 -2 -10 16 67.09 9.48
 -2 -10 16 68.88 9.28
 -2 -10 16 62.22 9.08
 2 10 -16 63.39 10.15
 2 10 -16 71.84 10.18
 -2 -10 17 98.59 11.05
 -2 -10 17 109.99 12.11
 2 10 -17 119.31 13.56
 2 10 -17 108.61 12.44
 -2 -10 17 122.26 11.89
 -2 -10 17 112.15 11.67
 -2 -10 18 204.26 14.95
 -2 -10 18 193.47 15.07
 -2 -10 18 185.31 15.4
 2 10 -18 177.89 15.22
 -2 -10 18 189.09 14.42
 2 10 -18 210.04 17.06
 -2 -10 19 169.41 13.16
 -2 -10 19 199.18 14.79
 2 10 -19 180.98 14.81
 -2 -10 19 191.43 14.88
 -2 -10 19 184.46 13.65
 2 10 -19 178.21 15.14
 -2 -10 20 39.12 7.01
 -2 -10 20 50.08 7.74
 2 10 -20 54.98 8.77
 -2 -10 20 39.06 7.03
 2 10 -20 27.03 6.43
 -2 -10 20 37.82 6.26
 2 10 -21 51.74 8.11
 2 10 -21 71.57 8.86
 -2 -10 21 60.74 7.81
 -2 -10 21 72.04 8.62
 -2 -10 21 57.58 7.18
 -2 -10 21 56.98 7.54
 -2 -10 22 164.75 11.59
 -2 -10 22 145.95 11.29
 2 10 -22 166.18 12.72
 -2 -10 22 142.28 10.93
 2 10 -22 135.04 11.26
 -2 -10 22 121.42 9.4
 -2 -10 23 80.75 7.68
 -2 -10 23 49.55 5.33
 2 10 -23 65.44 7.71
 -2 -10 23 69.86 7.08
 2 10 -23 77.83 7.89
 -2 -10 23 68.13 6.83
 2 10 -24 -1.22 2.18
 -2 -10 24 1.81 1.83
 -2 -10 24 1.26 1.19
 -2 -10 24 1.01 1.61
 2 10 -24 3.11 1.99
 -2 -11 -10 -3.29 3.05
 -2 -11 -10 0.03 1.57
 -2 -11 -10 -2.31 2.83
 -2 -11 -10 -3.01 3.37
 -2 -11 -9 1.92 3.25
 -2 -11 -9 0.87 2.27
 -2 -11 -9 0.85 2.38
 -2 -11 -9 0.41 3.01
 -2 -11 -9 3.3 3.1
 -2 -11 -8 6.02 3.75
 -2 -11 -8 9.78 3.84
 -2 -11 -8 10.45 3.57
 -2 -11 -8 12.7 4.91
 -2 -11 -8 7.17 2.95
 -2 -11 -7 6.79 3.25
 -2 -11 -7 4.66 3.25
 -2 -11 -7 6.47 3.84
 -2 -11 -7 8.9 3.38
 -2 -11 -7 13.96 5.58
 -2 -11 -6 62.46 8.92
 -2 -11 -6 77.46 9.48
 -2 -11 -6 65.68 8.38
 -2 -11 -6 80.94 11.44
 -2 -11 -6 67.2 9.71
 -2 -11 -5 160.57 13.37
 -2 -11 -5 147.48 13.71
 -2 -11 -5 158.35 13.73
 -2 -11 -5 166.44 15.06
 -2 -11 -4 17.66 5.47
 -2 -11 -4 25.36 6.12
 -2 -11 -4 24.48 6.76
 -2 -11 -4 20.16 5.63
 -2 -11 -3 2.66 3.08
 -2 -11 -3 -2.05 2.65
 -2 -11 -3 2.05 3.84
 -2 -11 -2 139.92 13.45
 -2 -11 -2 162.83 14.62
 -2 -11 -1 3.02 2.2
 -2 -11 -1 8.81 3.96
 -2 -11 -1 6.19 2.62
 -2 -11 0 13.52 4.6
 -2 -11 0 10.95 3.8
 -2 -11 0 16.06 4.51
 -2 -11 0 12.42 3.81
 -2 -11 1 -1.05 2.58
 -2 -11 1 -1.76 3.12
 -2 -11 1 1.13 2.34
 -2 -11 1 -3.53 3.96
 -2 -11 2 79.18 9.5
 2 11 -2 63.33 8.71
 -2 -11 2 90.35 10.18
 -2 -11 2 76.25 10.15
 -2 -11 2 91.83 10.57
 -2 -11 3 8.47 5.38
 -2 -11 3 7.37 4.33
 -2 -11 3 6.4 4.03
 -2 -11 3 8.95 4.27
 2 11 -3 5.67 3.21
 -2 -11 4 389.38 20.49
 2 11 -4 354.62 19.98
 -2 -11 4 429.75 21.73
 -2 -11 4 415.16 22.76
 -2 -11 4 410.75 21.53
 2 11 -5 16.55 5.04
 -2 -11 5 26.65 5.72
 -2 -11 5 31.35 7.27
 -2 -11 5 24.51 6.89
 -2 -11 5 30.83 7
 -2 -11 5 26.4 6.16
 -2 -11 6 401.64 20.77
 -2 -11 6 390.83 21.98
 -2 -11 6 397.4 20.91
 2 11 -6 335.77 19.14
 -2 -11 6 460.9 22.43
 -2 -11 6 411.15 23.21
 -2 -11 6 431.37 21.59
 -2 -11 7 38.64 6.56
 2 11 -7 38.59 6.47
 -2 -11 7 49.37 7.35
 -2 -11 7 32.96 6.6
 -2 -11 7 33.41 6.94
 -2 -11 7 39.26 6.71
 -2 -11 7 34.03 6.32
 2 11 -7 30.99 6.29
 -2 -11 8 3.4 3.14
 2 11 -8 1.15 2.03
 -2 -11 8 5.33 2.72
 -2 -11 8 3.72 2.11
 -2 -11 8 4.12 2.32
 -2 -11 8 7.14 3.28
 -2 -11 8 4.42 3.26
 2 11 -8 4.52 3.19
 2 11 -9 0.8 1.66
 2 11 -9 2.72 3.04
 -2 -11 9 6.83 3.37
 -2 -11 9 4.43 2.79
 -2 -11 9 2.82 2.31
 -2 -11 9 3 2.18
 -2 -11 9 3.19 2.4
 -2 -11 10 30.9 6.82
 2 11 -10 39.39 7.16
 2 11 -10 35.32 6.58
 -2 -11 10 34.53 6.12
 -2 -11 10 38.17 7.21
 2 11 -10 35.68 6.42
 -2 -11 10 38.28 6.97
 -2 -11 10 32.86 6.04
 -2 -11 11 48.78 7.68
 -2 -11 11 33.39 7.01
 2 11 -11 43.43 7.69
 2 11 -11 44.89 8.05
 -2 -11 11 36.59 6.41
 -2 -11 11 40.19 7.35
 -2 -11 11 37.5 7.14
 -2 -11 12 160 13.39
 -2 -11 12 172.5 14.82
 2 11 -12 157.92 13.98
 -2 -11 12 149.54 14.19
 -2 -11 12 141.84 13.22
 2 11 -12 141.84 13.11
 2 11 -12 153.69 13.97
 -2 -11 12 139.77 12.75
 -2 -11 13 89.05 11.3
 2 11 -13 108.11 11.91
 2 11 -13 114.77 12.01
 -2 -11 13 90.68 10.99
 2 11 -13 75.76 9.98
 -2 -11 13 97.84 11.57
 -2 -11 13 86.31 9.92
 -2 -11 13 105.34 10.86
 2 11 -14 66.34 9.12
 2 11 -14 75.11 9.76
 2 11 -14 65.63 9.21
 -2 -11 14 74.34 9.34
 -2 -11 14 68.36 9.53
 -2 -11 14 66.58 9.32
 -2 -11 14 80.56 10.25
 -2 -11 14 70.66 9.22
 -2 -11 15 2.97 3.06
 2 11 -15 2.41 2.67
 2 11 -15 6.01 3.92
 -2 -11 15 1.86 2.92
 2 11 -15 5.69 3.69
 -2 -11 15 2.19 2.51
 -2 -11 15 2.94 2.74
 -2 -11 15 0.32 2.93
 2 11 -16 8.07 3.97
 -2 -11 16 6.33 3.52
 -2 -11 16 3.59 2.65
 2 11 -16 5.35 3.33
 2 11 -16 9.78 3.63
 -2 -11 16 8.73 3.58
 -2 -11 16 7.47 2.95
 -2 -11 17 3.65 2.27
 2 11 -17 -0.57 3.41
 2 11 -17 0.42 2.35
 -2 -11 17 0.94 2.73
 -2 -11 17 0.27 2.54
 -2 -11 17 -0.16 3.44
 -2 -11 18 4.17 2.46
 -2 -11 18 2.54 2.64
 2 11 -18 3.11 3.26
 -2 -11 18 4.91 3.03
 2 11 -18 -0.24 2.38
 -2 -11 18 3.07 2.43
 2 11 -19 -2.48 2.88
 -2 -11 19 -0.87 2.39
 -2 -11 19 2.48 2.71
 -2 -11 19 2.64 2.58
 2 11 -19 -2.11 3.04
 -2 -11 19 0.96 2.54
 2 11 -20 17.54 5.2
 -2 -11 20 24.73 5.22
 -2 -11 20 15.86 4.68
 2 11 -20 13.42 4.28
 -2 -11 20 18.38 4.32
 -2 -11 20 20.71 4.88
 -2 -11 21 73.02 7.65
 2 11 -21 64.38 7.84
 -2 -11 21 81.27 8.33
 2 11 -21 73.33 8.24
 -2 -11 21 70.7 7.07
 -2 -11 21 78.49 8.06
 -2 -11 22 57.89 6.52
 -2 -11 22 52.89 6.36
 2 11 -22 56 7.15
 2 11 -22 34.7 5.6
 -2 -11 22 49.1 5.98
 -2 -11 22 49.26 5.5
 -2 -12 -7 61.93 6.92
 -2 -12 -7 60.4 7.42
 -2 -12 -7 69.13 8.1
 -2 -12 -7 53.94 7.74
 -2 -12 -6 53.17 6.99
 -2 -12 -6 43.09 6.75
 -2 -12 -6 59.96 8.33
 -2 -12 -6 52.22 8
 -2 -12 -5 28.75 6.02
 -2 -12 -5 24.16 6.22
 -2 -12 -5 27.49 6.26
 -2 -12 -5 25.93 5.22
 -2 -12 -4 31.17 6.16
 -2 -12 -4 30.77 6.31
 -2 -12 -4 47.26 8.64
 -2 -12 -4 35.6 7.44
 -2 -12 -3 587.78 25.42
 -2 -12 -3 668.74 28.56
 -2 -12 -3 611.29 24.91
 -2 -12 -2 264.36 17.23
 -2 -12 -2 315.35 20.72
 -2 -12 -2 289.85 18.67
 -2 -12 -1 49.44 7.9
 -2 -12 -1 52.09 7.77
 -2 -12 -1 55.72 9.28
 -2 -12 -1 49.88 7.65
 -2 -12 0 47.73 7.45
 -2 -12 0 59.14 8.43
 -2 -12 0 55.5 7.77
 -2 -12 1 35.75 6.56
 -2 -12 1 40.67 7.02
 -2 -12 1 35.22 6.27
 -2 -12 2 3.06 2.24
 -2 -12 2 -0.53 3.21
 -2 -12 2 1.92 2.59
 -2 -12 2 0.06 2.76
 -2 -12 3 15.63 4.74
 -2 -12 3 14.88 4.73
 -2 -12 3 15.19 5.18
 -2 -12 3 19.86 5.24
 -2 -12 4 150.77 12.94
 -2 -12 4 145.29 12.68
 -2 -12 4 143.77 13.6
 -2 -12 4 139.34 12.35
 -2 -12 5 184.37 14.42
 -2 -12 5 164.01 13.34
 -2 -12 5 158.35 14.16
 -2 -12 5 182.52 14.09
 -2 -12 6 8.83 4.12
 -2 -12 6 3.3 3.12
 -2 -12 6 8.22 4.17
 -2 -12 6 6.64 3.55
 -2 -12 7 117.44 11.62
 -2 -12 7 107.94 11.75
 -2 -12 7 107.79 11.93
 -2 -12 7 111.01 11.55
 -2 -12 7 108.1 10.98
 -2 -12 8 249.5 17.74
 -2 -12 8 247.2 16.61
 -2 -12 8 235.37 15.64
 -2 -12 8 256.31 17.3
 -2 -12 8 242.14 15.77
 -2 -12 9 52.74 7.45
 -2 -12 9 57.59 7.99
 -2 -12 9 53.54 8.29
 -2 -12 9 57.53 8.84
 -2 -12 9 59.67 8.47
 -2 -12 10 28.46 6.14
 -2 -12 10 30.58 5.85
 -2 -12 10 30.01 6.01
 -2 -12 10 26.35 6.05
 -2 -12 10 27.35 5.98
 -2 -12 11 119.71 12.69
 -2 -12 11 108.63 11.71
 -2 -12 11 121.71 12.25
 2 12 -11 138.51 13.2
 -2 -12 11 115.56 11.02
 -2 -12 11 113.39 11.06
 -2 -12 12 287.1 18.42
 2 12 -12 284.08 18.1
 -2 -12 12 291.89 19.29
 -2 -12 12 284.6 17.21
 -2 -12 12 299.62 19.13
 -2 -12 12 284.26 17.37
 -2 -12 13 24.56 6.05
 -2 -12 13 38.62 7.45
 -2 -12 13 22.94 6.08
 2 12 -13 35.4 7.23
 -2 -12 13 27.28 6.8
 -2 -12 13 25.31 6.49
 -2 -12 14 126.69 11.73
 -2 -12 14 137.21 13
 2 12 -14 123.55 11.96
 -2 -12 14 131.52 12.82
 2 12 -14 140.89 12.48
 -2 -12 14 141.09 12.2
 -2 -12 14 142.92 13.27
 2 12 -14 118.65 11.52
 -2 -12 15 113.95 11.65
 2 12 -15 151.82 13.18
 2 12 -15 162.86 12.95
 -2 -12 15 133.62 12.76
 2 12 -15 112.89 11.54
 -2 -12 15 147.17 12.61
 -2 -12 15 124.6 12.14
 -2 -12 15 124.84 11.5
 -2 -12 16 192.61 14.29
 -2 -12 16 186.53 14.2
 2 12 -16 183.16 14.26
 2 12 -16 189.24 14.42
 -2 -12 16 205.06 15.22
 -2 -12 16 187.78 13.82
 -2 -12 16 201.44 14.27
 -2 -12 17 38.42 6.57
 -2 -12 17 46.68 6.8
 2 12 -17 43.97 7.29
 2 12 -17 48.53 7.38
 -2 -12 17 49.02 7.28
 -2 -12 17 48.72 7.06
 -2 -12 18 53.36 6.97
 -2 -12 18 45.04 6.72
 2 12 -18 44.72 6.91
 -2 -12 18 44.88 6.91
 2 12 -18 42.35 6.71
 -2 -12 18 44.13 6.59
 -2 -12 19 152.72 11.24
 2 12 -19 138.13 11.18
 -2 -12 19 137.47 11.28
 2 12 -19 120.44 10.77
 -2 -12 19 148.09 10.85
 -2 -12 19 144.87 11.14
 2 12 -20 107.21 9.48
 2 12 -20 84.13 8.32
 -2 -12 20 105.26 9.13
 -2 -12 20 100.95 8.29
 -2 -12 20 101.07 8.53
 -2 -12 20 114.12 9.31
 -2 -12 21 30.75 4.91
 -2 -12 21 26.04 4.55
 2 12 -21 28.23 4.93
 -2 -12 21 26.46 4.61
 2 12 -21 15.51 3.85
 -2 -12 21 18.06 3.65
 -2 -13 -4 78.92 7.71
 -2 -13 -4 86.48 9.34
 -2 -13 -4 86.82 8.72
 -2 -13 -4 78.63 8.1
 -2 -13 -3 19.77 4.78
 -2 -13 -3 18.32 5.12
 -2 -13 -3 17 4.37
 -2 -13 -3 11.35 4.08
 -2 -13 -2 7.49 3.61
 -2 -13 -2 10.75 4.26
 -2 -13 -2 7.07 3.55
 -2 -13 -2 5.27 3.11
 -2 -13 -1 187.21 13.38
 -2 -13 -1 171.96 12.19
 -2 -13 -1 188.35 13.78
 -2 -13 -1 171.05 12.31
 -2 -13 0 61.12 7.99
 -2 -13 0 58.74 7.61
 -2 -13 0 53.72 7.12
 -2 -13 1 -1.73 2.77
 -2 -13 1 -2.7 2.4
 -2 -13 1 -1.16 2.76
 -2 -13 2 1 2.44
 -2 -13 2 -4.04 3.33
 -2 -13 2 -1.79 2.61
 -2 -13 3 100.31 10.26
 -2 -13 3 112.08 10.93
 -2 -13 3 101.01 10.75
 -2 -13 3 93.66 9.45
 -2 -13 4 8.73 4.55
 -2 -13 4 8.12 3.93
 -2 -13 4 11.31 5.07
 -2 -13 4 9.2 3.82
 -2 -13 5 271.81 17.79
 -2 -13 5 319.87 18.27
 -2 -13 5 268.53 16.47
 -2 -13 5 269.89 16.18
 -2 -13 6 22.19 5.94
 -2 -13 6 11.94 4.35
 -2 -13 6 19.87 5.83
 -2 -13 6 16.78 4.9
 -2 -13 7 237.75 15.13
 -2 -13 7 241.31 16.46
 -2 -13 7 236.97 15.24
 -2 -13 8 30.99 5.81
 -2 -13 8 28.2 5.91
 -2 -13 8 32.21 5.84
 -2 -13 9 -0.55 2.31
 -2 -13 9 -1.24 3.36
 -2 -13 9 -1.44 2.78
 -2 -13 10 -1.56 2.63
 -2 -13 10 2.62 2.78
 -2 -13 10 -1.1 2.99
 -2 -13 11 27.03 5.91
 -2 -13 11 22.92 5.16
 -2 -13 11 20.72 5.02
 -2 -13 11 25.43 5.4
 -2 -13 11 28.5 5.32
 -2 -13 12 46.2 7.61
 -2 -13 12 49.09 7.09
 -2 -13 12 49.37 7.75
 -2 -13 12 41.1 6.52
 -2 -13 12 45.94 7.72
 -2 -13 13 73.37 8.89
 -2 -13 13 65.87 8.73
 -2 -13 13 78.12 8.93
 -2 -13 13 71.64 9.09
 -2 -13 13 69.23 8.77
 -2 -13 14 95.11 10.26
 -2 -13 14 108.38 10.4
 -2 -13 14 104.74 10.68
 -2 -13 14 101.49 10.72
 -2 -13 14 99.79 9.82
 -2 -13 15 13.37 4.42
 -2 -13 15 11.81 3.46
 -2 -13 15 10.05 3.67
 -2 -13 15 10.26 3.71
 -2 -13 15 13.06 3.95
 -2 -13 16 13.39 3.8
 -2 -13 16 13.11 3.84
 -2 -13 16 13.3 4.02
 -2 -13 16 13.7 3.66
 -2 -13 16 15.16 4.14
 -2 -13 17 10.29 3.14
 -2 -13 17 14.64 3.63
 -2 -13 17 12.94 3.66
 2 13 -17 9.42 3.21
 -2 -13 17 9.22 3.07
 -2 -13 18 21.84 4.39
 2 13 -18 23.88 4.43
 -2 -13 18 23.5 4.33
 -2 -13 18 22.26 4.32
 -2 -13 18 19.24 3.96
 -2 -13 19 1.18 1.79
 -2 -13 19 3.45 2.05
 2 13 -19 4.99 2.15
 -2 -13 19 -0.02 1.78
 -2 -13 19 -0.1 1.9
 -2 -14 0 71.88 7.04
 -2 -14 0 80.82 7.36
 -2 -14 0 86.12 8.24
 -2 -14 0 86.9 8.39
 -2 -14 1 71.77 7.14
 -2 -14 1 80 8.22
 -2 -14 1 69.31 7.12
 -2 -14 1 76.74 7.92
 -2 -14 2 13.28 3.73
 -2 -14 2 19.45 4.04
 -2 -14 2 14.7 3.97
 -2 -14 3 0.35 1.73
 -2 -14 3 2.99 2.73
 -2 -14 3 -0.99 2.23
 -2 -14 4 24.33 4.86
 -2 -14 4 19.16 4.46
 -2 -14 4 17.39 4.11
 -2 -14 5 185.65 12.64
 -2 -14 5 178.94 12.3
 -2 -14 6 35.26 6.16
 -2 -14 6 35.35 5.84
 -2 -14 6 31.11 5.39
 -2 -14 7 5.53 2.96
 -2 -14 7 7.37 3.98
 -2 -14 7 5.63 3.02
 -2 -14 8 108.5 9.81
 -2 -14 8 104.12 10.45
 -2 -14 8 106.83 9.86
 -2 -14 9 189.83 13.67
 -2 -14 9 188.72 12.84
 -2 -14 9 183.82 12.8
 -2 -14 10 54.74 7.37
 -2 -14 10 54.16 7.37
 -2 -14 10 45 6.77
 -2 -14 11 11.58 3.91
 -2 -14 11 9.71 3.99
 -2 -14 11 10.6 3.45
 -2 -14 12 141.42 10.81
 -2 -14 12 147.86 12.03
 -2 -14 12 141.02 11.35
 -2 -14 13 238.51 13.74
 -2 -14 13 226.85 14.01
 -2 -14 13 235.45 14.67
 -2 -14 14 23.73 4.85
 -2 -14 14 21.61 4.81
 -2 -14 14 22.64 4.9
 -2 -14 15 49.3 6.49
 -2 -14 15 48.93 6.57
 -2 -14 15 49.89 6.03
 -2 -14 16 97.15 8.76
 -2 -14 16 88.84 7.86
 -2 -14 16 87.91 7.92
 3 -17 9 31.86 5.47
 3 -17 9 34.7 6.73
 3 -17 9 33.47 5.66
 3 -17 8 400.05 17.22
 3 -17 8 423.78 20.13
 3 -17 8 397.41 17.6
 3 -17 8 385.6 16.59
 3 -17 7 89.87 9.62
 3 -17 7 95.66 8.46
 3 -17 7 88.08 6.63
 3 -17 7 115.94 9.39
 3 -17 6 6.41 2.67
 3 -17 6 4.8 3.56
 3 -17 6 5.1 3.31
 3 -17 6 4.08 2.76
 3 -16 16 150.36 10.46
 3 -16 16 121.41 9.36
 3 -16 16 122.85 9.47
 3 -16 15 28.26 5.36
 3 -16 15 24.84 4.68
 3 -16 15 21.8 4.58
 3 -16 14 12.26 3.48
 3 -16 14 7.2 2.91
 3 -16 14 15.52 4.51
 3 -16 14 7.77 3.03
 3 -16 13 2.92 2.23
 3 -16 13 1.69 2.08
 3 -16 13 4.08 2.99
 3 -16 13 4.79 2.82
 3 -16 12 6.2 3.57
 3 -16 12 9.5 3.71
 3 -16 12 5.47 2.72
 3 -16 12 5.2 2.46
 3 -16 11 3.63 2.44
 3 -16 11 3.06 3.1
 3 -16 11 6.17 3.5
 3 -16 11 3.18 2.43
 3 -16 10 0.86 2.06
 3 -16 10 1.65 3.15
 3 -16 10 -0.51 3
 3 -16 10 0.04 2.13
 3 -16 9 143.21 13.75
 3 -16 9 127.55 11.24
 3 -16 9 121.83 11.17
 3 -16 9 123.25 10.68
 3 -16 9 134.46 10.86
 3 -16 8 11.11 3.55
 3 -16 8 10.26 3.92
 3 -16 8 6.62 4.23
 3 -16 8 8.92 3.77
 3 -16 7 2.75 4.7
 3 -16 7 7.16 3
 3 -16 7 7.33 3.94
 3 -16 7 4.02 2.84
 3 -16 6 36.99 6.07
 3 -16 6 43.71 8.04
 3 -16 6 33.52 6.25
 3 -16 5 27.71 5.36
 3 -16 5 31.27 6.72
 3 -16 5 30.35 5.5
 3 -16 4 15.43 4.92
 3 -16 4 16.15 4.26
 3 -16 4 11.84 3.51
 3 -16 3 9.36 3.8
 3 -16 3 7.41 2.67
 3 -16 3 8.59 3.59
 3 -16 3 7.69 2.93
 3 -16 3 7.23 3.27
 3 -16 2 9.17 3.34
 3 -16 2 7.58 3.51
 3 -16 2 1.99 2.82
 3 -16 1 10.4 3.73
 3 -16 1 12.52 3.99
 3 -16 1 9.4 3.66
 3 -16 0 87.36 8.48
 3 -16 0 92.56 8.77
 3 -16 0 93.43 8.63
 3 -16 -1 17.76 4.36
 3 -16 -1 19.39 4.35
 3 -15 18 131.73 10.2
 3 -15 18 121.52 9.76
 3 -15 18 121.33 8.69
 3 -15 18 127.24 9.2
 3 -15 17 8.25 3.27
 3 -15 17 6.54 3.27
 3 -15 17 7.38 2.79
 3 -15 17 5.61 3.04
 3 -15 16 4.01 2.76
 3 -15 16 5.71 3.31
 3 -15 16 3.73 3
 3 -15 16 8.8 3.25
 3 -15 15 184.37 12.94
 3 -15 15 202.63 14.41
 3 -15 15 210.16 13.33
 3 -15 15 195.99 13.91
 3 -15 14 181.84 13.11
 3 -15 14 175.85 13.21
 3 -15 14 183.16 13.9
 3 -15 14 185.68 13.68
 3 -15 13 -0.62 2.16
 3 -15 13 -4.35 3.59
 3 -15 13 4.42 3.37
 3 -15 13 0.72 2.57
 3 -15 12 2.42 3.72
 3 -15 12 6.61 3.08
 3 -15 12 6.93 3.18
 3 -15 12 6.46 4.5
 3 -15 11 128.39 13
 3 -15 11 104.84 11.26
 3 -15 11 107.49 10.7
 3 -15 11 105.63 10.72
 3 -15 10 28.46 5.77
 3 -15 10 25.76 5.3
 3 -15 10 24.47 5.18
 3 -15 10 37.49 7.79
 3 -15 9 104.76 10.43
 3 -15 9 139.42 15.06
 3 -15 9 106.54 11.69
 3 -15 9 110.29 10.9
 3 -15 9 109.11 11.18
 3 -15 8 32.4 6.69
 3 -15 8 39.02 6.96
 3 -15 8 43.72 8.16
 3 -15 8 42.73 7.38
 3 -15 7 829.37 29.85
 3 -15 7 819.81 32.29
 3 -15 7 797.06 27.9
 3 -15 7 769.44 29.16
 3 -15 6 197.48 13.73
 3 -15 6 197.23 15.07
 3 -15 6 193.7 14.84
 3 -15 5 0.96 1.95
 3 -15 5 8.28 5.39
 3 -15 5 6.55 4.3
 3 -15 5 3.74 3.36
 3 -15 4 38.55 7.96
 3 -15 4 34.77 6.67
 3 -15 4 37.37 7.1
 3 -15 3 131.35 12.03
 3 -15 3 119.22 12.26
 3 -15 3 123.56 12.98
 3 -15 2 15.46 4.73
 3 -15 2 17.36 5.85
 3 -15 2 10.44 4.48
 3 -15 1 47.17 8.1
 3 -15 1 50.74 8.43
 3 -15 1 55.76 7.75
 3 -15 0 58.16 8.28
 3 -15 0 58.74 8.67
 3 -15 0 56.62 8.59
 3 -15 -1 234.22 15.94
 3 -15 -1 262.42 16.67
 3 -15 -2 7.41 3.62
 3 -15 -2 12.49 4.73
 3 -15 -2 6.49 3.12
 3 -15 -3 10.89 4.57
 3 -15 -3 2.74 2.91
 3 -15 -3 7.01 3.51
 3 -15 -4 98.17 10.03
 3 -15 -4 67.92 7.15
 3 -15 -4 83.24 8.83
 3 -15 -5 116.14 11.21
 3 -15 -5 131.24 10.81
 3 -15 -5 110.49 9.84
 3 -14 20 6.26 2.53
 3 -14 20 2.76 1.75
 3 -14 20 1.83 1.68
 3 -14 19 11.19 3.28
 3 -14 19 13.67 3.6
 3 -14 19 12.36 3.72
 3 -14 18 35.81 5.97
 3 -14 18 26.79 5.34
 3 -14 18 34.12 5.56
 3 -14 17 20.03 5.12
 3 -14 17 19.71 4.36
 3 -14 17 18.7 4.91
 3 -14 17 23.47 5.08
 3 -14 16 283.59 16.48
 3 -14 16 321.32 17.85
 3 -14 16 288.2 17.93
 3 -14 16 318.52 18.85
 3 -14 15 161.88 13.58
 3 -14 15 179.34 13.59
 3 -14 15 176.9 14.58
 3 -14 15 163.97 13.32
 3 -14 14 46.65 7.67
 3 -14 14 42.71 6.9
 3 -14 14 49.97 7.87
 3 -14 14 38.87 6.65
 3 -14 14 32.58 6.45
 3 -14 13 16.48 4.53
 3 -14 13 12.27 4.22
 3 -14 13 16.11 5.18
 3 -14 13 13.91 4.64
 3 -14 12 -0.56 2.72
 3 -14 12 -0.25 2.87
 3 -14 12 4.21 3.1
 3 -14 12 1.63 2.24
 3 -14 11 -1.2 2.32
 3 -14 11 -1.86 2.88
 3 -14 11 -0.45 2.73
 3 -14 10 19.77 5.03
 3 -14 10 18.68 4.81
 3 -14 10 25.35 6.42
 3 -14 9 2.77 2.66
 3 -14 9 1.15 2.12
 3 -14 9 2.51 3.3
 3 -14 8 87.22 11.13
 3 -14 8 89.4 10
 3 -14 8 89.21 10.2
 3 -14 8 83.62 10.01
 3 -14 7 22.56 5.5
 3 -14 7 19.58 5.11
 3 -14 7 16.6 4.59
 3 -14 7 24.22 5.79
 3 -14 6 -1.53 5.38
 3 -14 6 5.04 3.34
 3 -14 6 -0.56 2.4
 3 -14 6 5.66 2.79
 3 -14 5 176.41 15.08
 3 -14 5 203.34 15.43
 3 -14 5 194.74 15.97
 3 -14 5 184.08 13.91
 3 -14 4 22.72 4.57
 3 -14 4 46.15 7.56
 3 -14 4 38.42 7.32
 3 -14 3 5.63 3.05
 3 -14 3 3.2 3.1
 3 -14 2 13.34 4.62
 3 -14 2 11.45 4.46
 3 -14 1 72.2 10.93
 3 -14 1 89.51 11.06
 3 -14 1 67.74 10.54
 3 -14 0 44.2 8.89
 3 -14 0 42.56 9.33
 3 -14 -1 359.05 23.62
 3 -14 -1 406.5 25.91
 3 -14 -1 378.53 22.01
 3 -14 -2 47.13 8.84
 3 -14 -2 32.98 8.14
 3 -14 -2 38.97 7.98
 3 -14 -3 247.53 18.1
 3 -14 -3 270.14 19.37
 3 -14 -3 229.72 16.95
 3 -14 -4 13.62 4.84
 3 -14 -4 9.68 4.46
 3 -14 -4 5.39 3.91
 3 -14 -5 -1.22 3.45
 3 -14 -5 5.37 3.7
 3 -14 -5 3.16 3.28
 3 -14 -6 50.38 8.19
 3 -14 -6 48.68 7.86
 3 -14 -7 69.38 9.49
 3 -14 -7 80.63 9.62
 3 -14 -7 63.88 7.97
 3 -14 -8 16.68 5.1
 3 -14 -8 10.48 3.98
 3 -14 -8 4.86 3.42
 3 -13 22 12.57 3.16
 3 -13 22 17.59 3.85
 3 -13 22 12.02 3.14
 3 -13 22 17.8 3.65
 -3 13 -22 14.98 3.06
 3 -13 21 18.81 4.05
 3 -13 21 24.76 4.4
 3 -13 21 19.77 4.14
 3 -13 21 21.09 4.52
 3 -13 20 -1.02 2.51
 3 -13 20 0 1.89
 3 -13 20 -0.05 1.9
 3 -13 20 -1.48 2.68
 3 -13 19 11.51 3.91
 3 -13 19 8.4 3.17
 3 -13 19 16.39 4.19
 3 -13 19 13.4 3.7
 3 -13 19 12.52 4.04
 3 -13 18 86.88 9.98
 3 -13 18 86.12 10.01
 3 -13 18 87.75 9.89
 3 -13 18 85.84 9.4
 3 -13 18 83.17 9.79
 3 -13 17 126 11.21
 3 -13 17 119.92 11.99
 3 -13 17 124.27 12.37
 3 -13 17 116.32 11.22
 3 -13 17 126.53 12.81
 3 -13 17 125.03 12.47
 3 -13 16 16.92 5.62
 3 -13 16 23.05 5.76
 3 -13 16 20.85 5.25
 3 -13 16 18.23 4.69
 3 -13 16 23.91 6.13
 3 -13 16 21.73 6.36
 3 -13 15 10.96 5
 3 -13 15 8.85 4.89
 3 -13 15 8.12 4.74
 3 -13 15 10.93 4.81
 3 -13 15 12.66 5.35
 3 -13 15 4.74 3.57
 3 -13 14 578.84 27.67
 3 -13 14 591.07 26.19
 3 -13 14 553.92 26.99
 3 -13 14 536.11 27.35
 3 -13 14 581.59 27.78
 3 -13 14 568.31 27.14
 3 -13 13 324.53 21.65
 3 -13 13 319.4 20.38
 3 -13 13 336.86 21.71
 3 -13 13 346.44 21.37
 3 -13 13 321.48 20.48
 3 -13 13 322.77 19.23
 3 -13 13 348.18 21.49
 3 -13 12 2.76 4.5
 3 -13 12 1.09 2.68
 3 -13 12 2.6 3.06
 3 -13 12 4.19 3.08
 3 -13 12 1.68 2.5
 3 -13 11 16.75 4.87
 3 -13 11 12.51 3.97
 3 -13 11 24.04 6.73
 3 -13 11 17.26 5.47
 3 -13 10 104.32 11.25
 3 -13 10 119.63 13.35
 3 -13 10 101.61 11.1
 3 -13 9 5.17 2.93
 3 -13 9 4.03 2.61
 3 -13 9 2.28 2.16
 3 -13 8 286.49 17.85
 3 -13 8 278.26 18.15
 3 -13 8 299.17 20.55
 3 -13 8 291.99 17.66
 3 -13 7 2.36 2.7
 3 -13 7 3.37 4.62
 3 -13 7 2.03 3.05
 3 -13 7 1.77 2.73
 3 -13 7 3.79 3.65
 3 -13 6 541.45 26.4
 3 -13 6 578.27 25.77
 3 -13 6 562.15 24.58
 3 -13 6 552.3 24.23
 3 -13 6 551.72 27.04
 3 -13 5 179.12 14.08
 3 -13 5 173.4 15.14
 3 -13 5 187.64 14.92
 -3 13 -5 187.66 15
 3 -13 5 177.56 15.5
 3 -13 5 185.28 14.11
 -3 13 -4 63.16 8.93
 3 -13 4 58.81 9.24
 3 -13 4 86.42 12.61
 3 -13 4 63.7 8.79
 3 -13 4 64.16 9.95
 3 -13 4 57.36 8
 3 -13 3 33.29 6.23
 3 -13 3 25.7 6.02
 3 -13 3 38.4 8.77
 3 -13 3 33.96 6.7
 3 -13 3 35.37 7.59
 -3 13 -3 25.57 6.12
 3 -13 2 122.32 12.63
 3 -13 2 155 17.56
 3 -13 2 134.74 13.53
 -3 13 -2 123.72 13.05
 3 -13 2 163.11 16.29
 3 -13 1 101.54 13.22
 3 -13 1 127.03 14.19
 3 -13 0 0.47 3.03
 3 -13 0 0.9 3.01
 3 -13 -1 97.45 13.83
 3 -13 -1 92.86 13.86
 3 -13 -1 106.78 12.66
 3 -13 -2 40.19 9.31
 3 -13 -2 53.07 9.13
 3 -13 -2 31.25 6.78
 3 -13 -3 15.7 5.97
 3 -13 -3 16.74 5.7
 3 -13 -3 7.7 4.43
 3 -13 -4 37.91 7.81
 3 -13 -4 38.83 8.4
 3 -13 -4 36.58 7.81
 3 -13 -5 88.36 10.56
 3 -13 -5 94.15 11.54
 3 -13 -5 80.58 10.75
 3 -13 -6 63.65 9.9
 3 -13 -6 71.03 9.79
 3 -13 -7 123.45 12.24
 3 -13 -7 123.46 12.89
 3 -13 -8 194.64 15.95
 3 -13 -8 162.91 13.14
 3 -13 -8 181.44 14.57
 3 -13 -8 187.14 15.92
 3 -13 -9 157.08 13.72
 3 -13 -9 186.66 15.19
 3 -13 -9 155.86 12.79
 3 -13 -10 19.55 5.17
 3 -13 -10 21.63 6.05
 3 -13 -10 21.23 5.44
 3 -13 -11 56.21 7.6
 3 -13 -11 56.02 7.43
 3 -12 23 60.49 6.38
 3 -12 23 85.39 7.74
 3 -12 23 62.09 6.86
 3 -12 23 83.2 7.48
 -3 12 -23 81.67 7.23
 3 -12 22 146.68 10.57
 3 -12 22 159.55 11.57
 3 -12 22 154.92 11.42
 3 -12 22 166.01 11.3
 3 -12 22 165.83 11.56
 -3 12 -22 150.54 10.63
 3 -12 21 2.2 2.55
 -3 12 -21 1.52 2.22
 3 -12 21 2.7 2.7
 3 -12 21 0.13 1.84
 3 -12 21 5.38 3.01
 3 -12 21 0.08 2.06
 3 -12 20 17.82 4.29
 3 -12 20 19.47 4.82
 3 -12 20 18.23 4.77
 3 -12 20 18.77 4.45
 3 -12 20 19.34 4.8
 -3 12 -20 23.76 5.07
 3 -12 19 2.99 2.84
 3 -12 19 3.63 2.35
 3 -12 19 -0.15 2.14
 -3 12 -19 5.68 3.35
 3 -12 19 2.02 2.11
 3 -12 19 5.59 3.42
 3 -12 18 2 2.47
 3 -12 18 3.63 3.28
 3 -12 18 3 3.15
 3 -12 18 1.99 2.15
 3 -12 18 -0.54 2.47
 3 -12 17 17.3 5.43
 3 -12 17 22.52 6.02
 3 -12 17 14.98 4.81
 3 -12 17 14.8 4.68
 3 -12 17 16.28 5.13
 3 -12 16 1.85 2.72
 3 -12 16 0.07 2.85
 3 -12 16 2.35 3.15
 3 -12 16 2.85 2.44
 3 -12 16 0 2.11
 3 -12 16 5.48 3.76
 3 -12 15 321.3 21.2
 3 -12 15 303.19 21.99
 3 -12 15 305.15 20.92
 3 -12 15 325.43 20.15
 3 -12 15 333.45 21.87
 3 -12 15 324.02 21.18
 3 -12 14 78.5 11.71
 3 -12 14 68.85 9.95
 3 -12 14 76.18 10.6
 3 -12 14 74.76 9.95
 3 -12 14 76.54 11.05
 3 -12 14 77.08 10.67
 3 -12 13 2.3 3.06
 3 -12 13 1.5 3.86
 3 -12 13 5.2 3.52
 3 -12 13 2.99 2.81
 3 -12 13 1.78 2.27
 3 -12 13 3.85 3.54
 3 -12 13 2.17 2.39
 3 -12 13 3.7 3.77
 3 -12 12 9.51 3.9
 3 -12 12 10.62 4.24
 3 -12 12 17.33 5.76
 3 -12 12 13.42 4.3
 3 -12 12 15.05 4.52
 3 -12 12 20.43 6.62
 3 -12 12 9.19 3.19
 3 -12 12 8.27 3.18
 3 -12 11 35.3 6.97
 3 -12 11 40.84 6.85
 3 -12 11 32.83 6.54
 3 -12 11 40.36 8.21
 3 -12 11 37.52 8.36
 3 -12 11 34.76 7.15
 3 -12 10 16.54 4.71
 3 -12 10 17.25 4.93
 3 -12 10 21.82 6.88
 3 -12 10 14.7 4.27
 3 -12 10 14.59 3.94
 3 -12 10 26.01 6.81
 3 -12 9 5.65 3.11
 3 -12 9 1.4 1.95
 3 -12 9 2.78 2.68
 3 -12 9 2.07 2.06
 3 -12 9 -0.02 1.86
 3 -12 9 2.12 3.64
 3 -12 8 65.11 9.27
 3 -12 8 58.51 8.18
 3 -12 8 55.25 8.04
 3 -12 8 51.52 7.31
 3 -12 8 65.85 10.09
 3 -12 8 65.56 8.8
 3 -12 7 19.58 5.2
 3 -12 7 24.2 5.29
 3 -12 7 18.03 4.69
 3 -12 7 19.96 6.02
 3 -12 7 24.91 5.42
 3 -12 6 206.71 14.62
 3 -12 6 219.55 17.39
 3 -12 6 236.57 16.29
 3 -12 6 205.8 16.54
 3 -12 6 204.77 14.81
 3 -12 5 26.87 5.71
 3 -12 5 37.39 7.78
 3 -12 5 34.83 6.57
 3 -12 5 28.3 5.89
 3 -12 5 40.6 7.88
 3 -12 5 33.95 7.04
 3 -12 4 437.15 22.83
 3 -12 4 452.99 21.58
 3 -12 4 433.47 23.33
 3 -12 4 441.88 24.98
 3 -12 3 35.89 9.4
 3 -12 3 24.91 5.74
 3 -12 3 23.31 6.07
 -3 12 -3 32.6 6.51
 3 -12 3 29.45 7.09
 3 -12 3 27.98 5.7
 3 -12 2 1.26 3.07
 3 -12 2 4.34 4.62
 3 -12 2 2.22 2.44
 3 -12 2 1.1 2.02
 3 -12 2 2.41 2.59
 -3 12 -2 0.71 2.14
 3 -12 1 36.94 7.5
 -3 12 -1 49.42 8.31
 3 -12 1 57.79 11.73
 3 -12 1 43.56 7.7
 3 -12 1 39.17 8.41
 3 -12 0 53.04 8.41
 3 -12 0 75.15 11.02
 3 -12 0 81.85 14.5
 -3 12 0 69.42 10.24
 3 -12 0 68.11 11.71
 3 -12 0 75.92 10.57
 3 -12 -1 180.65 19.98
 -3 12 1 136.75 14.36
 3 -12 -1 178.49 18.4
 3 -12 -1 194.19 17.39
 3 -12 -2 513.27 29.05
 3 -12 -2 574.4 34.15
 -3 12 2 520.42 27.99
 3 -12 -2 568.74 32.73
 3 -12 -3 13.03 6.12
 3 -12 -3 12.29 5.82
 3 -12 -3 12.61 5.93
 -3 12 3 5.74 3.63
 3 -12 -3 23.14 7.32
 3 -12 -4 241.78 19.09
 3 -12 -4 192.47 17.99
 3 -12 -4 244.18 18.63
 3 -12 -5 28.95 6.92
 3 -12 -5 30.98 7.2
 3 -12 -5 29.98 7.77
 3 -12 -6 3.6 2.84
 3 -12 -6 7.33 3.87
 3 -12 -6 13.8 5.89
 3 -12 -7 33.86 7.74
 3 -12 -7 22.4 6.19
 3 -12 -8 68.28 9.91
 3 -12 -8 75.23 10.53
 3 -12 -9 -1.99 4.01
 3 -12 -9 5.14 4.97
 3 -12 -9 0.66 3.05
 3 -12 -10 10.26 5.14
 3 -12 -10 5.1 4.09
 3 -12 -10 4.54 2.55
 3 -12 -10 6.45 4.24
 3 -12 -11 29.6 5.98
 3 -12 -11 33.79 7
 3 -12 -11 36.7 7.1
 3 -12 -11 32.58 7.02
 3 -12 -11 20.22 4.97
 3 -12 -12 11.79 4.74
 3 -12 -12 2.28 3.46
 3 -12 -12 1.79 2.25
 3 -12 -12 0.44 3.29
 3 -12 -12 -1.11 3.62
 3 -12 -13 16.26 4.15
 3 -12 -13 17.47 4.34
 3 -12 -13 11.9 3.46
 3 -12 -13 12.78 4.35
 3 -12 -13 4.89 2.77
 3 -11 24 158.17 10.04
 3 -11 24 146.44 10.03
 3 -11 24 194.1 11.28
 3 -11 24 180.83 10.94
 -3 11 -24 172.66 10.77
 3 -11 23 26.7 4.71
 3 -11 23 24.08 5.1
 3 -11 23 27.91 5.35
 3 -11 23 31.95 5.34
 -3 11 -23 21.72 4.68
 3 -11 23 29.74 5.29
 3 -11 22 7.08 2.99
 3 -11 22 3.2 2.44
 3 -11 22 4.43 2.79
 3 -11 22 6.57 3.33
 -3 11 -22 6.7 3.34
 3 -11 22 10.28 3.97
 3 -11 21 86.69 9.95
 3 -11 21 77.7 9.36
 3 -11 21 72.27 8.81
 3 -11 21 84.01 9.93
 3 -11 21 77.5 8.91
 -3 11 -21 93.59 10.17
 3 -11 20 69.62 9.35
 3 -11 20 59.82 8.52
 3 -11 20 59.14 8.76
 3 -11 20 55.38 8.2
 -3 11 -20 66.53 9.11
 3 -11 20 81.95 10.23
 3 -11 19 4.72 3.36
 3 -11 19 2.93 2.84
 3 -11 19 5.67 3.36
 3 -11 19 1.7 2.59
 -3 11 -19 4.47 3.79
 3 -11 19 0.92 2.33
 3 -11 18 0.71 2.59
 3 -11 18 2.61 2.43
 3 -11 18 4.01 3.2
 3 -11 18 5.44 3.13
 -3 11 -18 7.33 3.73
 3 -11 18 0.63 2.6
 3 -11 17 140.21 15.16
 3 -11 17 115.17 12.93
 3 -11 17 101.89 12.18
 3 -11 17 119.27 12.65
 3 -11 17 112.25 12.78
 -3 11 -17 144.79 14.8
 3 -11 16 246.78 20.78
 3 -11 16 251.57 19.69
 3 -11 16 225.63 18.41
 3 -11 16 213.2 17
 3 -11 16 216.4 17.89
 3 -11 16 193.84 16.96
 3 -11 15 74.05 10.65
 3 -11 15 81 10.55
 3 -11 15 68.35 9.23
 3 -11 15 86.06 11.49
 3 -11 15 94.58 11.25
 3 -11 15 77.15 11.47
 3 -11 15 65.34 11.25
 3 -11 15 63.61 10.06
 3 -11 14 21.01 7.11
 3 -11 14 18.96 6.72
 3 -11 14 21.55 6.22
 3 -11 14 16.56 5.63
 3 -11 14 11.49 4.38
 3 -11 14 11.01 4.35
 3 -11 14 21.98 6.82
 3 -11 14 17.53 6.08
 3 -11 13 913.41 36.35
 3 -11 13 923.38 33.96
 3 -11 13 1047.32 43.13
 3 -11 13 942.4 36.89
 3 -11 13 1024.73 43.77
 3 -11 13 922.34 35.63
 3 -11 13 934.61 33.87
 3 -11 12 593.98 28.87
 3 -11 12 480.91 23.55
 3 -11 12 573.68 28.22
 3 -11 12 679.96 34.74
 3 -11 12 587.77 27.79
 3 -11 12 566.66 25.66
 3 -11 12 428.21 21.3
 3 -11 12 711.28 35.81
 3 -11 11 84.84 9.7
 3 -11 11 108.86 13.98
 3 -11 11 92.79 11.07
 3 -11 11 102.18 11.79
 3 -11 11 99.93 11.25
 3 -11 11 77 8.88
 3 -11 11 109.71 13.83
 3 -11 10 34.66 6.04
 3 -11 10 29.35 5.71
 3 -11 9 100.42 10.08
 3 -11 9 89.87 9.35
 3 -11 8 40.09 6.44
 3 -11 8 27.05 5.19
 3 -11 7 197.81 13.84
 3 -11 6 49.35 7.05
 3 -11 5 752.65 26.59
 3 -11 5 829.59 34.91
 3 -11 4 187.49 18.43
 3 -11 4 160.93 12.49
 3 -11 3 317.05 25.65
 3 -11 3 238.27 15.38
 3 -11 2 127.44 11.16
 3 -11 2 177.33 21.16
 -3 11 -1 61.76 9.21
 3 -11 1 69.22 8.4
 3 -11 0 140.59 20.43
 -3 11 0 109.67 11.76
 3 -11 0 114.03 10.73
 3 -11 -1 28.89 9.87
 -3 11 1 16.56 4.87
 3 -11 -2 353.43 30.07
 3 -11 -2 317.65 23.9
 -3 11 2 304.55 20.61
 3 -11 -2 314.44 23.19
 -3 11 3 19.86 5.57
 3 -11 -3 20.41 7.72
 3 -11 -3 15.09 7.41
 3 -11 -3 13.54 6.34
 3 -11 -3 5.93 3.68
 3 -11 -4 191.92 20.29
 -3 11 4 170.67 16.53
 3 -11 -4 176.65 15.5
 3 -11 -4 152.16 17.1
 3 -11 -4 149.27 16.94
 3 -11 -5 73.91 10.16
 3 -11 -5 64.1 12.14
 3 -11 -5 64.46 10.73
 -3 11 5 35.83 6.38
 3 -11 -5 77.23 12.81
 3 -11 -6 134.58 13.8
 3 -11 -6 115.36 11.88
 -3 11 6 116.49 13.9
 3 -11 -6 127.23 16.44
 3 -11 -6 127.37 15.44
 3 -11 -7 18.89 6.19
 3 -11 -7 28.58 6.28
 3 -11 -8 68.97 10.03
 3 -11 -8 78.07 11.99
 3 -11 -9 240.28 17.51
 3 -11 -9 266.01 20.32
 3 -11 -10 268.45 18.92
 3 -11 -10 236.22 17.81
 3 -11 -10 265.41 20.73
 3 -11 -10 272.08 21.12
 3 -11 -11 21.92 7
 3 -11 -11 23.72 6.73
 3 -11 -11 39.26 8.22
 3 -11 -11 24.85 8.4
 3 -11 -11 29.13 7.26
 3 -11 -12 87.64 10.29
 3 -11 -12 94.22 11.73
 3 -11 -12 39.98 7.41
 3 -11 -12 82.47 11.13
 3 -11 -12 67.54 10.65
 3 -11 -12 37.09 7.45
 3 -11 -12 61.02 9.05
 3 -11 -13 68.18 10.18
 3 -11 -13 82.34 10.13
 3 -11 -13 68.42 9.6
 3 -11 -13 64.16 9
 3 -11 -13 66.8 8.63
 3 -11 -14 34.31 6.02
 3 -11 -14 51.73 7.46
 3 -11 -14 52.26 8.07
 3 -11 -14 58.66 7.53
 3 -11 -14 45.25 8.41
 3 -11 -15 5.96 2.7
 3 -11 -15 2.68 2.13
 3 -11 -15 10.07 4.01
 3 -11 -15 3.71 2.06
 3 -10 24 17.86 4.1
 3 -10 24 10.13 3.12
 3 -10 24 14.16 3.73
 3 -10 24 16.11 3.89
 -3 10 -24 20.49 4.46
 3 -10 23 26.34 5.01
 3 -10 23 28.15 5.45
 3 -10 23 27.78 5.66
 -3 10 -23 25.27 5.2
 3 -10 23 24.09 5.08
 3 -10 22 136.87 11.78
 3 -10 22 183.42 13.77
 3 -10 22 172.6 13.07
 -3 10 -22 172.12 13.91
 3 -10 22 146.44 12.43
 3 -10 21 139.5 13.13
 3 -10 21 120.77 10.79
 3 -10 21 134.48 12.36
 -3 10 -21 136.93 13.1
 3 -10 21 117.72 12.13
 3 -10 21 130.34 12.33
 3 -10 20 1.52 3.79
 -3 10 -20 2.44 3.68
 3 -10 20 3.08 2.79
 3 -10 20 3.1 2.65
 3 -10 20 0.96 2.56
 3 -10 20 -0.69 2.84
 3 -10 19 17.86 5.53
 3 -10 19 17.39 4.98
 3 -10 19 14.26 4.07
 3 -10 19 11.65 4.24
 3 -10 19 15.12 5.04
 3 -10 18 16.32 5.12
 3 -10 18 27.25 7.21
 3 -10 18 16.98 5.26
 3 -10 18 20.02 5.85
 3 -10 18 12.47 4.09
 3 -10 17 11.23 4.94
 3 -10 17 12.25 4.01
 3 -10 17 8.6 3.46
 3 -10 17 11.41 4.31
 3 -10 17 14.59 5.01
 3 -10 17 11.36 4.63
 3 -10 16 39.48 8.3
 3 -10 16 44.81 7.97
 3 -10 16 35.57 7.66
 3 -10 16 41.46 7.68
 3 -10 16 38.13 7.47
 3 -10 16 41.32 8.13
 3 -10 16 50.79 10.43
 3 -10 15 75.56 10.25
 3 -10 15 46.73 8.51
 3 -10 15 61.14 10.69
 3 -10 15 54.04 9.21
 3 -10 15 47.59 8.01
 3 -10 15 55.4 8.71
 3 -10 15 63.85 11.39
 3 -10 15 57.37 9.68
 3 -10 14 409.92 24.92
 3 -10 14 395.34 22.63
 3 -10 14 402.15 23.47
 3 -10 14 474.54 30.94
 3 -10 14 409.3 24.72
 3 -10 14 455.58 29.06
 3 -10 13 1.6 2.2
 3 -10 13 13.17 4.36
 3 -10 12 11.46 3.83
 3 -10 12 16.79 4.87
 3 -10 11 151.78 12.36
 3 -10 11 184.69 13.93
 3 -10 10 0.55 2.06
 3 -10 10 4.17 2.44
 3 -10 9 18.21 4.33
 3 -10 9 19.63 4.43
 3 -10 8 7.18 2.61
 3 -10 8 6.08 2.4
 3 -10 7 359.02 17.78
 3 -10 7 381.46 19.05
 3 -10 6 41.54 6.2
 3 -10 6 39.28 6.21
 3 -10 5 1069.12 30.3
 3 -10 5 1037.67 30.14
 3 -10 4 3.61 4.21
 3 -10 4 2.54 2.75
 3 -10 3 836.86 26.88
 3 -10 3 1004.64 45.7
 3 -10 2 255.21 25.56
 3 -10 2 191.95 12.91
 3 -10 1 36.15 11.63
 3 -10 1 17.14 3.82
 3 -10 0 5.68 2.57
 -3 10 0 7.41 3.23
 3 -10 -1 427.28 37.29
 -3 10 1 332.5 19.62
 3 -10 -2 130.59 20.15
 -3 10 2 71.3 9.72
 3 -10 -3 900.72 48.4
 -3 10 3 733.98 31.11
 3 -10 -4 7.23 5.98
 -3 10 4 3.38 3.81
 -3 10 5 94.36 11.91
 3 -10 -5 98.96 15.21
 3 -10 -6 8.43 3.75
 3 -10 -6 10.14 6.03
 3 -10 -6 5.61 3.28
 -3 10 6 2.24 6.05
 3 -10 -6 5.28 4.88
 3 -10 -7 0.14 3.6
 3 -10 -7 4.14 3.02
 -3 10 7 -4.72 7.13
 3 -10 -7 -3.16 4.66
 3 -10 -7 -3.93 6
 -3 10 8 12.78 4.62
 3 -10 -8 19.73 6.64
 3 -10 -8 14.95 4.4
 3 -10 -8 21.32 6.97
 3 -10 -9 66.75 11.49
 3 -10 -9 59.9 8.64
 -3 10 9 61.68 11.14
 3 -10 -9 76.58 12.42
 3 -10 -9 52.67 10.26
 3 -10 -10 6.65 4.25
 3 -10 -10 0.98 3.56
 3 -10 -10 2.26 3.88
 3 -10 -10 2.88 4.8
 3 -10 -10 2.39 3.76
 3 -10 -11 10.91 4.99
 3 -10 -11 8.55 5.02
 3 -10 -11 9.54 4.52
 3 -10 -11 19.58 8.06
 3 -10 -11 12.45 5.41
 3 -10 -12 94.23 11.55
 3 -10 -12 86.3 12.17
 3 -10 -12 154.57 16.65
 3 -10 -12 144.46 13.04
 3 -10 -12 143.9 16.22
 3 -10 -12 118.77 12.97
 3 -10 -13 20.51 6.2
 3 -10 -13 11.4 5.44
 3 -10 -13 38.86 7.84
 3 -10 -13 8.81 4.63
 3 -10 -13 22.22 6.12
 3 -10 -13 24.52 6.39
 3 -10 -13 23.57 7.66
 3 -10 -14 74.88 9.65
 3 -10 -14 66.02 8.73
 3 -10 -14 69.9 10.91
 3 -10 -14 49.65 7.71
 3 -10 -14 51.3 8.27
 3 -10 -14 65.86 10.11
 3 -10 -15 -0.06 2.59
 3 -10 -15 -2.35 2.93
 3 -10 -15 -0.48 2.58
 3 -10 -15 0.81 3.01
 3 -10 -15 1.74 3.54
 3 -10 -15 -4.25 3.78
 3 -10 -16 -3.05 3.2
 3 -10 -16 0.32 2.49
 3 -10 -16 -8.36 3.15
 3 -10 -16 0.25 2.5
 3 -10 -16 -5.14 3.42
 3 -9 25 2.76 2.09
 3 -9 25 -2.16 1.89
 -3 9 -25 0.5 2.03
 3 -9 25 -2.14 2.09
 3 -9 25 1.18 1.66
 3 -9 24 62.44 7.25
 3 -9 24 59.8 7.21
 3 -9 24 47.06 5.86
 -3 9 -24 77.17 8.55
 3 -9 24 39.48 6
 3 -9 23 287.57 16.47
 3 -9 23 296.61 17.42
 3 -9 23 259.73 14.78
 -3 9 -23 336.36 19.06
 3 -9 23 304.05 17
 3 -9 23 279.1 15.64
 3 -9 22 2.5 3.2
 3 -9 22 5.44 3.59
 3 -9 22 9.37 4.07
 3 -9 22 4.1 2.8
 3 -9 21 24.2 6.38
 3 -9 21 35.37 7.03
 3 -9 21 30.94 6.5
 3 -9 21 40.4 7.72
 3 -9 20 242.61 18.01
 3 -9 20 243.49 18.94
 3 -9 20 242.81 17.63
 3 -9 19 131.27 13.83
 3 -9 19 128.98 13.85
 3 -9 18 1.31 3.07
 3 -9 18 5.37 3.61
 3 -9 18 -0.73 2.59
 3 -9 18 2.81 3.23
 3 -9 17 -0.01 3.01
 3 -9 17 -0.15 2.54
 3 -9 17 -1.28 3.08
 3 -9 17 0.58 2.41
 3 -9 16 203.27 17.57
 3 -9 16 200.85 17.13
 3 -9 16 205.92 17.31
 3 -9 15 282.98 20.66
 3 -9 15 303.72 20.53
 3 -9 15 254.11 18.98
 3 -9 14 369.64 21.88
 3 -9 14 264.83 18.83
 3 -9 13 19.25 5.74
 3 -9 13 19.42 5.36
 3 -9 12 1373.08 38.83
 3 -9 12 970.08 33.33
 3 -9 11 577.94 24.07
 3 -9 11 447.27 21.73
 3 -9 10 109.48 10.14
 3 -9 10 92.51 9.7
 3 -9 9 31.09 5.61
 3 -9 9 40.21 5.99
 3 -9 8 60.46 7.61
 3 -9 8 67.55 7.46
 3 -9 7 33.89 5.18
 3 -9 7 31.15 5.46
 3 -9 6 124.81 9.93
 3 -9 6 129.08 10.79
 3 -9 5 315.58 15.59
 3 -9 5 315.52 20.91
 3 -9 5 321.31 16.64
 3 -9 4 552.26 20.4
 3 -9 4 548.1 29.61
 3 -9 4 561.73 20.63
 3 -9 3 67.32 11.96
 3 -9 3 66.34 6.75
 3 -9 3 71.58 7.48
 3 -9 2 469.56 34.23
 3 -9 2 417.47 17.42
 3 -9 1 198.6 25.04
 3 -9 1 231.71 13.16
 3 -9 0 47.2 14.31
 3 -9 0 73.11 7.31
 3 -9 -1 49.47 14.7
 -3 9 1 40.97 6.69
 3 -9 -1 41.48 5.6
 3 -9 -2 219.53 27.26
 -3 9 2 151.9 12.73
 3 -9 -3 1252.11 59.67
 -3 9 3 925.23 32.15
 3 -9 -4 12.26 7.97
 -3 9 4 5 4.16
 -3 9 5 438.96 23.1
 3 -9 -5 482.28 33.15
 3 -9 -6 161.91 18.34
 -3 9 6 130.71 13.36
 3 -9 -7 262.6 22.3
 -3 9 7 206.04 17.13
 3 -9 -8 76.12 9.64
 3 -9 -8 93.47 13.35
 -3 9 8 65.33 9.67
 3 -9 -8 95.29 15.12
 3 -9 -9 65.64 9.45
 3 -9 -9 68.98 9.1
 3 -9 -9 70.36 11.39
 3 -9 -9 74.56 12.46
 -3 9 9 60.87 9.97
 3 -9 -9 57.29 10.14
 3 -9 -9 70.07 12.63
 3 -9 -10 332.5 21.06
 3 -9 -10 276.03 21.44
 3 -9 -10 294.26 24.08
 3 -9 -10 245.56 17.56
 3 -9 -10 285.91 21.7
 -3 9 10 250.16 20.88
 3 -9 -10 305.8 25.16
 3 -9 -11 323.87 22.54
 3 -9 -11 344.36 21.42
 3 -9 -11 470.54 29.31
 -3 9 11 443.08 27.68
 3 -9 -11 430.74 22.36
 3 -9 -11 423.37 28.48
 3 -9 -12 17.91 6.68
 3 -9 -12 21.26 6.55
 3 -9 -12 34.41 7.51
 3 -9 -12 33.72 9.16
 3 -9 -12 41.98 9.27
 3 -9 -13 56.3 8.91
 3 -9 -13 69.9 9.16
 3 -9 -13 74.04 11.46
 3 -9 -13 43.53 7.65
 3 -9 -13 41.07 8.04
 3 -9 -13 78.24 12.64
 3 -9 -13 38.64 8.1
 3 -9 -14 77.63 10.88
 3 -9 -14 89.24 10.7
 3 -9 -14 89.55 12.43
 3 -9 -14 89.1 12.3
 3 -9 -14 82.57 9.85
 3 -9 -14 49.4 9.02
 3 -9 -14 67.25 9.59
 3 -9 -15 27.74 7.01
 3 -9 -15 45.38 7.62
 3 -9 -15 28.97 5.96
 3 -9 -15 40.97 6.7
 3 -9 -15 46.57 8.75
 3 -9 -15 15.42 4.34
 3 -9 -15 53.82 9.5
 3 -9 -16 11.67 4.1
 3 -9 -16 8.22 3.48
 3 -9 -16 5.53 2.98
 3 -9 -16 10.85 4.4
 3 -9 -16 6.87 3.92
 3 -9 -16 12.53 5.36
 3 -9 -17 3.44 3.05
 3 -9 -17 4 2.65
 3 -9 -17 5.76 3.14
 3 -9 -17 3.71 2.31
 3 -9 -17 9.23 4.78
 3 -9 -18 22.02 4.38
 3 -9 -18 23.94 4.73
 3 -9 -18 35.5 7.16
 3 -9 -18 8.88 2.57
 3 -9 -18 13.28 3.47
 3 -8 25 -0.67 1.51
 3 -8 25 1.08 1.72
 3 -8 25 -2.63 2.17
 -3 8 -25 2.66 2.37
 3 -8 25 -2.38 2.63
 3 -8 24 8.95 3.26
 3 -8 24 11.76 3.56
 -3 8 -24 19.96 5.39
 3 -8 23 46.05 6.88
 3 -8 23 37.38 6.62
 3 -8 22 9.29 4.44
 3 -8 22 12.83 4.51
 3 -8 22 4.04 3.63
 3 -8 21 228.64 17.82
 3 -8 21 225.61 17.04
 3 -8 21 216.2 16.77
 3 -8 20 36.16 7.29
 3 -8 20 37.41 7.57
 3 -8 19 9.14 4.46
 3 -8 19 7.2 3.43
 3 -8 18 4.09 3.64
 3 -8 18 1.16 2.35
 3 -8 18 -0.35 3.42
 3 -8 18 -0.1 2.15
 3 -8 17 21.45 5.9
 3 -8 17 34.04 7.29
 3 -8 17 26.53 6.66
 3 -8 17 25.66 6.14
 3 -8 16 84.65 11.23
 3 -8 16 78.36 10.78
 3 -8 16 72.67 10.54
 3 -8 16 86.64 11.57
 3 -8 15 196.12 16.73
 3 -8 15 178.69 16.58
 3 -8 14 340.51 21.12
 3 -8 14 219.33 18.23
 3 -8 13 373.82 21.47
 3 -8 13 323.46 21.63
 3 -8 12 259.5 17.06
 3 -8 12 188.67 15.55
 3 -8 11 3.39 3.18
 3 -8 11 2.06 2.39
 3 -8 10 396.81 20.44
 3 -8 10 499.37 21.25
 3 -8 9 62.58 7.28
 3 -8 9 58.73 7.68
 3 -8 8 38.62 5.49
 3 -8 8 34.09 5.75
 3 -8 7 32.52 5.47
 3 -8 7 36.42 5.32
 3 -8 6 807.65 23.86
 3 -8 6 799.51 26.06
 3 -8 5 7.57 3.85
 3 -8 5 5.83 3.29
 3 -8 5 4.3 2.41
 3 -8 4 2292.38 56.86
 3 -8 4 2380.51 39.57
 3 -8 3 8.89 5.25
 3 -8 3 13.27 3.19
 3 -8 3 15.03 3.37
 3 -8 2 568.76 18.8
 3 -8 2 578.28 34.65
 3 -8 2 572.53 18.02
 3 -8 1 269.58 26.51
 3 -8 1 260.53 11.67
 3 -8 1 279.03 13.26
 3 -8 0 63.96 6.33
 3 -8 0 59.54 14.55
 3 -8 0 60.82 5.51
 3 -8 -1 81.94 17.74
 3 -8 -1 72.05 6.63
 -3 8 2 377.56 18.3
 3 -8 -2 341.95 14.52
 3 -8 -3 138.97 20.87
 -3 8 3 76.3 8.74
 -3 8 4 381.51 19.54
 3 -8 -4 513.4 35.4
 3 -8 -5 127.05 16.55
 -3 8 5 97.29 10.06
 3 -8 -6 -1.43 3.42
 -3 8 6 1.09 2.07
 3 -8 -7 2.17 3.67
 -3 8 7 -2.42 3.96
 3 -8 -8 52.45 9.38
 -3 8 8 42.7 7.12
 3 -8 -9 -1.23 3.08
 -3 8 9 1.21 2.88
 3 -8 -10 13.49 4.3
 3 -8 -10 14.35 6.17
 3 -8 -10 14.93 6.67
 3 -8 -10 5.94 3.15
 3 -8 -10 16.79 5.62
 -3 8 10 9.1 4.75
 3 -8 -10 15.77 6.92
 3 -8 -11 0.76 2.98
 3 -8 -11 8.3 3.96
 3 -8 -11 3.52 4.49
 3 -8 -11 10.73 5.09
 -3 8 11 16.87 6.2
 3 -8 -11 9.01 3.97
 3 -8 -11 2.51 4.22
 3 -8 -12 200.76 15.29
 -3 8 12 174.95 16.83
 3 -8 -12 221.57 19.62
 3 -8 -12 183.73 18.07
 3 -8 -12 187.08 19.22
 3 -8 -12 199.56 16.58
 3 -8 -13 211.82 16.98
 3 -8 -13 228.32 16.85
 3 -8 -13 251.91 20.34
 3 -8 -13 169.54 17.05
 3 -8 -13 252.53 21.19
 3 -8 -13 193.26 15.74
 3 -8 -14 115.97 14.07
 3 -8 -14 109.04 12.44
 3 -8 -14 85.44 10.16
 3 -8 -14 77.7 11.95
 3 -8 -14 78.73 11.16
 3 -8 -14 95.79 12.88
 3 -8 -14 93.21 11.35
 3 -8 -15 60.34 8.49
 3 -8 -15 76.8 11.25
 3 -8 -15 32.31 7.22
 3 -8 -15 38.3 9.07
 3 -8 -15 42.65 7.51
 3 -8 -15 75.72 10.78
 3 -8 -15 61.24 9
 3 -8 -16 2.24 2.61
 3 -8 -16 0.7 2.52
 3 -8 -16 -2.54 3.96
 3 -8 -16 -0.74 2.96
 3 -8 -16 5.76 3.89
 3 -8 -16 1.34 4.14
 3 -8 -17 7.4 5.85
 3 -8 -17 1.56 2.38
 3 -8 -17 1.03 2.19
 3 -8 -17 -0.43 3.31
 3 -8 -17 -0.43 2.52
 3 -8 -18 2.33 4.27
 3 -8 -18 1.06 2.16
 3 -8 -18 2.83 2.26
 3 -8 -18 1.04 2.57
 3 -8 -18 -2.68 2.75
 3 -8 -19 4.07 4.65
 3 -8 -19 0.84 2.18
 3 -8 -19 2.62 2.38
 3 -7 25 -0.62 1.67
 3 -7 25 -3.7 2.75
 -3 7 -25 2.42 2.64
 -3 7 -25 -0.93 1.61
 3 -7 24 7.41 2.87
 -3 7 -24 4.08 2.79
 3 -7 24 2.46 2.41
 3 -7 23 100.12 10.08
 3 -7 23 91.83 10.18
 -3 7 -23 69.99 8.23
 3 -7 22 371.56 20.92
 -3 7 -22 357.48 19.05
 3 -7 22 383.35 21.56
 3 -7 21 10.96 4.19
 -3 7 -21 5.36 3.23
 3 -7 21 8.96 3.74
 -3 7 -20 30.43 6.28
 3 -7 20 20.22 5.94
 3 -7 20 20.45 5.73
 3 -7 19 211.27 17.21
 3 -7 19 256.51 18.48
 3 -7 19 270.29 19.7
 3 -7 19 223.42 17.96
 3 -7 18 172.19 15.47
 3 -7 18 204.41 17.36
 3 -7 18 227.77 17.78
 3 -7 18 184.36 16.45
 3 -7 17 31.15 7.24
 3 -7 17 37.59 7.97
 3 -7 17 27.71 6.36
 3 -7 17 28.82 7.48
 3 -7 17 31.01 7.02
 3 -7 16 16.08 5.36
 3 -7 16 13.84 4.7
 3 -7 16 14.45 4.37
 3 -7 15 92.96 12.34
 3 -7 15 91.32 12.23
 3 -7 15 105.94 12.3
 3 -7 14 106.38 12.05
 3 -7 14 105.75 13.42
 3 -7 14 121.07 13.79
 3 -7 13 340.44 20.54
 3 -7 13 306.4 21.36
 3 -7 12 42.16 7.03
 3 -7 12 26.41 7.13
 3 -7 12 32.87 7.36
 3 -7 11 1138.61 34.2
 3 -7 11 1217.48 41.1
 3 -7 10 593.21 23.3
 3 -7 10 498.19 23.8
 3 -7 9 925.25 27.45
 3 -7 9 1086.04 37.48
 3 -7 8 378.51 16.8
 3 -7 8 303.22 16.84
 3 -7 7 7.94 3.16
 3 -7 7 10.15 2.86
 3 -7 6 41.35 5.16
 3 -7 6 34.43 5.43
 3 -7 5 52.55 5.74
 3 -7 5 67.07 8.48
 3 -7 5 53.5 6.13
 3 -7 4 738.66 29.08
 3 -7 4 720.22 21.61
 3 -7 3 138.48 8.83
 3 -7 3 146.7 13.94
 3 -7 3 156.76 9.54
 3 -7 2 54.55 5.44
 3 -7 2 51.59 5.27
 3 -7 2 53.41 9.65
 3 -7 1 520.12 31.05
 3 -7 1 514.47 15.32
 3 -7 1 521.79 16.04
 3 -7 0 730.65 39.9
 3 -7 0 775.21 18.18
 3 -7 0 763.66 19.35
 3 -7 -1 271.94 25.52
 3 -7 -1 294.09 11.25
 3 -7 -1 305.47 12.21
 3 -7 -2 18.54 8.17
 3 -7 -2 12.85 2.49
 3 -7 -2 14.09 2.77
 3 -7 -3 546.02 35.55
 -3 7 3 414.91 17.97
 3 -7 -4 2393.01 69.55
 -3 7 4 1898.61 38.79
 3 -7 -5 77.11 13
 -3 7 5 35.68 6.82
 3 -7 -6 877.87 37.91
 -3 7 6 744.26 26.12
 3 -7 -7 26.56 6.84
 -3 7 7 10.09 4.26
 3 -7 -8 241.82 18.16
 -3 7 8 205.71 15.06
 -3 7 9 142.74 13.1
 3 -7 -9 161.41 14.61
 3 -7 -10 52.78 8.17
 -3 7 10 45.66 8.06
 3 -7 -11 277.68 18.28
 -3 7 11 229.7 18.69
 -3 7 12 501.18 27.52
 3 -7 -12 553.92 24.74
 3 -7 -12 571.66 30
 3 -7 -12 437.04 29.45
 3 -7 -12 569.73 31.96
 3 -7 -12 452.12 24
 3 -7 -13 20.38 6.4
 3 -7 -13 52.77 12.17
 3 -7 -13 42.05 8.05
 3 -7 -13 24.14 6.22
 -3 7 13 21.04 7.35
 3 -7 -13 41.44 7.91
 3 -7 -13 32.54 8.81
 3 -7 -14 11.24 6.91
 3 -7 -14 1.35 3.54
 3 -7 -14 4.51 3.12
 3 -7 -14 8.73 4.02
 -3 7 14 14.54 6
 3 -7 -14 10.65 5.35
 3 -7 -14 -0.18 2.93
 3 -7 -15 76.12 12.13
 3 -7 -15 63.51 9.26
 3 -7 -15 66.76 10.48
 3 -7 -15 61.23 8.76
 3 -7 -15 68.24 10.96
 3 -7 -15 35.76 7.8
 3 -7 -15 62.75 9.95
 3 -7 -15 53.71 8.82
 3 -7 -16 0.24 3.68
 3 -7 -16 9.47 4.34
 3 -7 -16 13.08 3.68
 3 -7 -16 10.29 4.75
 3 -7 -16 20.79 6.78
 3 -7 -16 0.47 2.88
 3 -7 -16 15.66 6.53
 3 -7 -17 11.93 4.28
 3 -7 -17 9.94 3.5
 3 -7 -17 17.69 5.68
 3 -7 -17 15.2 4.98
 3 -7 -17 18.65 7.79
 3 -7 -17 10.71 4.3
 3 -7 -18 -0.98 2.45
 3 -7 -18 -0.74 2.48
 3 -7 -18 2.33 2.84
 3 -7 -18 1.69 3.08
 3 -7 -18 -0.53 2.41
 3 -7 -18 -0.16 4.88
 3 -7 -19 14.91 4.28
 3 -7 -19 13.91 4.04
 3 -7 -19 8.47 3.18
 3 -7 -19 6.34 2.58
 3 -7 -19 20.45 7.31
 3 -7 -19 9.81 3.79
 3 -7 -19 14.89 5.37
 3 -7 -20 -3.3 3.39
 3 -7 -20 -8.57 3.24
 3 -7 -20 14.47 5.2
 3 -7 -20 6.8 5.85
 3 -7 -20 5.85 2.9
 3 -6 25 0.78 1.96
 -3 6 -25 4.13 2.21
 3 -6 25 -2.03 2.64
 -3 6 -25 -1.69 2.64
 3 -6 24 0.55 2.15
 -3 6 -24 2.87 2.69
 3 -6 24 5.72 3.19
 -3 6 -23 2.21 2.66
 3 -6 23 2.34 2.86
 3 -6 23 4.84 2.89
 -3 6 -22 48.57 7.4
 3 -6 22 64.51 8.7
 3 -6 22 58.63 8.77
 3 -6 21 10.98 4.13
 -3 6 -21 8.73 4.01
 3 -6 21 10.97 3.71
 3 -6 20 267.62 18.5
 -3 6 -20 285.43 18.09
 3 -6 20 259.96 18.8
 -3 6 -19 26.61 6
 3 -6 19 17.56 5.58
 3 -6 19 16.24 5.01
 3 -6 19 18.73 5.63
 3 -6 19 13.08 4.94
 3 -6 19 16.11 5.47
 3 -6 18 17.42 5.3
 3 -6 18 28.86 6.59
 3 -6 18 17.32 5.13
 3 -6 18 23.53 6.15
 3 -6 18 22.11 6.2
 -3 6 -18 11.38 3.94
 3 -6 17 17.71 5.22
 3 -6 17 21.75 6.34
 3 -6 17 19.65 6.19
 3 -6 17 21.28 5.5
 3 -6 17 23.46 6.1
 3 -6 16 32.15 6.8
 3 -6 16 24.84 6.73
 3 -6 16 18.44 5.54
 3 -6 15 127.06 13.48
 3 -6 15 116.83 14.06
 3 -6 15 108.15 12.4
 3 -6 14 294.41 19.57
 3 -6 14 270.13 21.79
 3 -6 14 290.54 19.76
 3 -6 13 532.05 25.48
 3 -6 13 422.25 23.24
 3 -6 12 455.86 22.77
 3 -6 12 446.33 23.4
 3 -6 11 496.55 22.49
 3 -6 11 443.13 22.99
 3 -6 10 5.6 4.07
 3 -6 10 8.45 3.86
 3 -6 10 14.33 3.85
 3 -6 9 439.18 18.81
 3 -6 9 440.84 21.77
 3 -6 8 476.66 18.48
 3 -6 8 495.33 22.51
 3 -6 7 22.17 3.99
 3 -6 7 27.25 5.16
 3 -6 7 35.33 6.39
 3 -6 6 2.87 2.52
 3 -6 6 3.42 2.51
 3 -6 6 4.83 1.77
 3 -6 5 789.25 22.74
 3 -6 5 833.97 26.36
 3 -6 5 733.42 21.49
 3 -6 5 845.64 24.06
 3 -6 5 759.04 20.37
 3 -6 4 6.18 2.29
 3 -6 4 11.12 3.67
 3 -6 4 5.41 2.23
 3 -6 4 8.69 2.28
 3 -6 4 7.17 3.06
 3 -6 3 1736.9 39.46
 3 -6 3 1769 29.98
 3 -6 3 1688.58 27.99
 3 -6 2 8.43 1.91
 3 -6 2 5.74 2.76
 3 -6 2 8.32 2.28
 3 -6 2 9.38 2.15
 3 -6 1 27.16 6.04
 3 -6 1 27.24 3.35
 3 -6 1 24.21 3.29
 3 -6 0 233.53 9.49
 3 -6 0 247.58 9.8
 3 -6 -1 340.58 11.4
 3 -6 -1 376.37 12.13
 3 -6 -2 3.4 1.6
 3 -6 -2 6.74 4.83
 3 -6 -2 7.06 2
 3 -6 -3 58.99 10.28
 3 -6 -3 55.12 4.93
 -3 6 3 61.81 6.21
 3 -6 -4 120.61 13.85
 3 -6 -4 105.24 6.96
 -3 6 4 101.31 8.31
 3 -6 -5 7.88 4.37
 3 -6 -5 5.05 2.12
 -3 6 5 5.84 2.62
 3 -6 -6 266.74 18.67
 -3 6 6 244.83 13.92
 3 -6 -7 68.2 9.6
 -3 6 7 56.4 7.18
 3 -6 -8 34.22 6.59
 -3 6 8 26.37 4.96
 -3 6 9 20.19 4.62
 3 -6 -9 24.88 5.46
 3 -6 -10 2.01 2.54
 -3 6 10 1.39 2.27
 3 -6 -11 3.02 2.41
 -3 6 11 5.81 3.77
 -3 6 12 46.78 8.33
 3 -6 -13 353.58 20.86
 3 -6 -13 311.9 21.57
 3 -6 -13 295.81 18.73
 -3 6 13 274.38 19.54
 3 -6 -13 383 21.67
 3 -6 -14 309.37 19.73
 3 -6 -14 355.37 22.57
 -3 6 14 403.97 23.66
 3 -6 -14 425.51 26.71
 3 -6 -14 316.6 27.14
 3 -6 -14 270.67 18.76
 3 -6 -14 356.82 20.3
 -3 6 15 60.71 9.97
 3 -6 -15 113.83 17.25
 3 -6 -15 71.63 10.37
 3 -6 -15 75.62 10.77
 3 -6 -15 91.29 10.7
 3 -6 -15 94.73 11.53
 3 -6 -15 93.87 13.18
 3 -6 -15 87.49 10.2
 3 -6 -15 96.34 11.61
 3 -6 -16 65.67 9.16
 3 -6 -16 68.13 8.87
 3 -6 -16 80.62 13.51
 3 -6 -16 91.7 12.36
 3 -6 -16 39.12 7.81
 3 -6 -16 89.13 11.22
 3 -6 -16 56.42 8.33
 3 -6 -17 0.05 2.54
 3 -6 -17 -1.35 3.62
 3 -6 -17 -0.51 5.33
 3 -6 -17 1.83 3.21
 3 -6 -17 7.45 4.58
 3 -6 -17 3.28 2.16
 3 -6 -18 3.26 5.84
 3 -6 -18 1.17 2.48
 3 -6 -18 -1.87 2.62
 3 -6 -18 -4.8 2.94
 3 -6 -18 1.18 2.67
 3 -6 -18 0 2.72
 3 -6 -19 2.33 2.66
 3 -6 -19 2.36 2.81
 3 -6 -19 -2.35 2.59
 3 -6 -19 2.36 2.6
 3 -6 -19 0.62 2.89
 3 -6 -19 8.43 6.81
 3 -6 -19 4.16 2.84
 3 -6 -20 3.81 6.21
 3 -6 -20 1.31 2.42
 3 -6 -20 5.31 2.86
 3 -6 -20 3.03 2.36
 3 -6 -20 6.44 3.84
 3 -6 -21 86.01 7.92
 3 -6 -21 85.35 8.07
 3 -5 25 14.11 3.51
 -3 5 -25 13.55 3.84
 3 -5 25 14.53 4.38
 3 -5 25 14.74 3.55
 3 -5 24 1.37 2.22
 -3 5 -24 -0.66 2.11
 3 -5 24 2.14 2.27
 3 -5 24 -1.51 2.58
 -3 5 -23 3.43 2.39
 3 -5 23 9.58 3.39
 3 -5 23 8.52 3.83
 3 -5 23 8.44 3
 -3 5 -22 122.7 11.4
 3 -5 22 121.75 12.28
 3 -5 22 147.47 12.7
 3 -5 21 311.63 19.56
 -3 5 -21 353.46 19.67
 3 -5 21 325.15 20.46
 -3 5 -20 14.02 4.64
 3 -5 20 17.16 5.15
 3 -5 20 19.69 5.29
 -3 5 -19 2.11 2.86
 3 -5 19 0.71 2.23
 3 -5 19 2.75 2.76
 3 -5 19 2.31 2.84
 3 -5 19 0.52 2.55
 3 -5 18 209.34 16.32
 -3 5 -18 222.95 15.88
 3 -5 18 270.85 19.19
 3 -5 18 208.56 16.95
 3 -5 18 280.46 20.21
 3 -5 18 226.53 17.97
 3 -5 17 261.75 18.76
 3 -5 17 245.33 19.78
 3 -5 17 208.18 16.97
 3 -5 16 252.43 18.31
 3 -5 16 285.17 21.46
 3 -5 16 238.17 17.7
 3 -5 15 13.64 4.6
 3 -5 15 10.7 5.27
 3 -5 15 15.83 5.13
 3 -5 14 77.81 9.75
 3 -5 14 59.1 10.36
 3 -5 14 61.71 8.73
 3 -5 13 12.27 5.86
 3 -5 13 11.78 4.06
 3 -5 13 13.16 4.39
 3 -5 12 227.09 15.65
 3 -5 12 213.49 15.51
 3 -5 11 203.33 14.69
 3 -5 11 229.8 15.13
 3 -5 10 463.71 20.46
 3 -5 10 446.48 21.27
 3 -5 9 195.37 15.21
 3 -5 9 224.45 14.85
 3 -5 8 1367.13 34.87
 3 -5 8 1463.31 31.93
 3 -5 7 585.32 19.28
 3 -5 7 587.03 21.49
 3 -5 7 584.73 22.53
 -3 5 -6 128.69 21.24
 3 -5 6 119.03 8.22
 3 -5 6 112.71 8.67
 3 -5 6 121.49 9.96
 3 -5 6 111.07 8.62
 -3 5 -5 164.5 22.78
 3 -5 5 148.03 8.36
 3 -5 5 150.77 8.89
 3 -5 5 151.31 9.47
 3 -5 5 149.96 10.57
 3 -5 5 151.87 9.09
 3 -5 4 2.94 1.62
 3 -5 4 4.55 2.05
 3 -5 4 4.72 2.09
 3 -5 4 2.45 1.64
 3 -5 4 3.67 2.43
 -3 5 -4 2.87 2.95
 3 -5 3 2196.88 29.45
 3 -5 3 2296.88 36.92
 -3 5 -3 2209.2 81.02
 -3 5 -3 2228.12 69.88
 3 -5 3 2186.7 35.97
 3 -5 3 2274.27 29.69
 -3 5 -2 29.4 8.34
 3 -5 2 34.71 5.01
 3 -5 2 38.46 3.66
 -3 5 -2 37.64 8.47
 3 -5 2 33.1 3.74
 3 -5 2 29.65 4.17
 3 -5 2 35.44 3.48
 3 -5 1 312.01 9.98
 -3 5 -1 290.63 23.25
 3 -5 1 295.49 15.37
 -3 5 -1 305.52 27.63
 3 -5 1 299.58 10.68
 3 -5 1 309.03 9.71
 -3 5 0 122.63 15.08
 3 -5 0 139.2 7.16
 3 -5 0 142.53 11.3
 3 -5 0 137.22 6.34
 3 -5 0 139.53 6.5
 3 -5 -1 1139 18.87
 3 -5 -1 1127.59 48.29
 3 -5 -1 945.04 29.95
 3 -5 -1 1043.81 19.02
 -3 5 1 1023.3 44.87
 3 -5 -1 1042.1 16.98
 -3 5 2 772.05 40.79
 3 -5 -2 812.86 16.86
 3 -5 -2 863.59 16.77
 3 -5 -2 809.44 41.81
 3 -5 -2 784.7 14.83
 3 -5 -3 25.95 5.86
 3 -5 -3 30.56 3.49
 3 -5 -3 33.69 3.22
 3 -5 -4 740.79 28.04
 3 -5 -4 790.63 17.89
 -3 5 4 771 20.68
 3 -5 -4 729.3 16.07
 3 -5 -5 2584.45 33.88
 -3 5 5 2733.57 40.38
 3 -5 -5 2680.49 52.97
 3 -5 -6 29.81 4.64
 3 -5 -6 18.52 5.44
 3 -5 -7 493.58 22.08
 -3 5 7 501.59 18.79
 3 -5 -8 11.89 3.84
 -3 5 8 9.27 3.37
 3 -5 -9 32.73 5.8
 -3 5 9 30.2 5.53
 -3 5 10 185.74 13.95
 3 -5 -10 206.43 13.76
 3 -5 -11 118.15 10.35
 -3 5 11 114.7 11.33
 -3 5 12 219.21 16.19
 -3 5 13 250.81 17.58
 3 -5 -14 22.5 6.04
 -3 5 14 30.59 6.97
 3 -5 -14 22.36 5.89
 3 -5 -15 105.5 11.66
 3 -5 -15 80.7 11.05
 3 -5 -15 87 10.11
 3 -5 -15 99.93 11.59
 3 -5 -15 107.31 13.36
 3 -5 -15 57.76 9.24
 -3 5 15 77.72 10.52
 3 -5 -15 86.13 9.91
 3 -5 -16 110.82 11.87
 3 -5 -16 122.81 12.12
 3 -5 -16 152.3 19.29
 3 -5 -16 116.44 12.58
 -3 5 16 145.01 13.91
 3 -5 -16 162.55 16.04
 3 -5 -16 70.27 10.12
 3 -5 -16 98.6 11.35
 3 -5 -17 -1.72 2.48
 3 -5 -17 0.23 2.95
 3 -5 -17 0.19 2.48
 3 -5 -17 2.26 3.56
 3 -5 -17 -4.9 3.2
 3 -5 -17 2.07 3.05
 3 -5 -17 6.19 6.77
 3 -5 -18 21.19 8.43
 3 -5 -18 7.97 3.72
 3 -5 -18 5.32 2.51
 3 -5 -18 8.47 3.75
 3 -5 -18 12.81 5.01
 3 -5 -18 11.03 4.42
 3 -5 -19 6.18 3.49
 3 -5 -19 8.24 3.33
 3 -5 -19 10.98 3.83
 3 -5 -19 4.88 2.94
 3 -5 -19 13.47 6.94
 3 -5 -19 18.58 5.28
 3 -5 -19 8.74 3.55
 3 -5 -20 18.29 4.65
 3 -5 -20 15.37 4.77
 3 -5 -20 24.97 6.04
 3 -5 -20 25.36 7.97
 3 -5 -20 10.83 4.02
 3 -5 -21 1.88 2.37
 3 -5 -21 4.11 2.72
 3 -5 -21 5.65 5.79
 3 -5 -21 7.34 3.96
 3 -5 -21 11.64 4.15
 3 -5 -22 5.91 5.52
 3 -5 -22 6.26 2.72
 3 -5 -22 5.29 3.17
 3 -5 -22 8.6 3.38
 3 -4 25 3.22 2.21
 -3 4 -25 8.04 2.95
 3 -4 25 7.5 3.11
 3 -4 25 7.14 2.75
 3 -4 25 3.11 1.68
 3 -4 24 4.93 2.5
 3 -4 24 11.56 4.14
 -3 4 -24 8.72 3.71
 3 -4 24 6.13 2.19
 -3 4 -23 3.64 2.96
 3 -4 23 -2.02 2.54
 3 -4 23 0.31 2.24
 3 -4 22 21.61 5.48
 -3 4 -22 21.22 5.21
 3 -4 22 24.42 5.56
 3 -4 21 147.95 13.05
 -3 4 -21 171.42 13.97
 3 -4 21 162.73 14.32
 -3 4 -20 58.55 8.44
 3 -4 20 75.04 9.38
 3 -4 20 58.6 8.82
 3 -4 19 248.95 17.61
 -3 4 -19 314.27 18.8
 3 -4 19 263.92 19.27
 3 -4 19 302.14 19.9
 3 -4 19 255.73 18.63
 3 -4 18 12.91 4.72
 3 -4 18 15.83 4.82
 -3 4 -18 12.94 4.18
 3 -4 18 7.6 3.43
 3 -4 18 13.58 4.3
 3 -4 17 12.56 4.27
 3 -4 17 12.91 4.01
 3 -4 16 147.95 13.57
 3 -4 16 125.28 14.21
 3 -4 16 116.63 12.12
 3 -4 15 40.7 6.93
 3 -4 15 42.32 8.5
 3 -4 15 43.16 7.42
 3 -4 14 117.9 11.7
 3 -4 14 149.35 12.86
 3 -4 14 126.19 14.6
 3 -4 13 292.5 17.74
 3 -4 13 229.88 20.05
 3 -4 13 271.49 17.39
 3 -4 12 803.8 28.15
 3 -4 12 766.5 28.04
 3 -4 11 241.74 14.99
 3 -4 11 217.89 18.84
 3 -4 11 261.22 16.24
 3 -4 10 1024.96 29.29
 3 -4 10 967.34 30.08
 3 -4 9 50.51 6.35
 3 -4 9 63.11 8.9
 3 -4 9 64.56 7.87
 3 -4 8 135.02 9.56
 3 -4 8 127.13 10.85
 3 -4 8 118.61 10.21
 3 -4 7 546.42 17.97
 3 -4 7 532.62 19.66
 3 -4 7 513.82 19.51
 -3 4 -6 41 12.3
 3 -4 6 52.2 14.49
 3 -4 6 42.19 4.9
 3 -4 6 46.64 5.53
 3 -4 6 48.31 6.17
 3 -4 6 52.61 5.8
 -3 4 -5 31.47 9.58
 3 -4 5 22.78 3.4
 3 -4 5 27.53 3.44
 -3 4 -5 26.37 9.42
 3 -4 5 31.99 4.2
 3 -4 5 32.62 11.07
 3 -4 5 26.26 4.55
 3 -4 5 26.88 3.92
 3 -4 4 593.21 15.48
 -3 4 -4 665.19 38.48
 3 -4 4 640.49 16.65
 3 -4 4 701.42 44.64
 -3 4 -4 621.56 42.92
 3 -4 4 581.34 19.07
 3 -4 4 612.99 16.14
 3 -4 4 611.4 16.59
 3 -4 3 249.16 10.51
 3 -4 3 246.35 9.36
 -3 4 -3 202.44 25.3
 -3 4 -3 237.8 25.66
 3 -4 3 247.69 10.03
 -3 4 -3 257.88 21.09
 3 -4 3 241.57 11.65
 3 -4 3 248.28 9.54
 -3 4 -2 796.79 50.19
 3 -4 2 881.99 15.75
 3 -4 2 856.25 20.47
 -3 4 -2 902.42 35.79
 -3 4 -2 851.46 44.55
 3 -4 2 909.29 17.99
 3 -4 2 813.27 19.64
 3 -4 2 913.65 17
 -3 4 -1 73.96 15.68
 -3 4 -1 79.85 10.36
 3 -4 1 66.02 6.21
 -3 4 -1 77.74 12.75
 3 -4 1 73.13 4.96
 3 -4 1 62.26 5.13
 3 -4 1 84.84 4.92
 -3 4 0 21.83 6.82
 -3 4 0 14.14 8.11
 3 -4 0 14.88 3.54
 3 -4 0 20.16 2.67
 -3 4 0 14.33 4.52
 3 -4 0 18.84 2.32
 3 -4 -1 62.94 10.33
 -3 4 1 71.01 11.94
 -3 4 1 67.06 17.17
 3 -4 -1 66.75 4.71
 -3 4 1 62.72 9.74
 3 -4 -1 66.1 6.84
 3 -4 -1 66.32 4.34
 3 -4 -2 507.46 12.13
 3 -4 -2 521.14 12.88
 -3 4 2 478.56 28.52
 3 -4 -2 527.61 29.67
 3 -4 -2 522.61 11.27
 3 -4 -3 351.84 10.49
 3 -4 -3 364.84 11.2
 -3 4 3 347.07 26.23
 3 -4 -3 359.51 25.79
 3 -4 -4 142.17 7.04
 3 -4 -4 102.58 9.1
 3 -4 -4 151.54 17.6
 3 -4 -4 119.77 6.87
 -3 4 4 140.39 18.17
 -3 4 4 138.57 7.91
 -3 4 5 343.83 13.05
 3 -4 -5 326.77 16.26
 3 -4 -5 344.85 11.6
 3 -4 -5 343.15 11.49
 3 -4 -6 270.42 11.03
 3 -4 -6 272.61 15.16
 3 -4 -6 240.77 11.31
 -3 4 6 249.21 11.7
 3 -4 -7 1281.88 31.58
 3 -4 -7 1278.89 25
 -3 4 7 1331.62 28.78
 -3 4 8 114.68 9.26
 3 -4 -8 102.22 8.07
 3 -4 -8 114.33 9.73
 -3 4 9 74.02 7.79
 3 -4 -9 77.64 7.74
 3 -4 -9 74.1 7.09
 3 -4 -10 5.07 2.3
 -3 4 10 6.63 2.86
 3 -4 -10 11.86 3.31
 3 -4 -11 27.14 5.11
 3 -4 -11 33.56 5.14
 -3 4 11 33.45 5.9
 -3 4 12 3.37 3.16
 -3 4 13 168.8 13.68
 -3 4 14 379.47 21.12
 3 -4 -15 420.52 23.18
 -3 4 15 467.71 23.73
 3 -4 -16 91.92 10.84
 3 -4 -16 97.65 11.21
 3 -4 -16 73.34 9.19
 3 -4 -16 76.1 10.19
 3 -4 -16 80 9.07
 -3 4 16 66.16 9.37
 3 -4 -16 82.78 11.74
 3 -4 -16 61.42 9.46
 3 -4 -17 63.83 12.99
 3 -4 -17 45.18 7.15
 3 -4 -17 39.41 7.51
 3 -4 -17 45.08 7.81
 -3 4 17 69.46 9.27
 3 -4 -17 38.23 7.07
 3 -4 -17 60.4 9.99
 3 -4 -17 26.47 6.21
 3 -4 -18 13.68 7.11
 3 -4 -18 8.33 3.73
 3 -4 -18 7.69 3.54
 3 -4 -18 9.9 4.38
 3 -4 -18 12.59 4.78
 3 -4 -18 10.93 4.48
 3 -4 -18 11.02 4.73
 3 -4 -19 3.98 5.97
 3 -4 -19 -1.21 2.96
 3 -4 -19 0.82 2.78
 3 -4 -19 4.54 3.55
 3 -4 -19 1.85 2.27
 3 -4 -19 -0.08 2.52
 3 -4 -19 2.92 3.19
 3 -4 -20 5.02 4.68
 3 -4 -20 -0.36 2.51
 3 -4 -20 1.04 2.52
 3 -4 -20 -0.75 3.39
 3 -4 -20 3.48 2.79
 3 -4 -21 0.68 2.64
 3 -4 -21 0.39 2.41
 3 -4 -21 0.22 2.53
 3 -4 -21 1.35 2.61
 3 -4 -21 4.66 4.66
 3 -4 -22 73.07 9.2
 3 -4 -22 65.2 7.66
 3 -4 -22 65.3 7.67
 3 -4 -22 80.62 11.09
 3 -4 -23 5.43 2.9
 3 -4 -23 -1.02 3.03
 3 -4 -23 2.15 2.5
 3 -4 -23 6.69 3.34
 3 -4 -23 6.56 4.51
 -3 3 -25 11.64 3.29
 3 -3 25 16.82 3.88
 3 -3 25 9.2 3.26
 3 -3 25 16.5 3.63
 3 -3 25 10.95 2.48
 3 -3 24 23.74 4.75
 -3 3 -24 26.06 5.23
 3 -3 24 28.74 5.64
 3 -3 24 29.21 4.72
 3 -3 23 0.42 1.72
 -3 3 -23 1.7 2.44
 3 -3 23 2.12 2.83
 -3 3 -22 9.35 3.72
 3 -3 22 11.27 4.32
 3 -3 22 7.44 3.03
 3 -3 21 70.02 8.72
 -3 3 -21 63.5 8.41
 3 -3 21 68.8 9.12
 3 -3 20 90.51 10.23
 -3 3 -20 110.39 11.1
 3 -3 20 99.29 11.26
 3 -3 19 25.89 7.02
 -3 3 -19 18.88 4.96
 3 -3 19 28.91 6.17
 3 -3 19 26.39 6.09
 3 -3 18 17.5 6.03
 -3 3 -18 14.7 4.02
 3 -3 18 27.79 6
 -3 3 -17 212.07 15.13
 3 -3 17 222.83 16.41
 3 -3 17 222.26 19.5
 3 -3 17 196.85 15.69
 3 -3 17 199.41 17.84
 3 -3 16 251.9 17.03
 3 -3 16 205.3 15.97
 3 -3 15 432.99 21.85
 3 -3 15 390.39 21.36
 3 -3 14 177.9 13.8
 3 -3 14 187.63 16.84
 3 -3 14 154.09 13.66
 3 -3 13 47.01 6.96
 3 -3 13 41.84 8.29
 3 -3 13 40.07 6.83
 3 -3 12 222.51 14.45
 3 -3 12 233.33 15.59
 3 -3 11 427.77 24.03
 3 -3 11 440.69 19.36
 3 -3 10 453.21 23.21
 3 -3 10 463.34 19.05
 3 -3 10 517.09 21.54
 3 -3 9 452.34 21.3
 3 -3 9 453.4 19.71
 3 -3 8 8.39 3.02
 3 -3 8 5.77 2.71
 3 -3 8 10.13 2.63
 3 -3 7 865.49 25.01
 3 -3 7 820.67 53.63
 3 -3 7 905.66 22.22
 3 -3 7 959.59 24.89
 3 -3 7 898.48 26.18
 -3 3 -7 936.44 57.19
 3 -3 6 1375.09 68.52
 3 -3 6 1280.7 24.61
 3 -3 6 1413.49 27.42
 3 -3 6 1319.47 30.71
 3 -3 6 1382.31 28.17
 -3 3 -6 1474.32 67.4
 3 -3 5 836.03 17.45
 3 -3 5 799.94 18.82
 3 -3 5 837.82 51.97
 3 -3 5 766.43 18.12
 3 -3 5 714.65 21.95
 3 -3 5 787.67 19.54
 -3 3 -5 835.21 47.42
 -3 3 -4 303.93 31.83
 3 -3 4 322.16 28.79
 3 -3 4 290.68 10.64
 3 -3 4 331.45 32.8
 3 -3 4 299.39 11.06
 3 -3 4 299.12 10.86
 -3 3 -4 307.94 27.55
 3 -3 4 274.16 13.22
 3 -3 4 314.21 10.76
 -3 3 -3 31.69 9.23
 -3 3 -3 27.28 9.21
 3 -3 3 34.26 3.64
 3 -3 3 36.02 4.92
 3 -3 3 36.5 3.77
 -3 3 -3 28.06 6.17
 3 -3 3 37.48 3.96
 3 -3 2 3478.23 37.76
 -3 3 -2 3535.73 58.44
 3 -3 2 3739.22 34.37
 -3 3 -2 3460.31 85.22
 -3 3 -2 3274.94 94.8
 3 -3 2 3616.22 42.44
 3 -3 2 3631.91 33.57
 3 -3 1 73.25 5.79
 -3 3 -1 85.13 12.33
 -3 3 -1 95.17 9.05
 3 -3 1 77.18 4.91
 3 -3 1 77.47 4.72
 -3 3 -1 74.05 13.88
 -3 3 0 443.76 34.95
 3 -3 0 458.18 14.91
 -3 3 0 491.49 28.08
 3 -3 0 483.23 11.92
 3 -3 0 483.07 11.44
 -3 3 0 488.54 21.2
 -3 3 1 9.42 3.52
 -3 3 1 7.85 5.47
 3 -3 -1 8.66 2.55
 -3 3 1 11.68 4.41
 3 -3 -1 9.53 1.82
 3 -3 -1 9.52 3.71
 3 -3 -1 8.44 1.7
 3 -3 -2 387.14 14.79
 3 -3 -2 418.76 11.1
 3 -3 -2 416.48 11.34
 -3 3 2 357.11 21.64
 3 -3 -2 391.41 21.88
 -3 3 2 362.52 34.53
 3 -3 -3 628.59 14.35
 3 -3 -3 687.05 30.77
 -3 3 3 652.91 32.32
 3 -3 -3 663.21 14.54
 3 -3 -4 29.87 4.73
 3 -3 -4 21.14 2.98
 -3 3 4 21.86 3.12
 -3 3 4 18.22 6.16
 3 -3 -4 22.36 6.02
 3 -3 -4 22.92 3.06
 3 -3 -5 1398.46 52.11
 -3 3 5 1424.09 24.69
 -3 3 5 1334.81 56.93
 3 -3 -5 1332.04 29.28
 3 -3 -5 1495.06 23.09
 3 -3 -5 1443.1 23.69
 3 -3 -6 2453.65 74.4
 3 -3 -6 2160.97 37.55
 -3 3 6 2347.25 81.82
 3 -3 -6 2213.94 29.59
 -3 3 6 2541.41 34.34
 3 -3 -6 2273.47 31.47
 3 -3 -7 6.4 2.59
 3 -3 -7 7.82 3.06
 -3 3 7 3.05 1.85
 3 -3 -8 2.94 1.91
 3 -3 -8 4.99 2.47
 -3 3 8 1.2 1.48
 3 -3 -9 46.61 5.92
 3 -3 -9 50.12 5.87
 -3 3 9 44.78 5.75
 3 -3 -10 11.57 3.2
 3 -3 -10 13.81 3.76
 -3 3 10 8.94 3.28
 -3 3 11 156.76 11.8
 3 -3 -11 146.63 11.99
 -3 3 12 124.41 10.98
 3 -3 -12 107.05 10.8
 -3 3 13 319.66 18.03
 3 -3 -13 267.12 17.35
 3 -3 -14 57.95 8.32
 -3 3 14 62.64 8.33
 3 -3 -15 25.42 5.5
 -3 3 15 31.79 6.25
 3 -3 -16 382.46 21.1
 -3 3 16 363.57 20.49
 3 -3 -16 330.95 20.46
 3 -3 -16 422.98 25.11
 3 -3 -16 272.1 18.14
 3 -3 -16 321.76 19.35
 3 -3 -16 378.85 21.25
 3 -3 -16 373.33 19.59
 3 -3 -17 254.61 19.38
 3 -3 -17 164.35 14.01
 3 -3 -17 211.61 16.03
 3 -3 -17 170.42 12.91
 3 -3 -17 234.88 15.57
 -3 3 17 266.25 17.78
 3 -3 -17 164.77 14.31
 3 -3 -17 255.22 24.61
 3 -3 -18 4.64 5.23
 3 -3 -18 -2.48 3.95
 3 -3 -18 0.58 2.49
 3 -3 -18 -1.15 3.01
 3 -3 -18 3.95 3.91
 3 -3 -18 -0.78 2.48
 -3 3 18 -0.68 1.89
 3 -3 -18 -2.14 3.27
 3 -3 -19 17.5 8.06
 3 -3 -19 15.2 4.61
 3 -3 -19 10.31 4.33
 3 -3 -19 17.44 5.72
 3 -3 -19 12.68 4.77
 3 -3 -20 3.28 3.02
 3 -3 -20 3.3 3.01
 3 -3 -20 3.04 2.96
 3 -3 -20 4.59 3.99
 3 -3 -20 2.79 2.69
 3 -3 -21 10.29 5.45
 3 -3 -21 8.25 3.48
 3 -3 -21 7.44 3.61
 3 -3 -21 7.02 4.06
 3 -3 -22 33.92 7.21
 3 -3 -22 26.09 5.42
 3 -3 -22 31.71 5.88
 3 -3 -22 27.06 6.62
 3 -3 -23 6.27 3.46
 3 -3 -23 3.27 2.83
 3 -3 -23 8.85 3.58
 3 -3 -23 2.22 3.54
 3 -3 -23 6.29 3.3
 3 -3 -24 186.52 11.04
 3 -3 -24 186.05 12.56
 3 -3 -24 205.98 11.98
 3 -2 24 4.12 2.14
 -3 2 -24 1.3 2.26
 3 -2 24 4.58 2.69
 3 -2 23 11.44 3.57
 -3 2 -23 10.73 3.42
 3 -2 23 13.06 4.1
 -3 2 -22 16.6 4.77
 3 -2 22 10.67 4.27
 3 -2 22 9.82 3.39
 3 -2 21 50.68 7.28
 -3 2 -21 45.85 7.36
 3 -2 20 234.05 19.62
 -3 2 -20 222.61 15.61
 3 -2 19 67.89 10.89
 -3 2 -19 54.03 7.82
 3 -2 18 299.51 22.4
 -3 2 -18 318.96 18.79
 3 -2 18 295.7 18.79
 3 -2 18 252.96 17.88
 3 -2 17 9.49 4.42
 -3 2 -17 12.5 3.97
 3 -2 17 19.34 6.4
 3 -2 17 15.86 4.78
 3 -2 17 18.64 4.87
 3 -2 16 9.51 3.54
 3 -2 16 7.84 3.86
 3 -2 16 5.12 2.6
 3 -2 15 117.84 12.83
 3 -2 15 95.61 10.82
 3 -2 14 184.36 14.69
 3 -2 14 210.79 16.98
 3 -2 13 32.53 6.67
 3 -2 13 21.35 5.11
 3 -2 12 90.13 10.47
 3 -2 12 106.28 10.55
 3 -2 11 624.86 25.81
 3 -2 11 614.83 25.26
 3 -2 10 54.29 7.29
 3 -2 10 73.87 8.53
 3 -2 10 85.43 9.04
 3 -2 9 799.09 25.1
 3 -2 9 810.72 26.19
 3 -2 8 43.89 5.77
 3 -2 8 54.02 6.2
 3 -2 8 56.86 6.96
 3 -2 7 27.56 4.62
 3 -2 7 33.57 4.39
 -3 2 -7 32.69 9.41
 3 -2 7 35.21 5.36
 3 -2 7 24.02 8.97
 -3 2 -6 234.01 25.79
 -3 2 -6 268.57 25.09
 3 -2 6 218 25.5
 3 -2 6 249.06 10.63
 3 -2 6 229.38 11.52
 3 -2 6 245.54 13.14
 3 -2 5 382.45 11.75
 -3 2 -5 357.96 26.97
 3 -2 5 399.08 12.49
 3 -2 5 396.86 16.07
 3 -2 5 387.95 13.66
 3 -2 5 388 32.88
 -3 2 -5 372.29 29.86
 3 -2 4 540.77 41.3
 3 -2 4 524.13 13.81
 3 -2 4 524.02 13.4
 3 -2 4 499.73 17.38
 3 -2 4 529.47 14.7
 -3 2 -4 477.43 30.92
 -3 2 -3 767.81 48.79
 3 -2 3 816.28 36.17
 3 -2 3 691.99 14.65
 3 -2 3 768.5 47.15
 3 -2 3 673.59 15.92
 -3 2 -3 710.37 34.45
 3 -2 3 636.86 18.94
 3 -2 3 675.47 15.48
 3 -2 2 1393.1 23.08
 3 -2 2 1416.77 20.19
 -3 2 -2 1407.82 26.96
 -3 2 -2 1333.78 60.75
 -3 2 -2 1350.7 45.02
 3 -2 2 1355.43 20.59
 3 -2 2 1403.54 61.44
 -3 2 -1 61.53 12.58
 3 -2 1 68.88 5.39
 3 -2 1 71.62 13.75
 3 -2 1 67.93 4.49
 -3 2 -1 63.3 9.77
 3 -2 1 71 4.56
 -3 2 -1 61.79 4.88
 -3 2 0 17.37 5.07
 3 -2 0 25.22 3.62
 -3 2 0 15.16 6.39
 3 -2 0 26.19 2.85
 -3 2 0 15.71 2.64
 3 -2 0 19.04 2.56
 3 -2 -1 153.43 6.61
 3 -2 -1 169.07 8.91
 3 -2 -1 137.84 9.7
 -3 2 1 136.97 12.67
 -3 2 1 128.53 9.55
 3 -2 -1 152.99 6.57
 -3 2 1 124.85 16.71
 -3 2 2 106.2 15.52
 3 -2 -2 105.71 5.68
 3 -2 -2 107.9 7.29
 -3 2 2 113.67 10.99
 3 -2 -2 108.13 5.55
 3 -2 -2 122.89 9.9
 -3 2 3 73.61 13.37
 3 -2 -3 87.51 5.83
 3 -2 -3 90.47 7.07
 -3 2 3 78.19 10.76
 3 -2 -3 83.83 5.19
 3 -2 -3 75.46 8.77
 -3 2 4 1078.18 52.43
 3 -2 -4 1097.93 24.55
 3 -2 -4 1083.15 36.88
 -3 2 4 1039.23 44.43
 3 -2 -4 1057.95 18.76
 -3 2 4 1077.52 18.35
 3 -2 -4 1176.39 20.76
 3 -2 -5 8.76 2.42
 3 -2 -5 12.16 3.08
 -3 2 5 13.66 2.34
 3 -2 -5 8.1 3.83
 3 -2 -5 11.96 2.85
 3 -2 -6 699.27 16.55
 -3 2 6 737.13 17.5
 3 -2 -6 688.54 19.88
 3 -2 -6 679.12 17.62
 3 -2 -6 745.04 38.71
 3 -2 -7 278.76 12.47
 -3 2 7 262.79 11.62
 3 -2 -7 238.56 24.41
 3 -2 -8 1348.08 28
 -3 2 8 1344.63 27.5
 -3 2 9 85.27 7.61
 3 -2 -9 109.52 8.27
 3 -2 -9 98.13 9.03
 3 -2 -10 186.52 13.18
 3 -2 -10 216.89 11.35
 -3 2 10 193.46 12.09
 -3 2 11 112.39 9.77
 3 -2 -11 91.05 10
 3 -2 -12 7.63 4
 -3 2 12 8.59 3.19
 3 -2 -13 0.48 2.44
 -3 2 13 0.58 1.53
 3 -2 -14 81.86 10.8
 -3 2 14 97.95 9.85
 3 -2 -15 480.67 26.22
 -3 2 15 480.42 22.24
 3 -2 -16 314.07 20.87
 -3 2 16 326.43 18.88
 3 -2 -17 19.71 4.95
 3 -2 -17 24.15 5.72
 3 -2 -17 25.74 6.34
 3 -2 -17 26.9 6.71
 3 -2 -17 15.8 4.25
 3 -2 -17 13.43 3.91
 3 -2 -17 17.41 5.16
 3 -2 -17 23.8 5.54
 -3 2 17 25.66 5.61
 3 -2 -18 -1.79 4.96
 3 -2 -18 -1.94 3.27
 3 -2 -18 0.36 2.22
 3 -2 -18 -1.64 2.95
 3 -2 -18 -0.03 2.45
 3 -2 -18 -0.14 2.89
 -3 2 18 -1.38 2.57
 3 -2 -19 31.4 8.15
 3 -2 -19 19.92 5.8
 3 -2 -19 18.31 4.77
 3 -2 -19 16.96 4.97
 3 -2 -19 22.15 5.64
 -3 2 19 21.3 5.06
 3 -2 -20 4.47 4.41
 3 -2 -20 0.8 2.8
 3 -2 -20 1.51 2.62
 3 -2 -20 -0.18 2.49
 3 -2 -20 1.29 2.5
 3 -2 -21 3.28 3.36
 3 -2 -21 0.89 2.38
 3 -2 -21 -0.53 2.29
 3 -2 -21 3.78 3.04
 3 -2 -22 7.76 4.58
 3 -2 -22 1.76 3.22
 3 -2 -22 0.72 2.33
 3 -2 -22 3.33 3.43
 3 -2 -23 56.31 7.7
 3 -2 -23 60.86 7.62
 3 -2 -23 52.75 7.36
 3 -2 -23 51.89 7.07
 3 -2 -23 54.6 8
 3 -2 -24 9.52 3.77
 3 -2 -24 16.61 4.36
 3 -2 -24 9.42 3.99
 -3 2 24 14.43 4.04
 -3 2 24 10.75 3.41
 3 -1 24 22.55 4.15
 -3 1 -24 26.77 4.74
 3 -1 24 26.53 5.09
 3 -1 23 35.37 5.48
 -3 1 -23 29.18 5.46
 3 -1 23 31.48 5.76
 -3 1 -22 9.06 3.84
 3 -1 22 9.29 4.1
 3 -1 22 8.62 3.28
 -3 1 -21 3.89 2.86
 3 -1 20 91.47 12.65
 -3 1 -20 86.84 10.29
 3 -1 19 30.64 7.54
 -3 1 -19 26.57 6.04
 3 -1 18 66.35 9.81
 3 -1 18 61.73 10.72
 -3 1 -18 64.95 8.7
 3 -1 18 55.5 8.37
 3 -1 18 62.73 8.8
 3 -1 18 65.85 11.31
 3 -1 17 50.51 9.16
 3 -1 17 82.62 10.86
 3 -1 17 57.7 10.44
 3 -1 17 67.42 9.42
 3 -1 16 261.65 20.19
 3 -1 16 248.09 21.07
 3 -1 16 260.18 18.99
 3 -1 16 227.19 17.24
 3 -1 15 149.89 14.36
 3 -1 15 119.02 12.11
 3 -1 14 464.04 25.02
 3 -1 14 390.45 21.32
 3 -1 13 634.51 29.03
 3 -1 13 538.22 24.62
 3 -1 12 328.84 20.55
 3 -1 12 318.86 18.57
 3 -1 11 290.97 18.67
 3 -1 11 316.53 17.63
 3 -1 10 197.04 14.72
 3 -1 10 252.42 15.27
 3 -1 9 779.85 26.95
 3 -1 9 1003.17 29.73
 3 -1 8 498.46 15.99
 3 -1 8 531 20.57
 3 -1 7 6.32 3.01
 3 -1 7 3.52 2.22
 3 -1 7 6.59 1.81
 3 -1 7 7.7 3.37
 3 -1 6 176.46 8.22
 3 -1 6 141.37 19.58
 3 -1 6 132.23 9.14
 3 -1 6 164.23 10.07
 3 -1 6 168.43 10.91
 3 -1 6 156.49 8.19
 -3 1 -5 1638.69 48.76
 3 -1 5 1838.85 24.54
 3 -1 5 1875.9 30.56
 3 -1 5 1767.15 33.29
 3 -1 5 1734.75 24.92
 3 -1 5 1538.17 29.33
 3 -1 4 791.78 41.39
 3 -1 4 704.11 16.79
 3 -1 4 777.05 15.26
 -3 1 -4 711.82 26.73
 3 -1 4 747.11 20.81
 3 -1 4 781.08 18.33
 3 -1 4 753.1 14.79
 3 -1 4 753.27 48.43
 3 -1 3 376.94 32.99
 3 -1 3 329.1 11.23
 3 -1 3 371.79 22.88
 3 -1 3 351.65 9.81
 -3 1 -3 315.13 13.34
 3 -1 3 317.81 13.05
 3 -1 3 344.59 11.34
 3 -1 2 232.01 9.7
 3 -1 2 219.5 24.41
 3 -1 2 234.15 7.8
 -3 1 -2 211.36 15.33
 3 -1 2 215.18 10.36
 3 -1 2 244.01 8.94
 3 -1 1 3596.66 38.44
 3 -1 1 3729.24 30.47
 3 -1 1 3745.17 96.71
 -3 1 -1 3334.05 49.79
 3 -1 1 3644.84 32.82
 3 -1 0 73.02 12.64
 -3 1 0 69.61 13.12
 3 -1 0 58.37 3.84
 -3 1 0 66.96 6.75
 3 -1 0 62.27 5.14
 3 -1 0 57.58 4.05
 -3 1 1 257.94 24
 3 -1 -1 244.9 10.59
 3 -1 -1 233.54 8.56
 -3 1 1 211.42 12.88
 3 -1 -1 238.86 7.91
 -3 1 2 244.71 21.99
 3 -1 -2 244.49 10.61
 3 -1 -2 224.49 7.92
 3 -1 -2 217.17 9.13
 3 -1 -2 237.8 8.91
 3 -1 -3 106.63 7.62
 3 -1 -3 103.58 6.18
 -3 1 3 82.25 12.85
 3 -1 -3 69.67 6.9
 3 -1 -3 99.72 5.58
 -3 1 4 794.04 37.75
 3 -1 -4 800.16 19.94
 3 -1 -4 772.72 28.15
 3 -1 -4 755.93 15.59
 3 -1 -4 847.16 18.4
 3 -1 -5 130.53 7.35
 -3 1 5 136.88 15.84
 3 -1 -5 138.65 8.59
 -3 1 5 129.92 6.26
 3 -1 -5 123.18 8.16
 3 -1 -5 123.18 13.49
 3 -1 -5 138.37 8.19
 3 -1 -6 1358.88 26.26
 -3 1 6 1433.69 52.68
 3 -1 -6 1334.94 27.71
 3 -1 -6 1419.22 27.43
 -3 1 6 1365.19 22.38
 3 -1 -6 1356.09 50.85
 3 -1 -7 710.16 19.99
 3 -1 -7 799.33 20.73
 -3 1 7 752.12 18.27
 3 -1 -7 825 44.4
 -3 1 7 827.32 50.22
 3 -1 -8 21.88 4.17
 3 -1 -8 25.59 4.03
 -3 1 8 23.93 3.71
 3 -1 -8 15.58 6.77
 3 -1 -9 36.53 5.87
 3 -1 -9 42.79 5.11
 -3 1 9 37.77 4.94
 -3 1 10 62.64 6.5
 3 -1 -10 44.76 6.86
 3 -1 -10 59.63 5.92
 3 -1 -11 29.25 6.37
 -3 1 11 32.35 4.87
 3 -1 -12 55.46 9.74
 -3 1 12 78.33 7.95
 -3 1 13 142.44 11.03
 3 -1 -13 108.62 14.35
 3 -1 -14 472.91 29.12
 -3 1 14 535.88 21.85
 3 -1 -15 0.59 3.33
 -3 1 15 1.43 2
 3 -1 -16 69.45 11.24
 -3 1 16 72.09 8.57
 3 -1 -17 594.75 31.52
 -3 1 17 542.3 24.32
 3 -1 -17 524.42 27.35
 3 -1 -18 229.2 16.57
 -3 1 18 403.75 21.15
 3 -1 -18 229.3 15.59
 3 -1 -18 325.14 21.49
 3 -1 -18 239 16.68
 3 -1 -18 416.29 25.69
 3 -1 -18 306.52 17.83
 3 -1 -19 11.14 4.8
 3 -1 -19 0.93 2.87
 3 -1 -19 6.68 3.62
 3 -1 -19 6.86 3.46
 3 -1 -19 3.01 2.91
 3 -1 -19 3.73 2.68
 3 -1 -19 5.4 2.66
 3 -1 -20 -0.89 2.7
 3 -1 -20 2.56 3.15
 3 -1 -20 -0.72 3.01
 3 -1 -21 0.03 2.43
 3 -1 -21 1.86 2.77
 3 -1 -21 2.78 2.96
 3 -1 -22 29.45 5.83
 3 -1 -22 28.23 6.15
 3 -1 -22 22.58 5.54
 3 -1 -22 38.34 7.3
 3 -1 -23 44.4 7.24
 -3 1 23 33.26 6.51
 3 -1 -23 46.28 7
 3 -1 -23 37.96 6.88
 3 -1 -23 34.72 6.89
 -3 1 24 4.87 2.84
 3 -1 -24 7.57 4.26
 -3 1 24 5.6 3.05
 3 -1 -24 4.37 3.45
 3 -1 -24 1.8 2.76
 3 -1 -25 197.71 11.77
 3 -1 -25 179.19 11.96
 3 -1 -25 195.31 12.33
 -3 1 25 163.94 10.61
 -3 1 25 191.35 11.73
 -3 0 -23 2.52 2.58
 3 0 23 3.12 2.37
 3 0 23 3.86 2.01
 3 0 22 15.37 3.93
 -3 0 -22 18.86 4.69
 -3 0 -22 16.67 3.66
 -3 0 -21 27.41 5.63
 -3 0 -21 25.19 4.76
 -3 0 -20 57.93 8.38
 3 0 20 49.3 9.28
 -3 0 -20 71.64 7.88
 3 0 19 175.31 17.11
 -3 0 -19 179.27 14.54
 -3 0 -19 144.32 11.66
 3 0 18 86.2 11.94
 -3 0 -18 96.18 9.69
 3 0 18 94.91 13.32
 3 0 17 215.4 19.09
 3 0 17 180.03 15.25
 3 0 17 190.8 16.6
 -3 0 -17 180.92 13.54
 3 0 17 212.13 19.38
 3 0 16 8.86 4.23
 3 0 16 16.35 6.3
 3 0 16 8.4 3.94
 -3 0 -16 6.1 2.81
 3 0 16 9.72 5.11
 3 0 16 7.58 3.43
 3 0 15 8.94 3.75
 3 0 15 7.19 3.28
 3 0 14 100.88 11.21
 3 0 14 123.57 13.12
 3 0 13 177.42 15.53
 3 0 13 145.34 13.33
 3 0 12 10.2 4.37
 3 0 12 6.76 3.17
 3 0 11 10.36 4.15
 3 0 11 12.03 3.88
 3 0 10 464.8 23.92
 3 0 10 507.3 21.9
 3 0 9 70.44 8.94
 3 0 9 88.16 8.86
 3 0 8 410.14 20.14
 3 0 8 557.79 21.3
 3 0 7 6.02 2.17
 3 0 7 5 2.38
 3 0 7 3.4 1.97
 3 0 6 27.92 4.56
 3 0 6 30.92 4.87
 3 0 6 34.92 5.14
 3 0 6 39.14 4.34
 3 0 5 11.68 1.87
 3 0 5 13.02 2.43
 3 0 5 9.33 2.62
 3 0 5 11.92 3.16
 3 0 5 15.22 3.18
 3 0 4 538.72 13.64
 3 0 4 513.24 11.41
 3 0 4 493.14 29.78
 3 0 4 532.81 15.66
 3 0 4 507.22 17.2
 -3 0 -4 501.76 21.91
 3 0 3 1160.08 38.86
 3 0 3 1106.85 16.28
 3 0 3 1134.21 18.44
 -3 0 -3 1128.77 26.5
 3 0 3 1151.46 24.65
 3 0 3 1125.8 21.27
 3 0 2 395.89 33.21
 3 0 2 394.4 10.26
 3 0 2 356.04 11.03
 3 0 2 406.16 9.64
 3 0 2 392.86 13.78
 3 0 2 416.15 11.98
 3 0 1 1925.65 21.21
 3 0 1 1897.24 28.47
 3 0 1 1944.62 70.24
 3 0 1 1931.35 29.47
 3 0 1 2042.84 25.37
 3 0 1 1971.37 22.3
 3 0 0 29.3 3.84
 3 0 0 36.91 9.36
 3 0 0 30.11 2.78
 3 0 0 32.38 2.88
 3 0 0 31.38 3.68
 3 0 0 32.35 3.22
 3 0 -1 435.26 10.59
 3 0 -1 433.82 10.63
 3 0 -1 455.43 11.77
 3 0 -2 14.85 2.22
 3 0 -2 16.4 3.07
 3 0 -2 11.98 2.42
 3 0 -2 13.25 2.11
 3 0 -3 173.74 7.28
 3 0 -3 187.41 9.64
 3 0 -3 169.57 7.86
 3 0 -3 188.96 10.35
 -3 0 3 209.13 13.99
 3 0 -3 197.33 8.82
 3 0 -4 103.19 6.73
 3 0 -4 129.73 8.27
 3 0 -4 125.7 7.57
 -3 0 4 131.19 14.84
 3 0 -4 119.98 6.65
 3 0 -4 102.85 10.56
 -3 0 4 106.7 12.81
 3 0 -5 868.99 21.15
 3 0 -5 772.99 34.54
 -3 0 5 779.31 39.52
 3 0 -5 765.1 19.79
 3 0 -5 866.11 20.97
 3 0 -6 16.64 4.16
 3 0 -6 10.82 3.44
 -3 0 6 4.55 4.56
 3 0 -6 15.97 3.63
 3 0 -6 6.59 4.81
 3 0 -7 779.79 21.93
 3 0 -7 818.39 20.63
 3 0 -7 758.52 21.86
 3 0 -7 807.35 43.94
 3 0 -8 447.94 18.42
 3 0 -8 558.19 20.32
 3 0 -8 507.43 16.69
 3 0 -8 390.27 32.99
 -3 0 8 470.91 39.86
 3 0 -9 971.31 27.87
 3 0 -9 1021.93 23.28
 -3 0 9 1002.18 22.7
 3 0 -10 42.98 7.69
 -3 0 10 46.64 5.49
 3 0 -10 50.13 5.46
 3 0 -11 74.63 10.6
 -3 0 11 112.44 8.47
 3 0 -12 70.33 11.26
 -3 0 12 119.64 9.2
 -3 0 13 6.19 2.34
 3 0 -13 3.65 4.16
 3 0 -14 12.42 7.28
 -3 0 14 8.08 2.91
 3 0 -15 30.72 8.68
 3 0 -16 544.27 33.94
 3 0 -17 122.29 13.39
 3 0 -17 131.06 16.09
 3 0 -18 29.18 7.05
 3 0 -18 41.46 9.38
 3 0 -18 22.13 5.09
 3 0 -18 20.63 5.55
 3 0 -18 21.81 5.26
 3 0 -18 25.82 6.28
 3 0 -18 15.05 5.16
 3 0 -19 21.31 6.56
 3 0 -19 13.94 4.43
 3 0 -19 9.57 4.59
 3 0 -19 11.76 4.47
 3 0 -19 9.5 4.15
 3 0 -19 8.52 4.46
 3 0 -20 2.35 2.66
 3 0 -20 3.53 3.69
 3 0 -20 0.6 2.44
 3 0 -20 4.55 3.17
 3 0 -21 3.45 2.99
 3 0 -21 2.47 3.21
 3 0 -21 3.44 2.61
 3 0 -21 4.26 2.96
 3 0 -22 8.95 4.04
 3 0 -22 9.54 3.85
 3 0 -22 9.15 3.8
 3 0 -22 8.32 4.01
 -3 0 23 9.63 3.84
 3 0 -23 16.13 5
 -3 0 23 11.45 4.38
 3 0 -23 9.06 4.33
 3 0 -23 6.62 3.52
 -3 0 24 35.7 6.51
 3 0 -24 48.18 7.2
 3 0 -24 43.55 6.93
 -3 0 24 42.19 6.71
 3 0 -24 31.24 5.73
 -3 0 25 70.99 7.54
 3 0 -25 68.04 8.01
 -3 0 25 59.31 7.12
 3 0 -25 60.24 7.5
 3 0 -25 70.05 7.72
 -3 -1 -23 22.27 4.46
 3 1 23 12.55 3.25
 -3 -1 -23 15.75 3
 3 1 23 17.04 3.79
 -3 -1 -22 21.28 4.62
 3 1 22 14.2 3.8
 -3 -1 -22 12.6 3.07
 -3 -1 -21 15.29 4.59
 -3 -1 -21 10.34 3.11
 3 1 20 20.39 6.02
 -3 -1 -20 24.86 5.87
 -3 -1 -20 24.27 4.67
 3 1 19 120.14 14.05
 -3 -1 -19 128.67 12.18
 -3 -1 -19 105.57 10.13
 3 1 18 17.51 6.61
 -3 -1 -18 33.76 6.08
 3 1 17 111.27 14.11
 3 1 17 104.99 12.75
 3 1 17 120.09 15.22
 -3 -1 -17 85.86 9.81
 3 1 16 99.1 12.81
 3 1 16 88.27 12.94
 -3 -1 -16 105.09 10.73
 3 1 16 109.9 14.28
 3 1 16 122.71 12.79
 3 1 15 151.71 15.01
 -3 -1 -15 137.37 12.26
 3 1 15 149.49 16.65
 3 1 15 145.53 16.85
 3 1 15 137.11 13.58
 3 1 15 155.38 16.07
 3 1 14 73.56 10.39
 3 1 14 59.27 8.64
 3 1 13 281.92 19.93
 3 1 13 240.6 17.05
 3 1 12 899.8 35.25
 3 1 12 799.85 30.13
 3 1 11 606.94 28.79
 3 1 11 547.75 24.42
 3 1 10 214.86 17.02
 3 1 10 187.37 13.69
 3 1 9 216.68 14.45
 3 1 9 230.7 17.27
 3 1 8 1148.36 31.3
 3 1 8 1190.52 28.71
 3 1 7 272.06 14.73
 3 1 7 279.61 13.04
 3 1 6 1.81 2.98
 3 1 6 0.83 1.94
 3 1 6 2.31 1.64
 3 1 6 3.73 2.43
 3 1 5 9.22 2.19
 3 1 5 10.03 2.89
 3 1 5 9.09 3.03
 3 1 5 8.91 2.63
 3 1 4 536.13 16.7
 3 1 4 548.03 18.32
 3 1 3 1111.58 22.02
 3 1 3 1133.39 25.2
 3 1 2 13.69 2.42
 3 1 2 12.99 2.46
 3 1 2 10.84 6.28
 3 1 2 13 2.95
 3 1 1 1074.75 18.61
 3 1 1 1019.78 22.23
 3 1 1 1030.06 18.84
 3 1 0 2235.44 76.76
 3 1 0 2323.29 27.46
 3 1 0 2286.92 27.08
 3 1 -1 54.92 11.71
 3 1 -1 51.29 3.69
 3 1 -1 50.89 4.12
 3 1 -1 45.02 3.83
 3 1 -2 10.69 2.14
 3 1 -2 14.53 3.16
 3 1 -2 18.95 2.8
 3 1 -2 11.34 2.15
 3 1 -2 14.38 2.39
 3 1 -3 102.25 6.42
 3 1 -3 114.87 13.78
 3 1 -3 113.79 8.08
 3 1 -3 119.22 6.92
 3 1 -3 101.78 8.66
 3 1 -4 14.54 2.61
 3 1 -4 18.47 3.21
 3 1 -4 17.82 5.16
 -3 -1 4 21.54 4.48
 3 1 -4 17.91 3.19
 3 1 -5 422.33 15.21
 -3 -1 5 393 23.98
 3 1 -5 435.35 15.68
 3 1 -5 376.62 13.66
 3 1 -6 311.18 14.07
 3 1 -6 264.5 12.25
 3 1 -6 299.27 12.9
 -3 -1 6 280.22 24.02
 3 1 -7 2807.97 42.77
 3 1 -7 2898.96 45.22
 3 1 -8 614.8 18.17
 3 1 -8 589.78 20.1
 3 1 -8 545.6 20.67
 3 1 -9 81.91 8.74
 3 1 -9 107.73 7.66
 3 1 -9 102.65 9.17
 3 1 -10 655.01 24.57
 3 1 -10 570.91 17.6
 3 1 -11 152.76 14.76
 3 1 -11 237.23 15.61
 3 1 -12 5.81 5.33
 3 1 -12 8.24 3.76
 3 1 -13 -0.47 2.89
 3 1 -13 -0.84 5.54
 3 1 -14 89.08 11.38
 3 1 -14 68.05 15.02
 3 1 -15 401.09 31.83
 3 1 -15 432.35 24.38
 3 1 -16 28.47 7.68
 3 1 -16 37.45 12
 3 1 -17 94.4 15
 3 1 -17 68.2 10.02
 3 1 -18 863.69 41.93
 3 1 -18 750.89 29.32
 3 1 -18 737.16 32.88
 3 1 -18 765.46 35.26
 3 1 -18 663.09 27.3
 3 1 -18 727.27 29.28
 3 1 -18 626.98 29.98
 3 1 -18 676.13 27.49
 3 1 -19 334.51 21.58
 3 1 -19 275.1 17.77
 3 1 -19 340.13 19.92
 3 1 -19 288.9 21.34
 3 1 -19 313.36 18.81
 3 1 -19 287.39 18.88
 3 1 -20 37.7 7.86
 3 1 -20 21.34 5.13
 3 1 -20 33.46 6.83
 3 1 -20 26.93 6.74
 3 1 -20 29.94 6.36
 3 1 -20 24.38 6.24
 3 1 -20 23.2 5.91
 3 1 -20 40.33 8.91
 3 1 -21 6.29 3.51
 3 1 -21 4.99 4.15
 3 1 -21 2.9 2.72
 3 1 -21 6.02 3.47
 3 1 -21 -1.32 4.38
 -3 -1 21 5.57 3.23
 -3 -1 22 0.31 2.23
 3 1 -22 3.45 3.4
 3 1 -22 0.39 2.78
 3 1 -22 3.43 3.33
 3 1 -22 2.6 2.94
 -3 -1 22 -0.98 3.04
 -3 -1 23 7.92 3.65
 3 1 -23 8.54 4.05
 -3 -1 23 6.09 3.39
 3 1 -23 4.21 3.25
 3 1 -23 4.77 3.12
 3 1 -24 51.39 7.34
 -3 -1 24 51.02 7.56
 3 1 -24 50.99 7.66
 -3 -1 24 41.91 6.9
 3 1 -24 40.43 6.85
 -3 -1 25 2.24 2.38
 3 1 -25 6.23 3.6
 -3 -1 25 4.05 2.6
 3 1 -25 2.67 2.81
 3 1 -25 3.44 2.88
 -3 -1 26 118.12 9.08
 -3 -1 26 103.18 8.14
 3 1 -26 118.85 8.9
 3 1 -26 132.18 9.65
 -3 -2 -22 1.98 2.41
 -3 -2 -22 1.29 1.35
 3 2 22 2.73 1.91
 -3 -2 -21 12.95 3.96
 -3 -2 -21 8.91 3.04
 3 2 20 27.46 6.54
 -3 -2 -20 26.64 5.68
 -3 -2 -20 25.23 5.02
 3 2 19 31.17 6.81
 -3 -2 -19 48.93 7.6
 -3 -2 -19 46.59 6.79
 3 2 18 111.04 13.68
 -3 -2 -18 101 10.22
 -3 -2 -17 33.31 6.09
 3 2 17 32.22 8.74
 3 2 17 26.7 7.48
 3 2 16 53.5 10.08
 -3 -2 -16 40.5 6.79
 3 2 16 47.53 9.45
 3 2 16 50.83 10.73
 3 2 15 1.22 2.8
 3 2 15 4.59 3.89
 -3 -2 -15 7.14 3.71
 -3 -2 -15 2.18 2.2
 3 2 15 4.8 3.2
 3 2 15 1.42 3.99
 3 2 15 4.69 3.31
 3 2 14 1.15 3.33
 -3 -2 -14 5.26 2.79
 3 2 14 4.77 2.96
 3 2 14 3.56 2.91
 3 2 14 6.58 3.17
 3 2 14 8.14 4.7
 -3 -2 -14 4.28 2.98
 3 2 13 9.27 4.3
 3 2 13 10.76 3.59
 3 2 12 114.2 13.03
 3 2 12 89.23 10.48
 3 2 11 53.55 8.14
 3 2 11 60.04 9.58
 3 2 10 185.27 16.42
 3 2 10 135.71 12
 3 2 9 309.96 21.1
 3 2 9 278.63 16.76
 3 2 8 251.75 15.31
 3 2 8 245.92 13.89
 3 2 7 173.27 12.12
 3 2 7 193.66 11.7
 3 2 6 22.27 4.35
 3 2 6 24 4.02
 3 2 5 176.1 9.86
 3 2 5 180.69 12.58
 3 2 5 186.24 11.64
 3 2 4 9.21 2.55
 3 2 4 10.12 3.07
 3 2 4 10.23 2.91
 3 2 3 367.26 12.98
 3 2 3 320 12.95
 3 2 3 356.72 14.95
 3 2 2 1770.44 27.83
 3 2 2 1820.01 27.63
 3 2 1 493.41 13.93
 3 2 1 498.47 14.19
 3 2 0 1047.12 20.29
 3 2 0 1011.8 19.21
 3 2 -1 25.58 3.58
 3 2 -1 17.55 8.14
 3 2 -1 27.67 3.4
 3 2 -2 983.72 20.13
 3 2 -2 952.46 18.45
 3 2 -3 7.61 2.1
 3 2 -3 8.47 2.18
 3 2 -3 7.49 4.64
 3 2 -4 145.88 8.84
 3 2 -4 157.39 8.85
 3 2 -5 93.13 7.08
 3 2 -5 113.11 8.08
 3 2 -6 457.79 17.32
 3 2 -6 390.91 14.92
 3 2 -7 71.18 7.67
 3 2 -7 72.94 7.63
 3 2 -8 181.92 11.4
 3 2 -8 170.33 12.08
 3 2 -9 427.56 18.42
 3 2 -9 318.87 18.06
 3 2 -10 458.2 22.71
 3 2 -10 602.31 23.11
 3 2 -11 4.25 3.08
 3 2 -11 7.07 3.43
 3 2 -12 3.96 4.64
 3 2 -12 7.79 3.77
 3 2 -13 127.07 16.92
 3 2 -13 172.11 14.94
 3 2 -14 42.42 8.38
 3 2 -14 27.59 8.76
 3 2 -15 23.68 9.57
 3 2 -15 27.66 7.26
 3 2 -16 14.62 7.98
 3 2 -16 4.67 4.24
 3 2 -17 483.16 26.47
 3 2 -17 575.4 36.29
 3 2 -18 -2.32 3.07
 3 2 -18 1.91 3.89
 3 2 -18 -3.63 4.28
 3 2 -18 2.87 3.99
 3 2 -18 1.69 3.51
 3 2 -18 0.08 2.18
 -3 -2 18 3.79 3.56
 3 2 -18 13.89 5.25
 -3 -2 19 12.93 5.12
 3 2 -19 17.17 6.68
 3 2 -19 10.54 4.67
 3 2 -19 8.27 4.16
 3 2 -19 4.99 4.02
 3 2 -19 4.55 3.51
 3 2 -19 14.28 4.9
 3 2 -19 14.5 5.15
 -3 -2 19 5.87 3.27
 3 2 -20 69.5 10.29
 3 2 -20 51.31 7.97
 3 2 -20 61.34 8.89
 3 2 -20 48.69 8.85
 -3 -2 20 43.39 7.62
 3 2 -20 55.17 8.91
 -3 -2 20 60.72 9.34
 3 2 -20 61.77 9.06
 3 2 -20 86.42 12.66
 -3 -2 21 -2.29 2.99
 -3 -2 21 -3.33 3.88
 3 2 -21 -2.68 4.13
 3 2 -21 2.55 3.68
 3 2 -21 1.31 2.59
 3 2 -21 2.26 2.83
 3 2 -21 0.37 3.2
 -3 -2 22 4.66 2.68
 3 2 -22 3.06 3.55
 3 2 -22 3.92 2.63
 3 2 -22 4.01 3.47
 3 2 -22 3.05 3.09
 3 2 -22 3.83 2.93
 -3 -2 22 1.95 2.32
 -3 -2 23 2.37 2.63
 3 2 -23 1.32 2.95
 3 2 -23 3.41 3
 3 2 -23 4.55 3.09
 -3 -2 23 2.76 2.92
 -3 -2 24 18.72 4.85
 3 2 -24 24.94 5.55
 -3 -2 24 28.82 5.88
 3 2 -24 16.3 4.3
 3 2 -24 23.89 5.29
 -3 -2 25 13.5 3.94
 3 2 -25 17.5 4.27
 -3 -2 25 14.88 3.79
 3 2 -25 5.34 3
 3 2 -26 88.21 7.79
 3 2 -26 89.4 8.14
 -3 -2 26 89.73 8.01
 -3 -2 26 77.06 7.21
 -3 -3 -21 21.7 4.51
 -3 -3 -21 12.97 3.03
 3 3 21 17.17 4.22
 3 3 20 10.67 4.13
 -3 -3 -20 13.44 4.23
 -3 -3 -20 14.6 3.84
 3 3 19 68.1 10.04
 -3 -3 -19 74.3 8.98
 -3 -3 -19 83.73 8.69
 3 3 18 133.22 14.03
 -3 -3 -18 123.59 11.35
 3 3 17 27.26 7.24
 -3 -3 -17 45.37 7.18
 3 3 16 161.73 16.18
 -3 -3 -16 124.82 11.87
 3 3 16 171.85 18.52
 3 3 15 72.42 12.12
 -3 -3 -15 92.4 10.38
 3 3 15 69.84 10.68
 3 3 15 96.68 14.22
 -3 -3 -15 93.82 10.75
 3 3 14 109.33 13.66
 3 3 14 99.36 13.9
 -3 -3 -14 100.97 10.88
 3 3 14 120.93 16.06
 3 3 14 105.04 12.25
 -3 -3 -14 110.14 11.82
 3 3 13 76.03 12.25
 -3 -3 -13 81.6 9.74
 3 3 13 80.08 11.65
 3 3 13 80.36 13.74
 3 3 13 73.75 10.29
 -3 -3 -13 81.3 10.04
 3 3 12 112.32 12.22
 3 3 11 415.36 22.68
 3 3 10 602.64 26.36
 3 3 9 111.08 11.14
 3 3 9 135.67 11.77
 3 3 8 37.51 6.62
 3 3 8 44.72 6.55
 3 3 7 450.38 20.68
 3 3 7 499.33 20.15
 3 3 6 144.78 11.35
 3 3 6 139.28 10.12
 3 3 5 13.5 3.22
 3 3 5 10.7 3.45
 3 3 4 1.59 1.56
 3 3 4 1.22 2.06
 3 3 3 80.61 6.73
 3 3 3 73.1 7.46
 3 3 2 810.14 20.56
 3 3 1 205.44 10.24
 3 3 1 195.87 9.39
 3 3 0 2001.19 28.68
 3 3 0 2162.9 32.67
 3 3 -1 1176.93 21.36
 3 3 -1 1158.15 23.97
 3 3 -2 3.86 1.56
 3 3 -2 9.31 2.1
 3 3 -3 117.54 7
 3 3 -3 118.44 7.91
 3 3 -4 4.85 1.88
 3 3 -4 3.81 1.98
 3 3 -5 199.1 10.34
 3 3 -5 203.89 10.82
 3 3 -6 3.99 2.43
 3 3 -6 6.09 2.21
 3 3 -7 316.72 14.4
 3 3 -7 252.6 13.6
 3 3 -8 2558.66 42.74
 3 3 -8 2456.04 44.57
 3 3 -9 180.51 11.78
 3 3 -9 159.68 12.01
 3 3 -10 337.13 18.85
 3 3 -10 357.66 17.89
 3 3 -11 750.87 30.84
 3 3 -11 786.35 28.61
 3 3 -12 371.91 23.28
 3 3 -12 425.6 21.73
 3 3 -13 12.69 5.5
 3 3 -13 14.02 4.71
 3 3 -14 5.93 4.69
 3 3 -14 3.95 3.22
 3 3 -15 53.05 12.26
 3 3 -15 40.99 8.54
 3 3 -16 334.71 27.18
 3 3 -16 325 22.08
 3 3 -17 59.95 12.58
 3 3 -17 42.3 8.64
 -3 -3 18 17.64 5.95
 3 3 -18 28.66 6.95
 3 3 -18 34.7 9.01
 3 3 -18 13.51 5.39
 3 3 -18 15.9 5.34
 3 3 -18 17.44 5.07
 3 3 -18 23.86 6.08
 3 3 -18 14.41 5.63
 -3 -3 18 13.22 5.13
 3 3 -18 22.23 6.05
 3 3 -19 539.27 25.74
 3 3 -19 460.81 24.39
 -3 -3 19 450.08 26.08
 3 3 -19 454.91 26.04
 3 3 -19 456.95 26.28
 3 3 -19 541.29 31.89
 -3 -3 19 446.77 24.78
 3 3 -19 392.07 23.63
 3 3 -19 533.11 26.77
 3 3 -20 260.97 19.4
 3 3 -20 256.43 18.01
 3 3 -20 215.78 17.88
 3 3 -20 247.92 18.32
 -3 -3 20 259.31 19.23
 3 3 -20 250.64 18.59
 3 3 -20 235.36 16.85
 -3 -3 20 215.25 17.07
 3 3 -21 104.29 11.65
 -3 -3 21 96.08 11.29
 3 3 -21 121.45 13.05
 3 3 -21 110.07 11.7
 3 3 -21 100.47 11.53
 -3 -3 21 107.95 12.17
 -3 -3 22 22.97 5.51
 3 3 -22 14.92 4.95
 -3 -3 22 14.94 4.76
 3 3 -22 28.89 6.15
 3 3 -22 26.69 6.41
 3 3 -22 22.02 5.47
 3 3 -23 0.93 2.77
 -3 -3 23 2.34 2.87
 -3 -3 23 0.87 2.43
 3 3 -23 3.25 2.79
 3 3 -24 4.12 2.58
 -3 -3 24 -1.98 3.22
 -3 -3 24 5.19 2.76
 -3 -3 25 16.2 4.21
 3 3 -25 17.65 4.55
 3 3 -25 17.17 4.19
 -3 -3 25 16.39 4.02
 -3 -3 26 13.52 3.35
 -3 -3 26 20.7 3.83
 3 4 20 15.82 3.51
 -3 -4 -20 24.83 4.75
 -3 -4 -20 21.37 4.08
 3 4 19 34.53 6.78
 -3 -4 -19 39.16 6.5
 -3 -4 -19 32.23 5.49
 3 4 18 14.44 4.89
 -3 -4 -18 21.28 4.97
 3 4 17 24.13 6.4
 -3 -4 -17 17.58 5
 3 4 16 52.14 9.53
 -3 -4 -16 60.23 8.38
 3 4 15 -0.03 3.3
 3 4 15 4.9 4.05
 -3 -4 -15 2.49 1.72
 -3 -4 -15 -0.05 2.64
 3 4 15 4.35 4.55
 -3 -4 -15 5.97 3.66
 3 4 14 11.07 4.79
 3 4 14 22.45 7.56
 -3 -4 -14 8.91 3.53
 -3 -4 -14 15.73 4.99
 -3 -4 -14 18.1 5.35
 3 4 14 16.63 6.91
 3 4 13 8.43 5.12
 -3 -4 -13 5.69 3.11
 3 4 13 8.67 4.45
 -3 -4 -13 5.98 3.23
 3 4 13 7.17 3.55
 3 4 13 11.23 5.56
 -3 -4 -13 7.14 3.06
 3 4 12 32.72 7.98
 3 4 12 28.13 8.17
 -3 -4 -12 37.68 6.7
 -3 -4 -12 36.08 6.79
 3 4 12 42.59 10.52
 3 4 12 37.01 7.19
 -3 -4 -12 35.32 6.66
 -3 -4 -11 6.7 3.21
 3 4 11 4.47 3.78
 3 4 11 2.34 2.41
 3 4 11 7 3.5
 3 4 10 42.68 7.55
 3 4 9 678.29 28.42
 3 4 9 725.99 28.72
 3 4 8 288.7 18.01
 3 4 8 308.81 17.98
 3 4 7 593.02 25.06
 3 4 7 646.38 24.62
 3 4 6 309.06 17.73
 3 4 6 342.42 17.24
 3 4 5 15.02 3.84
 3 4 5 10.7 3.5
 3 4 4 63.84 6.98
 3 4 4 70.21 8.24
 3 4 3 62.7 6.6
 3 4 2 36 5.08
 3 4 1 1620.28 31.61
 3 4 0 394.93 15.49
 3 4 -1 563.63 18.39
 3 4 -2 25.7 4.6
 3 4 -3 324.77 14.03
 3 4 -4 0.88 1.81
 3 4 -4 1.22 1.05
 3 4 -5 38.89 4.64
 3 4 -5 40.41 5.53
 3 4 -6 222.47 11.21
 3 4 -6 230.18 12.27
 3 4 -7 24.27 4.15
 3 4 -7 27.85 4.68
 3 4 -8 12.69 3.68
 3 4 -8 9.52 3.35
 3 4 -9 11.91 3.68
 3 4 -9 12.57 3.94
 3 4 -10 700.07 25.32
 3 4 -10 706.91 25.83
 3 4 -11 85.01 9.28
 3 4 -11 78.32 9.35
 3 4 -12 36.49 6.89
 3 4 -12 30.5 6.61
 3 4 -13 2.89 4.11
 3 4 -13 6.99 3.74
 3 4 -14 121.38 14.48
 3 4 -14 121.06 12.99
 3 4 -15 122.82 13.39
 3 4 -15 111.7 14.57
 3 4 -16 131.97 14.43
 3 4 -16 132.61 16.2
 3 4 -17 47.78 9.09
 3 4 -17 67.91 12.4
 3 4 -18 307.76 21.78
 -3 -4 18 283.84 20.07
 3 4 -18 281.2 19.04
 -3 -4 18 294.47 21.41
 3 4 -18 341.48 21.64
 3 4 -18 328.97 21.64
 3 4 -18 272.74 19.66
 3 4 -18 336.01 25.34
 3 4 -18 370.75 26.08
 3 4 -19 37.15 7.88
 3 4 -19 50.48 9.21
 -3 -4 19 47.98 8.73
 3 4 -19 51.31 9.64
 3 4 -19 27.24 6.7
 3 4 -19 43.83 9.49
 3 4 -19 39.59 8.83
 3 4 -19 35.16 7.2
 -3 -4 19 36.33 7.79
 -3 -4 20 21.03 5.68
 3 4 -20 9.16 4.59
 3 4 -20 15.69 5.34
 -3 -4 20 10.62 4.64
 3 4 -20 23.6 6.46
 3 4 -20 12.31 4.54
 3 4 -21 64.06 9.49
 -3 -4 21 74.98 9.79
 3 4 -21 73.05 9.92
 -3 -4 21 72.28 10.06
 3 4 -21 76.14 10.36
 3 4 -22 14.76 5.23
 3 4 -22 22.75 5.57
 3 4 -22 21.11 5.43
 -3 -4 22 18.84 5.39
 -3 -4 22 20.12 5.45
 -3 -4 23 2.8 2.95
 -3 -4 23 0.57 2.05
 3 4 -23 -0.52 3.42
 3 4 -23 -3.29 3.65
 -3 -4 24 13 4.05
 -3 -4 24 9.29 3.51
 -3 -4 24 6.66 2.64
 3 4 -24 10.64 4.02
 -3 -4 25 20.1 4.37
 -3 -4 25 22.9 4.7
 3 4 -25 13.14 3.71
 -3 -4 26 6.58 2.34
 -3 -4 26 4.1 1.89
 -3 -5 -19 20.51 4.47
 -3 -5 -19 10.71 3.09
 3 5 18 130.74 12.05
 -3 -5 -18 150.21 11.88
 -3 -5 -18 147.53 11.15
 3 5 17 198.9 16.1
 -3 -5 -17 170.01 11.73
 -3 -5 -17 185.56 13.65
 3 5 16 51.01 8.97
 -3 -5 -16 53.96 7.24
 -3 -5 -16 60.67 7.74
 -3 -5 -16 72.92 8.89
 3 5 15 109.04 13.56
 -3 -5 -15 117.1 11.32
 -3 -5 -15 87.58 9.74
 -3 -5 -15 93.94 10.85
 -3 -5 -15 97.65 11.31
 3 5 14 84.32 12.02
 3 5 14 95.45 13.74
 -3 -5 -14 98.42 11.34
 -3 -5 -14 83.95 10.03
 3 5 14 121.26 16.18
 -3 -5 -14 96.03 11.38
 3 5 13 87.73 12.88
 3 5 13 90.08 13.84
 -3 -5 -13 83.23 10.67
 -3 -5 -13 81.34 10.02
 3 5 13 107.59 16.08
 -3 -5 -13 82.55 10.7
 -3 -5 -12 26.91 6.1
 -3 -5 -12 31.6 6.65
 3 5 12 28.75 8.26
 3 5 12 28.04 7.29
 3 5 12 36.45 10.02
 -3 -5 -12 34.22 6.74
 3 5 12 30.55 6.83
 3 5 11 81.62 12.95
 -3 -5 -11 72.49 9.32
 3 5 11 83.87 12.41
 -3 -5 -11 80.2 10.09
 3 5 11 109.32 17.15
 3 5 11 88.24 11.15
 -3 -5 -11 69.73 9.58
 3 5 10 228.98 20.03
 3 5 10 219.06 20.53
 -3 -5 -10 255.72 17.16
 -3 -5 -10 270.27 18.16
 3 5 10 258 18.81
 -3 -5 -10 256.93 17.56
 3 5 9 375.87 22.32
 3 5 8 39.82 7.19
 3 5 8 40.21 7.26
 3 5 7 62.16 8.97
 3 5 7 62.05 8.46
 3 5 6 632.88 27.12
 3 5 6 659.58 25.7
 3 5 5 7 3.11
 3 5 5 7.16 3.4
 3 5 4 35.87 5.79
 3 5 4 27.05 5.56
 3 5 3 112.04 9.76
 3 5 2 27.03 4.9
 3 5 1 5.51 2.96
 3 5 0 155.97 11
 3 5 -1 2322.41 40.99
 3 5 -2 677.89 22.12
 3 5 -3 103.54 8.97
 3 5 -4 207.23 12.27
 3 5 -5 231.4 13.3
 3 5 -6 0.47 2.33
 3 5 -7 25.53 4.67
 3 5 -8 357.16 17.28
 3 5 -9 1993.17 40.59
 3 5 -9 1836.67 36.78
 3 5 -10 31.7 5.42
 3 5 -10 29.14 6.06
 3 5 -11 96.03 9.49
 3 5 -11 93.42 9.59
 3 5 -12 585.31 24.9
 3 5 -12 654.02 26.69
 3 5 -13 301.13 19
 3 5 -13 316.44 19.39
 3 5 -14 89.19 11.28
 3 5 -14 87.7 10.7
 3 5 -15 15.11 5.41
 3 5 -15 16.26 4.94
 3 5 -16 41.33 8.53
 3 5 -16 34.69 7.53
 3 5 -17 60.75 10.08
 3 5 -17 62.4 9.94
 3 5 -17 42.18 7.15
 3 5 -17 64.59 9.72
 -3 -5 17 61.12 9.75
 3 5 -17 54.45 8.9
 -3 -5 17 47.88 8.37
 3 5 -17 62.67 11.19
 3 5 -18 81.04 11.28
 3 5 -18 84.8 10.76
 -3 -5 18 95.69 11.94
 3 5 -18 72.74 10.5
 -3 -5 18 85.83 11.77
 3 5 -18 99.21 14.01
 3 5 -18 86.78 11.98
 -3 -5 19 11.62 5.03
 3 5 -19 8.2 4.66
 -3 -5 19 20.4 5.86
 3 5 -19 5.2 3.8
 3 5 -19 2.2 2.86
 3 5 -19 13.38 6.43
 3 5 -20 255.05 18.33
 -3 -5 20 246.02 18.05
 3 5 -20 239.04 18.15
 3 5 -20 276.5 20.9
 -3 -5 20 268.85 19.1
 -3 -5 21 69.86 9.72
 3 5 -21 69.5 10.04
 3 5 -21 81.71 10.82
 -3 -5 21 72.92 10
 -3 -5 22 59.57 9.1
 3 5 -22 56.54 8.7
 -3 -5 22 67.72 9.27
 3 5 -22 65.58 9.01
 -3 -5 23 29.89 6.12
 -3 -5 23 29.62 6.36
 3 5 -23 25.67 6.08
 3 5 -23 31.6 6.04
 -3 -5 23 18.93 4.41
 -3 -5 24 5.2 2.6
 3 5 -24 8.37 3.19
 -3 -5 24 4.74 2.88
 3 5 -24 12.73 3.67
 -3 -5 24 2.36 2
 -3 -5 25 4.66 2.41
 -3 -5 25 -0.08 2.3
 -3 -5 25 1.17 1.36
 -3 -5 26 16.02 3.31
 3 5 -26 7.95 2.27
 -3 -5 26 11.67 2.95
 -3 -6 -17 8.84 2.85
 -3 -6 -17 11.73 3.97
 -3 -6 -16 18.87 4.47
 -3 -6 -16 23.77 4.89
 -3 -6 -16 21.43 5.09
 -3 -6 -16 20.42 4.95
 -3 -6 -15 105.79 10.09
 -3 -6 -15 96.22 10
 -3 -6 -15 87.71 10.19
 3 6 15 104 12.3
 -3 -6 -15 92.4 10.31
 -3 -6 -14 59.73 8.65
 -3 -6 -14 62.46 8.57
 3 6 14 50.54 8.92
 -3 -6 -14 61.75 9.01
 3 6 13 50.13 9.49
 -3 -6 -13 35.06 6.71
 -3 -6 -13 37.74 7.21
 3 6 13 55.77 10.57
 -3 -6 -13 36.82 7.63
 3 6 12 21.27 6.71
 -3 -6 -12 15.53 4.78
 -3 -6 -12 13.4 4.6
 3 6 12 13.44 4.98
 -3 -6 -12 13.52 4.83
 3 6 11 -4.29 4.3
 3 6 11 6.07 5.1
 -3 -6 -11 4.16 2.86
 -3 -6 -11 0.16 2.91
 -3 -6 -11 -0.38 2.83
 -3 -6 -10 4.45 3.02
 -3 -6 -10 3.4 2.29
 -3 -6 -10 4.98 3.01
 3 6 10 7.65 4.33
 3 6 10 3.74 4.3
 3 6 10 5.03 3.27
 3 6 9 9.06 5.17
 3 6 9 9.98 5.35
 -3 -6 -9 5.43 3.66
 -3 -6 -9 3.8 3.16
 -3 -6 -9 2.84 3.29
 3 6 9 4.69 3.28
 3 6 8 911.32 38.26
 3 6 8 851.55 40.28
 -3 -6 -8 898.64 32.25
 3 6 8 883 35.19
 3 6 8 908.89 35.11
 -3 -6 -8 917.98 32.54
 -3 -6 -8 939.42 34.38
 3 6 7 327.04 21.25
 3 6 7 361.61 21.42
 3 6 6 374.1 22.35
 3 6 6 382.82 21.33
 3 6 5 60.86 9.11
 3 6 5 64.76 8.62
 3 6 4 79.87 10.18
 3 6 4 76.9 9.15
 3 6 3 2.48 2.58
 3 6 2 51.57 7.06
 3 6 1 2.04 2.37
 3 6 0 798.07 26.58
 3 6 -1 132.12 11.09
 3 6 -2 278.88 15.52
 3 6 -3 212.66 13.67
 3 6 -4 305.42 16.29
 3 6 -5 15.03 3.57
 3 6 -6 -0.84 2.89
 3 6 -7 26.9 4.7
 3 6 -8 6.51 2.65
 3 6 -9 237.87 14.75
 3 6 -10 23.9 5.34
 3 6 -11 956.91 31.1
 3 6 -12 31.8 6.22
 3 6 -13 0.01 2.22
 3 6 -14 67 9.35
 3 6 -15 4.32 2.5
 3 6 -15 9.45 3.77
 3 6 -16 31.67 7.13
 -3 -6 16 37.44 7.89
 3 6 -16 28.84 6.84
 3 6 -16 30.42 7.03
 -3 -6 16 37.81 8.04
 3 6 -16 38.88 9.24
 3 6 -17 240.08 18.18
 -3 -6 17 232.22 18.02
 3 6 -17 249.29 20.9
 3 6 -17 235.27 18.37
 -3 -6 17 262.71 19.71
 3 6 -17 246.34 18.63
 3 6 -18 86.57 11.41
 -3 -6 18 109.52 12.97
 -3 -6 18 138.15 14.47
 3 6 -18 125.08 14.92
 3 6 -18 84.83 11.44
 3 6 -18 75.75 10.77
 3 6 -19 190.84 15.8
 -3 -6 19 205.14 16.74
 -3 -6 19 166.07 14.76
 -3 -6 20 126.08 12.83
 3 6 -20 95.24 11.86
 3 6 -20 125.41 14.14
 -3 -6 20 121.52 13.05
 -3 -6 20 121.16 12.66
 3 6 -21 40.58 7.64
 -3 -6 21 25.68 6.02
 -3 -6 21 33.44 6.68
 3 6 -21 39.14 7.33
 -3 -6 21 27.91 5.97
 -3 -6 22 31.59 6.37
 3 6 -22 40.18 7.18
 3 6 -22 35.39 6.64
 -3 -6 22 28.62 5.75
 -3 -6 22 39.46 7.02
 3 6 -23 18.63 5.19
 3 6 -23 21.18 4.81
 -3 -6 23 13.86 4.04
 -3 -6 23 11.88 3.49
 -3 -6 23 22.6 5.03
 -3 -6 24 -0.83 2.57
 3 6 -24 1.01 2.36
 3 6 -24 0 2.1
 -3 -6 24 0.58 1.99
 -3 -6 24 -2.61 2.81
 3 6 -25 -2.6 2.93
 -3 -6 25 2.45 1.6
 -3 -6 25 -1.2 2.18
 3 6 -25 4.97 2.5
 -3 -6 25 0.23 1.33
 -3 -7 -16 146.87 9.82
 -3 -7 -16 131.76 9.95
 -3 -7 -16 142.93 11.16
 -3 -7 -16 135.07 9.91
 -3 -7 -15 15.74 4.06
 -3 -7 -15 21.35 4.56
 -3 -7 -15 23.9 5.17
 -3 -7 -15 16.3 4.41
 -3 -7 -14 32.34 6.04
 -3 -7 -14 26.54 6.33
 -3 -7 -14 26.78 5.56
 -3 -7 -14 27.59 5.88
 -3 -7 -13 17.89 4.89
 -3 -7 -13 17.78 4.88
 -3 -7 -13 14.5 4.84
 -3 -7 -12 26.81 5.92
 -3 -7 -12 22.73 5.77
 -3 -7 -12 25.68 5.99
 3 7 12 17.24 5.57
 -3 -7 -11 47.44 8.14
 -3 -7 -11 52.81 8.61
 3 7 11 40.95 8.83
 -3 -7 -11 50.73 8.5
 -3 -7 -10 26.1 6.14
 -3 -7 -10 27.4 6.34
 -3 -7 -10 30.33 6.77
 3 7 10 31.96 8.02
 3 7 9 147.53 16.49
 -3 -7 -9 141.25 13.84
 -3 -7 -9 153.76 14.57
 -3 -7 -9 163.45 14.52
 -3 -7 -8 145.59 13.86
 -3 -7 -8 151.5 14.64
 3 7 8 139.16 14.59
 -3 -7 -8 147.9 13.66
 3 7 8 152.29 16.75
 3 7 7 11.51 5.14
 -3 -7 -7 10.34 4.46
 -3 -7 -7 7.03 3.94
 3 7 7 4.41 3.71
 3 7 7 4.75 3.89
 -3 -7 -7 7.22 3.97
 -3 -7 -6 312.22 19.4
 -3 -7 -6 321.47 19.42
 3 7 6 291.58 20.81
 3 7 6 313.56 20.94
 -3 -7 -5 328.1 19.46
 -3 -7 -5 337.18 19.38
 3 7 5 318.19 21.89
 3 7 5 311.79 20.34
 3 7 4 -0.64 2.72
 3 7 4 -1.49 2.17
 3 7 3 48.3 7.6
 3 7 3 55.84 9.34
 3 7 2 46.65 7.3
 3 7 1 0.16 1.96
 3 7 0 15.45 4.43
 3 7 -1 240.04 15.74
 3 7 -2 2075.92 45.3
 3 7 -3 378.92 19.13
 3 7 -4 46.38 6.9
 3 7 -5 81.51 9.05
 3 7 -6 206 14.06
 3 7 -7 9.71 2.55
 3 7 -8 51.95 7.1
 3 7 -9 236.59 15.39
 3 7 -10 1212.63 34.93
 3 7 -11 27.29 5.78
 3 7 -12 9.21 4.11
 3 7 -13 323.88 19.9
 -3 -7 14 208.68 16.09
 3 7 -14 194.11 17.29
 -3 -7 14 228.2 18.54
 3 7 -14 206.37 16.16
 -3 -7 14 205.77 16.23
 3 7 -15 132.1 13.27
 -3 -7 15 123.29 12.74
 -3 -7 15 140.25 13.61
 3 7 -15 126.66 14.27
 -3 -7 15 132.81 14.32
 3 7 -15 141.01 13.77
 3 7 -16 11.16 4.01
 3 7 -16 8.83 3.89
 -3 -7 16 10.64 4.38
 3 7 -16 7.9 4.54
 -3 -7 16 9.36 3.68
 -3 -7 16 14.1 5.33
 3 7 -17 16.32 5.53
 -3 -7 17 30.24 6.89
 3 7 -17 21.56 5.8
 3 7 -17 25.51 7.14
 -3 -7 17 30.73 7.1
 -3 -7 17 37.85 7.45
 -3 -7 18 8.26 3.99
 3 7 -18 9.28 3.72
 3 7 -18 12.79 5.25
 -3 -7 18 11.28 4.6
 -3 -7 18 15.94 5.28
 3 7 -19 74.18 9.81
 -3 -7 19 88.39 10.84
 3 7 -19 96.33 12.46
 -3 -7 19 82.99 10.6
 -3 -7 19 78.24 10.27
 -3 -7 20 131.68 12.98
 3 7 -20 82.45 10.8
 -3 -7 20 110.33 12.11
 3 7 -20 131.49 12.3
 3 7 -20 99.74 12.3
 -3 -7 20 111.61 11.9
 -3 -7 21 195.05 14.78
 3 7 -21 187.82 14.94
 3 7 -21 171.71 13.12
 3 7 -21 214.91 16.62
 -3 -7 21 181.73 13.87
 -3 -7 21 206.14 15.43
 3 7 -22 28.89 6.17
 3 7 -22 23.76 4.81
 3 7 -22 41.05 7.01
 -3 -7 22 34.48 6.13
 -3 -7 22 30.47 6.25
 -3 -7 22 28.09 5.4
 -3 -7 23 56.44 7.43
 3 7 -23 59.34 7.74
 -3 -7 23 44.29 6.21
 -3 -7 23 52.35 7.28
 -3 -7 24 43.48 5.98
 3 7 -24 50.04 6.56
 -3 -7 24 26.92 4.45
 -3 -7 24 45.15 6.13
 3 7 -25 21.55 4.35
 -3 -7 25 17.72 3.62
 -3 -7 25 19.38 3.61
 3 7 -25 28.02 4.53
 -3 -7 25 9.78 2.42
 -3 -8 -14 102.14 9.03
 -3 -8 -14 95.34 9.46
 -3 -8 -14 88.1 9.05
 -3 -8 -14 88.61 8.73
 -3 -8 -14 92.42 9.57
 -3 -8 -13 33.3 6.38
 -3 -8 -13 29.81 6.01
 -3 -8 -13 36.52 6.47
 -3 -8 -13 25.63 5.59
 -3 -8 -12 53.75 8.17
 -3 -8 -12 54.03 8.18
 -3 -8 -12 51.69 8.44
 -3 -8 -11 0.01 2.69
 -3 -8 -11 -1.42 3.76
 -3 -8 -11 -3.13 3.17
 -3 -8 -10 7.64 3.88
 -3 -8 -10 5 3.37
 -3 -8 -10 8.55 3.77
 -3 -8 -9 -0.44 3.14
 -3 -8 -9 0.57 3.07
 -3 -8 -9 -0.99 3.02
 3 8 8 1.98 3.52
 -3 -8 -8 2.21 3.44
 -3 -8 -8 0.83 3.08
 -3 -8 -8 0.97 3.48
 3 8 7 414.72 27.24
 -3 -8 -7 451.34 25.29
 -3 -8 -7 406.25 23.52
 -3 -8 -7 453.74 24.34
 3 8 6 224.22 20.08
 -3 -8 -6 196.33 16.4
 -3 -8 -6 223.14 17.58
 3 8 6 195.87 17.76
 3 8 6 183.9 17.02
 -3 -8 -6 217.27 16.8
 -3 -8 -5 100.77 11.48
 -3 -8 -5 104 11.51
 3 8 5 97.83 12.67
 3 8 5 98.22 12.31
 3 8 4 25.49 6.28
 -3 -8 -4 38.88 7.05
 -3 -8 -4 32.22 6.5
 3 8 4 28.58 6.89
 3 8 3 2.81 2.46
 -3 -8 -3 2.75 2
 -3 -8 -3 2.85 2.3
 3 8 3 3.12 3.08
 3 8 2 14.18 4.64
 -3 -8 -2 19.24 5.15
 -3 -8 -2 13.03 3.94
 3 8 1 2.32 2.5
 3 8 0 -1.25 2.1
 3 8 -1 115.04 11.68
 3 8 -2 6.05 3.51
 3 8 -3 39.34 6.94
 3 8 -4 225.84 15.7
 3 8 -5 36.54 6.33
 3 8 -6 1.81 2.29
 3 8 -7 15.06 4.1
 3 8 -8 9.27 3.25
 3 8 -9 49.46 7.52
 3 8 -10 303.2 17.83
 3 8 -11 78.27 9.54
 -3 -8 12 613.03 26.18
 3 8 -12 603.26 27.97
 -3 -8 12 588.28 26.6
 3 8 -12 565.74 27.33
 3 8 -12 619.45 26.68
 -3 -8 12 696.16 30.1
 3 8 -12 626.44 27.85
 -3 -8 12 587 26.06
 3 8 -13 7.52 3.75
 -3 -8 13 3.36 3.58
 3 8 -13 4.87 4.22
 3 8 -13 3.95 4.07
 -3 -8 13 5.92 3.13
 3 8 -13 5.31 3.47
 -3 -8 13 8.29 4.32
 -3 -8 13 6.72 3.78
 3 8 -14 9.51 4.2
 3 8 -14 9.28 4.77
 3 8 -14 9.45 5.07
 -3 -8 14 5.76 3.39
 -3 -8 14 10.32 4.39
 3 8 -14 4.24 3.54
 -3 -8 14 8 4.26
 -3 -8 14 8.09 4.01
 3 8 -15 62.27 9.84
 -3 -8 15 60.1 8.96
 -3 -8 15 63.1 9.1
 3 8 -15 55.15 9.76
 3 8 -15 55.37 8.92
 -3 -8 15 61.47 9.17
 -3 -8 15 58.87 9.62
 3 8 -15 55.01 8.62
 -3 -8 16 39.6 7.4
 3 8 -16 39.88 7.3
 3 8 -16 33.91 6.74
 3 8 -16 32.98 7.96
 -3 -8 16 34.73 6.9
 -3 -8 16 39.27 7.25
 3 8 -16 37.54 7.91
 -3 -8 16 41.28 7.86
 -3 -8 17 28.09 6.55
 3 8 -17 24.42 6.43
 3 8 -17 26.46 7.33
 -3 -8 17 24.46 6.17
 -3 -8 17 18.18 5.39
 3 8 -17 18.74 6.09
 -3 -8 17 20.61 5.68
 -3 -8 18 106.49 11.44
 -3 -8 18 107.74 11.7
 3 8 -18 113.62 13.14
 -3 -8 18 126.29 12.77
 -3 -8 18 112.1 12.22
 3 8 -18 104.41 11.2
 -3 -8 19 91.75 10.95
 -3 -8 19 113.57 12.05
 3 8 -19 84.26 11.21
 -3 -8 19 94.37 10.95
 3 8 -19 118.15 11.58
 -3 -8 20 42.97 7.21
 -3 -8 20 64.47 8.57
 3 8 -20 40.23 6.75
 3 8 -20 65.65 9.39
 -3 -8 20 54.95 7.82
 3 8 -21 93.93 9.19
 3 8 -21 130.72 13.03
 3 8 -21 111.06 11.88
 -3 -8 21 109.59 11.13
 -3 -8 21 97.54 9.9
 -3 -8 21 117.61 11.35
 -3 -8 22 5.53 2.81
 3 8 -22 4.63 4
 3 8 -22 12.61 4.19
 -3 -8 22 2.01 2.04
 -3 -8 22 3.58 2.95
 3 8 -23 13.45 4.77
 3 8 -23 12.27 3.74
 -3 -8 23 9.99 3.01
 -3 -8 23 8.13 3.07
 -3 -8 23 13.59 3.78
 -3 -8 24 21.26 4.24
 3 8 -24 24.6 5.02
 3 8 -24 22.51 4.37
 -3 -8 24 13.58 3.12
 -3 -8 24 23.25 4.39
 -3 -9 -12 35.08 6.21
 -3 -9 -12 37.76 6.08
 -3 -9 -12 37.09 6.16
 -3 -9 -12 37.26 6.64
 -3 -9 -11 12.33 3.97
 -3 -9 -11 14.47 4.17
 -3 -9 -11 11.5 4.34
 -3 -9 -11 5.32 2.96
 -3 -9 -10 26.92 6.19
 -3 -9 -10 26.78 5.71
 -3 -9 -10 24.79 6.3
 -3 -9 -9 54.65 8.72
 -3 -9 -9 60.54 9.04
 -3 -9 -9 53.77 8.94
 -3 -9 -8 82.13 10.76
 -3 -9 -8 91.31 11.16
 -3 -9 -8 95.7 11.55
 -3 -9 -7 12.13 5.16
 -3 -9 -7 10.88 4.97
 -3 -9 -7 17.7 6.14
 -3 -9 -6 8.41 4.53
 -3 -9 -6 9.86 4.94
 -3 -9 -6 5.29 3.52
 -3 -9 -5 449.75 24.53
 -3 -9 -5 466.36 25.14
 -3 -9 -5 475.11 25.17
 -3 -9 -4 212.8 16.77
 -3 -9 -4 229.95 17.46
 3 9 3 5.98 3.53
 -3 -9 -3 7.54 3.65
 3 9 3 7.81 3.96
 -3 -9 -3 8.54 4.23
 3 9 2 6.83 3.38
 -3 -9 -2 9.39 3.93
 -3 -9 -2 8.07 3.69
 3 9 2 7.05 4.34
 -3 -9 -1 43.28 7.26
 -3 -9 -1 38.22 6.89
 3 9 1 41.55 7.37
 3 9 0 15.32 4.86
 -3 -9 0 22.77 5.31
 -3 -9 0 17.38 5.3
 -3 -9 0 17.85 4.79
 3 9 -1 77.7 9.94
 -3 -9 1 72.83 10.24
 -3 -9 1 80.21 9.5
 -3 -9 1 79.84 9.93
 3 9 -2 110 11.73
 -3 -9 2 119.3 11.33
 -3 -9 2 128.54 13.27
 -3 -9 2 120.43 11.66
 -3 -9 2 128.46 12.76
 3 9 -3 1047.78 35.13
 3 9 -3 1018.38 33.35
 -3 -9 3 1097.92 33.49
 -3 -9 3 1052.27 36.33
 -3 -9 3 1162.92 36.15
 -3 -9 3 1111.69 34.2
 3 9 -4 198.79 14.83
 3 9 -4 217 15.85
 -3 -9 4 215.52 16.31
 -3 -9 4 222.75 15.94
 -3 -9 4 203.46 14.82
 -3 -9 4 215.26 15.22
 -3 -9 5 0.87 2.41
 -3 -9 5 8.04 4.32
 3 9 -5 7.07 3.42
 3 9 -5 5.4 3.65
 -3 -9 5 3.8 2.83
 -3 -9 5 3.95 3.62
 -3 -9 5 2.61 2.41
 -3 -9 6 33.17 7.61
 -3 -9 6 39.83 6.91
 3 9 -6 33.06 6.49
 3 9 -6 34.75 6.49
 -3 -9 6 36.48 6.69
 -3 -9 6 32.23 6.02
 -3 -9 6 35.94 6.25
 -3 -9 7 61.88 9.84
 -3 -9 7 65.86 8.27
 3 9 -7 68.4 8.94
 3 9 -7 60.72 8.36
 3 9 -7 66.86 8.68
 -3 -9 7 76.87 8.99
 -3 -9 7 69.5 9.21
 -3 -9 7 66.79 8.24
 -3 -9 8 53.18 7.52
 3 9 -8 45.08 7.03
 3 9 -8 48.87 7.64
 -3 -9 8 45.73 7.05
 3 9 -8 47.94 7.24
 -3 -9 8 47.12 7.64
 3 9 -8 53.14 7.89
 -3 -9 8 48.07 8.61
 -3 -9 8 50.7 7.47
 -3 -9 9 1.18 2.74
 3 9 -9 1.14 2.05
 3 9 -9 0.26 3.49
 3 9 -9 0.81 2.55
 -3 -9 9 2.45 2.04
 -3 -9 9 1.07 1.99
 3 9 -9 2.19 2.04
 -3 -9 9 1.29 1.79
 -3 -9 9 0.17 2.46
 -3 -9 10 169.92 13.64
 -3 -9 10 175.87 14.03
 3 9 -10 134.62 12.79
 3 9 -10 186.31 15.04
 3 9 -10 189.67 15.42
 -3 -9 10 162.79 13.95
 3 9 -10 135 12.88
 -3 -9 10 168.12 14.37
 -3 -9 11 319.34 18.74
 3 9 -11 327.95 20.15
 3 9 -11 306.23 19.91
 -3 -9 11 296.95 18.81
 3 9 -11 302.81 19.66
 -3 -9 11 324.43 18.73
 -3 -9 11 344.62 20.7
 3 9 -11 323.77 19.29
 -3 -9 12 10.13 4.66
 3 9 -12 5.15 4.83
 3 9 -12 3.54 4.33
 -3 -9 12 1.95 2.67
 3 9 -12 3.12 3.08
 -3 -9 12 4.88 3.88
 -3 -9 12 5.17 3.42
 3 9 -12 4.4 3.07
 -3 -9 13 93.59 10.65
 3 9 -13 113.92 12.54
 -3 -9 13 94.71 11.29
 3 9 -13 76.83 10.4
 -3 -9 13 91.28 11.25
 3 9 -13 104.92 12.75
 -3 -9 13 100.02 11.18
 3 9 -13 69.18 9.76
 3 9 -14 265.13 18.3
 3 9 -14 229.73 18.26
 -3 -9 14 251.08 17.43
 -3 -9 14 242.49 17.64
 3 9 -14 231.8 18.02
 -3 -9 14 260.51 18.51
 3 9 -14 238.55 17.18
 -3 -9 14 260.76 17.41
 3 9 -15 99.42 11.33
 3 9 -15 93.64 12.36
 -3 -9 15 98.61 11.41
 3 9 -15 91.34 11.58
 -3 -9 15 88.27 10.37
 -3 -9 15 101.46 11.64
 -3 -9 15 98.28 11.21
 -3 -9 16 144.98 13.45
 3 9 -16 134.08 14.38
 -3 -9 16 127.17 12.95
 3 9 -16 124.56 13.35
 -3 -9 16 127.8 12.92
 -3 -9 16 126.31 12.23
 3 9 -16 130.87 12.82
 3 9 -17 49.95 7.8
 -3 -9 17 49.64 7.89
 3 9 -17 40.83 8.76
 -3 -9 17 54.27 8.23
 -3 -9 17 47.85 7.86
 3 9 -17 48.54 8.56
 -3 -9 17 44.58 7.36
 -3 -9 18 44.39 7.3
 3 9 -18 39.63 6.77
 -3 -9 18 53.3 8.11
 -3 -9 18 37.93 6.88
 3 9 -18 40.93 7.74
 3 9 -18 45.69 8.6
 -3 -9 18 46.73 7.35
 -3 -9 19 9.51 4.1
 -3 -9 19 13.87 4.83
 3 9 -19 19.57 4.93
 3 9 -19 15.71 5.67
 -3 -9 19 15.73 4.64
 3 9 -19 10.57 4.61
 -3 -9 19 8.84 3.94
 -3 -9 20 57.36 7.8
 -3 -9 20 64.04 8.43
 3 9 -20 46.89 6.61
 3 9 -20 58.92 8.85
 -3 -9 20 57.87 7.7
 3 9 -20 70.22 9.31
 -3 -9 20 55.25 7.36
 -3 -9 21 150.17 12.03
 3 9 -21 125.73 9.77
 3 9 -21 151.73 13.5
 3 9 -21 115.57 11.7
 -3 -9 21 130.69 11.43
 -3 -9 21 119.1 10.23
 -3 -9 22 126.06 10.28
 3 9 -22 121.53 11.11
 3 9 -22 142.66 11.6
 -3 -9 22 101.53 8.71
 -3 -9 22 124.88 10.03
 -3 -9 23 11.42 2.88
 3 9 -23 13.26 3.99
 -3 -9 23 11.47 3.25
 3 9 -23 19.07 4.59
 -3 -9 23 16.16 3.68
 -3 -10 -10 5.03 3.01
 -3 -10 -10 5.8 2.91
 -3 -10 -10 3.28 2.19
 -3 -10 -10 3.28 2.53
 -3 -10 -9 1.42 2.94
 -3 -10 -9 2.86 2.21
 -3 -10 -9 0.22 3.42
 -3 -10 -9 0.01 2.64
 -3 -10 -8 5.83 3.53
 -3 -10 -8 5.7 3.58
 -3 -10 -8 6.78 3.11
 -3 -10 -7 10.04 4.28
 -3 -10 -7 13.94 4.76
 -3 -10 -7 9.15 4.68
 -3 -10 -6 365.3 21.54
 -3 -10 -6 368.24 20.93
 -3 -10 -6 371.27 22.11
 -3 -10 -5 111.74 12.27
 -3 -10 -5 107.35 11.62
 -3 -10 -5 117.49 12.99
 -3 -10 -4 21.4 6.23
 -3 -10 -4 15.85 5.38
 -3 -10 -4 18.87 5.51
 -3 -10 -3 9.02 4.09
 -3 -10 -3 9.83 4.24
 -3 -10 -3 9.24 3.91
 -3 -10 -2 9.03 3.55
 -3 -10 -2 8.64 3.67
 -3 -10 -1 -0.63 2.37
 -3 -10 -1 -1.85 3.52
 -3 -10 0 0.44 2.31
 -3 -10 0 -0.96 3.31
 -3 -10 1 10.5 3.94
 -3 -10 1 6.76 2.92
 -3 -10 1 11.89 3.97
 3 10 -2 12 4.38
 -3 -10 2 15.82 4.56
 -3 -10 2 12.73 4.45
 -3 -10 2 14.15 4.33
 -3 -10 2 17.31 5.3
 -3 -10 3 110.46 11.4
 3 10 -3 97.22 10.97
 -3 -10 3 100.26 10.4
 -3 -10 3 103.68 11.79
 -3 -10 3 110.1 11.08
 3 10 -4 16.27 5.05
 -3 -10 4 25.35 6.38
 -3 -10 4 17.99 4.64
 -3 -10 4 24.05 5.58
 -3 -10 4 21.33 5.4
 -3 -10 5 249.03 16.87
 -3 -10 5 253.66 16.86
 3 10 -5 231.92 16.1
 -3 -10 5 260.59 16.55
 -3 -10 5 227.92 17.28
 3 10 -5 227.37 16.53
 -3 -10 5 238.89 16.29
 -3 -10 6 20.98 4.82
 3 10 -6 25.84 5.48
 3 10 -6 17.16 5.19
 -3 -10 6 19.31 5.09
 -3 -10 6 18.5 5.11
 -3 -10 6 22.03 5.17
 -3 -10 7 0.08 2.14
 -3 -10 7 3.16 3.02
 3 10 -7 1.24 1.85
 -3 -10 7 1.96 2.19
 3 10 -7 -6.18 3.54
 -3 -10 7 0 2.32
 -3 -10 7 0.71 2.05
 -3 -10 8 31.3 5.77
 -3 -10 8 34.48 7.5
 -3 -10 8 34.99 6.03
 3 10 -8 38.39 6.91
 -3 -10 8 33.09 6.56
 3 10 -8 30.48 5.88
 -3 -10 8 33.07 6.2
 -3 -10 9 4.22 2.35
 3 10 -9 10.95 3.4
 3 10 -9 8.48 3.88
 -3 -10 9 11.13 3.5
 -3 -10 9 14.8 4.63
 3 10 -9 16.49 4.56
 -3 -10 9 8.15 3.04
 -3 -10 9 12.53 3.91
 -3 -10 10 92.49 11.91
 3 10 -10 84.08 9.84
 -3 -10 10 111.27 10.82
 3 10 -10 118.53 12.12
 3 10 -10 104.44 11.66
 3 10 -10 92.57 11.05
 -3 -10 10 107.22 11.62
 -3 -10 10 105.99 11.32
 -3 -10 10 94.16 10.29
 -3 -10 11 252.82 16.83
 3 10 -11 258.56 17.67
 3 10 -11 255.98 17.96
 -3 -10 11 263.44 17.98
 3 10 -11 264.66 18.06
 -3 -10 11 287.1 18.7
 -3 -10 11 283.95 17.66
 -3 -10 12 159.07 13.35
 3 10 -12 176.44 14.88
 -3 -10 12 137.39 13.63
 3 10 -12 110.3 12.53
 3 10 -12 160.84 14.9
 -3 -10 12 148.34 13.8
 -3 -10 12 127.44 12.16
 -3 -10 13 393.41 21.23
 -3 -10 13 372.72 20.6
 3 10 -13 374.22 21.56
 3 10 -13 340.72 21.45
 -3 -10 13 361.75 21.1
 3 10 -13 367.1 21.69
 -3 -10 13 400.44 22.28
 -3 -10 14 9.07 3.9
 -3 -10 14 6.24 3.74
 3 10 -14 14.71 5.02
 3 10 -14 10.42 5.07
 -3 -10 14 6.16 3.68
 3 10 -14 4.71 4.01
 -3 -10 14 12.93 4.91
 3 10 -15 4.16 3.41
 -3 -10 15 6.69 3.55
 3 10 -15 4.4 3.41
 -3 -10 15 3.62 3.03
 -3 -10 15 5.13 3.25
 3 10 -15 1.82 3.12
 -3 -10 15 2.03 2.78
 -3 -10 16 25.53 5.69
 3 10 -16 20.18 5.77
 -3 -10 16 27.61 5.96
 -3 -10 16 28.25 6.15
 3 10 -16 18.16 5.51
 -3 -10 16 21.35 5.35
 3 10 -16 21.39 5.03
 -3 -10 17 13.58 4.21
 3 10 -17 9.2 2.99
 3 10 -17 14.02 5.09
 -3 -10 17 13.37 3.8
 -3 -10 17 15.68 4.53
 3 10 -17 12.74 4.16
 -3 -10 17 15.57 4.42
 3 10 -18 17.11 4.4
 3 10 -18 21.62 5.9
 -3 -10 18 13.16 4.11
 3 10 -18 7.07 3.42
 -3 -10 18 13.29 4.37
 -3 -10 18 17.88 4.64
 -3 -10 18 9.59 3.63
 -3 -10 19 30.23 5.75
 3 10 -19 30.22 6.21
 -3 -10 19 33.87 6.01
 3 10 -19 33.31 6.31
 -3 -10 19 38.6 6.24
 3 10 -19 24.74 4.56
 -3 -10 19 37.58 6.4
 -3 -10 20 95.04 9.42
 3 10 -20 75.91 7.54
 -3 -10 20 76.49 8.31
 3 10 -20 68.29 8.74
 3 10 -20 93.11 10.35
 -3 -10 20 77.42 8.32
 -3 -10 20 79.99 8.81
 -3 -10 21 5.39 2.62
 3 10 -21 5.57 3.91
 3 10 -21 7.39 3.1
 -3 -10 21 5.95 2.98
 -3 -10 21 10.67 4.18
 -3 -10 22 70.89 7.26
 3 10 -22 63.49 7.52
 3 10 -22 63.03 7.31
 -3 -10 22 53.9 5.97
 -3 -10 22 69.54 7.18
 -3 -11 -8 83.15 7.68
 -3 -11 -8 88.06 8.6
 -3 -11 -8 79.91 9.58
 -3 -11 -8 70.81 8.03
 -3 -11 -7 107.56 10.36
 -3 -11 -7 105.82 9.35
 -3 -11 -7 134.31 11.25
 -3 -11 -7 110.02 11.26
 -3 -11 -6 2.84 3.46
 -3 -11 -6 4.89 3.7
 -3 -11 -6 10.27 5.17
 -3 -11 -6 3.41 3.26
 -3 -11 -5 28.51 6.38
 -3 -11 -5 28.8 6.81
 -3 -11 -5 27.6 5.66
 -3 -11 -4 559.64 25.05
 -3 -11 -4 585.96 24.5
 -3 -11 -4 624.62 27.74
 -3 -11 -3 233.08 16.21
 -3 -11 -3 248.35 16.36
 -3 -11 -3 273.09 18.56
 -3 -11 -2 6.55 3.84
 -3 -11 -2 3.02 2.66
 -3 -11 -2 6.59 4.15
 -3 -11 -1 14.59 4.41
 -3 -11 -1 7.17 3.17
 -3 -11 -1 11.71 4.09
 -3 -11 0 111.44 11.15
 -3 -11 0 116.2 11.89
 -3 -11 1 15.73 4.3
 -3 -11 1 13.99 4.56
 -3 -11 2 28.35 5.84
 -3 -11 2 30.72 6.79
 -3 -11 2 41.21 7.44
 -3 -11 2 32.38 5.97
 -3 -11 3 135.66 12.09
 -3 -11 3 140.46 13.14
 -3 -11 3 140.87 13.65
 -3 -11 3 133.09 12.16
 -3 -11 4 831.23 30.56
 -3 -11 4 824.86 29.44
 -3 -11 4 785.09 28.71
 -3 -11 4 757.82 30.53
 -3 -11 5 115.07 11.64
 -3 -11 5 121.86 11.55
 -3 -11 5 102.8 11.74
 -3 -11 5 98.91 10.34
 -3 -11 6 12.86 4.78
 -3 -11 6 10.03 3.98
 -3 -11 6 5.8 3.33
 -3 -11 6 11.82 4.16
 -3 -11 7 59.5 8.47
 -3 -11 7 64.31 8.53
 -3 -11 7 73.82 9.05
 -3 -11 7 67.91 9.34
 -3 -11 7 65.53 8.84
 -3 -11 8 94 9.8
 3 11 -8 88.34 10.05
 -3 -11 8 100.61 10.5
 -3 -11 8 81.86 9.92
 -3 -11 8 87.64 9.88
 -3 -11 8 88.06 9.71
 -3 -11 9 17.02 4.5
 3 11 -9 17.59 4.6
 -3 -11 9 15.4 4.29
 -3 -11 9 27.85 5.88
 -3 -11 9 15.99 4.57
 -3 -11 9 19.49 4.98
 -3 -11 10 1.94 2.17
 -3 -11 10 2.43 2.93
 -3 -11 10 1.12 3.03
 3 11 -10 -2.42 3.13
 -3 -11 10 -1.23 2.88
 -3 -11 10 -0.14 2.36
 -3 -11 11 140.16 12.43
 3 11 -11 146.42 13.19
 -3 -11 11 140.46 12.91
 3 11 -11 123.38 12.02
 -3 -11 11 124.91 11.75
 -3 -11 11 143.93 13.21
 -3 -11 11 141.36 14.2
 -3 -11 12 35.07 6.94
 3 11 -12 36.38 7.02
 -3 -11 12 31.64 6.46
 3 11 -12 43.21 7.44
 -3 -11 12 36.35 6.88
 -3 -11 12 38.69 7.01
 -3 -11 13 42.9 7.06
 3 11 -13 45.06 7.83
 -3 -11 13 45.49 7.44
 3 11 -13 45.8 8.19
 3 11 -13 41.25 7.5
 -3 -11 13 48.05 7.98
 -3 -11 13 48.2 7.82
 -3 -11 14 111.18 11.29
 3 11 -14 118.13 11.84
 3 11 -14 115.93 12.61
 3 11 -14 85.52 10.47
 -3 -11 14 103.88 11.33
 -3 -11 14 94.94 10.83
 -3 -11 14 89.17 10.33
 -3 -11 15 175.01 13.84
 3 11 -15 174.39 13.7
 -3 -11 15 193.78 14.45
 3 11 -15 192.66 15.38
 -3 -11 15 188.26 14.72
 3 11 -15 184.16 15.04
 -3 -11 15 186.33 14.37
 3 11 -16 58.45 8.67
 -3 -11 16 51.9 7.61
 -3 -11 16 53.1 7.8
 -3 -11 16 51.25 7.7
 3 11 -16 45.82 7.82
 -3 -11 16 51.47 7.61
 3 11 -16 49.84 7.31
 -3 -11 17 96.46 10.07
 3 11 -17 99.9 9.65
 3 11 -17 94.92 10.74
 -3 -11 17 84.4 9.64
 3 11 -17 87.31 10.15
 -3 -11 17 85.95 9.49
 -3 -11 17 100.18 10.04
 -3 -11 18 120.38 10.67
 3 11 -18 103.73 9.13
 3 11 -18 117.46 11.4
 -3 -11 18 112.24 10.53
 -3 -11 18 106.28 10.24
 3 11 -18 104.62 10.72
 -3 -11 18 119.76 10.4
 3 11 -19 85.77 7.76
 3 11 -19 87.71 9.56
 -3 -11 19 102.85 9.29
 3 11 -19 104.87 10.2
 -3 -11 19 107.94 9.55
 -3 -11 19 109.97 9.94
 -3 -11 19 94.99 9.06
 -3 -11 20 39.27 6.03
 3 11 -20 30.06 5.71
 -3 -11 20 27.45 5.18
 -3 -11 20 21.1 4.35
 3 11 -20 17.55 4.87
 -3 -11 20 29.09 5.15
 -3 -11 21 36.69 5.32
 -3 -11 21 47.67 5.79
 3 11 -21 36.94 5.82
 -3 -11 21 39.34 4.9
 3 11 -21 47.72 6.18
 -3 -11 21 41.64 5.35
 -3 -12 -5 136.35 9.4
 -3 -12 -5 141.68 10.79
 -3 -12 -5 156.64 11.27
 -3 -12 -5 137.63 11.46
 -3 -12 -4 20.38 4.27
 -3 -12 -4 23.87 5.12
 -3 -12 -4 19.42 4.99
 -3 -12 -4 23.6 5.29
 -3 -12 -3 4.25 3.05
 -3 -12 -3 3.66 3.51
 -3 -12 -3 1.74 1.82
 -3 -12 -3 -2.68 2.95
 -3 -12 -2 64.95 8.03
 -3 -12 -2 69.95 7.83
 -3 -12 -2 62.3 8.35
 -3 -12 -2 65.63 8.67
 -3 -12 -1 1.59 1.98
 -3 -12 -1 4.91 2.63
 -3 -12 -1 5.65 2.25
 -3 -12 -1 4.08 3.3
 -3 -12 -1 5.5 3.39
 -3 -12 0 -1.9 2.71
 -3 -12 0 -2.87 3.71
 -3 -12 1 -0.81 2.53
 -3 -12 1 0.87 2.59
 -3 -12 2 35.53 6.05
 -3 -12 2 38.1 6.19
 -3 -12 2 31.78 6.04
 -3 -12 3 2.18 2.49
 -3 -12 3 7.72 3.85
 -3 -12 3 5.08 3.54
 -3 -12 4 144.86 12.07
 -3 -12 4 118.14 11.92
 -3 -12 4 126.19 11.03
 -3 -12 4 127.35 11.67
 -3 -12 5 26.35 5.88
 -3 -12 5 22.26 5.32
 -3 -12 5 26.32 6.55
 -3 -12 5 20.6 4.99
 -3 -12 6 382.09 19.78
 -3 -12 6 339.59 19.59
 -3 -12 6 346.35 18.38
 -3 -12 6 362.26 19.5
 -3 -12 7 63.88 8.33
 -3 -12 7 55.3 7.91
 -3 -12 7 44.42 7.55
 -3 -12 7 41.27 6.52
 -3 -12 8 -0.11 2.06
 -3 -12 8 -2.78 2.75
 -3 -12 8 -1.31 2.17
 -3 -12 8 0.21 2.28
 -3 -12 9 12.5 3.64
 -3 -12 9 14.43 4.19
 -3 -12 9 19.13 4.96
 -3 -12 9 16.38 4.26
 -3 -12 10 69.08 8.49
 -3 -12 10 57.98 7.65
 -3 -12 10 57.12 7.77
 -3 -12 10 58.13 8.52
 -3 -12 10 63.41 8.11
 -3 -12 11 46.59 7.37
 -3 -12 11 34.88 6.2
 -3 -12 11 38.84 6.96
 -3 -12 11 35.02 6.93
 -3 -12 11 38.79 6.96
 -3 -12 12 241.27 15.69
 -3 -12 12 241.12 16.49
 -3 -12 12 252.09 16.26
 -3 -12 12 259.21 16.12
 3 12 -13 67.34 8.92
 -3 -12 13 47.69 7.54
 3 12 -13 40.27 7.12
 -3 -12 13 53.93 7.81
 -3 -12 13 43.61 7.66
 -3 -12 13 46.94 7.98
 -3 -12 14 144.66 12.01
 3 12 -14 148.15 12.19
 -3 -12 14 153.12 12.77
 3 12 -14 155.9 12.76
 -3 -12 14 162.87 12.72
 -3 -12 14 162.79 12.94
 -3 -12 15 3.11 2.86
 3 12 -15 2.02 2.61
 -3 -12 15 5.26 3.64
 -3 -12 15 5.44 3.07
 3 12 -15 1.63 2.63
 -3 -12 15 6.75 3.42
 -3 -12 16 4.64 2.92
 -3 -12 16 2.82 2.18
 3 12 -16 1.15 2.38
 3 12 -16 3.74 2.28
 -3 -12 16 0.69 2.19
 -3 -12 16 4.5 2.52
 -3 -12 17 8.82 3.02
 3 12 -17 8.63 2.88
 -3 -12 17 5.66 2.63
 3 12 -17 6.7 3.18
 -3 -12 17 10.7 3.36
 -3 -12 17 10.38 3.69
 -3 -12 18 24.15 4.58
 3 12 -18 19.2 3.53
 -3 -12 18 33.61 5.31
 3 12 -18 27.1 5.25
 -3 -12 18 24.45 4.54
 -3 -12 18 27.32 4.75
 -3 -12 19 0.76 1.61
 -3 -12 19 3.74 2.44
 -3 -12 19 2.51 1.95
 3 12 -19 4.37 2.73
 -3 -12 19 0.75 1.69
 -3 -13 -1 15.68 4.22
 -3 -13 -1 11.23 3.5
 -3 -13 0 4.69 2.37
 -3 -13 0 9.22 3.35
 -3 -13 1 31.83 4.68
 -3 -13 1 29.49 5.13
 -3 -13 1 30.57 5.2
 -3 -13 2 3.92 2.37
 -3 -13 2 5.36 2.68
 -3 -13 3 11.65 3.82
 -3 -13 3 7.21 2.8
 -3 -13 3 8.84 3.37
 -3 -13 4 81.32 8.63
 -3 -13 4 71.43 8.36
 -3 -13 4 71.28 7.87
 -3 -13 5 195.99 13.49
 -3 -13 5 193.99 12.86
 -3 -13 6 38.9 6.29
 -3 -13 6 31.15 5.91
 -3 -13 6 36.28 6.39
 -3 -13 6 32.06 5.63
 -3 -13 7 75.32 8.45
 -3 -13 7 71.6 8.42
 -3 -13 7 70.03 8.81
 -3 -13 7 68.26 7.82
 -3 -13 8 149.52 11.57
 -3 -13 8 122.2 11.51
 -3 -13 8 116.48 10.3
 -3 -13 8 118.66 10.41
 -3 -13 9 67.49 8.55
 -3 -13 9 81.58 8.47
 -3 -13 9 66.6 7.87
 -3 -13 9 66.18 7.97
 -3 -13 10 42.45 6.54
 -3 -13 10 46.73 7
 -3 -13 10 40.55 6.31
 -3 -13 11 53.17 7.64
 -3 -13 11 54.86 7.22
 -3 -13 11 47.77 6.86
 -3 -13 12 177.67 13.16
 -3 -13 12 184.54 12.65
 -3 -13 12 167.92 12.54
 -3 -13 13 5.81 3.28
 -3 -13 13 6.73 3.6
 -3 -13 13 5.41 3.64
 -3 -13 14 61.76 7.25
 -3 -13 14 59.61 7.56
 -3 -13 14 56.36 7.25
 -3 -13 15 74.75 8.08
 -3 -13 15 70.03 7.6
 -3 -13 15 72.12 7.96
 -3 -13 15 77.1 8.03
 3 13 -16 136.07 9.8
 -3 -13 16 130.94 9.98
 -3 -13 16 137.39 10.06
 -3 -13 16 129.22 9.55
 -3 -13 16 128.27 9.74
 -3 -14 6 11.65 3.61
 -3 -14 6 10.91 3.16
 -3 -14 6 14.07 4.02
 -3 -14 7 193.31 12.04
 -3 -14 7 175.26 10.99
 -3 -14 7 215.4 12.04
 -3 -14 8 41.25 6.19
 -3 -14 8 39.02 5.26
 -3 -14 9 -0.32 2.15
 -3 -14 9 -1.8 2.31
 -3 -14 9 -1.4 2.08
 -3 -14 10 11.06 2.96
 -3 -14 10 14.79 3.55
 -3 -14 10 12.54 3.35
 4 -17 9 75.68 7.72
 4 -17 9 59.25 7.04
 4 -17 9 69.23 8.26
 4 -17 8 41.6 6.73
 4 -17 8 42.82 5.96
 4 -17 8 47.91 6.36
 4 -17 7 0.26 2.53
 4 -17 7 6.41 3.49
 4 -17 7 5.62 2.33
 4 -17 7 5.19 2.73
 4 -17 6 51.84 5.38
 4 -17 6 50.54 7.05
 4 -17 6 58.22 6.57
 4 -17 6 68.24 7.09
 4 -16 15 82.35 7.84
 4 -16 15 65.65 6.81
 4 -16 15 81.22 8.22
 4 -16 15 90.45 8.3
 4 -16 15 83.37 7.88
 4 -16 14 43.74 5.99
 4 -16 14 34.3 5.18
 4 -16 14 37.34 5.19
 4 -16 14 51.78 6.86
 4 -16 14 43.48 6.3
 4 -16 13 15.83 3.87
 4 -16 13 10.66 2.31
 4 -16 13 17.99 4.87
 4 -16 13 17.39 3.77
 4 -16 13 17.27 4.13
 4 -16 12 8.37 2.86
 4 -16 12 -0.15 3.66
 4 -16 12 11.35 3.76
 4 -16 12 6.23 2.51
 4 -16 12 11.77 4.22
 4 -16 11 8.55 3.54
 4 -16 11 21.55 4.3
 4 -16 11 24.58 5.45
 4 -16 11 21.63 5.22
 4 -16 11 19.37 4.69
 4 -16 11 18.06 4.04
 4 -16 10 2.8 3.16
 4 -16 10 0.93 2
 4 -16 10 0.17 3.05
 4 -16 10 -0.8 2.45
 4 -16 10 3.72 3.33
 4 -16 9 11.9 3.34
 4 -16 9 1.75 3.98
 4 -16 9 16.75 5.73
 4 -16 9 12.42 5.07
 4 -16 9 14.65 4.62
 4 -16 9 27.12 6.01
 4 -16 8 300.39 17.93
 4 -16 8 355.08 18.75
 4 -16 8 372.86 22.07
 4 -16 8 313.51 17.82
 4 -16 8 338.39 18.12
 4 -16 7 127.81 9.52
 4 -16 7 138.76 11.81
 4 -16 7 151.8 14.52
 4 -16 7 167.25 13.1
 4 -16 6 10.22 3.82
 4 -16 6 7.57 4.8
 4 -16 6 17.83 5.37
 4 -16 6 9.79 4.05
 4 -16 5 46.36 7.63
 4 -16 5 54.59 7.4
 4 -16 5 59.35 8.99
 4 -16 5 60.15 7.01
 4 -16 4 56.07 7.21
 4 -16 4 67.68 9.06
 4 -16 4 49.52 6.87
 4 -16 4 48.31 7.65
 4 -16 3 1.16 3.13
 4 -16 3 1.3 2.46
 4 -16 3 -0.25 2.24
 4 -16 3 -5.02 3.36
 4 -16 2 25.11 4.77
 4 -16 2 16.9 4.5
 4 -16 2 21.6 4.89
 4 -16 2 22.64 4.48
 4 -16 1 71.78 7.25
 4 -16 1 64.15 7.97
 4 -16 1 64.33 7.61
 4 -16 0 313.02 16.05
 4 -16 0 292.12 15.66
 4 -16 -1 21.91 4.74
 4 -16 -1 18.52 3.95
 4 -15 18 6.53 2.79
 4 -15 18 8.84 2.66
 4 -15 18 10.89 3.4
 4 -15 17 210.58 12.02
 4 -15 17 219.36 13.37
 4 -15 17 239.84 14.35
 4 -15 17 238.85 12.4
 4 -15 16 196.65 13.27
 4 -15 16 198.13 12.53
 4 -15 16 219.51 13.29
 4 -15 16 205.25 14.14
 4 -15 15 67.74 8.37
 4 -15 15 63.78 8.28
 4 -15 15 44.85 6.59
 4 -15 15 65.86 8.02
 4 -15 14 26.45 5.29
 4 -15 14 23.14 5.17
 4 -15 14 21.02 4.52
 4 -15 14 40.15 7.02
 4 -15 14 26.76 5.86
 4 -15 13 19.9 4.7
 4 -15 13 16.83 4.85
 4 -15 13 25.42 6
 4 -15 13 19.68 5
 4 -15 13 23.62 5.14
 4 -15 12 1.28 2.14
 4 -15 12 1.67 3
 4 -15 12 0.09 3.04
 4 -15 12 5.93 4.35
 4 -15 12 0.09 3.16
 4 -15 11 43.39 6.82
 4 -15 11 44.12 7.56
 4 -15 11 48.75 7.95
 4 -15 11 59.3 9.28
 4 -15 11 42.88 6.85
 4 -15 10 8.74 3.23
 4 -15 10 8.5 4.27
 4 -15 10 12.73 5.27
 4 -15 10 12.08 5.32
 4 -15 10 10 4.03
 4 -15 10 10.15 4.25
 4 -15 9 222.2 16.92
 4 -15 9 217.47 14.54
 4 -15 9 227.46 15.87
 4 -15 9 265.69 20.25
 4 -15 9 226.1 16.61
 4 -15 8 44.29 6.81
 4 -15 8 38.08 7.62
 4 -15 8 34.94 5.25
 4 -15 8 46.08 9.64
 4 -15 8 49.3 8.32
 4 -15 8 50.72 7.85
 4 -15 7 57.34 8.51
 4 -15 7 91.6 13.02
 4 -15 7 80.07 9.93
 4 -15 7 72.8 9.35
 4 -15 6 -3.01 5
 4 -15 6 7.76 5.79
 4 -15 6 2.58 2.96
 4 -15 6 10.99 4.93
 4 -15 5 40.04 6.17
 4 -15 5 65.38 10.83
 4 -15 5 62.41 8.85
 4 -15 5 62.97 8.72
 4 -15 4 25.13 6.1
 4 -15 4 19.33 4.76
 4 -15 4 38.04 8.28
 4 -15 3 -1.7 3.58
 4 -15 3 2.95 3.44
 4 -15 3 -6.51 3.93
 4 -15 2 1.29 2.73
 4 -15 2 -2.31 3.81
 4 -15 2 2.58 3.08
 4 -15 1 0.35 2.59
 4 -15 1 2.6 2.87
 4 -15 1 3.99 3.19
 4 -15 0 66.64 8.8
 4 -15 0 59.45 8.73
 4 -15 -1 1.7 2.62
 4 -15 -1 9.55 4.59
 4 -15 -1 2.51 2.78
 4 -15 -1 -1.85 3.41
 4 -15 -2 138.83 12.45
 4 -15 -2 134.54 11.88
 4 -15 -3 36.7 6.7
 4 -15 -3 21.86 4.89
 4 -15 -3 26.66 5.73
 4 -15 -3 24.29 5.46
 4 -15 -4 16.44 4.55
 4 -15 -4 13.91 4.43
 4 -15 -4 9.61 3.53
 4 -15 -4 11.07 4.08
 4 -15 -5 32.04 5.16
 4 -15 -5 51.8 7.01
 4 -15 -5 37.97 5.52
 4 -15 -5 59.93 8.78
 4 -15 -5 42.87 6.38
 4 -14 20 11.22 3.11
 4 -14 20 13.09 3.22
 4 -14 19 25.74 4.79
 4 -14 19 31.46 5.4
 4 -14 18 179.98 12.81
 4 -14 18 181.25 13.18
 4 -14 18 178.92 11.44
 4 -14 18 184.46 13.19
 4 -14 17 65.2 8.49
 4 -14 17 59.88 7.35
 4 -14 17 65.35 8.68
 4 -14 17 58.36 7.93
 4 -14 17 66.18 8.94
 4 -14 16 9.69 4.49
 4 -14 16 6.23 3.79
 4 -14 16 8.98 3.77
 4 -14 16 6.53 3.82
 4 -14 16 10.2 4.37
 4 -14 16 7.16 4.47
 4 -14 15 105.94 11.17
 4 -14 15 115.24 11.51
 4 -14 15 124.26 11.73
 4 -14 15 133.16 12.64
 4 -14 15 142.45 12.55
 4 -14 14 105.89 11.39
 4 -14 14 110.23 11.54
 4 -14 14 101.91 11.28
 4 -14 14 128.68 12.59
 4 -14 14 99.87 11.1
 4 -14 13 1.21 2.57
 4 -14 13 7.68 4.56
 4 -14 13 11.08 5.14
 4 -14 13 -0.4 2.59
 4 -14 13 2.14 2.4
 4 -14 13 1.65 2.3
 4 -14 12 9.64 3.83
 4 -14 12 14.35 5.78
 4 -14 12 13.6 4.86
 4 -14 12 8.3 3.66
 4 -14 11 38.02 6.8
 4 -14 11 36.67 7.66
 4 -14 11 34.66 6.63
 4 -14 11 45.24 8.47
 4 -14 10 21.17 4.97
 4 -14 10 24.1 7
 4 -14 10 17.68 5.56
 4 -14 10 17.08 4.95
 4 -14 9 95.63 13.5
 4 -14 9 85.51 9.61
 4 -14 9 95.63 11.83
 4 -14 9 79.35 9.87
 4 -14 8 28.04 7.91
 4 -14 8 25.69 5.88
 4 -14 8 37.87 9.99
 4 -14 8 31.24 7.08
 4 -14 7 924.36 34.09
 4 -14 7 947.49 37.38
 4 -14 7 923.89 32.54
 4 -14 7 999.28 34.23
 4 -14 6 231.1 22.77
 4 -14 6 189.84 16.76
 4 -14 6 194.46 15.19
 4 -14 6 196.95 15.91
 4 -14 6 211.31 15.76
 4 -14 5 11.91 4.88
 4 -14 5 20.22 8.24
 4 -14 5 19.01 6.45
 4 -14 5 10.59 3.89
 4 -14 5 13.01 4.74
 4 -14 4 30.03 6.47
 4 -14 4 53.78 11.13
 4 -14 4 38.17 6.97
 4 -14 4 42.48 7.99
 4 -14 4 39.7 7.93
 4 -14 3 48.42 7.72
 4 -14 3 75.69 12.46
 4 -14 3 78.93 10.83
 4 -14 3 62.37 9.75
 4 -14 2 -8.93 6.36
 4 -14 2 3.25 4.23
 4 -14 2 1.14 3.35
 4 -14 2 1.73 2.68
 4 -14 1 109.88 13.62
 4 -14 1 119.09 13.24
 4 -14 1 120.81 12.71
 4 -14 1 92.31 12.5
 4 -14 0 56.23 10.26
 4 -14 0 63.25 10.02
 4 -14 0 68.89 10.18
 4 -14 0 59.2 8.88
 4 -14 -1 463.04 26.5
 4 -14 -1 515.98 26.51
 4 -14 -1 503.26 25.26
 4 -14 -2 18.64 6.65
 4 -14 -2 13.86 5.47
 4 -14 -3 8.52 4.46
 4 -14 -3 13.2 5.51
 4 -14 -3 -1.96 3.96
 4 -14 -3 8.81 4.81
 4 -14 -4 78.83 10.37
 4 -14 -4 85.13 11.5
 4 -14 -4 75.58 10.26
 4 -14 -5 111.39 10.63
 4 -14 -5 138.93 12.88
 4 -14 -5 152.93 13.34
 4 -14 -6 44.36 6.5
 4 -14 -6 71.77 9.75
 4 -14 -6 47.22 7.16
 4 -14 -6 50.65 7.75
 4 -14 -6 52.77 9.85
 4 -14 -7 -0.21 2.23
 4 -14 -7 0.98 2.86
 4 -14 -7 -0.21 4.3
 4 -14 -7 -0.5 2.7
 4 -14 -8 56.62 7.85
 4 -14 -8 39.1 6.19
 4 -14 -8 47.3 8.78
 4 -13 21 17.59 3.96
 4 -13 21 13.67 3.49
 4 -13 21 19.35 4.13
 4 -13 21 13.36 3.49
 4 -13 21 16.5 3.5
 4 -13 20 -1.34 2.34
 4 -13 20 2.83 2.25
 4 -13 20 2.65 1.78
 4 -13 20 -0.92 2.94
 4 -13 20 0.55 1.49
 4 -13 19 7.21 2.94
 4 -13 19 8.02 3.38
 4 -13 19 10.3 3.82
 4 -13 19 7.68 2.69
 4 -13 19 13.75 4.22
 4 -13 18 32.04 6.36
 4 -13 18 32.05 6.15
 4 -13 18 25.85 5.03
 4 -13 18 29.13 6.05
 4 -13 18 36.18 6.96
 4 -13 17 54.15 8.61
 4 -13 17 51.12 7.6
 4 -13 17 45.54 8.03
 4 -13 17 43.23 7.48
 4 -13 17 50.57 8.34
 4 -13 16 353.42 20.76
 4 -13 16 360.07 21.47
 4 -13 16 327.83 19.72
 4 -13 16 309.13 20.37
 4 -13 16 309.2 19.87
 4 -13 15 285.27 19.92
 4 -13 15 282.87 19.17
 4 -13 15 307.32 19.87
 4 -13 15 333.64 19.48
 4 -13 15 309.96 20.55
 4 -13 15 305.37 20.56
 4 -13 14 24.15 6.23
 4 -13 14 32.94 7.4
 4 -13 14 28.61 6.87
 4 -13 14 32.8 7.2
 4 -13 14 28.89 6.51
 4 -13 13 8.56 4.19
 4 -13 13 12.56 4.46
 4 -13 13 11.36 5.11
 4 -13 13 12.73 4.48
 4 -13 13 12.68 4.52
 4 -13 13 13.1 4.56
 4 -13 12 27.97 6.4
 4 -13 12 30.43 6.86
 4 -13 12 30.6 7.38
 4 -13 12 36.08 7.11
 4 -13 12 32.08 7.08
 4 -13 12 24.49 5.93
 4 -13 11 36.27 7.29
 4 -13 11 32.79 6.54
 4 -13 11 35.98 6.86
 4 -13 11 39.57 8.24
 4 -13 11 38.67 8.04
 4 -13 11 36.2 6.74
 4 -13 10 7.16 2.96
 4 -13 10 6.44 3.24
 4 -13 10 11.19 3.78
 4 -13 10 6.29 4.12
 4 -13 10 11.14 5.35
 4 -13 10 5.6 3.07
 4 -13 9 0.27 1.82
 4 -13 9 -0.12 3.47
 4 -13 9 4.68 3.27
 4 -13 9 1.68 3.31
 4 -13 9 5.56 3.59
 4 -13 8 114.58 11.86
 4 -13 8 130.56 12.09
 4 -13 8 138.48 17.5
 4 -13 8 116.67 12.12
 4 -13 8 129.01 11.89
 4 -13 8 127.1 13.9
 4 -13 7 8.85 5.22
 4 -13 7 11.7 7.8
 4 -13 7 10.56 4.2
 4 -13 7 2.42 2.33
 4 -13 6 60.91 13.17
 4 -13 6 40.54 8.3
 4 -13 6 44.92 7.41
 4 -13 6 42.48 6.97
 4 -13 5 36.53 7.04
 4 -13 5 49.74 12.32
 4 -13 5 29.88 6.39
 4 -13 5 19.75 4.97
 4 -13 5 32.27 7.84
 4 -13 4 28.47 7.11
 4 -13 4 44.09 12.16
 4 -13 4 32.26 7.55
 4 -13 4 28.46 5.93
 4 -13 4 26.2 6.63
 -4 13 -4 21.54 5.32
 4 -13 4 29.31 5.84
 4 -13 4 34.82 6.82
 4 -13 3 24.53 6.68
 4 -13 3 27.92 7.77
 4 -13 3 39.6 10.46
 4 -13 3 31.8 7.75
 4 -13 3 27.72 6.02
 4 -13 3 23.17 5.36
 4 -13 3 27.84 6.81
 -4 13 -3 23.99 5.73
 4 -13 3 36.2 6.86
 4 -13 2 24.3 6.62
 4 -13 2 25.01 8.71
 4 -13 2 20.87 5.42
 4 -13 2 21.95 6.01
 4 -13 2 19.74 6.24
 4 -13 1 25.01 6.35
 4 -13 1 39.05 9.31
 4 -13 1 46.65 9.13
 4 -13 1 38.23 8.66
 4 -13 0 8.23 3.44
 4 -13 0 20.91 7.5
 4 -13 0 27.01 7.66
 4 -13 0 24.1 6.89
 4 -13 0 13.87 6.17
 4 -13 0 17.11 5.64
 4 -13 -1 274.61 20.92
 4 -13 -1 229.65 20.93
 4 -13 -1 278.83 19.51
 4 -13 -1 274.97 20.03
 4 -13 -2 22.09 7.73
 4 -13 -2 21.96 7.91
 4 -13 -2 13.07 5.96
 4 -13 -3 275.89 20.77
 4 -13 -3 234.76 19.27
 4 -13 -3 231.12 19.23
 4 -13 -4 6.36 4.19
 4 -13 -4 1.65 3.56
 4 -13 -4 -0.03 4.08
 4 -13 -5 -1.12 3.4
 4 -13 -5 7.29 4.75
 4 -13 -5 0.79 3.15
 4 -13 -6 51.37 8.37
 4 -13 -6 70.64 10.53
 4 -13 -6 63.43 9.07
 4 -13 -6 55.05 9.11
 4 -13 -6 54.07 8.35
 4 -13 -7 17.67 5.13
 4 -13 -7 39.93 8.31
 4 -13 -7 29.32 5.96
 4 -13 -7 28.93 6.62
 4 -13 -7 32.09 8.74
 4 -13 -8 30.51 7.23
 4 -13 -8 26.44 6.2
 4 -13 -8 18.14 4.95
 4 -13 -8 29.45 8.23
 4 -13 -9 78.59 9.54
 4 -13 -9 94.35 12.34
 4 -13 -10 41.37 7.68
 4 -13 -10 29.72 6.15
 4 -13 -10 39.52 8.22
 4 -13 -11 31.29 5.78
 4 -13 -11 37.02 6.8
 4 -12 22 7.73 2.78
 4 -12 22 7.48 2.77
 4 -12 22 5.96 2.5
 4 -12 22 8.06 2.98
 4 -12 22 8.85 2.74
 -4 12 -22 10.86 3.04
 4 -12 21 6.78 2.81
 4 -12 21 5.26 2.7
 4 -12 21 4.18 2.29
 4 -12 21 3.38 2.35
 4 -12 21 7.55 2.78
 -4 12 -21 5.78 2.66
 4 -12 20 5.59 2.96
 4 -12 20 9.03 3.52
 4 -12 20 6.08 2.99
 4 -12 20 7.33 2.84
 -4 12 -20 6.33 3.35
 4 -12 20 8.54 3.59
 4 -12 19 35.63 7.11
 4 -12 19 30.52 6.34
 4 -12 19 29.35 5.36
 4 -12 19 25.93 5.6
 4 -12 19 21.22 4.8
 -4 12 -19 30.6 5.69
 4 -12 19 26.62 4.67
 4 -12 19 28.2 6.11
 4 -12 18 34.47 6.45
 4 -12 18 31.64 6.59
 4 -12 18 29.85 6.98
 4 -12 18 23.45 5.73
 4 -12 18 26.57 5.59
 4 -12 18 29.83 5.6
 4 -12 18 30.64 6.57
 4 -12 17 166.11 15.53
 4 -12 17 146.89 14.24
 4 -12 17 173.97 14.87
 4 -12 17 155.86 14.36
 4 -12 17 152.55 14.45
 4 -12 17 154.49 13.3
 4 -12 17 156.53 12.98
 4 -12 16 18.55 5.54
 4 -12 16 17.67 5.6
 4 -12 16 17.27 5.65
 4 -12 16 19.03 5.47
 4 -12 16 22.78 6.25
 4 -12 16 20.24 5.32
 4 -12 15 5.43 4.8
 4 -12 15 1 3.34
 4 -12 15 3.16 4.63
 4 -12 15 1.03 3.04
 4 -12 15 12.8 5.9
 4 -12 15 3.67 4.02
 4 -12 14 423.48 26.07
 4 -12 14 394.03 23.75
 4 -12 14 391.86 23.52
 4 -12 14 413.29 22.29
 4 -12 14 414.6 26.34
 4 -12 14 419.17 24.98
 4 -12 13 239.62 20.26
 4 -12 13 210.36 17.33
 4 -12 13 231.29 19.83
 4 -12 13 219.01 16.32
 4 -12 13 210.96 17.35
 4 -12 13 228.19 18.41
 4 -12 12 10.22 4.41
 4 -12 12 10.79 5.67
 4 -12 12 15.45 5.86
 4 -12 12 8.78 3.75
 4 -12 12 14.48 4.83
 4 -12 12 5.96 2.91
 4 -12 12 8.79 3.7
 4 -12 12 9.13 3.56
 4 -12 12 5.42 4.12
 4 -12 11 38.82 8.26
 4 -12 11 38.11 7.09
 4 -12 11 42.79 8.85
 4 -12 11 50.55 9.61
 4 -12 11 41.76 7.44
 4 -12 11 32.88 5.83
 4 -12 11 41.93 6.92
 4 -12 11 37.75 6.61
 4 -12 11 38.11 7.62
 4 -12 10 117.26 13.66
 4 -12 10 96.44 10.41
 4 -12 10 88.12 10.36
 4 -12 10 120.77 14.43
 4 -12 10 109.32 14.25
 4 -12 10 96.22 11.14
 4 -12 10 79.81 9.21
 4 -12 10 102.61 10.84
 4 -12 10 100.66 11.42
 4 -12 9 25.77 5.71
 4 -12 9 28.03 6.9
 4 -12 9 24.22 5.45
 4 -12 9 34.16 8.45
 4 -12 9 34.48 9.08
 4 -12 9 28.15 6.04
 4 -12 9 26.18 5.46
 4 -12 9 21.15 4.85
 4 -12 9 21.52 5.22
 4 -12 8 181.24 15.95
 4 -12 8 203.5 17.51
 4 -12 8 219.08 22.48
 4 -12 8 181.76 14.94
 4 -12 8 170.47 13.75
 4 -12 8 176.61 13.89
 4 -12 8 180.93 14.17
 4 -12 8 177.04 14.61
 4 -12 7 43.8 7.95
 4 -12 7 35.43 6.48
 4 -12 7 42.87 8.31
 4 -12 7 70.84 15.17
 4 -12 7 50.86 8.36
 4 -12 7 44.63 7.24
 4 -12 6 1345.28 39.34
 4 -12 6 1335.59 38.24
 4 -12 6 1298.1 42.28
 4 -12 6 1358.67 38.46
 4 -12 5 327.61 19.73
 4 -12 5 328.74 19.19
 4 -12 5 318.59 20.41
 4 -12 5 355.24 19.99
 4 -12 4 15.25 5.42
 4 -12 4 18.37 5.06
 4 -12 4 16.36 6.29
 4 -12 4 9.37 4.11
 4 -12 4 11.66 4.22
 4 -12 4 8.45 3.13
 4 -12 3 86.23 10.79
 4 -12 3 81.83 13.04
 4 -12 3 98.82 17.73
 4 -12 3 78.24 11.81
 4 -12 3 78.33 9.82
 4 -12 3 102.86 11.72
 4 -12 3 64.58 10.71
 4 -12 3 76.74 9.39
 4 -12 2 155.27 19.41
 4 -12 2 150.74 21.17
 4 -12 2 126.69 14.62
 4 -12 2 119.68 12.43
 4 -12 2 128.31 12.93
 -4 12 -2 114.26 12.46
 4 -12 2 100.67 13.62
 4 -12 2 132.31 12.15
 4 -12 2 137.04 13.45
 4 -12 1 33.53 7.17
 4 -12 1 40.69 11.03
 4 -12 1 35.23 10.19
 4 -12 1 20.65 5.78
 4 -12 1 23.56 5.76
 -4 12 -1 28.67 6.41
 4 -12 1 27.12 6.96
 4 -12 0 17.55 5.78
 4 -12 0 28.74 9.69
 4 -12 0 24.64 8.57
 4 -12 0 28.9 7.53
 4 -12 0 26.19 7.43
 -4 12 0 15.59 5.05
 4 -12 0 28.25 6.56
 4 -12 -1 16.51 5.12
 4 -12 -1 26.22 9.1
 4 -12 -1 27.83 8.39
 4 -12 -1 29.78 7.65
 4 -12 -1 42.92 8.56
 4 -12 -1 17.52 6.88
 -4 12 1 11.6 4.74
 4 -12 -1 35.58 8.06
 4 -12 -2 272.1 26.89
 4 -12 -2 218.31 20.56
 4 -12 -2 230.91 19.65
 -4 12 2 240.91 19.12
 4 -12 -2 223.53 18.25
 4 -12 -2 243.6 20.38
 4 -12 -3 0.87 3.84
 4 -12 -3 2.64 4.59
 4 -12 -3 3.35 6.44
 -4 12 3 -0.13 2.16
 4 -12 -3 10.86 6.15
 4 -12 -4 9.67 5
 4 -12 -4 9.81 5.21
 4 -12 -4 11.68 6.13
 4 -12 -5 75.4 11.27
 4 -12 -5 45.35 10.7
 4 -12 -5 44.5 8.6
 4 -12 -6 75.18 10.65
 4 -12 -6 94.42 13.52
 4 -12 -6 83.51 11.64
 4 -12 -7 146.32 13.29
 4 -12 -7 205.69 18.13
 4 -12 -7 156.31 14.17
 4 -12 -7 176.01 17.63
 4 -12 -7 155.68 14.41
 4 -12 -8 103.43 12.72
 4 -12 -8 70.94 9.15
 4 -12 -8 94.33 12.96
 4 -12 -8 86.36 10.94
 4 -12 -8 100.23 13.59
 4 -12 -9 115.44 13.47
 4 -12 -9 88.95 11.35
 4 -12 -9 96.41 13.06
 4 -12 -10 8.5 4.99
 4 -12 -10 12.84 6.62
 4 -12 -10 9.06 5.36
 4 -12 -11 44.84 7.79
 4 -12 -11 47.8 8.27
 4 -12 -11 66.55 10
 4 -12 -12 30.16 6.46
 4 -12 -12 23.63 6.08
 4 -12 -12 27.04 6.45
 4 -12 -13 24.71 4.36
 4 -12 -13 38 6.06
 4 -12 -13 27.8 5.86
 4 -12 -13 17.38 4.6
 4 -11 23 44.32 5.55
 4 -11 23 67.82 7.1
 4 -11 23 53.68 6.57
 4 -11 23 54.58 6.14
 4 -11 23 54.23 5.56
 -4 11 -23 63.04 6.71
 4 -11 23 52.66 6.3
 4 -11 22 129.75 10.84
 4 -11 22 150.07 11.53
 4 -11 22 138.63 11.15
 4 -11 22 137.26 11.57
 4 -11 22 145.62 10.76
 4 -11 22 135.22 9.7
 -4 11 -22 129.74 10.84
 4 -11 21 6.48 3.3
 4 -11 21 3.01 2.54
 4 -11 21 3.82 2.79
 4 -11 21 5.93 3.21
 4 -11 21 4.28 2.63
 4 -11 21 3.45 2.1
 -4 11 -21 4.32 2.96
 4 -11 20 35.28 6.93
 4 -11 20 24.6 5.75
 4 -11 20 26.15 5.71
 4 -11 20 24.96 5.78
 4 -11 20 27.79 5.47
 4 -11 20 30.07 5.35
 -4 11 -20 30.33 6.21
 4 -11 19 0.59 2.68
 4 -11 19 4.25 3.01
 4 -11 19 1.86 2.96
 4 -11 19 0.58 2.86
 4 -11 19 2.81 2.62
 4 -11 19 2.73 2.78
 -4 11 -19 5.77 3.4
 4 -11 19 -1.18 2.66
 4 -11 18 22.21 6.2
 4 -11 18 15.27 5.15
 4 -11 18 19.08 5.35
 4 -11 18 18.85 5.11
 4 -11 18 16.9 4.52
 4 -11 18 21.83 6.02
 4 -11 18 22 6.29
 4 -11 17 40.07 7.66
 4 -11 17 58 9.78
 4 -11 17 49.72 8.43
 4 -11 17 56.55 9.28
 4 -11 17 39.95 7.86
 4 -11 17 46.22 7.89
 4 -11 17 49.57 7.94
 4 -11 16 26.17 6.6
 4 -11 16 28.36 7.28
 4 -11 16 32.03 7.74
 4 -11 16 27.96 6.79
 4 -11 16 29.89 6.66
 4 -11 16 37.91 9.06
 4 -11 15 479.77 28.75
 4 -11 15 469.2 29.59
 4 -11 15 454.01 25.95
 4 -11 15 461.26 24.22
 4 -11 15 470.98 26.82
 4 -11 15 420.4 25.46
 4 -11 14 276.45 20.66
 4 -11 14 260.39 18.11
 4 -11 14 287.44 23.01
 4 -11 14 270.19 19.84
 4 -11 14 278.09 18.8
 4 -11 14 304.41 24.5
 4 -11 14 281.76 20.93
 4 -11 13 12.05 5.08
 4 -11 13 9.99 5.34
 4 -11 13 9.92 4.45
 4 -11 13 8.77 5.23
 4 -11 13 14.11 5.35
 4 -11 13 10.4 4.08
 4 -11 13 5.68 3.1
 4 -11 13 10.71 4.25
 4 -11 12 0.62 2.67
 4 -11 12 -0.2 3.08
 4 -11 12 4.34 3.2
 4 -11 12 6.08 4.74
 4 -11 12 4.72 3.31
 4 -11 12 0.7 2.09
 4 -11 12 4.45 2.84
 4 -11 12 3.22 2.25
 4 -11 11 3.16 2.97
 4 -11 11 7.23 4.79
 4 -11 11 2.28 3.72
 4 -11 11 -0.79 3.57
 4 -11 11 0.52 2.1
 4 -11 11 4.24 2.87
 4 -11 11 1.71 2.07
 4 -11 11 0.6 1.68
 4 -11 11 1.83 2.66
 4 -11 10 28.21 7.33
 4 -11 10 25.2 5.35
 4 -11 10 24.8 5.93
 4 -11 10 32.37 8.32
 4 -11 10 28.25 6.29
 4 -11 10 27.08 7.7
 4 -11 10 20.4 5.04
 4 -11 10 25.54 5.15
 4 -11 10 17.97 4.36
 4 -11 9 0.33 2.38
 4 -11 9 4.26 2.58
 4 -11 8 2.83 2.5
 4 -11 8 3.58 2.5
 4 -11 7 66.64 8.5
 4 -11 7 67.89 8.63
 4 -11 6 61.86 8.27
 4 -11 6 60.53 8.09
 4 -11 5 2.66 2.79
 4 -11 4 193.33 18.36
 4 -11 4 193.98 14.25
 4 -11 3 42.72 9.85
 4 -11 3 44.12 6.97
 4 -11 2 53.65 12.08
 4 -11 2 34.17 6.21
 4 -11 1 90.96 17.03
 -4 11 -1 73.74 9.65
 4 -11 1 76.6 9.05
 4 -11 0 127.92 21.54
 -4 11 0 115.63 12.6
 4 -11 -1 85.44 18.83
 4 -11 -1 83.81 13.83
 -4 11 1 51.5 8.23
 4 -11 -1 82.13 12.78
 4 -11 -2 556.1 33.21
 4 -11 -2 620.72 29.9
 -4 11 2 594.5 28.4
 4 -11 -2 589.34 32.33
 4 -11 -2 597.58 32.44
 4 -11 -3 50.32 14.13
 4 -11 -3 78.43 11.68
 -4 11 3 35.57 7.98
 4 -11 -3 64.7 10.91
 4 -11 -3 99.21 13.03
 4 -11 -3 88.99 14.92
 4 -11 -4 307.26 28.64
 4 -11 -4 263.93 20.17
 -4 11 4 293.34 21.12
 4 -11 -4 279.71 20.8
 4 -11 -4 291.91 25.22
 4 -11 -5 10.31 4.38
 4 -11 -5 13.05 7.12
 4 -11 -5 3 3.24
 -4 11 5 9.42 2.61
 4 -11 -5 9.56 7.24
 4 -11 -6 2.63 2.99
 4 -11 -6 0.79 3.46
 4 -11 -6 -0.67 3.03
 4 -11 -6 0.58 4.72
 4 -11 -7 22.84 6.2
 4 -11 -7 28.54 6.96
 4 -11 -7 28.23 8.92
 4 -11 -8 53.29 8.5
 4 -11 -8 84.9 11.57
 4 -11 -8 94.65 13.99
 4 -11 -8 61.02 9.34
 4 -11 -9 33.04 8
 4 -11 -9 11.81 5.69
 4 -11 -9 36.84 9.06
 4 -11 -9 29.83 8.02
 4 -11 -10 128.95 13.63
 4 -11 -10 100.74 13.73
 4 -11 -10 98.36 12.96
 4 -11 -11 60.74 10.37
 4 -11 -11 57.82 9.91
 4 -11 -11 53.17 9.83
 4 -11 -12 42.4 7.83
 4 -11 -12 24.5 5.54
 4 -11 -12 24.01 6.55
 4 -11 -12 20.76 6.62
 4 -11 -13 22.22 5.26
 4 -11 -13 17.12 4.75
 4 -11 -13 18.61 4.94
 4 -11 -13 0.43 3.79
 4 -11 -13 23.34 6.27
 4 -11 -13 22.26 6.03
 4 -11 -14 1.5 2.95
 4 -11 -14 2.24 2.89
 4 -11 -14 1.82 2.39
 4 -11 -14 2.98 3.64
 4 -11 -15 -3.24 3.14
 4 -11 -15 -1.58 2.65
 4 -11 -15 -4.54 3.72
 4 -10 24 114.1 8.15
 4 -10 24 143.25 10
 4 -10 24 122.47 9.53
 4 -10 24 143.17 9.59
 4 -10 24 120.51 8.23
 -4 10 -24 161.79 10.63
 4 -10 24 121.38 9.16
 4 -10 23 81.55 8.15
 4 -10 23 89.85 8.38
 4 -10 23 77.92 7.55
 -4 10 -23 80.2 8.66
 4 -10 23 77.15 8.32
 4 -10 23 79.58 8.29
 4 -10 22 3.81 2.67
 4 -10 22 6.82 2.95
 4 -10 22 7.59 3.13
 -4 10 -22 5.2 2.96
 4 -10 22 9.42 3.78
 4 -10 22 6.8 3.34
 4 -10 21 18.9 5.29
 4 -10 21 16.19 4.71
 4 -10 21 21.53 5.29
 4 -10 21 21.08 4.86
 4 -10 21 23.49 5.15
 4 -10 20 57.85 9.61
 4 -10 20 41.67 7.49
 4 -10 20 49.31 7.79
 4 -10 20 51.11 7.63
 4 -10 19 13.77 5.12
 4 -10 19 18.43 5.42
 4 -10 19 14.34 4.92
 4 -10 19 13.32 4.26
 4 -10 19 14.71 4.96
 4 -10 18 11.79 4.47
 4 -10 18 10.51 4.39
 4 -10 18 12.63 5.6
 4 -10 18 10.28 3.3
 4 -10 18 9.53 3.5
 4 -10 17 123.31 13.55
 4 -10 17 135.82 14.76
 4 -10 17 114.17 12.58
 4 -10 17 124.57 12.79
 4 -10 16 116.29 13.5
 4 -10 16 137.56 15.56
 4 -10 16 102.35 12.13
 4 -10 16 111.24 12.27
 4 -10 16 113.42 12.74
 4 -10 16 122.54 13.05
 4 -10 15 55.72 9.58
 4 -10 15 48.62 9.67
 4 -10 15 55.68 8.61
 4 -10 15 54.65 9.05
 4 -10 15 48.38 8.36
 4 -10 14 15.57 5.94
 4 -10 14 21.07 6.95
 4 -10 14 17.98 5.73
 4 -10 14 10.87 4.63
 4 -10 14 10.98 4.53
 4 -10 13 1055.47 40.53
 4 -10 13 1018.13 34.72
 4 -10 13 1078.64 45.43
 4 -10 13 1001.35 35.44
 4 -10 12 585.31 29.46
 4 -10 12 500.98 23.89
 4 -10 11 27.26 5.67
 4 -10 11 20.39 5.2
 4 -10 10 29.99 5.75
 4 -10 10 15.8 4.23
 4 -10 9 198.44 14.18
 4 -10 9 157.25 12.92
 4 -10 8 37.25 6.27
 4 -10 8 26.14 5.82
 4 -10 7 541.11 23.05
 4 -10 7 463.4 22.23
 4 -10 6 5.67 3.7
 4 -10 6 8.91 3.53
 4 -10 5 1134.36 32.72
 4 -10 5 1202.4 42.67
 4 -10 4 313.47 22.99
 4 -10 4 290.58 16.58
 4 -10 4 335.3 17.66
 4 -10 3 71.23 12.27
 4 -10 3 64.55 7.46
 4 -10 3 69.48 7.94
 4 -10 2 72.93 8.25
 4 -10 2 68.98 13.49
 4 -10 1 174.04 23.91
 4 -10 1 177.62 12.69
 4 -10 0 151 23.51
 -4 10 0 185.69 14.48
 4 -10 0 198.65 13.07
 4 -10 -1 7.49 6.87
 -4 10 1 8.49 3.44
 4 -10 -2 117.53 22.84
 -4 10 2 117.73 12.18
 4 -10 -3 126.14 20.9
 -4 10 3 90.09 10.73
 4 -10 -4 25.16 9.57
 -4 10 4 19.75 5.41
 4 -10 -5 9.18 5.98
 4 -10 -5 13.54 4.77
 4 -10 -5 10.53 6
 -4 10 5 8.18 4.04
 4 -10 -5 17.05 8.92
 4 -10 -6 141.99 18.51
 4 -10 -6 105.62 11.4
 -4 10 6 124.71 13.42
 4 -10 -6 111.3 18.01
 4 -10 -7 71.95 10.18
 4 -10 -7 67.28 12.19
 4 -10 -7 67.08 8.92
 4 -10 -7 65.56 9.54
 -4 10 7 47.53 8.17
 4 -10 -7 90.7 15.92
 4 -10 -8 172.48 15.38
 4 -10 -8 162.19 17.72
 -4 10 8 136.02 15.18
 4 -10 -8 146.17 16.16
 4 -10 -8 188.92 21.54
 4 -10 -8 126.63 11.84
 4 -10 -9 240.04 20.28
 4 -10 -9 265.06 19.22
 4 -10 -9 269.08 21.01
 4 -10 -9 269.38 24.28
 4 -10 -9 239.84 18.21
 4 -10 -10 324.61 21.38
 4 -10 -10 246.5 18.99
 4 -10 -10 204.37 18.38
 4 -10 -10 281.36 24.14
 4 -10 -10 279.13 20.44
 4 -10 -11 34.35 7.93
 4 -10 -11 32.23 7.81
 4 -10 -11 23.14 6.39
 4 -10 -11 29.45 9.68
 4 -10 -12 124.21 13.2
 4 -10 -12 101.05 13
 4 -10 -12 121.32 14.7
 4 -10 -12 87.47 12.06
 4 -10 -13 50.63 8.37
 4 -10 -13 31.61 7.18
 4 -10 -13 55.63 8.53
 4 -10 -13 52.13 9.4
 4 -10 -13 55.89 10.17
 4 -10 -14 56.26 8.1
 4 -10 -14 42.81 7.75
 4 -10 -14 22.23 6.36
 4 -10 -14 32.39 6.78
 4 -10 -14 57.58 9.93
 4 -10 -14 39.59 6.3
 4 -10 -15 4.5 3.08
 4 -10 -15 -2.14 3.51
 4 -10 -15 -0.4 2.16
 4 -10 -15 -4.2 4.18
 4 -10 -15 1.47 3.04
 4 -10 -16 4.44 2.66
 4 -10 -16 -0.83 4.29
 4 -10 -16 -0.09 2.92
 4 -9 24 9.81 2.96
 4 -9 24 16.42 3.78
 4 -9 24 3.26 1.96
 4 -9 24 16.16 3.62
 4 -9 24 10.62 3.06
 -4 9 -24 21.92 4.8
 4 -9 23 59.09 7.49
 4 -9 23 60.33 7.57
 4 -9 23 62.69 7.29
 4 -9 23 54.86 7.25
 4 -9 22 157.46 13.02
 4 -9 22 173.06 13.54
 4 -9 22 169.95 13.1
 4 -9 22 174.63 12.75
 4 -9 21 254.62 18.03
 4 -9 21 233.05 16.49
 4 -9 21 240.38 16.48
 4 -9 21 267.69 16.9
 4 -9 20 7.71 4.38
 4 -9 20 7.84 3.64
 4 -9 20 7.1 3.76
 4 -9 19 16.96 5.47
 4 -9 19 25.73 6.32
 4 -9 19 16.99 5.11
 4 -9 18 6.81 3.48
 4 -9 18 12.15 4.07
 4 -9 18 15.35 5.09
 4 -9 18 10.22 3.97
 4 -9 17 -1.11 3.02
 4 -9 17 1.36 2.89
 4 -9 17 -1.17 2.88
 4 -9 17 0.2 3.77
 4 -9 17 5.87 3.85
 4 -9 17 0.99 2.27
 4 -9 16 101.55 12.6
 4 -9 16 108.98 13.41
 4 -9 16 113.32 12.55
 4 -9 16 85.59 11.48
 4 -9 16 103.12 12.72
 4 -9 16 109.59 12.79
 4 -9 15 0.92 3.33
 4 -9 15 -0.3 3.61
 4 -9 15 2.74 2.74
 4 -9 15 4.72 4.06
 4 -9 15 2.53 2.38
 4 -9 14 422.41 25.81
 4 -9 14 500.13 25.12
 4 -9 14 440.11 27.41
 4 -9 14 472.56 25.25
 4 -9 13 32.87 6.44
 4 -9 13 30.71 7.07
 4 -9 12 2.91 2.69
 4 -9 12 4.26 2.71
 4 -9 11 79.47 9.06
 4 -9 11 61.4 8.74
 4 -9 10 6.35 2.59
 4 -9 10 7.84 3.05
 4 -9 9 34.68 5.68
 4 -9 9 23.58 5.1
 4 -9 8 1.2 1.93
 4 -9 8 1.35 1.7
 4 -9 7 192.32 13.32
 4 -9 7 142.31 12.12
 4 -9 6 7.95 3.51
 4 -9 6 11.05 3.45
 4 -9 5 1048.7 30.12
 4 -9 5 1061.59 39.19
 4 -9 4 8.34 5.62
[truncated: 348,197 more chars]
